# Supplementary material for: N6-methyladenosine modification positively regulate Japanese encephalitis virus replication
Source: Virol J. 2024 Jan 19;21:23. doi: 10.1186/s12985-023-02275-w (PMC10799421; doi:10.1186/s12985-023-02275-w)
Supplement: Supplementary file 1 — Additional file 1. A list of antibodies, siRNA and primers used in this study. [file 12985_2023_2275_MOESM1_ESM.xlsx]

## Sheet: antibody
	Antibodies	Hosts	Dilutions	Sources
	Anti-JEV NS3	Rabbit	WB 1:5000	GTX125868, GeneTex
	anti-METTL3 [EPR18810]	Rabbit	WB 1:1000	ab195352, Abcam
	anti-METTL14 (D8K8W)	Rabbit	WB 1:500	#51104, Cell Signaling Technology
	anti-YTHDF1	Rabbit	WB 1:1000	17479-1-AP, Proteintech
	anti-YTHDF2	Rabbit	WB 1:1000	24744-1-AP, Proteintech
	anti-YTHDF3	Rabbit	WB 1:1000	25537-1-AP, Proteintech
	anti-ALKBH5	Rabbit	WB 1:1000	16837-1-AP, Proteintech
	anti-FTO	Rabbit	WB 1:1000	68111-1-Ig, Proteintech
	Anti-β-actin	Mouse	WB 1:1000	66009-1-Ig, Proteintech
	IRDye® 680RD Goat anti-Rabbit IgG Secondary Antibody	Goat	WB 1:10000	926-68071, LI-COR
	IRDye® 800CW Goat anti-Mouse IgG Secondary Antibody	Goat	WB 1:10000	926-32210, LI-COR
	YTHDF1 Polyclonal Antibody [17479-1-AP], proteintech
	YTHDF2 Polyclonal Antibody [24744-1-AP], proteintech
	YTHDF3-specific Polyclonal Antibody [25537-1-AP], proteintech
	ALKBH5还未确定是哪一品牌
	重组Anti-FTO抗体[EPR6894] (ab126605)
	重组Anti-ALKBH5抗体[EPR18958] (ab195377)
	Japanese encephalitis Virus NS3抗体 (GTX125868), GeneTex
	Japanese encephalitis Virus NS5抗体 (GTX), GeneTex

## Sheet: siRNA
	siRNA used for transfection
		sense（5'-3'）	antisense（5'-3'）
	siMETTL3	AUCACAACAGAUCCACUGAGG	CCUCAGUGGAUCUGUUGUGAU
	siMETTL14	CAUUGGUGCUGUGUUAAAUTT	AUUUAACACAGCACCAAUGTT
	siYTHDF1	CCCGUAUCUCACUACCUAUTT	AUAGGUAGUGAGAUACGGGTT
	siYTHDF2	GGGAUUGACUUCUCAGCAUTT	AUGCUGAGAAGUCAAUCCCTT
	siYTHDF3	GCGUGGAUCAGAGACCUAATT	UUAGGUCUCUGAUCCACGCTT
	siNC	UUCUCCGAACGUGUCACGUTT

## Sheet: primer
	Oligonucleotide primers used for RT-PCR
	JEV NS3	F: AGACAAGCAGATCAACCACCATT-3′ R: 5′-CCCTCCAATAGAGCCAAAGTCC-3′
	mouse METTL3	F: 5′-ATTGAGAGACTGTCCCCTGG-3′ R: 5′-AGCTTTGTAAGGAAGTGCGT-3′
	mouse METTL14	F: 5′-AGACGCCTTCATCTCTTTGG-3′ R: 5′-AGCCTCTCGATTT CCTCTGT-3′
	mouse YTHDF1	F: 5′-ACAGTTACCCCTCGATGAGTG-3′ R: 5′-GGTAGTGAGATACGGGATGGGA-3′
	mouse YTHDF2	F: 5′-GAGCAGAGACCAAAAGGTCAAG-3′ R: 5′-CTGTGGGCTCAAGTAAGGTTC-3′
	mouse YTHDF3	F: 5′-CATAGGGCAACAGAGGAAACAG-3′ R: 5′-ATCTCCAGCCGTGGACCAT-3′
	mouse FTO	F: 5′-CTGAGGAAGGAGTGGCATG-3′ R: 5′-TCTCCACCTAAGACTTGTGC-3′
	mouse ALKBH5	F: 5′-ACAAGATTAGATGCACCGCG-3′ R: 5′-TGTCCATTTCCAGGATCCGG-3′
	mouse IFNβ	F: 5′-AACCTCACCTACAGGGCGGACTTCA-3′ R: 5′-TCCCACGTCAATCTTTCCTCTTGCTTT-3′
	mouse Ifna	F: 5′-GGACTTTGGATTCCCGCAGGAGAAG-3′ R: 5′-GCTGCATCAGACAGCCTTGCAGGTC-3′
	mouse Isg15	F: 5′-TCTGACTGTGAGAGCAAGCAG-3′ R:5′-ACCTTTAGGTCCCAGGCCATT-3′
	mouse Gapdh	F: 5′-TCAAGCTCATTTCCTGGTATGACA-3′ R: 5′-TAGGGCCTCTCTTGCTCAGT-3′
	mouse β-Actin	F: 5′-TGACGGGGTCACCCACACTG-3′ R: 5′-AAGCTGTAGCCGCGCTCGGT-3′
