# Supplementary material for: N6-methyladenosine modification positively regulate Japanese encephalitis virus replication
Source: Virol J. 2024 Jan 19;21:23. doi: 10.1186/s12985-023-02275-w (PMC10799421; doi:10.1186/s12985-023-02275-w)
Supplement: Supplementary file 3 — Additional file 3. A list of gained m6A peaks and m6A-modified genes in JEV-infected neuro2a cells at 24 hpi. [file 12985_2023_2275_MOESM3_ESM.xls]

## Sheet: JEV24h.Gained.peaks.genes.annot
chr	start	end	peak_id	GeneID	strand	gene_start	gene_end	position_annot	Symbol	Description	KEGG_A_class	KEGG_B_class	Pathway	K_ID	GO Component	GO Function	GO Process	TF_family
1	4844629	4844828	MergePeak_9	ENSMUSG00000033845	-	4843434	4855962	3utr	ENSMUSG00000033845	Mrpl15	mitochondrial ribosomal protein L15 [Source:MGI Symbol;Acc:MGI:1351639]	Genetic Information Processing	Translation	ko03010//Ribosome	K02876	GO:0005739//mitochondrion;GO:0005743//mitochondrial inner membrane;GO:0005762//mitochondrial large ribosomal subunit;GO:0005840//ribosome;GO:0015934//large ribosomal subunit	GO:0003735//structural constituent of ribosome	GO:0000002//mitochondrial genome maintenance;GO:0006412//translation;GO:0032543//mitochondrial translation;GO:1990830//cellular response to leukemia inhibitory factor	--
1	4967023	4967172	MergePeak_14	ENSMUSG00000033813	+	4928261	4968132	3utr	ENSMUSG00000033813	Tcea1	transcription elongation factor A (SII) 1 [Source:MGI Symbol;Acc:MGI:1196624]	-	-	-	-	GO:0005634//nucleus;GO:0005654//nucleoplasm;GO:0005669//transcription factor TFIID complex;GO:0005730//nucleolus	GO:0003676//nucleic acid binding;GO:0003677//DNA binding;GO:0005515//protein binding;GO:0008270//zinc ion binding;GO:0046872//metal ion binding	GO:0006351//transcription, DNA-templated;GO:0006368//transcription elongation from RNA polymerase II promoter;GO:0030218//erythrocyte differentiation;GO:0045893//positive regulation of transcription, DNA-templated;GO:0045944//positive regulation of transcription by RNA polymerase II	--
1	6873179	6873846	MergePeak_25	ENSMUSG00000033740	+	6557455	6931158	cds	ENSMUSG00000033740	St18	suppression of tumorigenicity 18 [Source:MGI Symbol;Acc:MGI:2446700]	-	-	-	-	GO:0005634//nucleus;GO:0032993//protein-DNA complex	GO:0000977//RNA polymerase II transcription regulatory region sequence-specific DNA binding;GO:0000978//RNA polymerase II cis-regulatory region sequence-specific DNA binding;GO:0000981//DNA-binding transcription factor activity, RNA polymerase II-specific;GO:0003677//DNA binding;GO:0008270//zinc ion binding;GO:0046872//metal ion binding	GO:0000122//negative regulation of transcription by RNA polymerase II;GO:0006355//regulation of transcription, DNA-templated;GO:0006357//regulation of transcription by RNA polymerase II;GO:0008285//negative regulation of cell population proliferation;GO:0033209//tumor necrosis factor-mediated signaling pathway;GO:0045944//positive regulation of transcription by RNA polymerase II;GO:0070102//inter…	zf-C2HC
1	9616558	9616682	MergePeak_34	ENSMUSG00000061024	+	9615633	9617680	cds,stop_codon	ENSMUSG00000061024	Rrs1	ribosome biogenesis regulator 1 [Source:MGI Symbol;Acc:MGI:1929721]	-	-	-	-	GO:0000794//condensed nuclear chromosome;GO:0005634//nucleus;GO:0005654//nucleoplasm;GO:0005730//nucleolus;GO:0005783//endoplasmic reticulum;GO:0030687//preribosome, large subunit precursor	GO:0005515//protein binding;GO:0008097//5S rRNA binding	GO:0000027//ribosomal large subunit assembly;GO:0000055//ribosomal large subunit export from nucleus;GO:0000447//endonucleolytic cleavage in ITS1 to separate SSU-rRNA from 5.8S rRNA and LSU-rRNA from tricistronic rRNA transcript (SSU-rRNA, 5.8S rRNA, LSU-rRNA);GO:0002244//hematopoietic progenitor cell differentiation;GO:0007080//mitotic metaphase plate congression;GO:0042254//ribosome biogenesis;…	--
1	10136664	10136838	MergePeak_49	ENSMUSG00000056763	+	10108442	10206993	cds	ENSMUSG00000056763	Cspp1	centrosome and spindle pole associated protein 1 [Source:MGI Symbol;Acc:MGI:2681832]	-	-	-	-	GO:0000922//spindle pole;GO:0005737//cytoplasm;GO:0005813//centrosome;GO:0005815//microtubule organizing center;GO:0005819//spindle;GO:0005856//cytoskeleton;GO:0005874//microtubule;GO:0034451//centriolar satellite	GO:0005515//protein binding	GO:0032467//positive regulation of cytokinesis;GO:0051781//positive regulation of cell division	--
1	12929147	12929371	MergePeak_61	ENSMUSG00000016918	+	12762501	12931416	3utr,stop_codon	ENSMUSG00000016918	Sulf1	sulfatase 1 [Source:MGI Symbol;Acc:MGI:2138563]	-	-	-	-	GO:0005615//extracellular space;GO:0005783//endoplasmic reticulum;GO:0005794//Golgi apparatus;GO:0005795//Golgi stack;GO:0005886//plasma membrane;GO:0009986//cell surface;GO:0045121//membrane raft	GO:0004065//arylsulfatase activity;GO:0005509//calcium ion binding;GO:0005539//glycosaminoglycan binding;GO:0008449//N-acetylglucosamine-6-sulfatase activity;GO:0008484//sulfuric ester hydrolase activity;GO:0016787//hydrolase activity;GO:0046872//metal ion binding	GO:0001502//cartilage condensation;GO:0001822//kidney development;GO:0001937//negative regulation of endothelial cell proliferation;GO:0002063//chondrocyte development;GO:0003094//glomerular filtration;GO:0006790//sulfur compound metabolic process;GO:0006915//apoptotic process;GO:0007155//cell adhesion;GO:0010575//positive regulation of vascular endothelial growth factor production;GO:0014846//es…	--
1	12929422	12929621	MergePeak_62	ENSMUSG00000016918	+	12762501	12931416	3utr	ENSMUSG00000016918	Sulf1	sulfatase 1 [Source:MGI Symbol;Acc:MGI:2138563]	-	-	-	-	GO:0005615//extracellular space;GO:0005783//endoplasmic reticulum;GO:0005794//Golgi apparatus;GO:0005795//Golgi stack;GO:0005886//plasma membrane;GO:0009986//cell surface;GO:0045121//membrane raft	GO:0004065//arylsulfatase activity;GO:0005509//calcium ion binding;GO:0005539//glycosaminoglycan binding;GO:0008449//N-acetylglucosamine-6-sulfatase activity;GO:0008484//sulfuric ester hydrolase activity;GO:0016787//hydrolase activity;GO:0046872//metal ion binding	GO:0001502//cartilage condensation;GO:0001822//kidney development;GO:0001937//negative regulation of endothelial cell proliferation;GO:0002063//chondrocyte development;GO:0003094//glomerular filtration;GO:0006790//sulfur compound metabolic process;GO:0006915//apoptotic process;GO:0007155//cell adhesion;GO:0010575//positive regulation of vascular endothelial growth factor production;GO:0014846//es…	--
1	13211829	13212003	MergePeak_63	ENSMUSG00000005886	-	13209329	13442663	3utr	ENSMUSG00000005886	Ncoa2	nuclear receptor coactivator 2 [Source:MGI Symbol;Acc:MGI:1276533]	Organismal Systems;Organismal Systems	Endocrine system;Endocrine system	ko04915//Estrogen signaling pathway;ko04919//Thyroid hormone signaling pathway	K11255;K11255	GO:0005634//nucleus;GO:0005654//nucleoplasm;GO:0005667//transcription regulator complex;GO:0005737//cytoplasm;GO:0005791//rough endoplasmic reticulum;GO:0005794//Golgi apparatus;GO:0005874//microtubule;GO:0014069//postsynaptic density;GO:0016604//nuclear body;GO:0030425//dendrite;GO:0032991//protein-containing complex;GO:0043025//neuronal cell body;GO:0043197//dendritic spine;GO:0048786//presynap…	GO:0000978//RNA polymerase II cis-regulatory region sequence-specific DNA binding;GO:0001162//RNA polymerase II intronic transcription regulatory region sequence-specific DNA binding;GO:0003682//chromatin binding;GO:0003713//transcription coactivator activity;GO:0005102//signaling receptor binding;GO:0005515//protein binding;GO:0016922//nuclear receptor binding;GO:0017162//aryl hydrocarbon recept…	GO:0000122//negative regulation of transcription by RNA polymerase II;GO:0006355//regulation of transcription, DNA-templated;GO:0007623//circadian rhythm;GO:0010468//regulation of gene expression;GO:0010906//regulation of glucose metabolic process;GO:0019216//regulation of lipid metabolic process;GO:0032570//response to progesterone;GO:0032870//cellular response to hormone stimulus;GO:0032922//ci…	--
1	13245272	13245346	MergePeak_66	ENSMUSG00000005886	-	13209329	13442663	cds	ENSMUSG00000005886	Ncoa2	nuclear receptor coactivator 2 [Source:MGI Symbol;Acc:MGI:1276533]	Organismal Systems;Organismal Systems	Endocrine system;Endocrine system	ko04915//Estrogen signaling pathway;ko04919//Thyroid hormone signaling pathway	K11255;K11255	GO:0005634//nucleus;GO:0005654//nucleoplasm;GO:0005667//transcription regulator complex;GO:0005737//cytoplasm;GO:0005791//rough endoplasmic reticulum;GO:0005794//Golgi apparatus;GO:0005874//microtubule;GO:0014069//postsynaptic density;GO:0016604//nuclear body;GO:0030425//dendrite;GO:0032991//protein-containing complex;GO:0043025//neuronal cell body;GO:0043197//dendritic spine;GO:0048786//presynap…	GO:0000978//RNA polymerase II cis-regulatory region sequence-specific DNA binding;GO:0001162//RNA polymerase II intronic transcription regulatory region sequence-specific DNA binding;GO:0003682//chromatin binding;GO:0003713//transcription coactivator activity;GO:0005102//signaling receptor binding;GO:0005515//protein binding;GO:0016922//nuclear receptor binding;GO:0017162//aryl hydrocarbon recept…	GO:0000122//negative regulation of transcription by RNA polymerase II;GO:0006355//regulation of transcription, DNA-templated;GO:0007623//circadian rhythm;GO:0010468//regulation of gene expression;GO:0010906//regulation of glucose metabolic process;GO:0019216//regulation of lipid metabolic process;GO:0032570//response to progesterone;GO:0032870//cellular response to hormone stimulus;GO:0032922//ci…	--
1	16672502	16672551	MergePeak_74	ENSMUSG00000025939	-	16640006	16689713	cds	ENSMUSG00000025939	Ube2w	ubiquitin-conjugating enzyme E2W (putative) [Source:MGI Symbol;Acc:MGI:1914049]	Genetic Information Processing	Folding, sorting and degradation	ko04120//Ubiquitin mediated proteolysis	K10688	GO:0005634//nucleus	GO:0000166//nucleotide binding;GO:0004842//ubiquitin-protein transferase activity;GO:0005515//protein binding;GO:0005524//ATP binding;GO:0016740//transferase activity;GO:0031625//ubiquitin protein ligase binding;GO:0061631//ubiquitin conjugating enzyme activity	GO:0000209//protein polyubiquitination;GO:0006281//DNA repair;GO:0006513//protein monoubiquitination;GO:0006515//protein quality control for misfolded or incompletely synthesized proteins;GO:0006974//cellular response to DNA damage stimulus;GO:0016567//protein ubiquitination;GO:0043161//proteasome-mediated ubiquitin-dependent protein catabolic process;GO:0070979//protein K11-linked ubiquitination…	--
1	17066698	17066872	MergePeak_80	ENSMUSG00000042686	-	17065162	17168113	3utr,ncrna	ENSMUSG00000042686	Jph1	junctophilin 1 [Source:MGI Symbol;Acc:MGI:1891495]	-	-	-	-	GO:0005654//nucleoplasm;GO:0005783//endoplasmic reticulum;GO:0005789//endoplasmic reticulum membrane;GO:0005886//plasma membrane;GO:0014701//junctional sarcoplasmic reticulum membrane;GO:0016020//membrane;GO:0016021//integral component of membrane;GO:0016529//sarcoplasmic reticulum;GO:0030018//Z disc;GO:0030314//junctional membrane complex;GO:0033017//sarcoplasmic reticulum membrane	GO:0008307//structural constituent of muscle	GO:0007517//muscle organ development	--
1	17066698	17066872	MergePeak_80	ENSMUSG00000101640	+	16968409	17161855	-,ncrna
1	17074204	17074403	MergePeak_84	ENSMUSG00000042686	-	17065162	17168113	cds,ncrna	ENSMUSG00000042686	Jph1	junctophilin 1 [Source:MGI Symbol;Acc:MGI:1891495]	-	-	-	-	GO:0005654//nucleoplasm;GO:0005783//endoplasmic reticulum;GO:0005789//endoplasmic reticulum membrane;GO:0005886//plasma membrane;GO:0014701//junctional sarcoplasmic reticulum membrane;GO:0016020//membrane;GO:0016021//integral component of membrane;GO:0016529//sarcoplasmic reticulum;GO:0030018//Z disc;GO:0030314//junctional membrane complex;GO:0033017//sarcoplasmic reticulum membrane	GO:0008307//structural constituent of muscle	GO:0007517//muscle organ development	--
1	17074204	17074403	MergePeak_84	ENSMUSG00000101640	+	16968409	17161855	-,ncrna
1	17161598	17161872	MergePeak_86	ENSMUSG00000042686	-	17065162	17168113	cds,ncrna	ENSMUSG00000042686	Jph1	junctophilin 1 [Source:MGI Symbol;Acc:MGI:1891495]	-	-	-	-	GO:0005654//nucleoplasm;GO:0005783//endoplasmic reticulum;GO:0005789//endoplasmic reticulum membrane;GO:0005886//plasma membrane;GO:0014701//junctional sarcoplasmic reticulum membrane;GO:0016020//membrane;GO:0016021//integral component of membrane;GO:0016529//sarcoplasmic reticulum;GO:0030018//Z disc;GO:0030314//junctional membrane complex;GO:0033017//sarcoplasmic reticulum membrane	GO:0008307//structural constituent of muscle	GO:0007517//muscle organ development	--
1	17161598	17161872	MergePeak_86	ENSMUSG00000101640	+	16968409	17161855	-,ncrna
1	19304668	19304742	MergePeak_89	ENSMUSG00000025927	+	19279138	19308800	3utr,stop_codon	ENSMUSG00000025927	Tfap2b	transcription factor AP-2 beta [Source:MGI Symbol;Acc:MGI:104672]	-	-	-	-	GO:0005634//nucleus	GO:0000977//RNA polymerase II transcription regulatory region sequence-specific DNA binding;GO:0000978//RNA polymerase II cis-regulatory region sequence-specific DNA binding;GO:0000981//DNA-binding transcription factor activity, RNA polymerase II-specific;GO:0000987//cis-regulatory region sequence-specific DNA binding;GO:0001228//DNA-binding transcription activator activity, RNA polymerase II-spe…	GO:0000122//negative regulation of transcription by RNA polymerase II;GO:0001822//kidney development;GO:0003091//renal water homeostasis;GO:0006006//glucose metabolic process;GO:0006355//regulation of transcription, DNA-templated;GO:0006357//regulation of transcription by RNA polymerase II;GO:0006366//transcription by RNA polymerase II;GO:0007423//sensory organ development;GO:0008284//positive re…	AP-2
1	19304918	19305117	MergePeak_90	ENSMUSG00000025927	+	19279138	19308800	3utr	ENSMUSG00000025927	Tfap2b	transcription factor AP-2 beta [Source:MGI Symbol;Acc:MGI:104672]	-	-	-	-	GO:0005634//nucleus	GO:0000977//RNA polymerase II transcription regulatory region sequence-specific DNA binding;GO:0000978//RNA polymerase II cis-regulatory region sequence-specific DNA binding;GO:0000981//DNA-binding transcription factor activity, RNA polymerase II-specific;GO:0000987//cis-regulatory region sequence-specific DNA binding;GO:0001228//DNA-binding transcription activator activity, RNA polymerase II-spe…	GO:0000122//negative regulation of transcription by RNA polymerase II;GO:0001822//kidney development;GO:0003091//renal water homeostasis;GO:0006006//glucose metabolic process;GO:0006355//regulation of transcription, DNA-templated;GO:0006357//regulation of transcription by RNA polymerase II;GO:0006366//transcription by RNA polymerase II;GO:0007423//sensory organ development;GO:0008284//positive re…	AP-2
1	20888056	20890430	MergePeak_93	ENSMUSG00000041859	-	20873192	20890536	cds,start_codon	ENSMUSG00000041859	Mcm3	minichromosome maintenance complex component 3 [Source:MGI Symbol;Acc:MGI:101845]	Cellular Processes;Genetic Information Processing	Cell growth and death;Replication and repair	ko04110//Cell cycle;ko03030//DNA replication	K02541;K02541	GO:0005634//nucleus;GO:0005654//nucleoplasm;GO:0005694//chromosome;GO:0005737//cytoplasm;GO:0005813//centrosome;GO:0042555//MCM complex;GO:0048471//perinuclear region of cytoplasm;GO:0071162//CMG complex	GO:0000166//nucleotide binding;GO:0003677//DNA binding;GO:0003678//DNA helicase activity;GO:0003697//single-stranded DNA binding;GO:0004386//helicase activity;GO:0005524//ATP binding;GO:0016787//hydrolase activity;GO:0016887//ATP hydrolysis activity;GO:0017116//single-stranded DNA helicase activity	GO:0000727//double-strand break repair via break-induced replication;GO:0006260//DNA replication;GO:0006268//DNA unwinding involved in DNA replication;GO:0006270//DNA replication initiation;GO:0006271//DNA strand elongation involved in DNA replication;GO:0007049//cell cycle;GO:0030174//regulation of DNA-dependent DNA replication initiation;GO:0032508//DNA duplex unwinding;GO:1902975//mitotic DNA …	--
1	21471727	21471876	MergePeak_101	ENSMUSG00000028033	-	21468632	22032166	3utr	ENSMUSG00000028033	Kcnq5	potassium voltage-gated channel, subfamily Q, member 5 [Source:MGI Symbol;Acc:MGI:1924937]	Organismal Systems	Nervous system	ko04725//Cholinergic synapse	K04930	GO:0005886//plasma membrane;GO:0005887//integral component of plasma membrane;GO:0008076//voltage-gated potassium channel complex;GO:0016020//membrane;GO:0016021//integral component of membrane;GO:0030118//clathrin coat	GO:0005216//ion channel activity;GO:0005244//voltage-gated ion channel activity;GO:0005249//voltage-gated potassium channel activity;GO:0005251//delayed rectifier potassium channel activity;GO:0005267//potassium channel activity;GO:0005516//calmodulin binding;GO:0015075//ion transmembrane transporter activity	GO:0006811//ion transport;GO:0006813//potassium ion transport;GO:0034765//regulation of ion transmembrane transport;GO:0055085//transmembrane transport;GO:0071805//potassium ion transmembrane transport	--
1	23409155	23409329	MergePeak_104	ENSMUSG00000026158	-	23405505	23422256	cds	ENSMUSG00000026158	Ogfrl1	opioid growth factor receptor-like 1 [Source:MGI Symbol;Acc:MGI:1917405]	-	-	-	-	GO:0005575//cellular_component;GO:0016020//membrane	GO:0003674//molecular_function;GO:0038023//signaling receptor activity;GO:0140625//opioid growth factor receptor activity	GO:0008150//biological_process	--
1	23854776	23884082	MergePeak_105	ENSMUSG00000026155	-	23883927	23948817	-	ENSMUSG00000026155	Smap1	small ArfGAP 1 [Source:MGI Symbol;Acc:MGI:2138261]	Cellular Processes	Transport and catabolism	ko04144//Endocytosis	K12486	GO:0005737//cytoplasm;GO:0005886//plasma membrane;GO:0016020//membrane	GO:0005096//GTPase activator activity;GO:0005515//protein binding;GO:0030276//clathrin binding;GO:0046872//metal ion binding	GO:0045648//positive regulation of erythrocyte differentiation;GO:0050790//regulation of catalytic activity;GO:2000369//regulation of clathrin-dependent endocytosis	--
1	23854776	23884082	MergePeak_105	ENSMUSG00000026156	+	23801007	23888239	cds,stop_codon	ENSMUSG00000026156	B3gat2	beta-1,3-glucuronyltransferase 2 (glucuronosyltransferase S) [Source:MGI Symbol;Acc:MGI:2389490]	Metabolism;Metabolism	Global and overview maps;Glycan biosynthesis and metabolism	ko01100//Metabolic pathways;ko00515//Mannose type O-glycan biosynthesis	K10157;K10157	GO:0000139//Golgi membrane;GO:0005794//Golgi apparatus;GO:0016020//membrane;GO:0016021//integral component of membrane	GO:0015018//galactosylgalactosylxylosylprotein 3-beta-glucuronosyltransferase activity;GO:0016740//transferase activity;GO:0046872//metal ion binding	GO:0005975//carbohydrate metabolic process;GO:0006486//protein glycosylation;GO:0016051//carbohydrate biosynthetic process;GO:0050650//chondroitin sulfate proteoglycan biosynthetic process	--
1	24804531	24804680	MergePeak_120	ENSMUSG00000073725	+	24718007	24805382	3utr	ENSMUSG00000073725	Lmbrd1	LMBR1 domain containing 1 [Source:MGI Symbol;Acc:MGI:1915671]	Organismal Systems	Digestive system	ko04977//Vitamin digestion and absorption	K14617	GO:0005764//lysosome;GO:0005765//lysosomal membrane;GO:0005774//vacuolar membrane;GO:0005783//endoplasmic reticulum;GO:0005789//endoplasmic reticulum membrane;GO:0005886//plasma membrane;GO:0016020//membrane;GO:0016021//integral component of membrane;GO:0030136//clathrin-coated vesicle;GO:0031410//cytoplasmic vesicle;GO:0043231//intracellular membrane-bounded organelle;GO:0045334//clathrin-coated…	GO:0005158//insulin receptor binding;GO:0005515//protein binding;GO:0031419//cobalamin binding;GO:0032050//clathrin heavy chain binding;GO:0035612//AP-2 adaptor complex binding;GO:0140318//protein transporter activity	GO:0006897//endocytosis;GO:0007369//gastrulation;GO:0038016//insulin receptor internalization;GO:0061462//protein localization to lysosome;GO:0072583//clathrin-dependent endocytosis;GO:0072665//protein localization to vacuole	--
1	25133149	25133323	MergePeak_122	ENSMUSG00000033569	-	25106631	25868788	cds	ENSMUSG00000033569	Adgrb3	adhesion G protein-coupled receptor B3 [Source:MGI Symbol;Acc:MGI:2441837]	-	-	-	-	GO:0005886//plasma membrane;GO:0005887//integral component of plasma membrane;GO:0016020//membrane;GO:0016021//integral component of membrane;GO:0043083//synaptic cleft;GO:0098794//postsynapse	GO:0004888//transmembrane signaling receptor activity;GO:0004930//G protein-coupled receptor activity;GO:0005096//GTPase activator activity;GO:0005515//protein binding	GO:0007165//signal transduction;GO:0007166//cell surface receptor signaling pathway;GO:0007186//G protein-coupled receptor signaling pathway;GO:0007189//adenylate cyclase-activating G protein-coupled receptor signaling pathway;GO:0007520//myoblast fusion;GO:0016322//neuron remodeling;GO:0016525//negative regulation of angiogenesis;GO:0048814//regulation of dendrite morphogenesis;GO:0050790//regul…	--
1	30985223	30985322	MergePeak_131	ENSMUSG00000026064	-	30979383	30988390	5utr,cds,start_codon	ENSMUSG00000026064	Ptp4a1	protein tyrosine phosphatase 4a1 [Source:MGI Symbol;Acc:MGI:1277096]	-	-	-	-	GO:0005634//nucleus;GO:0005737//cytoplasm;GO:0005768//endosome;GO:0005769//early endosome;GO:0005783//endoplasmic reticulum;GO:0005819//spindle;GO:0005856//cytoskeleton;GO:0005886//plasma membrane;GO:0009898//cytoplasmic side of plasma membrane;GO:0016020//membrane	GO:0004721//phosphoprotein phosphatase activity;GO:0004725//protein tyrosine phosphatase activity;GO:0004727//prenylated protein tyrosine phosphatase activity;GO:0008138//protein tyrosine/serine/threonine phosphatase activity;GO:0016787//hydrolase activity;GO:0016791//phosphatase activity	GO:0006470//protein dephosphorylation;GO:0007049//cell cycle;GO:0016311//dephosphorylation;GO:0030335//positive regulation of cell migration	--
1	30985223	30985322	MergePeak_131	ENSMUSG00000117310	-	30979383	30988851	3utr	ENSMUSG00000117310	Ptp4a1	protein tyrosine phosphatase 4a1 [Source:MGI Symbol;Acc:MGI:1277096]	-	-	-	-	GO:0005634//nucleus;GO:0005737//cytoplasm;GO:0005768//endosome;GO:0005769//early endosome;GO:0005783//endoplasmic reticulum;GO:0005819//spindle;GO:0005856//cytoskeleton;GO:0005886//plasma membrane;GO:0009898//cytoplasmic side of plasma membrane;GO:0016020//membrane	GO:0004721//phosphoprotein phosphatase activity;GO:0004725//protein tyrosine phosphatase activity;GO:0004727//prenylated protein tyrosine phosphatase activity;GO:0008138//protein tyrosine/serine/threonine phosphatase activity;GO:0016787//hydrolase activity;GO:0016791//phosphatase activity	GO:0006470//protein dephosphorylation;GO:0007049//cell cycle;GO:0016311//dephosphorylation;GO:0030335//positive regulation of cell migration	--
1	30985598	30985647	MergePeak_132	ENSMUSG00000026064	-	30979383	30988390	5utr	ENSMUSG00000026064	Ptp4a1	protein tyrosine phosphatase 4a1 [Source:MGI Symbol;Acc:MGI:1277096]	-	-	-	-	GO:0005634//nucleus;GO:0005737//cytoplasm;GO:0005768//endosome;GO:0005769//early endosome;GO:0005783//endoplasmic reticulum;GO:0005819//spindle;GO:0005856//cytoskeleton;GO:0005886//plasma membrane;GO:0009898//cytoplasmic side of plasma membrane;GO:0016020//membrane	GO:0004721//phosphoprotein phosphatase activity;GO:0004725//protein tyrosine phosphatase activity;GO:0004727//prenylated protein tyrosine phosphatase activity;GO:0008138//protein tyrosine/serine/threonine phosphatase activity;GO:0016787//hydrolase activity;GO:0016791//phosphatase activity	GO:0006470//protein dephosphorylation;GO:0007049//cell cycle;GO:0016311//dephosphorylation;GO:0030335//positive regulation of cell migration	--
1	30985598	30985647	MergePeak_132	ENSMUSG00000117310	-	30979383	30988851	3utr,cds,stop_codon	ENSMUSG00000117310	Ptp4a1	protein tyrosine phosphatase 4a1 [Source:MGI Symbol;Acc:MGI:1277096]	-	-	-	-	GO:0005634//nucleus;GO:0005737//cytoplasm;GO:0005768//endosome;GO:0005769//early endosome;GO:0005783//endoplasmic reticulum;GO:0005819//spindle;GO:0005856//cytoskeleton;GO:0005886//plasma membrane;GO:0009898//cytoplasmic side of plasma membrane;GO:0016020//membrane	GO:0004721//phosphoprotein phosphatase activity;GO:0004725//protein tyrosine phosphatase activity;GO:0004727//prenylated protein tyrosine phosphatase activity;GO:0008138//protein tyrosine/serine/threonine phosphatase activity;GO:0016787//hydrolase activity;GO:0016791//phosphatase activity	GO:0006470//protein dephosphorylation;GO:0007049//cell cycle;GO:0016311//dephosphorylation;GO:0030335//positive regulation of cell migration	--
1	33825510	33825584	MergePeak_138	ENSMUSG00000042197	-	33800626	33853608	cds	ENSMUSG00000042197	Zfp451	zinc finger protein 451 [Source:MGI Symbol;Acc:MGI:2137896]	-	-	-	-	GO:0005634//nucleus;GO:0005654//nucleoplasm;GO:0016605//PML body	GO:0003677//DNA binding;GO:0003714//transcription corepressor activity;GO:0016740//transferase activity;GO:0046872//metal ion binding;GO:0061665//SUMO ligase activity	GO:0010468//regulation of gene expression;GO:0016925//protein sumoylation;GO:0030512//negative regulation of transforming growth factor beta receptor signaling pathway;GO:0045944//positive regulation of transcription by RNA polymerase II;GO:0060633//negative regulation of transcription initiation from RNA polymerase II promoter;GO:2000616//negative regulation of histone H3-K9 acetylation	--
1	34161443	34174314	MergePeak_144	ENSMUSG00000026131	+	34050906	34347731	cds	ENSMUSG00000026131	Dst	dystonin [Source:MGI Symbol;Acc:MGI:104627]	-	-	-	-	GO:0005634//nucleus;GO:0005635//nuclear envelope;GO:0005654//nucleoplasm;GO:0005737//cytoplasm;GO:0005783//endoplasmic reticulum;GO:0005789//endoplasmic reticulum membrane;GO:0005829//cytosol;GO:0005856//cytoskeleton;GO:0005874//microtubule;GO:0005882//intermediate filament;GO:0005886//plasma membrane;GO:0005925//focal adhesion;GO:0005938//cell cortex;GO:0009898//cytoplasmic side of plasma membra…	GO:0003779//actin binding;GO:0005178//integrin binding;GO:0005198//structural molecule activity;GO:0005509//calcium ion binding;GO:0005515//protein binding;GO:0008017//microtubule binding;GO:0008022//protein C-terminus binding;GO:0008092//cytoskeletal protein binding;GO:0042803//protein homodimerization activity;GO:0046872//metal ion binding;GO:0051010//microtubule plus-end binding	GO:0000226//microtubule cytoskeleton organization;GO:0007010//cytoskeleton organization;GO:0007155//cell adhesion;GO:0007409//axonogenesis;GO:0008090//retrograde axonal transport;GO:0009611//response to wounding;GO:0030011//maintenance of cell polarity;GO:0031122//cytoplasmic microtubule organization;GO:0031581//hemidesmosome assembly;GO:0042060//wound healing;GO:0045104//intermediate filament cy…	--
1	34176165	34191502	MergePeak_145	ENSMUSG00000026131	+	34050906	34347731	cds	ENSMUSG00000026131	Dst	dystonin [Source:MGI Symbol;Acc:MGI:104627]	-	-	-	-	GO:0005634//nucleus;GO:0005635//nuclear envelope;GO:0005654//nucleoplasm;GO:0005737//cytoplasm;GO:0005783//endoplasmic reticulum;GO:0005789//endoplasmic reticulum membrane;GO:0005829//cytosol;GO:0005856//cytoskeleton;GO:0005874//microtubule;GO:0005882//intermediate filament;GO:0005886//plasma membrane;GO:0005925//focal adhesion;GO:0005938//cell cortex;GO:0009898//cytoplasmic side of plasma membra…	GO:0003779//actin binding;GO:0005178//integrin binding;GO:0005198//structural molecule activity;GO:0005509//calcium ion binding;GO:0005515//protein binding;GO:0008017//microtubule binding;GO:0008022//protein C-terminus binding;GO:0008092//cytoskeletal protein binding;GO:0042803//protein homodimerization activity;GO:0046872//metal ion binding;GO:0051010//microtubule plus-end binding	GO:0000226//microtubule cytoskeleton organization;GO:0007010//cytoskeleton organization;GO:0007155//cell adhesion;GO:0007409//axonogenesis;GO:0008090//retrograde axonal transport;GO:0009611//response to wounding;GO:0030011//maintenance of cell polarity;GO:0031122//cytoplasmic microtubule organization;GO:0031581//hemidesmosome assembly;GO:0042060//wound healing;GO:0045104//intermediate filament cy…	--
1	34219217	34219291	MergePeak_148	ENSMUSG00000026131	+	34199411	34222985	cds	ENSMUSG00000026131	Dst	dystonin [Source:MGI Symbol;Acc:MGI:104627]	-	-	-	-	GO:0005634//nucleus;GO:0005635//nuclear envelope;GO:0005654//nucleoplasm;GO:0005737//cytoplasm;GO:0005783//endoplasmic reticulum;GO:0005789//endoplasmic reticulum membrane;GO:0005829//cytosol;GO:0005856//cytoskeleton;GO:0005874//microtubule;GO:0005882//intermediate filament;GO:0005886//plasma membrane;GO:0005925//focal adhesion;GO:0005938//cell cortex;GO:0009898//cytoplasmic side of plasma membra…	GO:0003779//actin binding;GO:0005178//integrin binding;GO:0005198//structural molecule activity;GO:0005509//calcium ion binding;GO:0005515//protein binding;GO:0008017//microtubule binding;GO:0008022//protein C-terminus binding;GO:0008092//cytoskeletal protein binding;GO:0042803//protein homodimerization activity;GO:0046872//metal ion binding;GO:0051010//microtubule plus-end binding	GO:0000226//microtubule cytoskeleton organization;GO:0007010//cytoskeleton organization;GO:0007155//cell adhesion;GO:0007409//axonogenesis;GO:0008090//retrograde axonal transport;GO:0009611//response to wounding;GO:0030011//maintenance of cell polarity;GO:0031122//cytoplasmic microtubule organization;GO:0031581//hemidesmosome assembly;GO:0042060//wound healing;GO:0045104//intermediate filament cy…	--
1	34227819	34228093	MergePeak_152	ENSMUSG00000026131	+	34050906	34347731	cds	ENSMUSG00000026131	Dst	dystonin [Source:MGI Symbol;Acc:MGI:104627]	-	-	-	-	GO:0005634//nucleus;GO:0005635//nuclear envelope;GO:0005654//nucleoplasm;GO:0005737//cytoplasm;GO:0005783//endoplasmic reticulum;GO:0005789//endoplasmic reticulum membrane;GO:0005829//cytosol;GO:0005856//cytoskeleton;GO:0005874//microtubule;GO:0005882//intermediate filament;GO:0005886//plasma membrane;GO:0005925//focal adhesion;GO:0005938//cell cortex;GO:0009898//cytoplasmic side of plasma membra…	GO:0003779//actin binding;GO:0005178//integrin binding;GO:0005198//structural molecule activity;GO:0005509//calcium ion binding;GO:0005515//protein binding;GO:0008017//microtubule binding;GO:0008022//protein C-terminus binding;GO:0008092//cytoskeletal protein binding;GO:0042803//protein homodimerization activity;GO:0046872//metal ion binding;GO:0051010//microtubule plus-end binding	GO:0000226//microtubule cytoskeleton organization;GO:0007010//cytoskeleton organization;GO:0007155//cell adhesion;GO:0007409//axonogenesis;GO:0008090//retrograde axonal transport;GO:0009611//response to wounding;GO:0030011//maintenance of cell polarity;GO:0031122//cytoplasmic microtubule organization;GO:0031581//hemidesmosome assembly;GO:0042060//wound healing;GO:0045104//intermediate filament cy…	--
1	34240196	34240395	MergePeak_157	ENSMUSG00000026131	+	34050906	34347731	cds	ENSMUSG00000026131	Dst	dystonin [Source:MGI Symbol;Acc:MGI:104627]	-	-	-	-	GO:0005634//nucleus;GO:0005635//nuclear envelope;GO:0005654//nucleoplasm;GO:0005737//cytoplasm;GO:0005783//endoplasmic reticulum;GO:0005789//endoplasmic reticulum membrane;GO:0005829//cytosol;GO:0005856//cytoskeleton;GO:0005874//microtubule;GO:0005882//intermediate filament;GO:0005886//plasma membrane;GO:0005925//focal adhesion;GO:0005938//cell cortex;GO:0009898//cytoplasmic side of plasma membra…	GO:0003779//actin binding;GO:0005178//integrin binding;GO:0005198//structural molecule activity;GO:0005509//calcium ion binding;GO:0005515//protein binding;GO:0008017//microtubule binding;GO:0008022//protein C-terminus binding;GO:0008092//cytoskeletal protein binding;GO:0042803//protein homodimerization activity;GO:0046872//metal ion binding;GO:0051010//microtubule plus-end binding	GO:0000226//microtubule cytoskeleton organization;GO:0007010//cytoskeleton organization;GO:0007155//cell adhesion;GO:0007409//axonogenesis;GO:0008090//retrograde axonal transport;GO:0009611//response to wounding;GO:0030011//maintenance of cell polarity;GO:0031122//cytoplasmic microtubule organization;GO:0031581//hemidesmosome assembly;GO:0042060//wound healing;GO:0045104//intermediate filament cy…	--
1	34240421	34240495	MergePeak_158	ENSMUSG00000026131	+	34050906	34347731	cds	ENSMUSG00000026131	Dst	dystonin [Source:MGI Symbol;Acc:MGI:104627]	-	-	-	-	GO:0005634//nucleus;GO:0005635//nuclear envelope;GO:0005654//nucleoplasm;GO:0005737//cytoplasm;GO:0005783//endoplasmic reticulum;GO:0005789//endoplasmic reticulum membrane;GO:0005829//cytosol;GO:0005856//cytoskeleton;GO:0005874//microtubule;GO:0005882//intermediate filament;GO:0005886//plasma membrane;GO:0005925//focal adhesion;GO:0005938//cell cortex;GO:0009898//cytoplasmic side of plasma membra…	GO:0003779//actin binding;GO:0005178//integrin binding;GO:0005198//structural molecule activity;GO:0005509//calcium ion binding;GO:0005515//protein binding;GO:0008017//microtubule binding;GO:0008022//protein C-terminus binding;GO:0008092//cytoskeletal protein binding;GO:0042803//protein homodimerization activity;GO:0046872//metal ion binding;GO:0051010//microtubule plus-end binding	GO:0000226//microtubule cytoskeleton organization;GO:0007010//cytoskeleton organization;GO:0007155//cell adhesion;GO:0007409//axonogenesis;GO:0008090//retrograde axonal transport;GO:0009611//response to wounding;GO:0030011//maintenance of cell polarity;GO:0031122//cytoplasmic microtubule organization;GO:0031581//hemidesmosome assembly;GO:0042060//wound healing;GO:0045104//intermediate filament cy…	--
1	34276094	34276368	MergePeak_164	ENSMUSG00000026131	+	34275677	34313364	5utr	ENSMUSG00000026131	Dst	dystonin [Source:MGI Symbol;Acc:MGI:104627]	-	-	-	-	GO:0005634//nucleus;GO:0005635//nuclear envelope;GO:0005654//nucleoplasm;GO:0005737//cytoplasm;GO:0005783//endoplasmic reticulum;GO:0005789//endoplasmic reticulum membrane;GO:0005829//cytosol;GO:0005856//cytoskeleton;GO:0005874//microtubule;GO:0005882//intermediate filament;GO:0005886//plasma membrane;GO:0005925//focal adhesion;GO:0005938//cell cortex;GO:0009898//cytoplasmic side of plasma membra…	GO:0003779//actin binding;GO:0005178//integrin binding;GO:0005198//structural molecule activity;GO:0005509//calcium ion binding;GO:0005515//protein binding;GO:0008017//microtubule binding;GO:0008022//protein C-terminus binding;GO:0008092//cytoskeletal protein binding;GO:0042803//protein homodimerization activity;GO:0046872//metal ion binding;GO:0051010//microtubule plus-end binding	GO:0000226//microtubule cytoskeleton organization;GO:0007010//cytoskeleton organization;GO:0007155//cell adhesion;GO:0007409//axonogenesis;GO:0008090//retrograde axonal transport;GO:0009611//response to wounding;GO:0030011//maintenance of cell polarity;GO:0031122//cytoplasmic microtubule organization;GO:0031581//hemidesmosome assembly;GO:0042060//wound healing;GO:0045104//intermediate filament cy…	--
1	34277719	34277793	MergePeak_166	ENSMUSG00000026131	+	34275677	34313364	cds	ENSMUSG00000026131	Dst	dystonin [Source:MGI Symbol;Acc:MGI:104627]	-	-	-	-	GO:0005634//nucleus;GO:0005635//nuclear envelope;GO:0005654//nucleoplasm;GO:0005737//cytoplasm;GO:0005783//endoplasmic reticulum;GO:0005789//endoplasmic reticulum membrane;GO:0005829//cytosol;GO:0005856//cytoskeleton;GO:0005874//microtubule;GO:0005882//intermediate filament;GO:0005886//plasma membrane;GO:0005925//focal adhesion;GO:0005938//cell cortex;GO:0009898//cytoplasmic side of plasma membra…	GO:0003779//actin binding;GO:0005178//integrin binding;GO:0005198//structural molecule activity;GO:0005509//calcium ion binding;GO:0005515//protein binding;GO:0008017//microtubule binding;GO:0008022//protein C-terminus binding;GO:0008092//cytoskeletal protein binding;GO:0042803//protein homodimerization activity;GO:0046872//metal ion binding;GO:0051010//microtubule plus-end binding	GO:0000226//microtubule cytoskeleton organization;GO:0007010//cytoskeleton organization;GO:0007155//cell adhesion;GO:0007409//axonogenesis;GO:0008090//retrograde axonal transport;GO:0009611//response to wounding;GO:0030011//maintenance of cell polarity;GO:0031122//cytoplasmic microtubule organization;GO:0031581//hemidesmosome assembly;GO:0042060//wound healing;GO:0045104//intermediate filament cy…	--
1	34313293	34314308	MergePeak_168	ENSMUSG00000026131	+	34050906	34347731	cds	ENSMUSG00000026131	Dst	dystonin [Source:MGI Symbol;Acc:MGI:104627]	-	-	-	-	GO:0005634//nucleus;GO:0005635//nuclear envelope;GO:0005654//nucleoplasm;GO:0005737//cytoplasm;GO:0005783//endoplasmic reticulum;GO:0005789//endoplasmic reticulum membrane;GO:0005829//cytosol;GO:0005856//cytoskeleton;GO:0005874//microtubule;GO:0005882//intermediate filament;GO:0005886//plasma membrane;GO:0005925//focal adhesion;GO:0005938//cell cortex;GO:0009898//cytoplasmic side of plasma membra…	GO:0003779//actin binding;GO:0005178//integrin binding;GO:0005198//structural molecule activity;GO:0005509//calcium ion binding;GO:0005515//protein binding;GO:0008017//microtubule binding;GO:0008022//protein C-terminus binding;GO:0008092//cytoskeletal protein binding;GO:0042803//protein homodimerization activity;GO:0046872//metal ion binding;GO:0051010//microtubule plus-end binding	GO:0000226//microtubule cytoskeleton organization;GO:0007010//cytoskeleton organization;GO:0007155//cell adhesion;GO:0007409//axonogenesis;GO:0008090//retrograde axonal transport;GO:0009611//response to wounding;GO:0030011//maintenance of cell polarity;GO:0031122//cytoplasmic microtubule organization;GO:0031581//hemidesmosome assembly;GO:0042060//wound healing;GO:0045104//intermediate filament cy…	--
1	34471808	34471882	MergePeak_174	ENSMUSG00000102336	-	34466083	34472421	-,ncrna
1	34850866	34850989	MergePeak_178	ENSMUSG00000037509	+	34717269	34851820	3utr,cds,stop_codon,ncrna	ENSMUSG00000037509	Arhgef4	Rho guanine nucleotide exchange factor (GEF) 4 [Source:MGI Symbol;Acc:MGI:2442507]	Cellular Processes	Cell motility	ko04810//Regulation of actin cytoskeleton	K05769	GO:0005737//cytoplasm	GO:0005085//guanyl-nucleotide exchange factor activity;GO:0005515//protein binding;GO:0019904//protein domain specific binding	GO:0030032//lamellipodium assembly;GO:0035556//intracellular signal transduction;GO:0046847//filopodium assembly;GO:0050790//regulation of catalytic activity	--
1	34850866	34850989	MergePeak_178	ENSMUSG00000104002	-	34848441	34850989	-,ncrna
1	34851016	34851290	MergePeak_179	ENSMUSG00000037509	+	34717269	34851820	3utr,stop_codon	ENSMUSG00000037509	Arhgef4	Rho guanine nucleotide exchange factor (GEF) 4 [Source:MGI Symbol;Acc:MGI:2442507]	Cellular Processes	Cell motility	ko04810//Regulation of actin cytoskeleton	K05769	GO:0005737//cytoplasm	GO:0005085//guanyl-nucleotide exchange factor activity;GO:0005515//protein binding;GO:0019904//protein domain specific binding	GO:0030032//lamellipodium assembly;GO:0035556//intracellular signal transduction;GO:0046847//filopodium assembly;GO:0050790//regulation of catalytic activity	--
1	36181883	36182007	MergePeak_191	ENSMUSG00000037470	-	36179108	36283386	3utr	ENSMUSG00000037470	Uggt1	UDP-glucose glycoprotein glucosyltransferase 1 [Source:MGI Symbol;Acc:MGI:2443162]	Genetic Information Processing	Folding, sorting and degradation	ko04141//Protein processing in endoplasmic reticulum	K11718	GO:0005783//endoplasmic reticulum;GO:0005788//endoplasmic reticulum lumen;GO:0005793//endoplasmic reticulum-Golgi intermediate compartment;GO:0032991//protein-containing complex	GO:0003980//UDP-glucose:glycoprotein glucosyltransferase activity;GO:0005515//protein binding;GO:0016740//transferase activity;GO:0016757//glycosyltransferase activity;GO:0051082//unfolded protein binding	GO:0006486//protein glycosylation;GO:0018279//protein N-linked glycosylation via asparagine;GO:0071704//organic substance metabolic process;GO:0071712//ER-associated misfolded protein catabolic process;GO:0097359//UDP-glucosylation	--
1	36182233	36182407	MergePeak_192	ENSMUSG00000037470	-	36179108	36283386	3utr	ENSMUSG00000037470	Uggt1	UDP-glucose glycoprotein glucosyltransferase 1 [Source:MGI Symbol;Acc:MGI:2443162]	Genetic Information Processing	Folding, sorting and degradation	ko04141//Protein processing in endoplasmic reticulum	K11718	GO:0005783//endoplasmic reticulum;GO:0005788//endoplasmic reticulum lumen;GO:0005793//endoplasmic reticulum-Golgi intermediate compartment;GO:0032991//protein-containing complex	GO:0003980//UDP-glucose:glycoprotein glucosyltransferase activity;GO:0005515//protein binding;GO:0016740//transferase activity;GO:0016757//glycosyltransferase activity;GO:0051082//unfolded protein binding	GO:0006486//protein glycosylation;GO:0018279//protein N-linked glycosylation via asparagine;GO:0071704//organic substance metabolic process;GO:0071712//ER-associated misfolded protein catabolic process;GO:0097359//UDP-glucosylation	--
1	36215364	36216604	MergePeak_195	ENSMUSG00000037470	-	36179108	36283386	cds	ENSMUSG00000037470	Uggt1	UDP-glucose glycoprotein glucosyltransferase 1 [Source:MGI Symbol;Acc:MGI:2443162]	Genetic Information Processing	Folding, sorting and degradation	ko04141//Protein processing in endoplasmic reticulum	K11718	GO:0005783//endoplasmic reticulum;GO:0005788//endoplasmic reticulum lumen;GO:0005793//endoplasmic reticulum-Golgi intermediate compartment;GO:0032991//protein-containing complex	GO:0003980//UDP-glucose:glycoprotein glucosyltransferase activity;GO:0005515//protein binding;GO:0016740//transferase activity;GO:0016757//glycosyltransferase activity;GO:0051082//unfolded protein binding	GO:0006486//protein glycosylation;GO:0018279//protein N-linked glycosylation via asparagine;GO:0071704//organic substance metabolic process;GO:0071712//ER-associated misfolded protein catabolic process;GO:0097359//UDP-glucosylation	--
1	36303678	36303852	MergePeak_196	ENSMUSG00000047180	-	36303678	36312516	3utr	ENSMUSG00000047180	Neurl3	neuralized E3 ubiquitin protein ligase 3 [Source:MGI Symbol;Acc:MGI:2429944]	-	-	-	-	-	GO:0016740//transferase activity;GO:0046872//metal ion binding;GO:0061630//ubiquitin protein ligase activity	GO:0016567//protein ubiquitination	--
1	36565452	36565551	MergePeak_214	ENSMUSG00000001138	+	36550948	36567318	3utr	ENSMUSG00000001138	Cnnm3	cyclin M3 [Source:MGI Symbol;Acc:MGI:2151055]	-	-	-	-	GO:0005886//plasma membrane;GO:0016020//membrane;GO:0016021//integral component of membrane;GO:0043231//intracellular membrane-bounded organelle	GO:0022857//transmembrane transporter activity	GO:0006811//ion transport;GO:0010960//magnesium ion homeostasis;GO:0055085//transmembrane transport	--
1	36738145	36738194	MergePeak_218	ENSMUSG00000037351	-	36737195	36749089	3utr	ENSMUSG00000037351	Actr1b	ARP1 actin-related protein 1B, centractin beta [Source:MGI Symbol;Acc:MGI:1917446]	Human Diseases;Human Diseases;Human Diseases;Human Diseases	Neurodegenerative disease;Neurodegenerative disease;Neurodegenerative disease;Infectious disease: bacterial	ko05022//Pathways of neurodegeneration - multiple diseases;ko05014//Amyotrophic lateral sclerosis;ko05016//Huntington disease;ko05132//Salmonella infection	K16575;K16575;K16575;K16575	GO:0005737//cytoplasm;GO:0005813//centrosome;GO:0005815//microtubule organizing center;GO:0005856//cytoskeleton;GO:0015630//microtubule cytoskeleton	GO:0000166//nucleotide binding;GO:0005524//ATP binding	-	--
1	36738220	36738269	MergePeak_219	ENSMUSG00000037351	-	36737195	36749089	3utr	ENSMUSG00000037351	Actr1b	ARP1 actin-related protein 1B, centractin beta [Source:MGI Symbol;Acc:MGI:1917446]	Human Diseases;Human Diseases;Human Diseases;Human Diseases	Neurodegenerative disease;Neurodegenerative disease;Neurodegenerative disease;Infectious disease: bacterial	ko05022//Pathways of neurodegeneration - multiple diseases;ko05014//Amyotrophic lateral sclerosis;ko05016//Huntington disease;ko05132//Salmonella infection	K16575;K16575;K16575;K16575	GO:0005737//cytoplasm;GO:0005813//centrosome;GO:0005815//microtubule organizing center;GO:0005856//cytoskeleton;GO:0015630//microtubule cytoskeleton	GO:0000166//nucleotide binding;GO:0005524//ATP binding	-	--
1	36851285	36851662	MergePeak_222	ENSMUSG00000026116	-	36831275	36978903	cds	ENSMUSG00000026116	Tmem131	transmembrane protein 131 [Source:MGI Symbol;Acc:MGI:1927110]	-	-	-	-	GO:0016020//membrane;GO:0016021//integral component of membrane	GO:0003674//molecular_function	-	--
1	37300434	37300508	MergePeak_223	ENSMUSG00000026114	+	37258286	37302465	cds	ENSMUSG00000026114	Cnga3	cyclic nucleotide gated channel alpha 3 [Source:MGI Symbol;Acc:MGI:1341818]	Organismal Systems;Environmental Information Processing	Sensory system;Signal transduction	ko04740//Olfactory transduction;ko04024//cAMP signaling pathway	K04950;K04950	GO:0001750//photoreceptor outer segment;GO:0005737//cytoplasm;GO:0005886//plasma membrane;GO:0016020//membrane;GO:0016021//integral component of membrane;GO:0017071//intracellular cyclic nucleotide activated cation channel complex;GO:0030425//dendrite;GO:0043025//neuronal cell body;GO:0043194//axon initial segment;GO:0043204//perikaryon;GO:0097386//glial cell projection;GO:0120199//cone photorece…	GO:0000166//nucleotide binding;GO:0005216//ion channel activity;GO:0005221//intracellular cyclic nucleotide activated cation channel activity;GO:0005222//intracellular cAMP-activated cation channel activity;GO:0005223//intracellular cGMP-activated cation channel activity;GO:0005515//protein binding;GO:0008022//protein C-terminus binding;GO:0030553//cGMP binding;GO:0044877//protein-containing comp…	GO:0006811//ion transport;GO:0006812//cation transport;GO:0007601//visual perception;GO:0031960//response to corticosteroid;GO:0032026//response to magnesium ion;GO:0034220//ion transmembrane transport;GO:0046549//retinal cone cell development;GO:0050896//response to stimulus;GO:0051591//response to cAMP;GO:0055085//transmembrane transport;GO:0098655//cation transmembrane transport;GO:0098659//in…	--
1	37457290	37457439	MergePeak_229	ENSMUSG00000026112	-	37456165	37469184	3utr	ENSMUSG00000026112	Coa5	cytochrome C oxidase assembly factor 5 [Source:MGI Symbol;Acc:MGI:1923428]	Organismal Systems	Environmental adaptation	ko04714//Thermogenesis	K18178	GO:0005739//mitochondrion	GO:0003674//molecular_function	GO:0033617//mitochondrial cytochrome c oxidase assembly	--
1	37458090	37458139	MergePeak_230	ENSMUSG00000026112	-	37456165	37469184	3utr	ENSMUSG00000026112	Coa5	cytochrome C oxidase assembly factor 5 [Source:MGI Symbol;Acc:MGI:1923428]	Organismal Systems	Environmental adaptation	ko04714//Thermogenesis	K18178	GO:0005739//mitochondrion	GO:0003674//molecular_function	GO:0033617//mitochondrial cytochrome c oxidase assembly	--
1	37458690	37458739	MergePeak_231	ENSMUSG00000026112	-	37456165	37469184	3utr	ENSMUSG00000026112	Coa5	cytochrome C oxidase assembly factor 5 [Source:MGI Symbol;Acc:MGI:1923428]	Organismal Systems	Environmental adaptation	ko04714//Thermogenesis	K18178	GO:0005739//mitochondrion	GO:0003674//molecular_function	GO:0033617//mitochondrial cytochrome c oxidase assembly	--
1	37471743	37476382	MergePeak_235	ENSMUSG00000026111	+	37469251	37478205	cds	ENSMUSG00000026111	Unc50	unc-50 homolog [Source:MGI Symbol;Acc:MGI:1914637]	-	-	-	-	GO:0000139//Golgi membrane;GO:0005634//nucleus;GO:0005637//nuclear inner membrane;GO:0005794//Golgi apparatus;GO:0016020//membrane;GO:0016021//integral component of membrane;GO:0030173//integral component of Golgi membrane	GO:0003723//RNA binding	GO:0034394//protein localization to cell surface	--
1	38091703	38091927	MergePeak_250	ENSMUSG00000026082	-	38091867	38168743	3utr	ENSMUSG00000026082	Rev1	REV1, DNA directed polymerase [Source:MGI Symbol;Acc:MGI:1929074]	Genetic Information Processing	Replication and repair	ko03460//Fanconi anemia pathway	K03515	GO:0005634//nucleus	GO:0003677//DNA binding;GO:0003684//damaged DNA binding;GO:0003887//DNA-directed DNA polymerase activity;GO:0005515//protein binding;GO:0016740//transferase activity;GO:0016779//nucleotidyltransferase activity;GO:0017125//deoxycytidyl transferase activity;GO:0046872//metal ion binding	GO:0006259//DNA metabolic process;GO:0006281//DNA repair;GO:0006974//cellular response to DNA damage stimulus;GO:0009411//response to UV;GO:0042276//error-prone translesion synthesis;GO:0050896//response to stimulus;GO:0070987//error-free translesion synthesis;GO:0071897//DNA biosynthetic process	--
1	38091703	38091927	MergePeak_250	ENSMUSG00000026083	+	38037091	38094660	3utr	ENSMUSG00000026083	Eif5b	eukaryotic translation initiation factor 5B [Source:MGI Symbol;Acc:MGI:2441772]	-	-	-	-	GO:0005737//cytoplasm	GO:0000166//nucleotide binding;GO:0003743//translation initiation factor activity;GO:0003924//GTPase activity;GO:0005525//GTP binding;GO:0016787//hydrolase activity;GO:0046872//metal ion binding	GO:0006412//translation;GO:0006413//translational initiation;GO:0006446//regulation of translational initiation	--
1	39658024	39658248	MergePeak_259	ENSMUSG00000050967	-	39657574	39690642	3utr	ENSMUSG00000050967	Creg2	cellular repressor of E1A-stimulated genes 2 [Source:MGI Symbol;Acc:MGI:1928333]	-	-	-	-	GO:0005576//extracellular region;GO:0005615//extracellular space;GO:0005783//endoplasmic reticulum;GO:0005794//Golgi apparatus	GO:0003674//molecular_function	GO:0008150//biological_process	--
1	39658349	39658448	MergePeak_260	ENSMUSG00000050967	-	39657574	39690642	3utr	ENSMUSG00000050967	Creg2	cellular repressor of E1A-stimulated genes 2 [Source:MGI Symbol;Acc:MGI:1928333]	-	-	-	-	GO:0005576//extracellular region;GO:0005615//extracellular space;GO:0005783//endoplasmic reticulum;GO:0005794//Golgi apparatus	GO:0003674//molecular_function	GO:0008150//biological_process	--
1	40064418	40064467	MergePeak_265	ENSMUSG00000026074	+	39940073	40065470	3utr	ENSMUSG00000026074	Map4k4	mitogen-activated protein kinase kinase kinase kinase 4 [Source:MGI Symbol;Acc:MGI:1349394]	Environmental Information Processing	Signal transduction	ko04010//MAPK signaling pathway	K04407	-	GO:0000166//nucleotide binding;GO:0004672//protein kinase activity;GO:0004674//protein serine/threonine kinase activity;GO:0005524//ATP binding	GO:0006468//protein phosphorylation	--
1	42942609	42944623	MergePeak_268	ENSMUSG00000060679	+	42890393	42944842	cds,stop_codon	ENSMUSG00000060679	Mrps9	mitochondrial ribosomal protein S9 [Source:MGI Symbol;Acc:MGI:1916777]	Genetic Information Processing	Translation	ko03010//Ribosome	K02996	GO:0005730//nucleolus;GO:0005739//mitochondrion;GO:0005743//mitochondrial inner membrane;GO:0005763//mitochondrial small ribosomal subunit;GO:0005840//ribosome;GO:0015935//small ribosomal subunit	GO:0003723//RNA binding;GO:0003735//structural constituent of ribosome	GO:0006412//translation;GO:0032543//mitochondrial translation	--
1	43087060	43087159	MergePeak_269	ENSMUSG00000070939	-	43086360	43137782	3utr	ENSMUSG00000070939	Tgfbrap1	transforming growth factor, beta receptor associated protein 1 [Source:MGI Symbol;Acc:MGI:2447427]	-	-	-	-	GO:0005737//cytoplasm;GO:0005768//endosome;GO:0005769//early endosome;GO:0012505//endomembrane system;GO:0016020//membrane;GO:0033263//CORVET complex;GO:0043231//intracellular membrane-bounded organelle	GO:0005160//transforming growth factor beta receptor binding;GO:0046332//SMAD binding	GO:0006355//regulation of transcription, DNA-templated;GO:0006886//intracellular protein transport;GO:0006914//autophagy;GO:0007165//signal transduction;GO:0008333//endosome to lysosome transport;GO:0015031//protein transport;GO:0016192//vesicle-mediated transport;GO:0034058//endosomal vesicle fusion	--
1	43087860	43088059	MergePeak_271	ENSMUSG00000070939	-	43086360	43137782	3utr	ENSMUSG00000070939	Tgfbrap1	transforming growth factor, beta receptor associated protein 1 [Source:MGI Symbol;Acc:MGI:2447427]	-	-	-	-	GO:0005737//cytoplasm;GO:0005768//endosome;GO:0005769//early endosome;GO:0012505//endomembrane system;GO:0016020//membrane;GO:0033263//CORVET complex;GO:0043231//intracellular membrane-bounded organelle	GO:0005160//transforming growth factor beta receptor binding;GO:0046332//SMAD binding	GO:0006355//regulation of transcription, DNA-templated;GO:0006886//intracellular protein transport;GO:0006914//autophagy;GO:0007165//signal transduction;GO:0008333//endosome to lysosome transport;GO:0015031//protein transport;GO:0016192//vesicle-mediated transport;GO:0034058//endosomal vesicle fusion	--
1	43788426	43788575	MergePeak_283	ENSMUSG00000057363	-	43786126	43866960	3utr	ENSMUSG00000057363	Uxs1	UDP-glucuronate decarboxylase 1 [Source:MGI Symbol;Acc:MGI:1915133]	Metabolism;Metabolism	Global and overview maps;Carbohydrate metabolism	ko01100//Metabolic pathways;ko00520//Amino sugar and nucleotide sugar metabolism	K08678;K08678	GO:0005737//cytoplasm;GO:0005739//mitochondrion;GO:0005794//Golgi apparatus;GO:0016020//membrane;GO:0016021//integral component of membrane;GO:0032580//Golgi cisterna membrane;GO:1902494//catalytic complex	GO:0016829//lyase activity;GO:0016831//carboxy-lyase activity;GO:0042802//identical protein binding;GO:0042803//protein homodimerization activity;GO:0048040//UDP-glucuronate decarboxylase activity;GO:0070403//NAD+ binding	GO:0033320//UDP-D-xylose biosynthetic process;GO:0042732//D-xylose metabolic process	--
1	44165483	44165707	MergePeak_292	ENSMUSG00000041684	+	44159128	44183930	5utr,cds,start_codon	ENSMUSG00000041684	Bivm	basic, immunoglobulin-like variable motif containing [Source:MGI Symbol;Acc:MGI:2179809]	-	-	-	-	GO:0005634//nucleus;GO:0005737//cytoplasm	-	-	--
1	46874540	46874614	MergePeak_305	ENSMUSG00000025986	-	46846704	46893206	cds	ENSMUSG00000025986	Slc39a10	solute carrier family 39 (zinc transporter), member 10 [Source:MGI Symbol;Acc:MGI:1914515]	Human Diseases;Human Diseases	Neurodegenerative disease;Neurodegenerative disease	ko05010//Alzheimer disease;ko05012//Parkinson disease	K14716;K14716	GO:0005886//plasma membrane;GO:0005887//integral component of plasma membrane;GO:0016020//membrane;GO:0016021//integral component of membrane	GO:0005385//zinc ion transmembrane transporter activity;GO:0046873//metal ion transmembrane transporter activity	GO:0002903//negative regulation of B cell apoptotic process;GO:0006811//ion transport;GO:0006829//zinc ion transport;GO:0006882//cellular zinc ion homeostasis;GO:0030001//metal ion transport;GO:0030890//positive regulation of B cell proliferation;GO:0050861//positive regulation of B cell receptor signaling pathway;GO:0055085//transmembrane transport;GO:0071578//zinc ion import across plasma membr…	--
1	50855609	50855683	MergePeak_308	ENSMUSG00000100816	+	50854534	50856860	-,ncrna
1	51341815	51342064	MergePeak_315	ENSMUSG00000045954	+	51328285	51342119	3utr,ncrna	ENSMUSG00000045954	Cavin2	caveolae associated 2 [Source:MGI Symbol;Acc:MGI:99513]	-	-	-	-	GO:0005654//nucleoplasm;GO:0005737//cytoplasm;GO:0005829//cytosol;GO:0005886//plasma membrane;GO:0005901//caveola;GO:0016020//membrane;GO:0045121//membrane raft	GO:0001786//phosphatidylserine binding;GO:0005080//protein kinase C binding;GO:0005515//protein binding;GO:0008289//lipid binding	GO:0045944//positive regulation of transcription by RNA polymerase II;GO:0097320//plasma membrane tubulation	--
1	51341815	51342064	MergePeak_315	ENSMUSG00000101799	-	51257545	51372938	-,ncrna
1	51510247	51510446	MergePeak_316	ENSMUSG00000026107	-	51508647	51517558	3utr,cds,stop_codon	ENSMUSG00000026107	Nabp1	nucleic acid binding protein 1 [Source:MGI Symbol;Acc:MGI:1923258]	-	-	-	-	GO:0000781//chromosome, telomeric region;GO:0005634//nucleus;GO:0005654//nucleoplasm;GO:0005829//cytosol;GO:0035861//site of double-strand break;GO:0070876//SOSS complex	GO:0003677//DNA binding;GO:0003697//single-stranded DNA binding;GO:0003723//RNA binding	GO:0000724//double-strand break repair via homologous recombination;GO:0006281//DNA repair;GO:0006974//cellular response to DNA damage stimulus;GO:0010212//response to ionizing radiation;GO:0044818//mitotic G2/M transition checkpoint	--
1	52225368	52225517	MergePeak_322	ENSMUSG00000026103	-	52223263	52272391	3utr	ENSMUSG00000026103	Gls	glutaminase [Source:MGI Symbol;Acc:MGI:95752]	Metabolism;Human Diseases;Organismal Systems;Organismal Systems;Human Diseases;Metabolism;Organismal Systems;Metabolism;Metabolism	Global and overview maps;Cancer: overview;Nervous system;Nervous system;Cancer: overview;Amino acid metabolism;Excretory system;Amino acid metabolism;Metabolism of other amino acids	ko01100//Metabolic pathways;ko05206//MicroRNAs in cancer;ko04724//Glutamatergic synapse;ko04727//GABAergic synapse;ko05230//Central carbon metabolism in cancer;ko00250//Alanine, aspartate and glutamate metabolism;ko04964//Proximal tubule bicarbonate reclamation;ko00220//Arginine biosynthesis;ko00470//D-Amino acid metabolism	K01425;K01425;K01425;K01425;K01425;K01425;K01425;K01425;K01425	GO:0005737//cytoplasm;GO:0005739//mitochondrion;GO:0005759//mitochondrial matrix;GO:0005829//cytosol;GO:0045202//synapse	GO:0004359//glutaminase activity;GO:0005515//protein binding;GO:0016787//hydrolase activity;GO:0042802//identical protein binding	GO:0001967//suckling behavior;GO:0002087//regulation of respiratory gaseous exchange by nervous system process;GO:0006537//glutamate biosynthetic process;GO:0006541//glutamine metabolic process;GO:0006543//glutamine catabolic process;GO:0007268//chemical synaptic transmission;GO:0051289//protein homotetramerization;GO:0090461//glutamate homeostasis	--
1	52272055	52272304	MergePeak_325	ENSMUSG00000026103	-	52223263	52272391	5utr,cds,start_codon	ENSMUSG00000026103	Gls	glutaminase [Source:MGI Symbol;Acc:MGI:95752]	Metabolism;Human Diseases;Organismal Systems;Organismal Systems;Human Diseases;Metabolism;Organismal Systems;Metabolism;Metabolism	Global and overview maps;Cancer: overview;Nervous system;Nervous system;Cancer: overview;Amino acid metabolism;Excretory system;Amino acid metabolism;Metabolism of other amino acids	ko01100//Metabolic pathways;ko05206//MicroRNAs in cancer;ko04724//Glutamatergic synapse;ko04727//GABAergic synapse;ko05230//Central carbon metabolism in cancer;ko00250//Alanine, aspartate and glutamate metabolism;ko04964//Proximal tubule bicarbonate reclamation;ko00220//Arginine biosynthesis;ko00470//D-Amino acid metabolism	K01425;K01425;K01425;K01425;K01425;K01425;K01425;K01425;K01425	GO:0005737//cytoplasm;GO:0005739//mitochondrion;GO:0005759//mitochondrial matrix;GO:0005829//cytosol;GO:0045202//synapse	GO:0004359//glutaminase activity;GO:0005515//protein binding;GO:0016787//hydrolase activity;GO:0042802//identical protein binding	GO:0001967//suckling behavior;GO:0002087//regulation of respiratory gaseous exchange by nervous system process;GO:0006537//glutamate biosynthetic process;GO:0006541//glutamine metabolic process;GO:0006543//glutamine catabolic process;GO:0007268//chemical synaptic transmission;GO:0051289//protein homotetramerization;GO:0090461//glutamate homeostasis	--
1	52497753	52497827	MergePeak_329	ENSMUSG00000002881	-	52496453	52539838	3utr	ENSMUSG00000002881	Nab1	Ngfi-A binding protein 1 [Source:MGI Symbol;Acc:MGI:107564]	-	-	-	-	GO:0005634//nucleus	GO:0003712//transcription coregulator activity	GO:0001958//endochondral ossification;GO:0006355//regulation of transcription, DNA-templated;GO:0014037//Schwann cell differentiation;GO:0042552//myelination;GO:0045682//regulation of epidermis development;GO:0045892//negative regulation of transcription, DNA-templated	--
1	52529586	52529760	MergePeak_333	ENSMUSG00000002881	-	52496453	52539838	cds,start_codon	ENSMUSG00000002881	Nab1	Ngfi-A binding protein 1 [Source:MGI Symbol;Acc:MGI:107564]	-	-	-	-	GO:0005634//nucleus	GO:0003712//transcription coregulator activity	GO:0001958//endochondral ossification;GO:0006355//regulation of transcription, DNA-templated;GO:0014037//Schwann cell differentiation;GO:0042552//myelination;GO:0045682//regulation of epidermis development;GO:0045892//negative regulation of transcription, DNA-templated	--
1	52689138	52689462	MergePeak_334	ENSMUSG00000043015	+	52669862	52691078	3utr,stop_codon	ENSMUSG00000043015	Nemp2	nuclear envelope integral membrane protein 2 [Source:MGI Symbol;Acc:MGI:2444113]	-	-	-	-	GO:0005634//nucleus;GO:0005635//nuclear envelope;GO:0005637//nuclear inner membrane;GO:0016020//membrane;GO:0016021//integral component of membrane	GO:0003674//molecular_function	GO:0008150//biological_process	--
1	52697445	52697494	MergePeak_340	ENSMUSG00000041439	-	52695445	52766621	3utr,stop_codon	ENSMUSG00000041439	Mfsd6	major facilitator superfamily domain containing 6 [Source:MGI Symbol;Acc:MGI:1922925]	-	-	-	-	GO:0005886//plasma membrane;GO:0016020//membrane;GO:0016021//integral component of membrane	GO:0032393//MHC class I receptor activity;GO:0042288//MHC class I protein binding	GO:0002250//adaptive immune response;GO:0002376//immune system process;GO:0042590//antigen processing and presentation of exogenous peptide antigen via MHC class I	--
1	53236203	53236402	MergePeak_345	ENSMUSG00000026098	-	53228346	53336177	cds,ncrna	ENSMUSG00000026098	Pms1	PMS1 homolog 1, mismatch repair system component [Source:MGI Symbol;Acc:MGI:1202302]	-	-	-	-	GO:0005634//nucleus;GO:0032300//mismatch repair complex	GO:0003677//DNA binding;GO:0005524//ATP binding;GO:0016887//ATP hydrolysis activity;GO:0019899//enzyme binding;GO:0030983//mismatched DNA binding;GO:0140664//ATP-dependent DNA damage sensor activity	GO:0006298//mismatch repair;GO:0006974//cellular response to DNA damage stimulus;GO:0009410//response to xenobiotic stimulus	HMG
1	53236203	53236402	MergePeak_345	ENSMUSG00000100763	+	53235272	53236854	-,ncrna
1	53245862	53246011	MergePeak_346	ENSMUSG00000026098	-	53228346	53336177	cds	ENSMUSG00000026098	Pms1	PMS1 homolog 1, mismatch repair system component [Source:MGI Symbol;Acc:MGI:1202302]	-	-	-	-	GO:0005634//nucleus;GO:0032300//mismatch repair complex	GO:0003677//DNA binding;GO:0005524//ATP binding;GO:0016887//ATP hydrolysis activity;GO:0019899//enzyme binding;GO:0030983//mismatched DNA binding;GO:0140664//ATP-dependent DNA damage sensor activity	GO:0006298//mismatch repair;GO:0006974//cellular response to DNA damage stimulus;GO:0009410//response to xenobiotic stimulus	HMG
1	53359215	53359389	MergePeak_348	ENSMUSG00000026096	+	53352822	53363223	cds	ENSMUSG00000026096	Osgepl1	O-sialoglycoprotein endopeptidase-like 1 [Source:MGI Symbol;Acc:MGI:1919335]	-	-	-	-	GO:0005739//mitochondrion	GO:0016740//transferase activity;GO:0016746//acyltransferase activity;GO:0016747//acyltransferase activity, transferring groups other than amino-acyl groups;GO:0046872//metal ion binding;GO:0061711//N(6)-L-threonylcarbamoyladenine synthase activity	GO:0002949//tRNA threonylcarbamoyladenosine modification;GO:0008033//tRNA processing	--
1	53386736	53386885	MergePeak_350	ENSMUSG00000026095	-	53383776	53391911	cds	ENSMUSG00000026095	Asnsd1	asparagine synthetase domain containing 1 [Source:MGI Symbol;Acc:MGI:1917646]	-	-	-	-	GO:0005575//cellular_component	GO:0003674//molecular_function;GO:0004066//asparagine synthase (glutamine-hydrolyzing) activity	GO:0006529//asparagine biosynthetic process;GO:0006541//glutamine metabolic process;GO:0008150//biological_process;GO:0008652//cellular amino acid biosynthetic process	--
1	53386736	53386885	MergePeak_350	ENSMUSG00000099913	-	53364666	53391826	cds	ENSMUSG00000099913	Gm28551	predicted gene 28551 [Source:MGI Symbol;Acc:MGI:5579257]	-	-	-	-	GO:0005575//cellular_component	GO:0003674//molecular_function;GO:0004066//asparagine synthase (glutamine-hydrolyzing) activity	GO:0006529//asparagine biosynthetic process;GO:0006541//glutamine metabolic process;GO:0008150//biological_process;GO:0008652//cellular amino acid biosynthetic process	--
1	54517878	54518052	MergePeak_356	ENSMUSG00000073678	-	54512153	54596841	3utr	ENSMUSG00000073678	Pgap1	post-GPI attachment to proteins 1 [Source:MGI Symbol;Acc:MGI:2443342]	Metabolism;Metabolism	Global and overview maps;Glycan biosynthesis and metabolism	ko01100//Metabolic pathways;ko00563//Glycosylphosphatidylinositol (GPI)-anchor biosynthesis	K05294;K05294	GO:0005783//endoplasmic reticulum;GO:0005789//endoplasmic reticulum membrane;GO:0016020//membrane;GO:0016021//integral component of membrane	GO:0016787//hydrolase activity;GO:0016788//hydrolase activity, acting on ester bonds;GO:0050185//phosphatidylinositol deacylase activity	GO:0006505//GPI anchor metabolic process;GO:0006506//GPI anchor biosynthetic process;GO:0006888//endoplasmic reticulum to Golgi vesicle-mediated transport;GO:0007605//sensory perception of sound;GO:0009880//embryonic pattern specification;GO:0009948//anterior/posterior axis specification;GO:0015031//protein transport;GO:0021871//forebrain regionalization;GO:0060322//head development;GO:1902953//p…	--
1	54687299	54688284	MergePeak_359	ENSMUSG00000052331	-	54684501	54965546	3utr,cds,stop_codon	ENSMUSG00000052331	Ankrd44	ankyrin repeat domain 44 [Source:MGI Symbol;Acc:MGI:3045243]	-	-	-	-	GO:0005575//cellular_component	GO:0003674//molecular_function;GO:0005515//protein binding	GO:0008150//biological_process	--
1	54762275	54766688	MergePeak_362	ENSMUSG00000052331	-	54684501	54965546	cds,ncrna	ENSMUSG00000052331	Ankrd44	ankyrin repeat domain 44 [Source:MGI Symbol;Acc:MGI:3045243]	-	-	-	-	GO:0005575//cellular_component	GO:0003674//molecular_function;GO:0005515//protein binding	GO:0008150//biological_process	--
1	54762275	54766688	MergePeak_362	ENSMUSG00000101674	+	54729655	54806683	-,ncrna
1	55025153	55025252	MergePeak_363	ENSMUSG00000025982	-	55024328	55066640	3utr	ENSMUSG00000025982	Sf3b1	splicing factor 3b, subunit 1 [Source:MGI Symbol;Acc:MGI:1932339]	Genetic Information Processing	Transcription	ko03040//Spliceosome	K12828	GO:0005634//nucleus;GO:0005681//spliceosomal complex;GO:0005684//U2-type spliceosomal complex;GO:0005686//U2 snRNP;GO:0005689//U12-type spliceosomal complex;GO:0016607//nuclear speck;GO:0034693//U11/U12 snRNP;GO:0071005//U2-type precatalytic spliceosome;GO:0071013//catalytic step 2 spliceosome;GO:0110016//B-WICH complex	GO:0003723//RNA binding;GO:0003729//mRNA binding;GO:1990935//splicing factor binding	GO:0000245//spliceosomal complex assembly;GO:0000398//mRNA splicing, via spliceosome;GO:0045945//positive regulation of transcription by RNA polymerase III	--
1	55036267	55036341	MergePeak_367	ENSMUSG00000025982	-	55024328	55066640	cds	ENSMUSG00000025982	Sf3b1	splicing factor 3b, subunit 1 [Source:MGI Symbol;Acc:MGI:1932339]	Genetic Information Processing	Transcription	ko03040//Spliceosome	K12828	GO:0005634//nucleus;GO:0005681//spliceosomal complex;GO:0005684//U2-type spliceosomal complex;GO:0005686//U2 snRNP;GO:0005689//U12-type spliceosomal complex;GO:0016607//nuclear speck;GO:0034693//U11/U12 snRNP;GO:0071005//U2-type precatalytic spliceosome;GO:0071013//catalytic step 2 spliceosome;GO:0110016//B-WICH complex	GO:0003723//RNA binding;GO:0003729//mRNA binding;GO:1990935//splicing factor binding	GO:0000245//spliceosomal complex assembly;GO:0000398//mRNA splicing, via spliceosome;GO:0045945//positive regulation of transcription by RNA polymerase III	--
1	55044970	55045391	MergePeak_368	ENSMUSG00000025982	-	55024328	55066640	cds	ENSMUSG00000025982	Sf3b1	splicing factor 3b, subunit 1 [Source:MGI Symbol;Acc:MGI:1932339]	Genetic Information Processing	Transcription	ko03040//Spliceosome	K12828	GO:0005634//nucleus;GO:0005681//spliceosomal complex;GO:0005684//U2-type spliceosomal complex;GO:0005686//U2 snRNP;GO:0005689//U12-type spliceosomal complex;GO:0016607//nuclear speck;GO:0034693//U11/U12 snRNP;GO:0071005//U2-type precatalytic spliceosome;GO:0071013//catalytic step 2 spliceosome;GO:0110016//B-WICH complex	GO:0003723//RNA binding;GO:0003729//mRNA binding;GO:1990935//splicing factor binding	GO:0000245//spliceosomal complex assembly;GO:0000398//mRNA splicing, via spliceosome;GO:0045945//positive regulation of transcription by RNA polymerase III	--
1	57013398	57017621	MergePeak_378	ENSMUSG00000038331	-	57008899	57017809	5utr,ncrna	ENSMUSG00000038331	Satb2	special AT-rich sequence binding protein 2 [Source:MGI Symbol;Acc:MGI:2679336]	-	-	-	-	GO:0000118//histone deacetylase complex;GO:0000785//chromatin;GO:0005634//nucleus;GO:0005654//nucleoplasm;GO:0005667//transcription regulator complex;GO:0016363//nuclear matrix	GO:0000977//RNA polymerase II transcription regulatory region sequence-specific DNA binding;GO:0000978//RNA polymerase II cis-regulatory region sequence-specific DNA binding;GO:0000981//DNA-binding transcription factor activity, RNA polymerase II-specific;GO:0001227//DNA-binding transcription repressor activity, RNA polymerase II-specific;GO:0001228//DNA-binding transcription activator activity, …	GO:0000122//negative regulation of transcription by RNA polymerase II;GO:0001764//neuron migration;GO:0002076//osteoblast development;GO:0006325//chromatin organization;GO:0006338//chromatin remodeling;GO:0006357//regulation of transcription by RNA polymerase II;GO:0009880//embryonic pattern specification;GO:0010468//regulation of gene expression;GO:0045944//positive regulation of transcription b…	CUT
1	57013398	57017621	MergePeak_378	ENSMUSG00000087022	+	57010639	57081674	-,ncrna
1	57446021	57446136	MergePeak_381	ENSMUSG00000025971	+	57445487	57457112	cds,start_codon	ENSMUSG00000025971	Maip1	matrix AAA peptidase interacting protein 1 [Source:MGI Symbol;Acc:MGI:1915365]	-	-	-	-	GO:0005739//mitochondrion;GO:0005743//mitochondrial inner membrane;GO:0005759//mitochondrial matrix	GO:0043022//ribosome binding	GO:0007007//inner mitochondrial membrane organization;GO:0032979//protein insertion into mitochondrial inner membrane from matrix;GO:0036444//calcium import into the mitochondrion;GO:0051204//protein insertion into mitochondrial membrane;GO:0051560//mitochondrial calcium ion homeostasis	--
1	57446021	57446136	MergePeak_381	ENSMUSG00000048495	-	57427396	57446260	5utr	ENSMUSG00000048495	Tyw5	tRNA-yW synthesizing protein 5 [Source:MGI Symbol;Acc:MGI:1915986]	-	-	-	-	GO:0005575//cellular_component	GO:0000049//tRNA binding;GO:0005506//iron ion binding;GO:0016491//oxidoreductase activity;GO:0016706//2-oxoglutarate-dependent dioxygenase activity;GO:0042803//protein homodimerization activity;GO:0046872//metal ion binding;GO:0051213//dioxygenase activity;GO:0102524//tRNAPhe (7-(3-amino-3-carboxypropyl)wyosine37-C2)-hydroxylase activity	GO:0008033//tRNA processing;GO:0031591//wybutosine biosynthetic process	--
1	58052773	58055123	MergePeak_386	ENSMUSG00000026039	+	58035130	58065058	cds	ENSMUSG00000026039	Sgo2a	shugoshin 2A [Source:MGI Symbol;Acc:MGI:1098767]	-	-	-	-	GO:0000775//chromosome, centromeric region;GO:0000776//kinetochore;GO:0000779//condensed chromosome, centromeric region;GO:0000793//condensed chromosome;GO:0005634//nucleus;GO:0005654//nucleoplasm;GO:0005694//chromosome;GO:0016604//nuclear body;GO:0030892//mitotic cohesin complex	GO:0005515//protein binding	GO:0000070//mitotic sister chromatid segregation;GO:0007049//cell cycle;GO:0007059//chromosome segregation;GO:0007140//male meiotic nuclear division;GO:0007143//female meiotic nuclear division;GO:0008104//protein localization;GO:0010789//meiotic sister chromatid cohesion involved in meiosis I;GO:0035875//maintenance of meiotic sister chromatid cohesion, centromeric;GO:0045143//homologous chromoso…	--
1	58052773	58055123	MergePeak_386	ENSMUSG00000054770	-	57995231	58058115	5utr	ENSMUSG00000054770	Kctd18	potassium channel tetramerisation domain containing 18 [Source:MGI Symbol;Acc:MGI:3603813]	-	-	-	-	GO:0005575//cellular_component	GO:0003674//molecular_function	GO:0008150//biological_process;GO:0051260//protein homooligomerization	--
1	58056231	58056673	MergePeak_388	ENSMUSG00000026039	+	58035130	58065058	cds	ENSMUSG00000026039	Sgo2a	shugoshin 2A [Source:MGI Symbol;Acc:MGI:1098767]	-	-	-	-	GO:0000775//chromosome, centromeric region;GO:0000776//kinetochore;GO:0000779//condensed chromosome, centromeric region;GO:0000793//condensed chromosome;GO:0005634//nucleus;GO:0005654//nucleoplasm;GO:0005694//chromosome;GO:0016604//nuclear body;GO:0030892//mitotic cohesin complex	GO:0005515//protein binding	GO:0000070//mitotic sister chromatid segregation;GO:0007049//cell cycle;GO:0007059//chromosome segregation;GO:0007140//male meiotic nuclear division;GO:0007143//female meiotic nuclear division;GO:0008104//protein localization;GO:0010789//meiotic sister chromatid cohesion involved in meiosis I;GO:0035875//maintenance of meiotic sister chromatid cohesion, centromeric;GO:0045143//homologous chromoso…	--
1	58056231	58056673	MergePeak_388	ENSMUSG00000054770	-	57995231	58058115	5utr	ENSMUSG00000054770	Kctd18	potassium channel tetramerisation domain containing 18 [Source:MGI Symbol;Acc:MGI:3603813]	-	-	-	-	GO:0005575//cellular_component	GO:0003674//molecular_function	GO:0008150//biological_process;GO:0051260//protein homooligomerization	--
1	58056756	58057048	MergePeak_389	ENSMUSG00000026039	+	58035130	58065058	cds	ENSMUSG00000026039	Sgo2a	shugoshin 2A [Source:MGI Symbol;Acc:MGI:1098767]	-	-	-	-	GO:0000775//chromosome, centromeric region;GO:0000776//kinetochore;GO:0000779//condensed chromosome, centromeric region;GO:0000793//condensed chromosome;GO:0005634//nucleus;GO:0005654//nucleoplasm;GO:0005694//chromosome;GO:0016604//nuclear body;GO:0030892//mitotic cohesin complex	GO:0005515//protein binding	GO:0000070//mitotic sister chromatid segregation;GO:0007049//cell cycle;GO:0007059//chromosome segregation;GO:0007140//male meiotic nuclear division;GO:0007143//female meiotic nuclear division;GO:0008104//protein localization;GO:0010789//meiotic sister chromatid cohesion involved in meiosis I;GO:0035875//maintenance of meiotic sister chromatid cohesion, centromeric;GO:0045143//homologous chromoso…	--
1	58056756	58057048	MergePeak_389	ENSMUSG00000054770	-	57995231	58058115	5utr	ENSMUSG00000054770	Kctd18	potassium channel tetramerisation domain containing 18 [Source:MGI Symbol;Acc:MGI:3603813]	-	-	-	-	GO:0005575//cellular_component	GO:0003674//molecular_function	GO:0008150//biological_process;GO:0051260//protein homooligomerization	--
1	58502477	58502526	MergePeak_396	ENSMUSG00000026036	+	58484310	58502615	3utr	ENSMUSG00000026036	Nif3l1	Ngg1 interacting factor 3-like 1 (S. pombe) [Source:MGI Symbol;Acc:MGI:1929485]	-	-	-	-	GO:0005634//nucleus;GO:0005737//cytoplasm;GO:0005739//mitochondrion	GO:0005515//protein binding;GO:0042802//identical protein binding;GO:0061629//RNA polymerase II-specific DNA-binding transcription factor binding	GO:0030182//neuron differentiation;GO:0045893//positive regulation of transcription, DNA-templated;GO:1903507//negative regulation of nucleic acid-templated transcription	--
1	58502477	58502526	MergePeak_396	ENSMUSG00000026037	-	58501930	58544268	3utr	ENSMUSG00000026037	Orc2	origin recognition complex, subunit 2 [Source:MGI Symbol;Acc:MGI:1328306]	Cellular Processes	Cell growth and death	ko04110//Cell cycle	K02604	GO:0000781//chromosome, telomeric region;GO:0000785//chromatin;GO:0000792//heterochromatin;GO:0000808//origin recognition complex;GO:0000939//inner kinetochore;GO:0005634//nucleus;GO:0005654//nucleoplasm;GO:0005664//nuclear origin of replication recognition complex;GO:0005813//centrosome	GO:0003688//DNA replication origin binding	GO:0006260//DNA replication	--
1	58941833	58942182	MergePeak_406	ENSMUSG00000026028	-	58939608	59012589	3utr	ENSMUSG00000026028	Trak2	trafficking protein, kinesin binding 2 [Source:MGI Symbol;Acc:MGI:1918077]	Organismal Systems	Nervous system	ko04727//GABAergic synapse	K15374	GO:0005634//nucleus;GO:0005737//cytoplasm;GO:0005739//mitochondrion;GO:0005769//early endosome;GO:0005886//plasma membrane;GO:0030425//dendrite;GO:0031410//cytoplasmic vesicle;GO:0032839//dendrite cytoplasm;GO:0043005//neuron projection;GO:0043025//neuronal cell body;GO:0044295//axonal growth cone;GO:1904115//axon cytoplasm	GO:0005102//signaling receptor binding;GO:0017022//myosin binding;GO:0019894//kinesin binding;GO:0019899//enzyme binding;GO:0030911//TPR domain binding;GO:0050811//GABA receptor binding	GO:0006357//regulation of transcription by RNA polymerase II;GO:0006493//protein O-linked glycosylation;GO:0006605//protein targeting;GO:0008333//endosome to lysosome transport;GO:0022008//neurogenesis;GO:0047496//vesicle transport along microtubule;GO:0048311//mitochondrion distribution;GO:0048813//dendrite morphogenesis;GO:0050771//negative regulation of axonogenesis;GO:0098939//dendritic trans…	--
1	59202485	59202734	MergePeak_410	ENSMUSG00000026024	-	59202085	59276390	3utr,ncrna	ENSMUSG00000026024	Als2	alsin Rho guanine nucleotide exchange factor [Source:MGI Symbol;Acc:MGI:1921268]	Human Diseases;Human Diseases	Neurodegenerative disease;Neurodegenerative disease	ko05022//Pathways of neurodegeneration - multiple diseases;ko05014//Amyotrophic lateral sclerosis	K04575;K04575	GO:0001726//ruffle;GO:0005634//nucleus;GO:0005737//cytoplasm;GO:0005769//early endosome;GO:0005813//centrosome;GO:0005829//cytosol;GO:0014069//postsynaptic density;GO:0016020//membrane;GO:0030027//lamellipodium;GO:0030424//axon;GO:0030425//dendrite;GO:0030426//growth cone;GO:0031982//vesicle;GO:0032991//protein-containing complex;GO:0043005//neuron projection;GO:0043025//neuronal cell body;GO:004…	GO:0005085//guanyl-nucleotide exchange factor activity;GO:0005096//GTPase activator activity;GO:0005515//protein binding;GO:0031267//small GTPase binding;GO:0042802//identical protein binding;GO:0042803//protein homodimerization activity;GO:0043539//protein serine/threonine kinase activator activity	GO:0001662//behavioral fear response;GO:0001701//in utero embryonic development;GO:0001881//receptor recycling;GO:0006979//response to oxidative stress;GO:0007032//endosome organization;GO:0007041//lysosomal transport;GO:0007409//axonogenesis;GO:0007528//neuromuscular junction development;GO:0007626//locomotory behavior;GO:0008104//protein localization;GO:0008219//cell death;GO:0016050//vesicle o…	--
1	59202485	59202734	MergePeak_410	ENSMUSG00000079550	-	59160094	59202548	5utr,ncrna	ENSMUSG00000079550	Mpp4	membrane protein, palmitoylated 4 (MAGUK p55 subfamily member 4) [Source:MGI Symbol;Acc:MGI:2386681]	Cellular Processes	Cellular community - eukaryotes	ko04530//Tight junction	K21109	GO:0000139//Golgi membrane;GO:0005737//cytoplasm;GO:0005829//cytosol;GO:0005886//plasma membrane;GO:0005911//cell-cell junction;GO:0005912//adherens junction;GO:0015629//actin cytoskeleton;GO:0016328//lateral plasma membrane;GO:0032991//protein-containing complex;GO:0042734//presynaptic membrane;GO:0044316//cone cell pedicle;GO:0044317//rod spherule;GO:0045178//basal part of cell;GO:0071944//cell…	GO:0005102//signaling receptor binding;GO:0005515//protein binding	GO:0035418//protein localization to synapse	--
1	59202485	59202734	MergePeak_410	ENSMUSG00000101586	+	59190206	59208479	-,ncrna
1	59523758	59523932	MergePeak_420	ENSMUSG00000041075	+	59521583	59526114	3utr,cds,stop_codon	ENSMUSG00000041075	Fzd7	frizzled class receptor 7 [Source:MGI Symbol;Acc:MGI:108570]	Human Diseases;Human Diseases;Human Diseases;Human Diseases;Human Diseases;Human Diseases;Environmental Information Processing;Human Diseases;Environmental Information Processing;Environmental Information Processing;Human Diseases;Human Diseases;Cellular Processes;Organismal Systems;Human Diseases	Cancer: overview;Neurodegenerative disease;Neurodegenerative disease;Infectious disease: viral;Cancer: overview;Cancer: specific types;Signal transduction;Endocrine and metabolic disease;Signal transduction;Signal transduction;Cancer: specific types;Cancer: specific types;Cellular community - eukaryotes;Endocrine system;Cancer: specific types	ko05200//Pathways in cancer;ko05022//Pathways of neurodegeneration - multiple diseases;ko05010//Alzheimer disease;ko05165//Human papillomavirus infection;ko05205//Proteoglycans in cancer;ko05225//Hepatocellular carcinoma;ko04310//Wnt signaling pathway;ko04934//Cushing syndrome;ko04150//mTOR signaling pathway;ko04390//Hippo signaling pathway;ko05226//Gastric cancer;ko05224//Breast cancer;ko04550//…	K02432;K02432;K02432;K02432;K02432;K02432;K02432;K02432;K02432;K02432;K02432;K02432;K02432;K02432;K02432	GO:0005768//endosome;GO:0005886//plasma membrane;GO:0010008//endosome membrane;GO:0016020//membrane;GO:0016021//integral component of membrane;GO:0043231//intracellular membrane-bounded organelle;GO:0055038//recycling endosome membrane	GO:0004888//transmembrane signaling receptor activity;GO:0004930//G protein-coupled receptor activity;GO:0005109//frizzled binding;GO:0005515//protein binding;GO:0005546//phosphatidylinositol-4,5-bisphosphate binding;GO:0017147//Wnt-protein binding;GO:0030165//PDZ domain binding;GO:0042813//Wnt-activated receptor activity	GO:0006355//regulation of transcription, DNA-templated;GO:0007165//signal transduction;GO:0007166//cell surface receptor signaling pathway;GO:0007186//G protein-coupled receptor signaling pathway;GO:0010812//negative regulation of cell-substrate adhesion;GO:0014834//skeletal muscle satellite cell maintenance involved in skeletal muscle regeneration;GO:0016055//Wnt signaling pathway;GO:0019827//st…	--
1	59750468	59750592	MergePeak_425	ENSMUSG00000026020	+	59724168	59758203	3utr,cds,stop_codon	ENSMUSG00000026020	Nop58	NOP58 ribonucleoprotein [Source:MGI Symbol;Acc:MGI:1933184]	Genetic Information Processing	Translation	ko03008//Ribosome biogenesis in eukaryotes	K14565	GO:0001650//fibrillar center;GO:0005634//nucleus;GO:0005654//nucleoplasm;GO:0005730//nucleolus;GO:0005732//sno(s)RNA-containing ribonucleoprotein complex;GO:0005829//cytosol;GO:0015030//Cajal body;GO:0031428//box C/D RNP complex;GO:0032040//small-subunit processome;GO:0070761//pre-snoRNP complex	GO:0001094//TFIID-class transcription factor complex binding;GO:0030515//snoRNA binding;GO:0051117//ATPase binding	GO:0042254//ribosome biogenesis;GO:0048254//snoRNA localization	--
1	59803484	59803708	MergePeak_426	ENSMUSG00000067336	+	59802559	59918173	5utr,start_codon	ENSMUSG00000067336	Bmpr2	bone morphogenetic protein receptor, type II (serine/threonine kinase) [Source:MGI Symbol;Acc:MGI:1095407]	Environmental Information Processing;Organismal Systems;Human Diseases;Environmental Information Processing;Human Diseases;Cellular Processes;Environmental Information Processing	Signaling molecules and interaction;Development and regeneration;Cancer: overview;Signal transduction;Cardiovascular disease;Cellular community - eukaryotes;Signal transduction	ko04060//Cytokine-cytokine receptor interaction;ko04360//Axon guidance;ko05206//MicroRNAs in cancer;ko04390//Hippo signaling pathway;ko05418//Fluid shear stress and atherosclerosis;ko04550//Signaling pathways regulating pluripotency of stem cells;ko04350//TGF-beta signaling pathway	K04671;K04671;K04671;K04671;K04671;K04671;K04671	GO:0005654//nucleoplasm;GO:0005737//cytoplasm;GO:0005886//plasma membrane;GO:0005887//integral component of plasma membrane;GO:0005901//caveola;GO:0005905//clathrin-coated pit;GO:0005912//adherens junction;GO:0009925//basal plasma membrane;GO:0009986//cell surface;GO:0014069//postsynaptic density;GO:0016020//membrane;GO:0016021//integral component of membrane;GO:0016324//apical plasma membrane;GO…	GO:0000166//nucleotide binding;GO:0004672//protein kinase activity;GO:0004674//protein serine/threonine kinase activity;GO:0004675//transmembrane receptor protein serine/threonine kinase activity;GO:0005024//transforming growth factor beta-activated receptor activity;GO:0005515//protein binding;GO:0005524//ATP binding;GO:0016301//kinase activity;GO:0016740//transferase activity;GO:0019211//phosph…	GO:0001568//blood vessel development;GO:0001649//osteoblast differentiation;GO:0001707//mesoderm formation;GO:0001893//maternal placenta development;GO:0001935//endothelial cell proliferation;GO:0001938//positive regulation of endothelial cell proliferation;GO:0001946//lymphangiogenesis;GO:0001974//blood vessel remodeling;GO:0002063//chondrocyte development;GO:0003085//negative regulation of syst…	--
1	59909700	59909899	MergePeak_430	ENSMUSG00000067336	+	59802559	59918173	3utr,stop_codon	ENSMUSG00000067336	Bmpr2	bone morphogenetic protein receptor, type II (serine/threonine kinase) [Source:MGI Symbol;Acc:MGI:1095407]	Environmental Information Processing;Organismal Systems;Human Diseases;Environmental Information Processing;Human Diseases;Cellular Processes;Environmental Information Processing	Signaling molecules and interaction;Development and regeneration;Cancer: overview;Signal transduction;Cardiovascular disease;Cellular community - eukaryotes;Signal transduction	ko04060//Cytokine-cytokine receptor interaction;ko04360//Axon guidance;ko05206//MicroRNAs in cancer;ko04390//Hippo signaling pathway;ko05418//Fluid shear stress and atherosclerosis;ko04550//Signaling pathways regulating pluripotency of stem cells;ko04350//TGF-beta signaling pathway	K04671;K04671;K04671;K04671;K04671;K04671;K04671	GO:0005654//nucleoplasm;GO:0005737//cytoplasm;GO:0005886//plasma membrane;GO:0005887//integral component of plasma membrane;GO:0005901//caveola;GO:0005905//clathrin-coated pit;GO:0005912//adherens junction;GO:0009925//basal plasma membrane;GO:0009986//cell surface;GO:0014069//postsynaptic density;GO:0016020//membrane;GO:0016021//integral component of membrane;GO:0016324//apical plasma membrane;GO…	GO:0000166//nucleotide binding;GO:0004672//protein kinase activity;GO:0004674//protein serine/threonine kinase activity;GO:0004675//transmembrane receptor protein serine/threonine kinase activity;GO:0005024//transforming growth factor beta-activated receptor activity;GO:0005515//protein binding;GO:0005524//ATP binding;GO:0016301//kinase activity;GO:0016740//transferase activity;GO:0019211//phosph…	GO:0001568//blood vessel development;GO:0001649//osteoblast differentiation;GO:0001707//mesoderm formation;GO:0001893//maternal placenta development;GO:0001935//endothelial cell proliferation;GO:0001938//positive regulation of endothelial cell proliferation;GO:0001946//lymphangiogenesis;GO:0001974//blood vessel remodeling;GO:0002063//chondrocyte development;GO:0003085//negative regulation of syst…	--
1	59916275	59916374	MergePeak_431	ENSMUSG00000067336	+	59802559	59918173	3utr	ENSMUSG00000067336	Bmpr2	bone morphogenetic protein receptor, type II (serine/threonine kinase) [Source:MGI Symbol;Acc:MGI:1095407]	Environmental Information Processing;Organismal Systems;Human Diseases;Environmental Information Processing;Human Diseases;Cellular Processes;Environmental Information Processing	Signaling molecules and interaction;Development and regeneration;Cancer: overview;Signal transduction;Cardiovascular disease;Cellular community - eukaryotes;Signal transduction	ko04060//Cytokine-cytokine receptor interaction;ko04360//Axon guidance;ko05206//MicroRNAs in cancer;ko04390//Hippo signaling pathway;ko05418//Fluid shear stress and atherosclerosis;ko04550//Signaling pathways regulating pluripotency of stem cells;ko04350//TGF-beta signaling pathway	K04671;K04671;K04671;K04671;K04671;K04671;K04671	GO:0005654//nucleoplasm;GO:0005737//cytoplasm;GO:0005886//plasma membrane;GO:0005887//integral component of plasma membrane;GO:0005901//caveola;GO:0005905//clathrin-coated pit;GO:0005912//adherens junction;GO:0009925//basal plasma membrane;GO:0009986//cell surface;GO:0014069//postsynaptic density;GO:0016020//membrane;GO:0016021//integral component of membrane;GO:0016324//apical plasma membrane;GO…	GO:0000166//nucleotide binding;GO:0004672//protein kinase activity;GO:0004674//protein serine/threonine kinase activity;GO:0004675//transmembrane receptor protein serine/threonine kinase activity;GO:0005024//transforming growth factor beta-activated receptor activity;GO:0005515//protein binding;GO:0005524//ATP binding;GO:0016301//kinase activity;GO:0016740//transferase activity;GO:0019211//phosph…	GO:0001568//blood vessel development;GO:0001649//osteoblast differentiation;GO:0001707//mesoderm formation;GO:0001893//maternal placenta development;GO:0001935//endothelial cell proliferation;GO:0001938//positive regulation of endothelial cell proliferation;GO:0001946//lymphangiogenesis;GO:0001974//blood vessel remodeling;GO:0002063//chondrocyte development;GO:0003085//negative regulation of syst…	--
1	60021649	60021748	MergePeak_433	ENSMUSG00000026018	-	60021649	60030086	-	ENSMUSG00000026018	Ica1l	islet cell autoantigen 1-like [Source:MGI Symbol;Acc:MGI:1917625]	-	-	-	-	GO:0001669//acrosomal vesicle;GO:0005737//cytoplasm;GO:0005794//Golgi apparatus;GO:0012505//endomembrane system;GO:0043231//intracellular membrane-bounded organelle	GO:0005515//protein binding;GO:0019904//protein domain specific binding	GO:0007286//spermatid development;GO:0051049//regulation of transport	--
1	60021649	60021748	MergePeak_433	ENSMUSG00000041040	+	59952165	60024505	3utr	ENSMUSG00000041040	Fam117b	family with sequence similarity 117, member B [Source:MGI Symbol;Acc:MGI:1920000]	-	-	-	-	-	GO:0003674//molecular_function	GO:0008150//biological_process	--
1	60117319	60119720	MergePeak_436	ENSMUSG00000026019	-	60108944	60137067	3utr,cds,stop_codon	ENSMUSG00000026019	Wdr12	WD repeat domain 12 [Source:MGI Symbol;Acc:MGI:1927241]	-	-	-	-	GO:0005634//nucleus;GO:0005654//nucleoplasm;GO:0005730//nucleolus;GO:0030687//preribosome, large subunit precursor;GO:0070545//PeBoW complex	GO:0005515//protein binding;GO:0043021//ribonucleoprotein complex binding	GO:0000463//maturation of LSU-rRNA from tricistronic rRNA transcript (SSU-rRNA, 5.8S rRNA, LSU-rRNA);GO:0000466//maturation of 5.8S rRNA from tricistronic rRNA transcript (SSU-rRNA, 5.8S rRNA, LSU-rRNA);GO:0006364//rRNA processing;GO:0007219//Notch signaling pathway;GO:0042254//ribosome biogenesis;GO:0042273//ribosomal large subunit biogenesis;GO:0051726//regulation of cell cycle	--
1	60307082	60307649	MergePeak_443	ENSMUSG00000073664	+	60219758	60377487	cds	ENSMUSG00000073664	Nbeal1	neurobeachin like 1 [Source:MGI Symbol;Acc:MGI:2444343]	-	-	-	-	GO:0005829//cytosol;GO:0016020//membrane	GO:0005515//protein binding;GO:0019901//protein kinase binding	GO:0008104//protein localization	--
1	60524276	60524400	MergePeak_451	ENSMUSG00000026014	-	60521451	60605938	3utr	ENSMUSG00000026014	Raph1	Ras association (RalGDS/AF-6) and pleckstrin homology domains 1 [Source:MGI Symbol;Acc:MGI:1924550]	Organismal Systems	Development and regeneration	ko04361//Axon regeneration	K23488	GO:0005829//cytosol;GO:0005886//plasma membrane;GO:0016604//nuclear body;GO:0031252//cell leading edge	GO:0005515//protein binding	GO:0007165//signal transduction;GO:0048675//axon extension	--
1	60526251	60526425	MergePeak_452	ENSMUSG00000026014	-	60521451	60605938	3utr	ENSMUSG00000026014	Raph1	Ras association (RalGDS/AF-6) and pleckstrin homology domains 1 [Source:MGI Symbol;Acc:MGI:1924550]	Organismal Systems	Development and regeneration	ko04361//Axon regeneration	K23488	GO:0005829//cytosol;GO:0005886//plasma membrane;GO:0016604//nuclear body;GO:0031252//cell leading edge	GO:0005515//protein binding	GO:0007165//signal transduction;GO:0048675//axon extension	--
1	60527076	60527175	MergePeak_454	ENSMUSG00000026014	-	60521451	60605938	3utr	ENSMUSG00000026014	Raph1	Ras association (RalGDS/AF-6) and pleckstrin homology domains 1 [Source:MGI Symbol;Acc:MGI:1924550]	Organismal Systems	Development and regeneration	ko04361//Axon regeneration	K23488	GO:0005829//cytosol;GO:0005886//plasma membrane;GO:0016604//nuclear body;GO:0031252//cell leading edge	GO:0005515//protein binding	GO:0007165//signal transduction;GO:0048675//axon extension	--
1	63097465	63097514	MergePeak_472	ENSMUSG00000040865	-	63086960	63153849	cds	ENSMUSG00000040865	Ino80d	INO80 complex subunit D [Source:MGI Symbol;Acc:MGI:3027003]	-	-	-	-	GO:0005634//nucleus;GO:0031011//Ino80 complex	GO:0003674//molecular_function	GO:0000723//telomere maintenance;GO:0006275//regulation of DNA replication;GO:0006281//DNA repair;GO:0006282//regulation of DNA repair;GO:0006310//DNA recombination;GO:0006338//chromatin remodeling;GO:0006974//cellular response to DNA damage stimulus;GO:0033044//regulation of chromosome organization;GO:0045739//positive regulation of DNA repair;GO:0045893//positive regulation of transcription, DN…	--
1	64070331	64070455	MergePeak_503	ENSMUSG00000025959	-	64068606	64160650	3utr	ENSMUSG00000025959	Klf7	Kruppel-like factor 7 (ubiquitous) [Source:MGI Symbol;Acc:MGI:1935151]	-	-	-	-	GO:0005634//nucleus;GO:0005654//nucleoplasm;GO:0005829//cytosol	GO:0000978//RNA polymerase II cis-regulatory region sequence-specific DNA binding;GO:0000981//DNA-binding transcription factor activity, RNA polymerase II-specific;GO:0001228//DNA-binding transcription activator activity, RNA polymerase II-specific;GO:0003677//DNA binding;GO:0003700//DNA-binding transcription factor activity;GO:0005515//protein binding;GO:0046872//metal ion binding	GO:0000122//negative regulation of transcription by RNA polymerase II;GO:0006357//regulation of transcription by RNA polymerase II;GO:0007409//axonogenesis;GO:0007411//axon guidance;GO:0042593//glucose homeostasis;GO:0045604//regulation of epidermal cell differentiation;GO:0045893//positive regulation of transcription, DNA-templated;GO:0045944//positive regulation of transcription by RNA polymera…	zf-C2H2
1	64641448	64641547	MergePeak_512	ENSMUSG00000025958	+	64571978	64643707	3utr	ENSMUSG00000025958	Creb1	cAMP responsive element binding protein 1 [Source:MGI Symbol;Acc:MGI:88494]	Environmental Information Processing;Human Diseases;Human Diseases;Human Diseases;Human Diseases;Human Diseases;Human Diseases;Organismal Systems;Human Diseases;Human Diseases;Environmental Information Processing;Human Diseases;Human Diseases;Environmental Information Processing;Human Diseases;Human Diseases;Organismal Systems;Organismal Systems;Organismal Systems;Organismal Systems;Organismal Sy…	Signal transduction;Infectious disease: viral;Neurodegenerative disease;Infectious disease: bacterial;Neurodegenerative disease;Infectious disease: viral;Infectious disease: viral;Environmental adaptation;Infectious disease: viral;Cancer: overview;Signal transduction;Cancer: overview;Substance dependence;Signal transduction;Infectious disease: viral;Endocrine and metabolic disease;Circulatory sys…	ko04151//PI3K-Akt signaling pathway;ko05165//Human papillomavirus infection;ko05016//Huntington disease;ko05152//Tuberculosis;ko05020//Prion disease;ko05163//Human cytomegalovirus infection;ko05166//Human T-cell leukemia virus 1 infection;ko04714//Thermogenesis;ko05167//Kaposi sarcoma-associated herpesvirus infection;ko05203//Viral carcinogenesis;ko04024//cAMP signaling pathway;ko05207//Chemical …	K05870;K05870;K05870;K05870;K05870;K05870;K05870;K05870;K05870;K05870;K05870;K05870;K05870;K05870;K05870;K05870;K05870;K05870;K05870;K05870;K05870;K05870;K05870;K05870;K05870;K05870;K05870;K05870;K05870;K05870;K05870;K05870;K05870;K05870;K05870;K05870;K05870;K05870;K05870;K05870;K05870;K05870	GO:0000785//chromatin;GO:0000791//euchromatin;GO:0005634//nucleus;GO:0005654//nucleoplasm;GO:0005667//transcription regulator complex;GO:0005739//mitochondrion;GO:0005759//mitochondrial matrix;GO:0030424//axon;GO:0090575//RNA polymerase II transcription regulator complex;GO:1990589//ATF4-CREB1 transcription factor complex	GO:0000976//transcription cis-regulatory region binding;GO:0000977//RNA polymerase II transcription regulatory region sequence-specific DNA binding;GO:0000978//RNA polymerase II cis-regulatory region sequence-specific DNA binding;GO:0000981//DNA-binding transcription factor activity, RNA polymerase II-specific;GO:0001223//transcription coactivator binding;GO:0001228//DNA-binding transcription act…	GO:0006355//regulation of transcription, DNA-templated;GO:0006357//regulation of transcription by RNA polymerase II;GO:0006366//transcription by RNA polymerase II;GO:0006468//protein phosphorylation;GO:0007179//transforming growth factor beta receptor signaling pathway;GO:0007409//axonogenesis;GO:0007595//lactation;GO:0007613//memory;GO:0007623//circadian rhythm;GO:0008361//regulation of cell siz…	TF_bZIP
1	64773492	64773641	MergePeak_518	ENSMUSG00000045005	-	64769717	64776910	3utr	ENSMUSG00000045005	Fzd5	frizzled class receptor 5 [Source:MGI Symbol;Acc:MGI:108571]	Human Diseases;Human Diseases;Human Diseases;Human Diseases;Human Diseases;Human Diseases;Environmental Information Processing;Human Diseases;Environmental Information Processing;Environmental Information Processing;Human Diseases;Human Diseases;Cellular Processes;Organismal Systems;Human Diseases	Cancer: overview;Neurodegenerative disease;Neurodegenerative disease;Infectious disease: viral;Cancer: overview;Cancer: specific types;Signal transduction;Endocrine and metabolic disease;Signal transduction;Signal transduction;Cancer: specific types;Cancer: specific types;Cellular community - eukaryotes;Endocrine system;Cancer: specific types	ko05200//Pathways in cancer;ko05022//Pathways of neurodegeneration - multiple diseases;ko05010//Alzheimer disease;ko05165//Human papillomavirus infection;ko05205//Proteoglycans in cancer;ko05225//Hepatocellular carcinoma;ko04310//Wnt signaling pathway;ko04934//Cushing syndrome;ko04150//mTOR signaling pathway;ko04390//Hippo signaling pathway;ko05226//Gastric cancer;ko05224//Breast cancer;ko04550//…	K02375;K02375;K02375;K02375;K02375;K02375;K02375;K02375;K02375;K02375;K02375;K02375;K02375;K02375;K02375	GO:0000139//Golgi membrane;GO:0005769//early endosome;GO:0005794//Golgi apparatus;GO:0005886//plasma membrane;GO:0005887//integral component of plasma membrane;GO:0005923//bicellular tight junction;GO:0009986//cell surface;GO:0016020//membrane;GO:0016021//integral component of membrane;GO:0030054//cell junction;GO:0030424//axon;GO:0030425//dendrite;GO:0042995//cell projection;GO:0043204//perikary…	GO:0001540//amyloid-beta binding;GO:0004888//transmembrane signaling receptor activity;GO:0004930//G protein-coupled receptor activity;GO:0005515//protein binding;GO:0008289//lipid binding;GO:0017147//Wnt-protein binding;GO:0019901//protein kinase binding;GO:0031625//ubiquitin protein ligase binding;GO:0042813//Wnt-activated receptor activity;GO:0044877//protein-containing complex binding	GO:0000578//embryonic axis specification;GO:0001525//angiogenesis;GO:0001944//vasculature development;GO:0002071//glandular epithelial cell maturation;GO:0002726//positive regulation of T cell cytokine production;GO:0007165//signal transduction;GO:0007166//cell surface receptor signaling pathway;GO:0007186//G protein-coupled receptor signaling pathway;GO:0008285//negative regulation of cell popul…	--
1	64976942	64977066	MergePeak_527	ENSMUSG00000051344	-	64828280	64995983	cds	ENSMUSG00000051344	Plekhm3	pleckstrin homology domain containing, family M, member 3 [Source:MGI Symbol;Acc:MGI:2443627]	-	-	-	-	GO:0005737//cytoplasm;GO:0005794//Golgi apparatus;GO:0005886//plasma membrane;GO:0016020//membrane	GO:0005515//protein binding;GO:0046872//metal ion binding	GO:0045445//myoblast differentiation	--
1	66549964	66550013	MergePeak_541	ENSMUSG00000055567	+	66507526	66738307	cds	ENSMUSG00000055567	Unc80	unc-80, NALCN activator [Source:MGI Symbol;Acc:MGI:2652882]	-	-	-	-	-	-	-	--
1	67041426	67041575	MergePeak_549	ENSMUSG00000026000	-	67039676	67078031	3utr	ENSMUSG00000026000	Lancl1	LanC (bacterial lantibiotic synthetase component C)-like 1 [Source:MGI Symbol;Acc:MGI:1336997]	Metabolism;Metabolism	Global and overview maps;Metabolism of other amino acids	ko01100//Metabolic pathways;ko00480//Glutathione metabolism	K25210;K25210	GO:0005737//cytoplasm;GO:0005886//plasma membrane;GO:0016020//membrane	GO:0004364//glutathione transferase activity;GO:0008270//zinc ion binding;GO:0016740//transferase activity;GO:0017124//SH3 domain binding;GO:0043295//glutathione binding;GO:0046872//metal ion binding;GO:0050750//low-density lipoprotein particle receptor binding	GO:0005975//carbohydrate metabolic process;GO:0043523//regulation of neuron apoptotic process;GO:1903203//regulation of oxidative stress-induced neuron death	--
1	67042276	67042575	MergePeak_550	ENSMUSG00000026000	-	67039676	67078031	3utr,stop_codon	ENSMUSG00000026000	Lancl1	LanC (bacterial lantibiotic synthetase component C)-like 1 [Source:MGI Symbol;Acc:MGI:1336997]	Metabolism;Metabolism	Global and overview maps;Metabolism of other amino acids	ko01100//Metabolic pathways;ko00480//Glutathione metabolism	K25210;K25210	GO:0005737//cytoplasm;GO:0005886//plasma membrane;GO:0016020//membrane	GO:0004364//glutathione transferase activity;GO:0008270//zinc ion binding;GO:0016740//transferase activity;GO:0017124//SH3 domain binding;GO:0043295//glutathione binding;GO:0046872//metal ion binding;GO:0050750//low-density lipoprotein particle receptor binding	GO:0005975//carbohydrate metabolic process;GO:0043523//regulation of neuron apoptotic process;GO:1903203//regulation of oxidative stress-induced neuron death	--
1	71636524	71636598	MergePeak_554	ENSMUSG00000026193	-	71624683	71692334	cds	ENSMUSG00000026193	Fn1	fibronectin 1 [Source:MGI Symbol;Acc:MGI:95566]	Human Diseases;Environmental Information Processing;Human Diseases;Human Diseases;Human Diseases;Cellular Processes;Human Diseases;Cellular Processes;Human Diseases;Human Diseases;Environmental Information Processing;Human Diseases	Cancer: overview;Signal transduction;Infectious disease: viral;Infectious disease: bacterial;Infectious disease: parasitic;Cell motility;Cancer: overview;Cellular community - eukaryotes;Endocrine and metabolic disease;Cancer: specific types;Signaling molecules and interaction;Infectious disease: bacterial	ko05200//Pathways in cancer;ko04151//PI3K-Akt signaling pathway;ko05165//Human papillomavirus infection;ko05135//Yersinia infection;ko05146//Amoebiasis;ko04810//Regulation of actin cytoskeleton;ko05205//Proteoglycans in cancer;ko04510//Focal adhesion;ko04933//AGE-RAGE signaling pathway in diabetic complications;ko05222//Small cell lung cancer;ko04512//ECM-receptor interaction;ko05100//Bacterial i…	K05717;K05717;K05717;K05717;K05717;K05717;K05717;K05717;K05717;K05717;K05717;K05717	GO:0005576//extracellular region;GO:0005577//fibrinogen complex;GO:0005604//basement membrane;GO:0005615//extracellular space;GO:0005793//endoplasmic reticulum-Golgi intermediate compartment;GO:0016324//apical plasma membrane;GO:0031012//extracellular matrix;GO:0062023//collagen-containing extracellular matrix;GO:0070062//extracellular exosome;GO:0110165//cellular anatomical entity	GO:0002020//protease binding;GO:0005102//signaling receptor binding;GO:0005178//integrin binding;GO:0005201//extracellular matrix structural constituent;GO:0005515//protein binding;GO:0008022//protein C-terminus binding;GO:0008201//heparin binding;GO:0016504//peptidase activator activity;GO:0019899//enzyme binding;GO:0042802//identical protein binding;GO:0043394//proteoglycan binding;GO:0045340//…	GO:0001525//angiogenesis;GO:0001775//cell activation;GO:0001932//regulation of protein phosphorylation;GO:0006953//acute-phase response;GO:0007044//cell-substrate junction assembly;GO:0007155//cell adhesion;GO:0007160//cell-matrix adhesion;GO:0007161//calcium-independent cell-matrix adhesion;GO:0007229//integrin-mediated signaling pathway;GO:0007399//nervous system development;GO:0007507//heart d…	--
1	71636624	71636673	MergePeak_555	ENSMUSG00000026193	-	71624683	71692334	cds	ENSMUSG00000026193	Fn1	fibronectin 1 [Source:MGI Symbol;Acc:MGI:95566]	Human Diseases;Environmental Information Processing;Human Diseases;Human Diseases;Human Diseases;Cellular Processes;Human Diseases;Cellular Processes;Human Diseases;Human Diseases;Environmental Information Processing;Human Diseases	Cancer: overview;Signal transduction;Infectious disease: viral;Infectious disease: bacterial;Infectious disease: parasitic;Cell motility;Cancer: overview;Cellular community - eukaryotes;Endocrine and metabolic disease;Cancer: specific types;Signaling molecules and interaction;Infectious disease: bacterial	ko05200//Pathways in cancer;ko04151//PI3K-Akt signaling pathway;ko05165//Human papillomavirus infection;ko05135//Yersinia infection;ko05146//Amoebiasis;ko04810//Regulation of actin cytoskeleton;ko05205//Proteoglycans in cancer;ko04510//Focal adhesion;ko04933//AGE-RAGE signaling pathway in diabetic complications;ko05222//Small cell lung cancer;ko04512//ECM-receptor interaction;ko05100//Bacterial i…	K05717;K05717;K05717;K05717;K05717;K05717;K05717;K05717;K05717;K05717;K05717;K05717	GO:0005576//extracellular region;GO:0005577//fibrinogen complex;GO:0005604//basement membrane;GO:0005615//extracellular space;GO:0005793//endoplasmic reticulum-Golgi intermediate compartment;GO:0016324//apical plasma membrane;GO:0031012//extracellular matrix;GO:0062023//collagen-containing extracellular matrix;GO:0070062//extracellular exosome;GO:0110165//cellular anatomical entity	GO:0002020//protease binding;GO:0005102//signaling receptor binding;GO:0005178//integrin binding;GO:0005201//extracellular matrix structural constituent;GO:0005515//protein binding;GO:0008022//protein C-terminus binding;GO:0008201//heparin binding;GO:0016504//peptidase activator activity;GO:0019899//enzyme binding;GO:0042802//identical protein binding;GO:0043394//proteoglycan binding;GO:0045340//…	GO:0001525//angiogenesis;GO:0001775//cell activation;GO:0001932//regulation of protein phosphorylation;GO:0006953//acute-phase response;GO:0007044//cell-substrate junction assembly;GO:0007155//cell adhesion;GO:0007160//cell-matrix adhesion;GO:0007161//calcium-independent cell-matrix adhesion;GO:0007229//integrin-mediated signaling pathway;GO:0007399//nervous system development;GO:0007507//heart d…	--
1	71665240	71665364	MergePeak_558	ENSMUSG00000026193	-	71624683	71692334	cds	ENSMUSG00000026193	Fn1	fibronectin 1 [Source:MGI Symbol;Acc:MGI:95566]	Human Diseases;Environmental Information Processing;Human Diseases;Human Diseases;Human Diseases;Cellular Processes;Human Diseases;Cellular Processes;Human Diseases;Human Diseases;Environmental Information Processing;Human Diseases	Cancer: overview;Signal transduction;Infectious disease: viral;Infectious disease: bacterial;Infectious disease: parasitic;Cell motility;Cancer: overview;Cellular community - eukaryotes;Endocrine and metabolic disease;Cancer: specific types;Signaling molecules and interaction;Infectious disease: bacterial	ko05200//Pathways in cancer;ko04151//PI3K-Akt signaling pathway;ko05165//Human papillomavirus infection;ko05135//Yersinia infection;ko05146//Amoebiasis;ko04810//Regulation of actin cytoskeleton;ko05205//Proteoglycans in cancer;ko04510//Focal adhesion;ko04933//AGE-RAGE signaling pathway in diabetic complications;ko05222//Small cell lung cancer;ko04512//ECM-receptor interaction;ko05100//Bacterial i…	K05717;K05717;K05717;K05717;K05717;K05717;K05717;K05717;K05717;K05717;K05717;K05717	GO:0005576//extracellular region;GO:0005577//fibrinogen complex;GO:0005604//basement membrane;GO:0005615//extracellular space;GO:0005793//endoplasmic reticulum-Golgi intermediate compartment;GO:0016324//apical plasma membrane;GO:0031012//extracellular matrix;GO:0062023//collagen-containing extracellular matrix;GO:0070062//extracellular exosome;GO:0110165//cellular anatomical entity	GO:0002020//protease binding;GO:0005102//signaling receptor binding;GO:0005178//integrin binding;GO:0005201//extracellular matrix structural constituent;GO:0005515//protein binding;GO:0008022//protein C-terminus binding;GO:0008201//heparin binding;GO:0016504//peptidase activator activity;GO:0019899//enzyme binding;GO:0042802//identical protein binding;GO:0043394//proteoglycan binding;GO:0045340//…	GO:0001525//angiogenesis;GO:0001775//cell activation;GO:0001932//regulation of protein phosphorylation;GO:0006953//acute-phase response;GO:0007044//cell-substrate junction assembly;GO:0007155//cell adhesion;GO:0007160//cell-matrix adhesion;GO:0007161//calcium-independent cell-matrix adhesion;GO:0007229//integrin-mediated signaling pathway;GO:0007399//nervous system development;GO:0007507//heart d…	--
1	71684764	71687169	MergePeak_560	ENSMUSG00000026193	-	71624683	71692334	cds	ENSMUSG00000026193	Fn1	fibronectin 1 [Source:MGI Symbol;Acc:MGI:95566]	Human Diseases;Environmental Information Processing;Human Diseases;Human Diseases;Human Diseases;Cellular Processes;Human Diseases;Cellular Processes;Human Diseases;Human Diseases;Environmental Information Processing;Human Diseases	Cancer: overview;Signal transduction;Infectious disease: viral;Infectious disease: bacterial;Infectious disease: parasitic;Cell motility;Cancer: overview;Cellular community - eukaryotes;Endocrine and metabolic disease;Cancer: specific types;Signaling molecules and interaction;Infectious disease: bacterial	ko05200//Pathways in cancer;ko04151//PI3K-Akt signaling pathway;ko05165//Human papillomavirus infection;ko05135//Yersinia infection;ko05146//Amoebiasis;ko04810//Regulation of actin cytoskeleton;ko05205//Proteoglycans in cancer;ko04510//Focal adhesion;ko04933//AGE-RAGE signaling pathway in diabetic complications;ko05222//Small cell lung cancer;ko04512//ECM-receptor interaction;ko05100//Bacterial i…	K05717;K05717;K05717;K05717;K05717;K05717;K05717;K05717;K05717;K05717;K05717;K05717	GO:0005576//extracellular region;GO:0005577//fibrinogen complex;GO:0005604//basement membrane;GO:0005615//extracellular space;GO:0005793//endoplasmic reticulum-Golgi intermediate compartment;GO:0016324//apical plasma membrane;GO:0031012//extracellular matrix;GO:0062023//collagen-containing extracellular matrix;GO:0070062//extracellular exosome;GO:0110165//cellular anatomical entity	GO:0002020//protease binding;GO:0005102//signaling receptor binding;GO:0005178//integrin binding;GO:0005201//extracellular matrix structural constituent;GO:0005515//protein binding;GO:0008022//protein C-terminus binding;GO:0008201//heparin binding;GO:0016504//peptidase activator activity;GO:0019899//enzyme binding;GO:0042802//identical protein binding;GO:0043394//proteoglycan binding;GO:0045340//…	GO:0001525//angiogenesis;GO:0001775//cell activation;GO:0001932//regulation of protein phosphorylation;GO:0006953//acute-phase response;GO:0007044//cell-substrate junction assembly;GO:0007155//cell adhesion;GO:0007160//cell-matrix adhesion;GO:0007161//calcium-independent cell-matrix adhesion;GO:0007229//integrin-mediated signaling pathway;GO:0007399//nervous system development;GO:0007507//heart d…	--
1	72340060	72340259	MergePeak_565	ENSMUSG00000026188	+	72323528	72342263	cds	ENSMUSG00000026188	Tmem169	transmembrane protein 169 [Source:MGI Symbol;Acc:MGI:2442781]	-	-	-	-	GO:0005575//cellular_component;GO:0016020//membrane;GO:0016021//integral component of membrane	GO:0003674//molecular_function	GO:0008150//biological_process	--
1	72898591	72898765	MergePeak_576	ENSMUSG00000026185	-	72897091	72914043	3utr	ENSMUSG00000026185	Igfbp5	insulin-like growth factor binding protein 5 [Source:MGI Symbol;Acc:MGI:96440]	-	-	-	-	GO:0005576//extracellular region;GO:0005615//extracellular space;GO:0016942//insulin-like growth factor binding protein complex;GO:0042567//insulin-like growth factor ternary complex	GO:0001968//fibronectin binding;GO:0005520//insulin-like growth factor binding;GO:0019838//growth factor binding;GO:0031994//insulin-like growth factor I binding;GO:0031995//insulin-like growth factor II binding	GO:0001558//regulation of cell growth;GO:0001649//osteoblast differentiation;GO:0007565//female pregnancy;GO:0007568//aging;GO:0014912//negative regulation of smooth muscle cell migration;GO:0017148//negative regulation of translation;GO:0030336//negative regulation of cell migration;GO:0031069//hair follicle morphogenesis;GO:0035556//intracellular signal transduction;GO:0040008//regulation of gr…	--
1	72900841	72901015	MergePeak_579	ENSMUSG00000026185	-	72897091	72914043	3utr	ENSMUSG00000026185	Igfbp5	insulin-like growth factor binding protein 5 [Source:MGI Symbol;Acc:MGI:96440]	-	-	-	-	GO:0005576//extracellular region;GO:0005615//extracellular space;GO:0016942//insulin-like growth factor binding protein complex;GO:0042567//insulin-like growth factor ternary complex	GO:0001968//fibronectin binding;GO:0005520//insulin-like growth factor binding;GO:0019838//growth factor binding;GO:0031994//insulin-like growth factor I binding;GO:0031995//insulin-like growth factor II binding	GO:0001558//regulation of cell growth;GO:0001649//osteoblast differentiation;GO:0007565//female pregnancy;GO:0007568//aging;GO:0014912//negative regulation of smooth muscle cell migration;GO:0017148//negative regulation of translation;GO:0030336//negative regulation of cell migration;GO:0031069//hair follicle morphogenesis;GO:0035556//intracellular signal transduction;GO:0040008//regulation of gr…	--
1	72901216	72901390	MergePeak_580	ENSMUSG00000026185	-	72897091	72914043	3utr,stop_codon	ENSMUSG00000026185	Igfbp5	insulin-like growth factor binding protein 5 [Source:MGI Symbol;Acc:MGI:96440]	-	-	-	-	GO:0005576//extracellular region;GO:0005615//extracellular space;GO:0016942//insulin-like growth factor binding protein complex;GO:0042567//insulin-like growth factor ternary complex	GO:0001968//fibronectin binding;GO:0005520//insulin-like growth factor binding;GO:0019838//growth factor binding;GO:0031994//insulin-like growth factor I binding;GO:0031995//insulin-like growth factor II binding	GO:0001558//regulation of cell growth;GO:0001649//osteoblast differentiation;GO:0007565//female pregnancy;GO:0007568//aging;GO:0014912//negative regulation of smooth muscle cell migration;GO:0017148//negative regulation of translation;GO:0030336//negative regulation of cell migration;GO:0031069//hair follicle morphogenesis;GO:0035556//intracellular signal transduction;GO:0040008//regulation of gr…	--
1	74327681	74327830	MergePeak_590	ENSMUSG00000006301	-	74327412	74343520	3utr	ENSMUSG00000006301	Tmbim1	transmembrane BAX inhibitor motif containing 1 [Source:MGI Symbol;Acc:MGI:1916910]	-	-	-	-	GO:0005765//lysosomal membrane;GO:0005794//Golgi apparatus;GO:0010008//endosome membrane;GO:0016020//membrane;GO:0016021//integral component of membrane;GO:0043231//intracellular membrane-bounded organelle	GO:0005123//death receptor binding	GO:1902042//negative regulation of extrinsic apoptotic signaling pathway via death domain receptors;GO:1902045//negative regulation of Fas signaling pathway;GO:1903077//negative regulation of protein localization to plasma membrane	--
1	74327681	74327830	MergePeak_590	ENSMUSG00000026179	+	74324214	74392853	-	ENSMUSG00000026179	Pnkd	paroxysmal nonkinesiogenic dyskinesia [Source:MGI Symbol;Acc:MGI:1930773]	-	-	-	-	GO:0005634//nucleus;GO:0005737//cytoplasm;GO:0005739//mitochondrion;GO:0016020//membrane;GO:0016021//integral component of membrane	GO:0004416//hydroxyacylglutathione hydrolase activity;GO:0005515//protein binding;GO:0016787//hydrolase activity;GO:0046872//metal ion binding	GO:0019243//methylglyoxal catabolic process to D-lactate via S-lactoyl-glutathione;GO:0032225//regulation of synaptic transmission, dopaminergic;GO:0042053//regulation of dopamine metabolic process;GO:0046929//negative regulation of neurotransmitter secretion;GO:0050884//neuromuscular process controlling posture	--
1	74476120	74476194	MergePeak_597	ENSMUSG00000033364	-	74474670	74544962	3utr	ENSMUSG00000033364	Usp37	ubiquitin specific peptidase 37 [Source:MGI Symbol;Acc:MGI:2442483]	-	-	-	-	GO:0005634//nucleus;GO:0005829//cytosol	GO:0004197//cysteine-type endopeptidase activity;GO:0004843//thiol-dependent deubiquitinase;GO:0008233//peptidase activity;GO:0008234//cysteine-type peptidase activity;GO:0016787//hydrolase activity;GO:0019901//protein kinase binding	GO:0000082//G1/S transition of mitotic cell cycle;GO:0006275//regulation of DNA replication;GO:0006508//proteolysis;GO:0006511//ubiquitin-dependent protein catabolic process;GO:0007049//cell cycle;GO:0016579//protein deubiquitination;GO:0035871//protein K11-linked deubiquitination;GO:0051301//cell division;GO:0071108//protein K48-linked deubiquitination	--
1	74476520	74476669	MergePeak_599	ENSMUSG00000033364	-	74474670	74544962	3utr	ENSMUSG00000033364	Usp37	ubiquitin specific peptidase 37 [Source:MGI Symbol;Acc:MGI:2442483]	-	-	-	-	GO:0005634//nucleus;GO:0005829//cytosol	GO:0004197//cysteine-type endopeptidase activity;GO:0004843//thiol-dependent deubiquitinase;GO:0008233//peptidase activity;GO:0008234//cysteine-type peptidase activity;GO:0016787//hydrolase activity;GO:0019901//protein kinase binding	GO:0000082//G1/S transition of mitotic cell cycle;GO:0006275//regulation of DNA replication;GO:0006508//proteolysis;GO:0006511//ubiquitin-dependent protein catabolic process;GO:0007049//cell cycle;GO:0016579//protein deubiquitination;GO:0035871//protein K11-linked deubiquitination;GO:0051301//cell division;GO:0071108//protein K48-linked deubiquitination	--
1	74478095	74478469	MergePeak_603	ENSMUSG00000033364	-	74474670	74544962	3utr,stop_codon	ENSMUSG00000033364	Usp37	ubiquitin specific peptidase 37 [Source:MGI Symbol;Acc:MGI:2442483]	-	-	-	-	GO:0005634//nucleus;GO:0005829//cytosol	GO:0004197//cysteine-type endopeptidase activity;GO:0004843//thiol-dependent deubiquitinase;GO:0008233//peptidase activity;GO:0008234//cysteine-type peptidase activity;GO:0016787//hydrolase activity;GO:0019901//protein kinase binding	GO:0000082//G1/S transition of mitotic cell cycle;GO:0006275//regulation of DNA replication;GO:0006508//proteolysis;GO:0006511//ubiquitin-dependent protein catabolic process;GO:0007049//cell cycle;GO:0016579//protein deubiquitination;GO:0035871//protein K11-linked deubiquitination;GO:0051301//cell division;GO:0071108//protein K48-linked deubiquitination	--
1	74489686	74493015	MergePeak_604	ENSMUSG00000033364	-	74474670	74544962	cds	ENSMUSG00000033364	Usp37	ubiquitin specific peptidase 37 [Source:MGI Symbol;Acc:MGI:2442483]	-	-	-	-	GO:0005634//nucleus;GO:0005829//cytosol	GO:0004197//cysteine-type endopeptidase activity;GO:0004843//thiol-dependent deubiquitinase;GO:0008233//peptidase activity;GO:0008234//cysteine-type peptidase activity;GO:0016787//hydrolase activity;GO:0019901//protein kinase binding	GO:0000082//G1/S transition of mitotic cell cycle;GO:0006275//regulation of DNA replication;GO:0006508//proteolysis;GO:0006511//ubiquitin-dependent protein catabolic process;GO:0007049//cell cycle;GO:0016579//protein deubiquitination;GO:0035871//protein K11-linked deubiquitination;GO:0051301//cell division;GO:0071108//protein K48-linked deubiquitination	--
1	74568495	74568644	MergePeak_606	ENSMUSG00000026174	+	74545217	74570001	3utr	ENSMUSG00000026174	Cnot9	CCR4-NOT transcription complex, subunit 9 [Source:MGI Symbol;Acc:MGI:1928902]	Genetic Information Processing	Folding, sorting and degradation	ko03018//RNA degradation	K12606	GO:0000932//P-body;GO:0005634//nucleus;GO:0005737//cytoplasm;GO:0030014//CCR4-NOT complex;GO:0030015//CCR4-NOT core complex;GO:0032991//protein-containing complex	GO:0005154//epidermal growth factor receptor binding;GO:0005515//protein binding;GO:0019900//kinase binding;GO:0019904//protein domain specific binding;GO:0030374//nuclear receptor coactivator activity;GO:0042803//protein homodimerization activity	GO:0006402//mRNA catabolic process;GO:0006417//regulation of translation;GO:0017148//negative regulation of translation;GO:0019221//cytokine-mediated signaling pathway;GO:0031047//gene silencing by RNA;GO:0033138//positive regulation of peptidyl-serine phosphorylation;GO:0033147//negative regulation of intracellular estrogen receptor signaling pathway;GO:0045742//positive regulation of epidermal …	--
1	74568495	74568644	MergePeak_606	ENSMUSG00000033364	-	74476889	74583443	-	ENSMUSG00000033364	Usp37	ubiquitin specific peptidase 37 [Source:MGI Symbol;Acc:MGI:2442483]	-	-	-	-	GO:0005634//nucleus;GO:0005829//cytosol	GO:0004197//cysteine-type endopeptidase activity;GO:0004843//thiol-dependent deubiquitinase;GO:0008233//peptidase activity;GO:0008234//cysteine-type peptidase activity;GO:0016787//hydrolase activity;GO:0019901//protein kinase binding	GO:0000082//G1/S transition of mitotic cell cycle;GO:0006275//regulation of DNA replication;GO:0006508//proteolysis;GO:0006511//ubiquitin-dependent protein catabolic process;GO:0007049//cell cycle;GO:0016579//protein deubiquitination;GO:0035871//protein K11-linked deubiquitination;GO:0051301//cell division;GO:0071108//protein K48-linked deubiquitination	--
1	74607814	74609035	MergePeak_610	ENSMUSG00000026135	-	74604286	74627187	cds	ENSMUSG00000026135	Zfp142	zinc finger protein 142 [Source:MGI Symbol;Acc:MGI:1924514]	-	-	-	-	GO:0005575//cellular_component;GO:0005634//nucleus	GO:0003674//molecular_function;GO:0003677//DNA binding;GO:0046872//metal ion binding	GO:0008150//biological_process;GO:0010468//regulation of gene expression;GO:0045944//positive regulation of transcription by RNA polymerase II	zf-C2H2
1	74718870	74719069	MergePeak_620	ENSMUSG00000033257	+	74700904	74742889	cds	ENSMUSG00000033257	Ttll4	tubulin tyrosine ligase-like family, member 4 [Source:MGI Symbol;Acc:MGI:1914784]	-	-	-	-	GO:0005737//cytoplasm;GO:0005856//cytoskeleton;GO:0005874//microtubule;GO:0005929//cilium;GO:0036064//ciliary basal body;GO:0042995//cell projection;GO:0097731//9+0 non-motile cilium	GO:0000166//nucleotide binding;GO:0005515//protein binding;GO:0005524//ATP binding;GO:0015631//tubulin binding;GO:0016874//ligase activity;GO:0016881//acid-amino acid ligase activity;GO:0046872//metal ion binding;GO:0070739//protein-glutamic acid ligase activity;GO:0070740//tubulin-glutamic acid ligase activity	GO:0000226//microtubule cytoskeleton organization;GO:0018095//protein polyglutamylation;GO:0018200//peptidyl-glutamic acid modification;GO:0036211//protein modification process;GO:0120222//regulation of blastocyst development	--
1	74719095	74719194	MergePeak_621	ENSMUSG00000033257	+	74700904	74742889	cds	ENSMUSG00000033257	Ttll4	tubulin tyrosine ligase-like family, member 4 [Source:MGI Symbol;Acc:MGI:1914784]	-	-	-	-	GO:0005737//cytoplasm;GO:0005856//cytoskeleton;GO:0005874//microtubule;GO:0005929//cilium;GO:0036064//ciliary basal body;GO:0042995//cell projection;GO:0097731//9+0 non-motile cilium	GO:0000166//nucleotide binding;GO:0005515//protein binding;GO:0005524//ATP binding;GO:0015631//tubulin binding;GO:0016874//ligase activity;GO:0016881//acid-amino acid ligase activity;GO:0046872//metal ion binding;GO:0070739//protein-glutamic acid ligase activity;GO:0070740//tubulin-glutamic acid ligase activity	GO:0000226//microtubule cytoskeleton organization;GO:0018095//protein polyglutamylation;GO:0018200//peptidyl-glutamic acid modification;GO:0036211//protein modification process;GO:0120222//regulation of blastocyst development	--
1	74896493	74896667	MergePeak_630	ENSMUSG00000089964	+	74890054	74919112	-,ncrna
1	74896493	74896667	MergePeak_630	ENSMUSG00000090071	+	74894093	74896891	3utr,ncrna	ENSMUSG00000090071	Cdk5r2	cyclin-dependent kinase 5, regulatory subunit 2 (p39) [Source:MGI Symbol;Acc:MGI:1330828]	-	-	-	-	GO:0000307//cyclin-dependent protein kinase holoenzyme complex;GO:0005737//cytoplasm;GO:0005886//plasma membrane;GO:0016020//membrane;GO:0016533//protein kinase 5 complex;GO:0030426//growth cone;GO:0043005//neuron projection	GO:0003779//actin binding;GO:0008092//cytoskeletal protein binding;GO:0008289//lipid binding;GO:0019901//protein kinase binding;GO:0061575//cyclin-dependent protein serine/threonine kinase activator activity	GO:0000079//regulation of cyclin-dependent protein serine/threonine kinase activity;GO:0001764//neuron migration;GO:0007411//axon guidance;GO:0007420//brain development;GO:0021549//cerebellum development;GO:0021722//superior olivary nucleus maturation;GO:0021766//hippocampus development;GO:0021819//layer formation in cerebral cortex;GO:0032147//activation of protein kinase activity;GO:0045737//po…	--
1	75154412	75154461	MergePeak_636	ENSMUSG00000026198	-	75148361	75157036	-,ncrna	ENSMUSG00000026198	Abcb6	ATP-binding cassette, sub-family B (MDR/TAP), member 6 [Source:MGI Symbol;Acc:MGI:1921354]	Environmental Information Processing	Membrane transport	ko02010//ABC transporters	K05661	GO:0000139//Golgi membrane;GO:0005576//extracellular region;GO:0005654//nucleoplasm;GO:0005739//mitochondrion;GO:0005740//mitochondrial envelope;GO:0005741//mitochondrial outer membrane;GO:0005764//lysosome;GO:0005765//lysosomal membrane;GO:0005768//endosome;GO:0005774//vacuolar membrane;GO:0005783//endoplasmic reticulum;GO:0005789//endoplasmic reticulum membrane;GO:0005794//Golgi apparatus;GO:00…	GO:0000166//nucleotide binding;GO:0005524//ATP binding;GO:0015439//ABC-type heme transporter activity;GO:0015562//efflux transmembrane transporter activity;GO:0016887//ATP hydrolysis activity;GO:0020037//heme binding;GO:0042626//ATPase-coupled transmembrane transporter activity;GO:0046906//tetrapyrrole binding;GO:0140359//ABC-type transporter activity	GO:0006778//porphyrin-containing compound metabolic process;GO:0006779//porphyrin-containing compound biosynthetic process;GO:0006878//cellular copper ion homeostasis;GO:0007420//brain development;GO:0015886//heme transport;GO:0033013//tetrapyrrole metabolic process;GO:0035351//heme transmembrane transport;GO:0042168//heme metabolic process;GO:0043588//skin development;GO:0055085//transmembrane t…	--
1	75154412	75154461	MergePeak_636	ENSMUSG00000099519	-	75148375	75161790	-,ncrna
1	75162850	75162924	MergePeak_640	ENSMUSG00000033124	-	75157509	75167026	cds	ENSMUSG00000033124	Atg9a	autophagy related 9A [Source:MGI Symbol;Acc:MGI:2138446]	Cellular Processes;Cellular Processes;Cellular Processes	Transport and catabolism;Transport and catabolism;Transport and catabolism	ko04140//Autophagy - animal;ko04137//Mitophagy - animal;ko04136//Autophagy - other	K17907;K17907;K17907	GO:0000139//Golgi membrane;GO:0000407//phagophore assembly site;GO:0005737//cytoplasm;GO:0005739//mitochondrion;GO:0005768//endosome;GO:0005770//late endosome;GO:0005776//autophagosome;GO:0005783//endoplasmic reticulum;GO:0005789//endoplasmic reticulum membrane;GO:0005794//Golgi apparatus;GO:0005802//trans-Golgi network;GO:0008021//synaptic vesicle;GO:0016020//membrane;GO:0016021//integral compon…	GO:0017128//phospholipid scramblase activity	GO:0000045//autophagosome assembly;GO:0000422//autophagy of mitochondrion;GO:0006869//lipid transport;GO:0006914//autophagy;GO:0010936//negative regulation of macrophage cytokine production;GO:0010940//positive regulation of necrotic cell death;GO:0017121//plasma membrane phospholipid scrambling;GO:0032688//negative regulation of interferon-beta production;GO:0034067//protein localization to Golg…	--
1	75168954	75169128	MergePeak_642	ENSMUSG00000026199	+	75168804	75176031	5utr,cds,start_codon	ENSMUSG00000026199	Ankzf1	ankyrin repeat and zinc finger domain containing 1 [Source:MGI Symbol;Acc:MGI:1098746]	-	-	-	-	GO:0005737//cytoplasm	GO:0005515//protein binding;GO:0046872//metal ion binding	GO:0070301//cellular response to hydrogen peroxide	--
1	75190259	75190308	MergePeak_645	ENSMUSG00000026201	+	75187482	75192250	cds	ENSMUSG00000026201	Stk16	serine/threonine kinase 16 [Source:MGI Symbol;Acc:MGI:1313271]	-	-	-	-	GO:0005654//nucleoplasm;GO:0005737//cytoplasm;GO:0005794//Golgi apparatus;GO:0005798//Golgi-associated vesicle;GO:0005829//cytosol;GO:0005886//plasma membrane;GO:0016020//membrane;GO:0048471//perinuclear region of cytoplasm	GO:0000166//nucleotide binding;GO:0000978//RNA polymerase II cis-regulatory region sequence-specific DNA binding;GO:0004672//protein kinase activity;GO:0004674//protein serine/threonine kinase activity;GO:0004712//protein serine/threonine/tyrosine kinase activity;GO:0004713//protein tyrosine kinase activity;GO:0004715//non-membrane spanning protein tyrosine kinase activity;GO:0005524//ATP binding…	GO:0006468//protein phosphorylation;GO:0016310//phosphorylation;GO:0018108//peptidyl-tyrosine phosphorylation;GO:0045944//positive regulation of transcription by RNA polymerase II;GO:0046777//protein autophosphorylation;GO:0071560//cellular response to transforming growth factor beta stimulus	--
1	75365066	75365240	MergePeak_649	ENSMUSG00000026207	+	75351941	75408964	cds	ENSMUSG00000026207	Speg	SPEG complex locus [Source:MGI Symbol;Acc:MGI:109282]	-	-	-	-	GO:0005634//nucleus	GO:0000166//nucleotide binding;GO:0004672//protein kinase activity;GO:0004674//protein serine/threonine kinase activity;GO:0004712//protein serine/threonine/tyrosine kinase activity;GO:0005515//protein binding;GO:0005524//ATP binding;GO:0016301//kinase activity;GO:0016740//transferase activity;GO:0106310//protein serine kinase activity	GO:0001701//in utero embryonic development;GO:0006468//protein phosphorylation;GO:0016310//phosphorylation;GO:0030154//cell differentiation;GO:0042692//muscle cell differentiation;GO:0055013//cardiac muscle cell development;GO:0060541//respiratory system development;GO:0072359//circulatory system development	--
1	75365341	75365465	MergePeak_650	ENSMUSG00000026207	+	75351941	75408964	cds	ENSMUSG00000026207	Speg	SPEG complex locus [Source:MGI Symbol;Acc:MGI:109282]	-	-	-	-	GO:0005634//nucleus	GO:0000166//nucleotide binding;GO:0004672//protein kinase activity;GO:0004674//protein serine/threonine kinase activity;GO:0004712//protein serine/threonine/tyrosine kinase activity;GO:0005515//protein binding;GO:0005524//ATP binding;GO:0016301//kinase activity;GO:0016740//transferase activity;GO:0106310//protein serine kinase activity	GO:0001701//in utero embryonic development;GO:0006468//protein phosphorylation;GO:0016310//phosphorylation;GO:0030154//cell differentiation;GO:0042692//muscle cell differentiation;GO:0055013//cardiac muscle cell development;GO:0060541//respiratory system development;GO:0072359//circulatory system development	--
1	75365541	75365740	MergePeak_651	ENSMUSG00000026207	+	75351941	75408964	cds	ENSMUSG00000026207	Speg	SPEG complex locus [Source:MGI Symbol;Acc:MGI:109282]	-	-	-	-	GO:0005634//nucleus	GO:0000166//nucleotide binding;GO:0004672//protein kinase activity;GO:0004674//protein serine/threonine kinase activity;GO:0004712//protein serine/threonine/tyrosine kinase activity;GO:0005515//protein binding;GO:0005524//ATP binding;GO:0016301//kinase activity;GO:0016740//transferase activity;GO:0106310//protein serine kinase activity	GO:0001701//in utero embryonic development;GO:0006468//protein phosphorylation;GO:0016310//phosphorylation;GO:0030154//cell differentiation;GO:0042692//muscle cell differentiation;GO:0055013//cardiac muscle cell development;GO:0060541//respiratory system development;GO:0072359//circulatory system development	--
1	78079954	78080003	MergePeak_664	ENSMUSG00000004872	-	78077907	78173771	cds,stop_codon	ENSMUSG00000004872	Pax3	paired box 3 [Source:MGI Symbol;Acc:MGI:97487]	Human Diseases	Cancer: overview	ko05202//Transcriptional misregulation in cancer	K09381	GO:0005634//nucleus;GO:0005654//nucleoplasm;GO:0005667//transcription regulator complex	GO:0000978//RNA polymerase II cis-regulatory region sequence-specific DNA binding;GO:0000981//DNA-binding transcription factor activity, RNA polymerase II-specific;GO:0001221//transcription coregulator binding;GO:0003677//DNA binding;GO:0003682//chromatin binding;GO:0003700//DNA-binding transcription factor activity;GO:0005515//protein binding;GO:0043565//sequence-specific DNA binding;GO:0071837/…	GO:0000122//negative regulation of transcription by RNA polymerase II;GO:0001755//neural crest cell migration;GO:0001843//neural tube closure;GO:0006355//regulation of transcription, DNA-templated;GO:0006357//regulation of transcription by RNA polymerase II;GO:0007399//nervous system development;GO:0007507//heart development;GO:0007517//muscle organ development;GO:0008283//cell population prolife…	PAX
1	78393600	78393924	MergePeak_665	ENSMUSG00000032908	+	78286982	78396926	cds,stop_codon	ENSMUSG00000032908	Sgpp2	sphingosine-1-phosphate phosphatase 2 [Source:MGI Symbol;Acc:MGI:3589109]	Metabolism;Environmental Information Processing;Metabolism	Global and overview maps;Signal transduction;Lipid metabolism	ko01100//Metabolic pathways;ko04071//Sphingolipid signaling pathway;ko00600//Sphingolipid metabolism	K04717;K04717;K04717	GO:0005783//endoplasmic reticulum;GO:0005789//endoplasmic reticulum membrane;GO:0016020//membrane;GO:0016021//integral component of membrane	GO:0016787//hydrolase activity;GO:0042392//sphingosine-1-phosphate phosphatase activity;GO:0070780//dihydrosphingosine-1-phosphate phosphatase activity	GO:0006629//lipid metabolic process;GO:0006670//sphingosine metabolic process;GO:0046839//phospholipid dephosphorylation;GO:0061469//regulation of type B pancreatic cell proliferation	--
1	78456694	78458989	MergePeak_667	ENSMUSG00000026245	-	78394612	78465496	cds	ENSMUSG00000026245	Farsb	phenylalanyl-tRNA synthetase, beta subunit [Source:MGI Symbol;Acc:MGI:1346035]	Genetic Information Processing	Translation	ko00970//Aminoacyl-tRNA biosynthesis	K01890	GO:0005737//cytoplasm;GO:0009328//phenylalanine-tRNA ligase complex	GO:0000166//nucleotide binding;GO:0000287//magnesium ion binding;GO:0003723//RNA binding;GO:0004812//aminoacyl-tRNA ligase activity;GO:0004826//phenylalanine-tRNA ligase activity;GO:0005524//ATP binding;GO:0016874//ligase activity	GO:0006412//translation;GO:0006432//phenylalanyl-tRNA aminoacylation;GO:0051290//protein heterotetramerization	--
1	78642163	78642337	MergePeak_668	ENSMUSG00000032883	+	78635542	78685460	-	ENSMUSG00000032883	Acsl3	acyl-CoA synthetase long-chain family member 3 [Source:MGI Symbol;Acc:MGI:1921455]	Metabolism;Organismal Systems;Organismal Systems;Cellular Processes;Organismal Systems;Metabolism;Metabolism;Cellular Processes;Metabolism	Global and overview maps;Environmental adaptation;Endocrine system;Transport and catabolism;Endocrine system;Global and overview maps;Lipid metabolism;Cell growth and death;Lipid metabolism	ko01100//Metabolic pathways;ko04714//Thermogenesis;ko03320//PPAR signaling pathway;ko04146//Peroxisome;ko04920//Adipocytokine signaling pathway;ko01212//Fatty acid metabolism;ko00071//Fatty acid degradation;ko04216//Ferroptosis;ko00061//Fatty acid biosynthesis	K01897;K01897;K01897;K01897;K01897;K01897;K01897;K01897;K01897	GO:0005739//mitochondrion;GO:0005741//mitochondrial outer membrane;GO:0005777//peroxisome;GO:0005778//peroxisomal membrane;GO:0005783//endoplasmic reticulum;GO:0005789//endoplasmic reticulum membrane;GO:0005794//Golgi apparatus;GO:0005811//lipid droplet;GO:0005886//plasma membrane;GO:0016020//membrane;GO:0016021//integral component of membrane;GO:0043231//intracellular membrane-bounded organelle;…	GO:0000166//nucleotide binding;GO:0004467//long-chain fatty acid-CoA ligase activity;GO:0005524//ATP binding;GO:0016874//ligase activity;GO:0019901//protein kinase binding;GO:0019904//protein domain specific binding;GO:0031956//medium-chain fatty acid-CoA ligase activity;GO:0047676//arachidonate-CoA ligase activity	GO:0001676//long-chain fatty acid metabolic process;GO:0006629//lipid metabolic process;GO:0006631//fatty acid metabolic process;GO:0006633//fatty acid biosynthetic process;GO:0030182//neuron differentiation;GO:0034379//very-low-density lipoprotein particle assembly;GO:0035336//long-chain fatty-acyl-CoA metabolic process;GO:0042998//positive regulation of Golgi to plasma membrane protein transpor…	--
1	78642163	78642337	MergePeak_668	ENSMUSG00000079470	+	78635755	78649229	cds,start_codon	ENSMUSG00000079470	Utp14b	UTP14B small subunit processome component [Source:MGI Symbol;Acc:MGI:2445092]	Genetic Information Processing	Translation	ko03008//Ribosome biogenesis in eukaryotes	K14567	GO:0005634//nucleus;GO:0005730//nucleolus;GO:0032040//small-subunit processome	-	GO:0006364//rRNA processing	--
1	78642763	78642837	MergePeak_669	ENSMUSG00000032883	+	78635542	78685460	-	ENSMUSG00000032883	Acsl3	acyl-CoA synthetase long-chain family member 3 [Source:MGI Symbol;Acc:MGI:1921455]	Metabolism;Organismal Systems;Organismal Systems;Cellular Processes;Organismal Systems;Metabolism;Metabolism;Cellular Processes;Metabolism	Global and overview maps;Environmental adaptation;Endocrine system;Transport and catabolism;Endocrine system;Global and overview maps;Lipid metabolism;Cell growth and death;Lipid metabolism	ko01100//Metabolic pathways;ko04714//Thermogenesis;ko03320//PPAR signaling pathway;ko04146//Peroxisome;ko04920//Adipocytokine signaling pathway;ko01212//Fatty acid metabolism;ko00071//Fatty acid degradation;ko04216//Ferroptosis;ko00061//Fatty acid biosynthesis	K01897;K01897;K01897;K01897;K01897;K01897;K01897;K01897;K01897	GO:0005739//mitochondrion;GO:0005741//mitochondrial outer membrane;GO:0005777//peroxisome;GO:0005778//peroxisomal membrane;GO:0005783//endoplasmic reticulum;GO:0005789//endoplasmic reticulum membrane;GO:0005794//Golgi apparatus;GO:0005811//lipid droplet;GO:0005886//plasma membrane;GO:0016020//membrane;GO:0016021//integral component of membrane;GO:0043231//intracellular membrane-bounded organelle;…	GO:0000166//nucleotide binding;GO:0004467//long-chain fatty acid-CoA ligase activity;GO:0005524//ATP binding;GO:0016874//ligase activity;GO:0019901//protein kinase binding;GO:0019904//protein domain specific binding;GO:0031956//medium-chain fatty acid-CoA ligase activity;GO:0047676//arachidonate-CoA ligase activity	GO:0001676//long-chain fatty acid metabolic process;GO:0006629//lipid metabolic process;GO:0006631//fatty acid metabolic process;GO:0006633//fatty acid biosynthetic process;GO:0030182//neuron differentiation;GO:0034379//very-low-density lipoprotein particle assembly;GO:0035336//long-chain fatty-acyl-CoA metabolic process;GO:0042998//positive regulation of Golgi to plasma membrane protein transpor…	--
1	78642763	78642837	MergePeak_669	ENSMUSG00000079470	+	78635755	78649229	cds	ENSMUSG00000079470	Utp14b	UTP14B small subunit processome component [Source:MGI Symbol;Acc:MGI:2445092]	Genetic Information Processing	Translation	ko03008//Ribosome biogenesis in eukaryotes	K14567	GO:0005634//nucleus;GO:0005730//nucleolus;GO:0032040//small-subunit processome	-	GO:0006364//rRNA processing	--
1	78644613	78644787	MergePeak_672	ENSMUSG00000032883	+	78635542	78685460	-	ENSMUSG00000032883	Acsl3	acyl-CoA synthetase long-chain family member 3 [Source:MGI Symbol;Acc:MGI:1921455]	Metabolism;Organismal Systems;Organismal Systems;Cellular Processes;Organismal Systems;Metabolism;Metabolism;Cellular Processes;Metabolism	Global and overview maps;Environmental adaptation;Endocrine system;Transport and catabolism;Endocrine system;Global and overview maps;Lipid metabolism;Cell growth and death;Lipid metabolism	ko01100//Metabolic pathways;ko04714//Thermogenesis;ko03320//PPAR signaling pathway;ko04146//Peroxisome;ko04920//Adipocytokine signaling pathway;ko01212//Fatty acid metabolism;ko00071//Fatty acid degradation;ko04216//Ferroptosis;ko00061//Fatty acid biosynthesis	K01897;K01897;K01897;K01897;K01897;K01897;K01897;K01897;K01897	GO:0005739//mitochondrion;GO:0005741//mitochondrial outer membrane;GO:0005777//peroxisome;GO:0005778//peroxisomal membrane;GO:0005783//endoplasmic reticulum;GO:0005789//endoplasmic reticulum membrane;GO:0005794//Golgi apparatus;GO:0005811//lipid droplet;GO:0005886//plasma membrane;GO:0016020//membrane;GO:0016021//integral component of membrane;GO:0043231//intracellular membrane-bounded organelle;…	GO:0000166//nucleotide binding;GO:0004467//long-chain fatty acid-CoA ligase activity;GO:0005524//ATP binding;GO:0016874//ligase activity;GO:0019901//protein kinase binding;GO:0019904//protein domain specific binding;GO:0031956//medium-chain fatty acid-CoA ligase activity;GO:0047676//arachidonate-CoA ligase activity	GO:0001676//long-chain fatty acid metabolic process;GO:0006629//lipid metabolic process;GO:0006631//fatty acid metabolic process;GO:0006633//fatty acid biosynthetic process;GO:0030182//neuron differentiation;GO:0034379//very-low-density lipoprotein particle assembly;GO:0035336//long-chain fatty-acyl-CoA metabolic process;GO:0042998//positive regulation of Golgi to plasma membrane protein transpor…	--
1	78644613	78644787	MergePeak_672	ENSMUSG00000079470	+	78635755	78649229	3utr,stop_codon	ENSMUSG00000079470	Utp14b	UTP14B small subunit processome component [Source:MGI Symbol;Acc:MGI:2445092]	Genetic Information Processing	Translation	ko03008//Ribosome biogenesis in eukaryotes	K14567	GO:0005634//nucleus;GO:0005730//nucleolus;GO:0032040//small-subunit processome	-	GO:0006364//rRNA processing	--
1	78644913	78645062	MergePeak_673	ENSMUSG00000032883	+	78635542	78685460	-	ENSMUSG00000032883	Acsl3	acyl-CoA synthetase long-chain family member 3 [Source:MGI Symbol;Acc:MGI:1921455]	Metabolism;Organismal Systems;Organismal Systems;Cellular Processes;Organismal Systems;Metabolism;Metabolism;Cellular Processes;Metabolism	Global and overview maps;Environmental adaptation;Endocrine system;Transport and catabolism;Endocrine system;Global and overview maps;Lipid metabolism;Cell growth and death;Lipid metabolism	ko01100//Metabolic pathways;ko04714//Thermogenesis;ko03320//PPAR signaling pathway;ko04146//Peroxisome;ko04920//Adipocytokine signaling pathway;ko01212//Fatty acid metabolism;ko00071//Fatty acid degradation;ko04216//Ferroptosis;ko00061//Fatty acid biosynthesis	K01897;K01897;K01897;K01897;K01897;K01897;K01897;K01897;K01897	GO:0005739//mitochondrion;GO:0005741//mitochondrial outer membrane;GO:0005777//peroxisome;GO:0005778//peroxisomal membrane;GO:0005783//endoplasmic reticulum;GO:0005789//endoplasmic reticulum membrane;GO:0005794//Golgi apparatus;GO:0005811//lipid droplet;GO:0005886//plasma membrane;GO:0016020//membrane;GO:0016021//integral component of membrane;GO:0043231//intracellular membrane-bounded organelle;…	GO:0000166//nucleotide binding;GO:0004467//long-chain fatty acid-CoA ligase activity;GO:0005524//ATP binding;GO:0016874//ligase activity;GO:0019901//protein kinase binding;GO:0019904//protein domain specific binding;GO:0031956//medium-chain fatty acid-CoA ligase activity;GO:0047676//arachidonate-CoA ligase activity	GO:0001676//long-chain fatty acid metabolic process;GO:0006629//lipid metabolic process;GO:0006631//fatty acid metabolic process;GO:0006633//fatty acid biosynthetic process;GO:0030182//neuron differentiation;GO:0034379//very-low-density lipoprotein particle assembly;GO:0035336//long-chain fatty-acyl-CoA metabolic process;GO:0042998//positive regulation of Golgi to plasma membrane protein transpor…	--
1	78644913	78645062	MergePeak_673	ENSMUSG00000079470	+	78635755	78649229	3utr	ENSMUSG00000079470	Utp14b	UTP14B small subunit processome component [Source:MGI Symbol;Acc:MGI:2445092]	Genetic Information Processing	Translation	ko03008//Ribosome biogenesis in eukaryotes	K14567	GO:0005634//nucleus;GO:0005730//nucleolus;GO:0032040//small-subunit processome	-	GO:0006364//rRNA processing	--
1	78645538	78645737	MergePeak_674	ENSMUSG00000032883	+	78635542	78685460	-	ENSMUSG00000032883	Acsl3	acyl-CoA synthetase long-chain family member 3 [Source:MGI Symbol;Acc:MGI:1921455]	Metabolism;Organismal Systems;Organismal Systems;Cellular Processes;Organismal Systems;Metabolism;Metabolism;Cellular Processes;Metabolism	Global and overview maps;Environmental adaptation;Endocrine system;Transport and catabolism;Endocrine system;Global and overview maps;Lipid metabolism;Cell growth and death;Lipid metabolism	ko01100//Metabolic pathways;ko04714//Thermogenesis;ko03320//PPAR signaling pathway;ko04146//Peroxisome;ko04920//Adipocytokine signaling pathway;ko01212//Fatty acid metabolism;ko00071//Fatty acid degradation;ko04216//Ferroptosis;ko00061//Fatty acid biosynthesis	K01897;K01897;K01897;K01897;K01897;K01897;K01897;K01897;K01897	GO:0005739//mitochondrion;GO:0005741//mitochondrial outer membrane;GO:0005777//peroxisome;GO:0005778//peroxisomal membrane;GO:0005783//endoplasmic reticulum;GO:0005789//endoplasmic reticulum membrane;GO:0005794//Golgi apparatus;GO:0005811//lipid droplet;GO:0005886//plasma membrane;GO:0016020//membrane;GO:0016021//integral component of membrane;GO:0043231//intracellular membrane-bounded organelle;…	GO:0000166//nucleotide binding;GO:0004467//long-chain fatty acid-CoA ligase activity;GO:0005524//ATP binding;GO:0016874//ligase activity;GO:0019901//protein kinase binding;GO:0019904//protein domain specific binding;GO:0031956//medium-chain fatty acid-CoA ligase activity;GO:0047676//arachidonate-CoA ligase activity	GO:0001676//long-chain fatty acid metabolic process;GO:0006629//lipid metabolic process;GO:0006631//fatty acid metabolic process;GO:0006633//fatty acid biosynthetic process;GO:0030182//neuron differentiation;GO:0034379//very-low-density lipoprotein particle assembly;GO:0035336//long-chain fatty-acyl-CoA metabolic process;GO:0042998//positive regulation of Golgi to plasma membrane protein transpor…	--
1	78645538	78645737	MergePeak_674	ENSMUSG00000079470	+	78635755	78649229	3utr	ENSMUSG00000079470	Utp14b	UTP14B small subunit processome component [Source:MGI Symbol;Acc:MGI:2445092]	Genetic Information Processing	Translation	ko03008//Ribosome biogenesis in eukaryotes	K14567	GO:0005634//nucleus;GO:0005730//nucleolus;GO:0032040//small-subunit processome	-	GO:0006364//rRNA processing	--
1	81055381	81055605	MergePeak_691	ENSMUSG00000054976	+	81055300	81319479	5utr	ENSMUSG00000054976	Nyap2	neuronal tyrosine-phophorylated phosphoinositide 3-kinase adaptor 2 [Source:MGI Symbol;Acc:MGI:2443135]	-	-	-	-	-	-	GO:0014065//phosphatidylinositol 3-kinase signaling;GO:0048812//neuron projection morphogenesis	--
1	81218984	81219108	MergePeak_692	ENSMUSG00000054976	+	81055300	81319479	cds	ENSMUSG00000054976	Nyap2	neuronal tyrosine-phophorylated phosphoinositide 3-kinase adaptor 2 [Source:MGI Symbol;Acc:MGI:2443135]	-	-	-	-	-	-	GO:0014065//phosphatidylinositol 3-kinase signaling;GO:0048812//neuron projection morphogenesis	--
1	82267494	82267643	MergePeak_698	ENSMUSG00000055980	-	82210822	82269137	cds	ENSMUSG00000055980	Irs1	insulin receptor substrate 1 [Source:MGI Symbol;Acc:MGI:99454]	Environmental Information Processing;Human Diseases;Human Diseases;Environmental Information Processing;Human Diseases;Environmental Information Processing;Human Diseases;Cellular Processes;Organismal Systems;Environmental Information Processing;Environmental Information Processing;Organismal Systems;Organismal Systems;Human Diseases;Organismal Systems;Organismal Systems;Organismal Systems;Organi…	Signal transduction;Neurodegenerative disease;Cardiovascular disease;Signal transduction;Cancer: overview;Signal transduction;Endocrine and metabolic disease;Transport and catabolism;Endocrine system;Signal transduction;Signal transduction;Nervous system;Endocrine system;Endocrine and metabolic disease;Aging;Aging;Endocrine system;Aging;Endocrine system;Endocrine and metabolic disease;Excretory s…	ko04151//PI3K-Akt signaling pathway;ko05010//Alzheimer disease;ko05415//Diabetic cardiomyopathy;ko04022//cGMP-PKG signaling pathway;ko05206//MicroRNAs in cancer;ko04150//mTOR signaling pathway;ko04932//Non-alcoholic fatty liver disease;ko04140//Autophagy - animal;ko04910//Insulin signaling pathway;ko04068//FoxO signaling pathway;ko04152//AMPK signaling pathway;ko04722//Neurotrophin signaling path…	K16172;K16172;K16172;K16172;K16172;K16172;K16172;K16172;K16172;K16172;K16172;K16172;K16172;K16172;K16172;K16172;K16172;K16172;K16172;K16172;K16172	GO:0005654//nucleoplasm;GO:0005829//cytosol;GO:0005886//plasma membrane;GO:0005901//caveola	GO:0001784//phosphotyrosine residue binding;GO:0005158//insulin receptor binding;GO:0005159//insulin-like growth factor receptor binding;GO:0030159//signaling receptor complex adaptor activity;GO:0043548//phosphatidylinositol 3-kinase binding	GO:0007165//signal transduction;GO:0008286//insulin receptor signaling pathway;GO:0010907//positive regulation of glucose metabolic process;GO:0014065//phosphatidylinositol 3-kinase signaling;GO:0032000//positive regulation of fatty acid beta-oxidation;GO:0032868//response to insulin;GO:0032869//cellular response to insulin stimulus;GO:0045725//positive regulation of glycogen biosynthetic process…	--
1	82346023	82355320	MergePeak_701	ENSMUSG00000026142	+	82316770	82423087	cds	ENSMUSG00000026142	Rhbdd1	rhomboid domain containing 1 [Source:MGI Symbol;Acc:MGI:1924117]	-	-	-	-	GO:0005739//mitochondrion;GO:0005783//endoplasmic reticulum;GO:0005789//endoplasmic reticulum membrane;GO:0016020//membrane;GO:0016021//integral component of membrane;GO:0030176//integral component of endoplasmic reticulum membrane;GO:0031966//mitochondrial membrane;GO:0044322//endoplasmic reticulum quality control compartment	GO:0004175//endopeptidase activity;GO:0004252//serine-type endopeptidase activity;GO:0005515//protein binding;GO:0008233//peptidase activity;GO:0008236//serine-type peptidase activity;GO:0016787//hydrolase activity	GO:0006508//proteolysis;GO:0006915//apoptotic process;GO:0007283//spermatogenesis;GO:0010954//positive regulation of protein processing;GO:0030154//cell differentiation;GO:0031293//membrane protein intracellular domain proteolysis;GO:0033619//membrane protein proteolysis;GO:0034620//cellular response to unfolded protein;GO:0034644//cellular response to UV;GO:0036503//ERAD pathway;GO:0043066//nega…	--
1	84773427	84773476	MergePeak_711	ENSMUSG00000026219	-	84726940	84817032	cds	ENSMUSG00000026219	Trip12	thyroid hormone receptor interactor 12 [Source:MGI Symbol;Acc:MGI:1309481]	Genetic Information Processing	Folding, sorting and degradation	ko04120//Ubiquitin mediated proteolysis	K10590	GO:0005634//nucleus;GO:0005654//nucleoplasm;GO:0016607//nuclear speck	GO:0004842//ubiquitin-protein transferase activity;GO:0008270//zinc ion binding;GO:0016740//transferase activity;GO:0046966//thyroid hormone receptor binding;GO:0061630//ubiquitin protein ligase activity	GO:0000209//protein polyubiquitination;GO:0006281//DNA repair;GO:0006511//ubiquitin-dependent protein catabolic process;GO:0006974//cellular response to DNA damage stimulus;GO:0016567//protein ubiquitination;GO:0043161//proteasome-mediated ubiquitin-dependent protein catabolic process;GO:0045995//regulation of embryonic development;GO:1901315//negative regulation of histone H2A K63-linked ubiquit…	--
1	84884769	84884818	MergePeak_713	ENSMUSG00000026220	-	84883619	84912855	3utr,stop_codon	ENSMUSG00000026220	Slc16a14	solute carrier family 16 (monocarboxylic acid transporters), member 14 [Source:MGI Symbol;Acc:MGI:1919031]	-	-	-	-	GO:0005886//plasma membrane;GO:0005887//integral component of plasma membrane;GO:0016020//membrane;GO:0016021//integral component of membrane	GO:0008028//monocarboxylic acid transmembrane transporter activity;GO:0015293//symporter activity;GO:0022857//transmembrane transporter activity	GO:0015718//monocarboxylic acid transport;GO:0055085//transmembrane transport	--
1	84884869	84884918	MergePeak_714	ENSMUSG00000026220	-	84883619	84912855	3utr,stop_codon	ENSMUSG00000026220	Slc16a14	solute carrier family 16 (monocarboxylic acid transporters), member 14 [Source:MGI Symbol;Acc:MGI:1919031]	-	-	-	-	GO:0005886//plasma membrane;GO:0005887//integral component of plasma membrane;GO:0016020//membrane;GO:0016021//integral component of membrane	GO:0008028//monocarboxylic acid transmembrane transporter activity;GO:0015293//symporter activity;GO:0022857//transmembrane transporter activity	GO:0015718//monocarboxylic acid transport;GO:0055085//transmembrane transport	--
1	84890660	84890709	MergePeak_716	ENSMUSG00000026220	-	84883619	84912855	cds	ENSMUSG00000026220	Slc16a14	solute carrier family 16 (monocarboxylic acid transporters), member 14 [Source:MGI Symbol;Acc:MGI:1919031]	-	-	-	-	GO:0005886//plasma membrane;GO:0005887//integral component of plasma membrane;GO:0016020//membrane;GO:0016021//integral component of membrane	GO:0008028//monocarboxylic acid transmembrane transporter activity;GO:0015293//symporter activity;GO:0022857//transmembrane transporter activity	GO:0015718//monocarboxylic acid transport;GO:0055085//transmembrane transport	--
1	85861568	85861667	MergePeak_723	ENSMUSG00000026224	+	85856448	85868346	-,ncrna	ENSMUSG00000026224	4933407L21Rik	RIKEN cDNA 4933407L21 gene [Source:MGI Symbol;Acc:MGI:1918391]	-	-	-	-	GO:0005575//cellular_component	GO:0003674//molecular_function	GO:0008150//biological_process	--
1	85861568	85861667	MergePeak_723	ENSMUSG00000099767	-	85860968	85865053	-,ncrna
1	85992409	85992623	MergePeak_724	ENSMUSG00000026229	+	85992341	86066873	5utr,cds,start_codon	ENSMUSG00000026229	Psmd1	proteasome (prosome, macropain) 26S subunit, non-ATPase, 1 [Source:MGI Symbol;Acc:MGI:1917497]	Human Diseases;Human Diseases;Human Diseases;Human Diseases;Human Diseases;Human Diseases;Human Diseases;Human Diseases;Genetic Information Processing	Neurodegenerative disease;Neurodegenerative disease;Neurodegenerative disease;Infectious disease: viral;Neurodegenerative disease;Neurodegenerative disease;Neurodegenerative disease;Neurodegenerative disease;Folding, sorting and degradation	ko05022//Pathways of neurodegeneration - multiple diseases;ko05010//Alzheimer disease;ko05014//Amyotrophic lateral sclerosis;ko05169//Epstein-Barr virus infection;ko05016//Huntington disease;ko05012//Parkinson disease;ko05020//Prion disease;ko05017//Spinocerebellar ataxia;ko03050//Proteasome	K03032;K03032;K03032;K03032;K03032;K03032;K03032;K03032;K03032	GO:0000502//proteasome complex;GO:0005634//nucleus;GO:0008540//proteasome regulatory particle, base subcomplex;GO:0022624//proteasome accessory complex;GO:0034515//proteasome storage granule	GO:0005515//protein binding;GO:0030234//enzyme regulator activity;GO:0031625//ubiquitin protein ligase binding	GO:0042176//regulation of protein catabolic process;GO:0043161//proteasome-mediated ubiquitin-dependent protein catabolic process;GO:0050790//regulation of catalytic activity	--
1	87155847	87155946	MergePeak_741	ENSMUSG00000026254	+	87141636	87156578	3utr	ENSMUSG00000026254	Eif4e2	eukaryotic translation initiation factor 4E member 2 [Source:MGI Symbol;Acc:MGI:1914440]	Environmental Information Processing;Environmental Information Processing;Organismal Systems;Environmental Information Processing;Organismal Systems;Human Diseases	Signal transduction;Signal transduction;Endocrine system;Signal transduction;Aging;Drug resistance: antineoplastic	ko04151//PI3K-Akt signaling pathway;ko04150//mTOR signaling pathway;ko04910//Insulin signaling pathway;ko04066//HIF-1 signaling pathway;ko04211//Longevity regulating pathway;ko01521//EGFR tyrosine kinase inhibitor resistance	K03259;K03259;K03259;K03259;K03259;K03259	GO:0000932//P-body;GO:0005737//cytoplasm;GO:0005845//mRNA cap binding complex;GO:0016281//eukaryotic translation initiation factor 4F complex	GO:0000340//RNA 7-methylguanosine cap binding;GO:0003723//RNA binding;GO:0003743//translation initiation factor activity;GO:0031625//ubiquitin protein ligase binding	GO:0001701//in utero embryonic development;GO:0006412//translation;GO:0006413//translational initiation;GO:0006417//regulation of translation;GO:0017148//negative regulation of translation;GO:0031047//gene silencing by RNA;GO:0035278//miRNA mediated inhibition of translation	--
1	87166114	87166213	MergePeak_743	ENSMUSG00000026254	+	87141636	87168210	3utr	ENSMUSG00000026254	Eif4e2	eukaryotic translation initiation factor 4E member 2 [Source:MGI Symbol;Acc:MGI:1914440]	Environmental Information Processing;Environmental Information Processing;Organismal Systems;Environmental Information Processing;Organismal Systems;Human Diseases	Signal transduction;Signal transduction;Endocrine system;Signal transduction;Aging;Drug resistance: antineoplastic	ko04151//PI3K-Akt signaling pathway;ko04150//mTOR signaling pathway;ko04910//Insulin signaling pathway;ko04066//HIF-1 signaling pathway;ko04211//Longevity regulating pathway;ko01521//EGFR tyrosine kinase inhibitor resistance	K03259;K03259;K03259;K03259;K03259;K03259	GO:0000932//P-body;GO:0005737//cytoplasm;GO:0005845//mRNA cap binding complex;GO:0016281//eukaryotic translation initiation factor 4F complex	GO:0000340//RNA 7-methylguanosine cap binding;GO:0003723//RNA binding;GO:0003743//translation initiation factor activity;GO:0031625//ubiquitin protein ligase binding	GO:0001701//in utero embryonic development;GO:0006412//translation;GO:0006413//translational initiation;GO:0006417//regulation of translation;GO:0017148//negative regulation of translation;GO:0031047//gene silencing by RNA;GO:0035278//miRNA mediated inhibition of translation	--
1	87291844	87291893	MergePeak_746	ENSMUSG00000048000	+	87254725	87378518	cds	ENSMUSG00000048000	Gigyf2	GRB10 interacting GYF protein 2 [Source:MGI Symbol;Acc:MGI:2138584]	-	-	-	-	GO:0005737//cytoplasm;GO:0005768//endosome;GO:0005783//endoplasmic reticulum;GO:0005794//Golgi apparatus;GO:0005829//cytosol;GO:0010494//cytoplasmic stress granule;GO:0016020//membrane;GO:0016021//integral component of membrane;GO:0031982//vesicle;GO:0032991//protein-containing complex;GO:0043204//perikaryon;GO:1990635//proximal dendrite	GO:0005515//protein binding;GO:0070064//proline-rich region binding	GO:0007631//feeding behavior;GO:0008344//adult locomotory behavior;GO:0009791//post-embryonic development;GO:0016441//posttranscriptional gene silencing;GO:0017148//negative regulation of translation;GO:0019538//protein metabolic process;GO:0021522//spinal cord motor neuron differentiation;GO:0031571//mitotic G1 DNA damage checkpoint signaling;GO:0035264//multicellular organism growth;GO:0048009/…	--
1	87719580	87719704	MergePeak_752	ENSMUSG00000026289	+	87683735	87720150	3utr	ENSMUSG00000026289	Atg16l1	autophagy related 16-like 1 (S. cerevisiae) [Source:MGI Symbol;Acc:MGI:1924290]	Human Diseases;Organismal Systems;Cellular Processes;Cellular Processes	Infectious disease: bacterial;Immune system;Transport and catabolism;Transport and catabolism	ko05131//Shigellosis;ko04621//NOD-like receptor signaling pathway;ko04140//Autophagy - animal;ko04136//Autophagy - other	K17890;K17890;K17890;K17890	GO:0000421//autophagosome membrane;GO:0005737//cytoplasm;GO:0005764//lysosome;GO:0005765//lysosomal membrane;GO:0005768//endosome;GO:0005776//autophagosome;GO:0005829//cytosol;GO:0005930//axoneme;GO:0010008//endosome membrane;GO:0016020//membrane;GO:0034045//phagophore assembly site membrane;GO:0034274//Atg12-Atg5-Atg16 complex;GO:0036020//endolysosome membrane;GO:0097225//sperm midpiece;GO:01200…	GO:0005515//protein binding;GO:0042802//identical protein binding;GO:0051020//GTPase binding	GO:0000045//autophagosome assembly;GO:0006497//protein lipidation;GO:0006501//C-terminal protein lipidation;GO:0006914//autophagy;GO:0010508//positive regulation of autophagy;GO:0015031//protein transport;GO:0016236//macroautophagy;GO:0016237//lysosomal microautophagy;GO:0034497//protein localization to phagophore assembly site;GO:0039689//negative stranded viral RNA replication;GO:0051607//defen…	--
1	87870268	87870417	MergePeak_753	ENSMUSG00000070738	+	87781009	87872212	3utr,stop_codon	ENSMUSG00000070738	Dgkd	diacylglycerol kinase, delta [Source:MGI Symbol;Acc:MGI:2138334]	Metabolism;Environmental Information Processing;Human Diseases;Metabolism;Environmental Information Processing;Organismal Systems;Metabolism	Global and overview maps;Signal transduction;Cancer: overview;Lipid metabolism;Signal transduction;Development and regeneration;Lipid metabolism	ko01100//Metabolic pathways;ko04072//Phospholipase D signaling pathway;ko05231//Choline metabolism in cancer;ko00564//Glycerophospholipid metabolism;ko04070//Phosphatidylinositol signaling system;ko04361//Axon regeneration;ko00561//Glycerolipid metabolism	K00901;K00901;K00901;K00901;K00901;K00901;K00901	GO:0005737//cytoplasm;GO:0005829//cytosol;GO:0005886//plasma membrane;GO:0005905//clathrin-coated pit;GO:0016020//membrane;GO:0031410//cytoplasmic vesicle	GO:0000166//nucleotide binding;GO:0003951//NAD+ kinase activity;GO:0004143//diacylglycerol kinase activity;GO:0005515//protein binding;GO:0005524//ATP binding;GO:0016301//kinase activity;GO:0016740//transferase activity;GO:0019900//kinase binding;GO:0042802//identical protein binding;GO:0042803//protein homodimerization activity;GO:0046872//metal ion binding;GO:0046982//protein heterodimerization…	GO:0006629//lipid metabolic process;GO:0006654//phosphatidic acid biosynthetic process;GO:0006897//endocytosis;GO:0007165//signal transduction;GO:0007205//protein kinase C-activating G protein-coupled receptor signaling pathway;GO:0010033//response to organic substance;GO:0015031//protein transport;GO:0016310//phosphorylation;GO:0035556//intracellular signal transduction;GO:0045742//positive regu…	--
1	88193168	88193217	MergePeak_758	ENSMUSG00000044783	-	88190193	88205355	cds	ENSMUSG00000044783	Hjurp	Holliday junction recognition protein [Source:MGI Symbol;Acc:MGI:2685821]	-	-	-	-	GO:0005634//nucleus;GO:0043229//intracellular organelle	GO:0003677//DNA binding;GO:0042393//histone binding	-	--
1	89508996	89509245	MergePeak_760	ENSMUSG00000055013	+	89507958	89822999	cds	ENSMUSG00000055013	Agap1	ArfGAP with GTPase domain, ankyrin repeat and PH domain 1 [Source:MGI Symbol;Acc:MGI:2653690]	Cellular Processes	Transport and catabolism	ko04144//Endocytosis	K12491	GO:0005634//nucleus;GO:0005737//cytoplasm;GO:0005829//cytosol	GO:0000166//nucleotide binding;GO:0003924//GTPase activity;GO:0005096//GTPase activator activity;GO:0005515//protein binding;GO:0005525//GTP binding;GO:0005543//phospholipid binding;GO:0046872//metal ion binding	GO:0015031//protein transport;GO:0050790//regulation of catalytic activity	--
1	90539996	90540045	MergePeak_766	ENSMUSG00000034432	+	90530703	90541063	3utr,stop_codon	ENSMUSG00000034432	Cops8	COP9 signalosome subunit 8 [Source:MGI Symbol;Acc:MGI:1915363]	-	-	-	-	GO:0005634//nucleus;GO:0005654//nucleoplasm;GO:0005737//cytoplasm;GO:0005829//cytosol;GO:0008180//COP9 signalosome;GO:0048471//perinuclear region of cytoplasm	GO:0005515//protein binding	GO:0000338//protein deneddylation;GO:0006468//protein phosphorylation;GO:0007250//activation of NF-kappaB-inducing kinase activity;GO:0008285//negative regulation of cell population proliferation;GO:0010387//COP9 signalosome assembly	--
1	90540871	90540995	MergePeak_768	ENSMUSG00000034432	+	90530703	90541063	3utr	ENSMUSG00000034432	Cops8	COP9 signalosome subunit 8 [Source:MGI Symbol;Acc:MGI:1915363]	-	-	-	-	GO:0005634//nucleus;GO:0005654//nucleoplasm;GO:0005737//cytoplasm;GO:0005829//cytosol;GO:0008180//COP9 signalosome;GO:0048471//perinuclear region of cytoplasm	GO:0005515//protein binding	GO:0000338//protein deneddylation;GO:0006468//protein phosphorylation;GO:0007250//activation of NF-kappaB-inducing kinase activity;GO:0008285//negative regulation of cell population proliferation;GO:0010387//COP9 signalosome assembly	--
1	91344679	91344753	MergePeak_773	ENSMUSG00000055866	-	91343704	91387046	3utr	ENSMUSG00000055866	Per2	period circadian clock 2 [Source:MGI Symbol;Acc:MGI:1195265]	Human Diseases;Organismal Systems;Human Diseases;Organismal Systems;Organismal Systems	Cancer: overview;Environmental adaptation;Cancer: specific types;Environmental adaptation;Environmental adaptation	ko05202//Transcriptional misregulation in cancer;ko04713//Circadian entrainment;ko05221//Acute myeloid leukemia;ko04710//Circadian rhythm;ko04711//Circadian rhythm - fly	K02633;K02633;K02633;K02633;K02633	GO:0005634//nucleus;GO:0005654//nucleoplasm;GO:0005737//cytoplasm;GO:0005829//cytosol	GO:0005515//protein binding	GO:0000122//negative regulation of transcription by RNA polymerase II;GO:0007623//circadian rhythm;GO:0045892//negative regulation of transcription, DNA-templated;GO:0048511//rhythmic process	--
1	91352017	91352191	MergePeak_775	ENSMUSG00000055866	-	91343704	91387046	cds	ENSMUSG00000055866	Per2	period circadian clock 2 [Source:MGI Symbol;Acc:MGI:1195265]	Human Diseases;Organismal Systems;Human Diseases;Organismal Systems;Organismal Systems	Cancer: overview;Environmental adaptation;Cancer: specific types;Environmental adaptation;Environmental adaptation	ko05202//Transcriptional misregulation in cancer;ko04713//Circadian entrainment;ko05221//Acute myeloid leukemia;ko04710//Circadian rhythm;ko04711//Circadian rhythm - fly	K02633;K02633;K02633;K02633;K02633	GO:0005634//nucleus;GO:0005654//nucleoplasm;GO:0005737//cytoplasm;GO:0005829//cytosol	GO:0005515//protein binding	GO:0000122//negative regulation of transcription by RNA polymerase II;GO:0007623//circadian rhythm;GO:0045892//negative regulation of transcription, DNA-templated;GO:0048511//rhythmic process	--
1	91428866	91429015	MergePeak_776	ENSMUSG00000034292	+	91422416	91457029	cds	ENSMUSG00000034292	Traf3ip1	TRAF3 interacting protein 1 [Source:MGI Symbol;Acc:MGI:1921269]	-	-	-	-	GO:0005737//cytoplasm;GO:0005813//centrosome;GO:0005829//cytosol;GO:0005856//cytoskeleton;GO:0005929//cilium;GO:0005930//axoneme;GO:0015630//microtubule cytoskeleton;GO:0030992//intraciliary transport particle B;GO:0035869//ciliary transition zone;GO:0036064//ciliary basal body;GO:0042995//cell projection;GO:0097542//ciliary tip;GO:0097546//ciliary base	GO:0005102//signaling receptor binding;GO:0005515//protein binding;GO:0008017//microtubule binding;GO:0015631//tubulin binding	GO:0000122//negative regulation of transcription by RNA polymerase II;GO:0001738//morphogenesis of a polarized epithelium;GO:0001822//kidney development;GO:0001933//negative regulation of protein phosphorylation;GO:0021532//neural tube patterning;GO:0030030//cell projection organization;GO:0031076//embryonic camera-type eye development;GO:0031333//negative regulation of protein-containing complex…	--
1	91453735	91455424	MergePeak_777	ENSMUSG00000034292	+	91422416	91457029	cds,stop_codon	ENSMUSG00000034292	Traf3ip1	TRAF3 interacting protein 1 [Source:MGI Symbol;Acc:MGI:1921269]	-	-	-	-	GO:0005737//cytoplasm;GO:0005813//centrosome;GO:0005829//cytosol;GO:0005856//cytoskeleton;GO:0005929//cilium;GO:0005930//axoneme;GO:0015630//microtubule cytoskeleton;GO:0030992//intraciliary transport particle B;GO:0035869//ciliary transition zone;GO:0036064//ciliary basal body;GO:0042995//cell projection;GO:0097542//ciliary tip;GO:0097546//ciliary base	GO:0005102//signaling receptor binding;GO:0005515//protein binding;GO:0008017//microtubule binding;GO:0015631//tubulin binding	GO:0000122//negative regulation of transcription by RNA polymerase II;GO:0001738//morphogenesis of a polarized epithelium;GO:0001822//kidney development;GO:0001933//negative regulation of protein phosphorylation;GO:0021532//neural tube patterning;GO:0030030//cell projection organization;GO:0031076//embryonic camera-type eye development;GO:0031333//negative regulation of protein-containing complex…	--
1	91484380	91484454	MergePeak_780	ENSMUSG00000026311	+	91468436	91487311	3utr	ENSMUSG00000026311	Asb1	ankyrin repeat and SOCS box-containing 1 [Source:MGI Symbol;Acc:MGI:1929735]	-	-	-	-	GO:0000151//ubiquitin ligase complex	GO:0005515//protein binding;GO:0061630//ubiquitin protein ligase activity	GO:0016567//protein ubiquitination;GO:0030539//male genitalia development;GO:0035556//intracellular signal transduction	--
1	92835694	92835843	MergePeak_792	ENSMUSG00000047067	+	92834703	92836157	3utr	ENSMUSG00000047067	Dusp28	dual specificity phosphatase 28 [Source:MGI Symbol;Acc:MGI:1914696]	-	-	-	-	-	GO:0004721//phosphoprotein phosphatase activity;GO:0004722//protein serine/threonine phosphatase activity;GO:0004725//protein tyrosine phosphatase activity;GO:0008138//protein tyrosine/serine/threonine phosphatase activity;GO:0016787//hydrolase activity;GO:0016791//phosphatase activity;GO:0017018//myosin phosphatase activity	GO:0006470//protein dephosphorylation;GO:0016311//dephosphorylation	--
1	92875505	92875579	MergePeak_795	ENSMUSG00000026270	+	92862098	92875663	3utr,ncrna	ENSMUSG00000026270	Capn10	calpain 10 [Source:MGI Symbol;Acc:MGI:1344392]	-	-	-	-	GO:0005634//nucleus;GO:0005737//cytoplasm;GO:0005739//mitochondrion;GO:0005741//mitochondrial outer membrane;GO:0005743//mitochondrial inner membrane;GO:0005758//mitochondrial intermembrane space;GO:0005759//mitochondrial matrix;GO:0005829//cytosol;GO:0005856//cytoskeleton;GO:0005886//plasma membrane;GO:0005938//cell cortex;GO:0043231//intracellular membrane-bounded organelle	GO:0000149//SNARE binding;GO:0004198//calcium-dependent cysteine-type endopeptidase activity;GO:0008092//cytoskeletal protein binding;GO:0008233//peptidase activity;GO:0008234//cysteine-type peptidase activity;GO:0016787//hydrolase activity	GO:0000422//autophagy of mitochondrion;GO:0006508//proteolysis;GO:0007005//mitochondrion organization;GO:0007568//aging;GO:0030163//protein catabolic process;GO:0031532//actin cytoskeleton reorganization;GO:0031667//response to nutrient levels;GO:0032024//positive regulation of insulin secretion;GO:0032388//positive regulation of intracellular transport;GO:0032869//cellular response to insulin st…	--
1	92875505	92875579	MergePeak_795	ENSMUSG00000100632	-	92861248	92878312	-,ncrna
1	93293492	93293616	MergePeak_802	ENSMUSG00000026275	+	93270576	93301211	3utr	ENSMUSG00000026275	Ppp1r7	protein phosphatase 1, regulatory subunit 7 [Source:MGI Symbol;Acc:MGI:1913635]	-	-	-	-	GO:0005634//nucleus;GO:0005694//chromosome	GO:0005515//protein binding	GO:0007059//chromosome segregation;GO:0035307//positive regulation of protein dephosphorylation	--
1	93293642	93293691	MergePeak_803	ENSMUSG00000026275	+	93270576	93301211	3utr	ENSMUSG00000026275	Ppp1r7	protein phosphatase 1, regulatory subunit 7 [Source:MGI Symbol;Acc:MGI:1913635]	-	-	-	-	GO:0005634//nucleus;GO:0005694//chromosome	GO:0005515//protein binding	GO:0007059//chromosome segregation;GO:0035307//positive regulation of protein dephosphorylation	--
1	93340183	93341216	MergePeak_808	ENSMUSG00000034088	-	93333662	93406523	cds	ENSMUSG00000034088	Hdlbp	high density lipoprotein (HDL) binding protein [Source:MGI Symbol;Acc:MGI:99256]	-	-	-	-	GO:0005634//nucleus;GO:0005737//cytoplasm;GO:0005829//cytosol;GO:0005844//polysome;GO:0034364//high-density lipoprotein particle	GO:0003676//nucleic acid binding;GO:0003723//RNA binding;GO:0003729//mRNA binding	GO:0006629//lipid metabolic process;GO:0006869//lipid transport;GO:0008202//steroid metabolic process;GO:0008203//cholesterol metabolic process	--
1	93368613	93369911	MergePeak_812	ENSMUSG00000034088	-	93333662	93406523	5utr,start_codon	ENSMUSG00000034088	Hdlbp	high density lipoprotein (HDL) binding protein [Source:MGI Symbol;Acc:MGI:99256]	-	-	-	-	GO:0005634//nucleus;GO:0005737//cytoplasm;GO:0005829//cytosol;GO:0005844//polysome;GO:0034364//high-density lipoprotein particle	GO:0003676//nucleic acid binding;GO:0003723//RNA binding;GO:0003729//mRNA binding	GO:0006629//lipid metabolic process;GO:0006869//lipid transport;GO:0008202//steroid metabolic process;GO:0008203//cholesterol metabolic process	--
1	93548998	93549047	MergePeak_814	ENSMUSG00000026277	-	93547473	93563444	3utr	ENSMUSG00000026277	Stk25	serine/threonine kinase 25 (yeast) [Source:MGI Symbol;Acc:MGI:1891699]	-	-	-	-	GO:0000139//Golgi membrane;GO:0005737//cytoplasm;GO:0005794//Golgi apparatus	GO:0000166//nucleotide binding;GO:0004672//protein kinase activity;GO:0004674//protein serine/threonine kinase activity;GO:0004712//protein serine/threonine/tyrosine kinase activity;GO:0005515//protein binding;GO:0005524//ATP binding;GO:0016301//kinase activity;GO:0016740//transferase activity;GO:0042803//protein homodimerization activity;GO:0046872//metal ion binding;GO:0106310//protein serine k…	GO:0006468//protein phosphorylation;GO:0007163//establishment or maintenance of cell polarity;GO:0007409//axonogenesis;GO:0016310//phosphorylation;GO:0032874//positive regulation of stress-activated MAPK cascade;GO:0036481//intrinsic apoptotic signaling pathway in response to hydrogen peroxide;GO:0042542//response to hydrogen peroxide;GO:0046777//protein autophosphorylation;GO:0050772//positive r…	--
1	93548998	93549047	MergePeak_814	ENSMUSG00000034066	+	93439801	93549698	cds,stop_codon	ENSMUSG00000034066	Farp2	FERM, RhoGEF and pleckstrin domain protein 2 [Source:MGI Symbol;Acc:MGI:2385126]	Environmental Information Processing;Cellular Processes	Signal transduction;Cellular community - eukaryotes	ko04015//Rap1 signaling pathway;ko04520//Adherens junction	K06082;K06082	GO:0005737//cytoplasm;GO:0005829//cytosol;GO:0005856//cytoskeleton	GO:0005085//guanyl-nucleotide exchange factor activity;GO:0008092//cytoskeletal protein binding	GO:0007155//cell adhesion;GO:0016322//neuron remodeling;GO:0016601//Rac protein signal transduction;GO:0022405//hair cycle process;GO:0030316//osteoclast differentiation;GO:0031532//actin cytoskeleton reorganization;GO:0033623//regulation of integrin activation;GO:0050790//regulation of catalytic activity;GO:0071526//semaphorin-plexin signaling pathway;GO:0071800//podosome assembly	--
1	93549139	93549213	MergePeak_815	ENSMUSG00000026277	-	93547473	93563444	3utr	ENSMUSG00000026277	Stk25	serine/threonine kinase 25 (yeast) [Source:MGI Symbol;Acc:MGI:1891699]	-	-	-	-	GO:0000139//Golgi membrane;GO:0005737//cytoplasm;GO:0005794//Golgi apparatus	GO:0000166//nucleotide binding;GO:0004672//protein kinase activity;GO:0004674//protein serine/threonine kinase activity;GO:0004712//protein serine/threonine/tyrosine kinase activity;GO:0005515//protein binding;GO:0005524//ATP binding;GO:0016301//kinase activity;GO:0016740//transferase activity;GO:0042803//protein homodimerization activity;GO:0046872//metal ion binding;GO:0106310//protein serine k…	GO:0006468//protein phosphorylation;GO:0007163//establishment or maintenance of cell polarity;GO:0007409//axonogenesis;GO:0016310//phosphorylation;GO:0032874//positive regulation of stress-activated MAPK cascade;GO:0036481//intrinsic apoptotic signaling pathway in response to hydrogen peroxide;GO:0042542//response to hydrogen peroxide;GO:0046777//protein autophosphorylation;GO:0050772//positive r…	--
1	93549139	93549213	MergePeak_815	ENSMUSG00000034066	+	93439801	93549698	3utr,stop_codon	ENSMUSG00000034066	Farp2	FERM, RhoGEF and pleckstrin domain protein 2 [Source:MGI Symbol;Acc:MGI:2385126]	Environmental Information Processing;Cellular Processes	Signal transduction;Cellular community - eukaryotes	ko04015//Rap1 signaling pathway;ko04520//Adherens junction	K06082;K06082	GO:0005737//cytoplasm;GO:0005829//cytosol;GO:0005856//cytoskeleton	GO:0005085//guanyl-nucleotide exchange factor activity;GO:0008092//cytoskeletal protein binding	GO:0007155//cell adhesion;GO:0016322//neuron remodeling;GO:0016601//Rac protein signal transduction;GO:0022405//hair cycle process;GO:0030316//osteoclast differentiation;GO:0031532//actin cytoskeleton reorganization;GO:0033623//regulation of integrin activation;GO:0050790//regulation of catalytic activity;GO:0071526//semaphorin-plexin signaling pathway;GO:0071800//podosome assembly	--
1	93677450	93678212	MergePeak_817	ENSMUSG00000026279	-	93629657	93682502	cds,ncrna	ENSMUSG00000026279	Thap4	THAP domain containing 4 [Source:MGI Symbol;Acc:MGI:1914276]	-	-	-	-	GO:0005575//cellular_component;GO:0005634//nucleus;GO:0005737//cytoplasm	GO:0003677//DNA binding;GO:0016853//isomerase activity;GO:0020037//heme binding;GO:0042802//identical protein binding;GO:0046872//metal ion binding;GO:0062213//peroxynitrite isomerase activity;GO:0070026//nitric oxide binding	GO:0006570//tyrosine metabolic process;GO:0042126//nitrate metabolic process	THAP
1	93677450	93678212	MergePeak_817	ENSMUSG00000101952	+	93658826	93678794	-,ncrna
1	93728464	93728588	MergePeak_821	ENSMUSG00000026281	-	93727787	93729628	3utr,cds,stop_codon	ENSMUSG00000026281	Dtymk	deoxythymidylate kinase [Source:MGI Symbol;Acc:MGI:108396]	Metabolism;Metabolism	Global and overview maps;Nucleotide metabolism	ko01100//Metabolic pathways;ko00240//Pyrimidine metabolism	K00943;K00943	GO:0005634//nucleus;GO:0005737//cytoplasm;GO:0005739//mitochondrion;GO:0005758//mitochondrial intermembrane space;GO:0005759//mitochondrial matrix	GO:0000166//nucleotide binding;GO:0004550//nucleoside diphosphate kinase activity;GO:0004798//thymidylate kinase activity;GO:0005524//ATP binding;GO:0009041//uridylate kinase activity;GO:0016301//kinase activity;GO:0016740//transferase activity	GO:0006227//dUDP biosynthetic process;GO:0006233//dTDP biosynthetic process;GO:0006235//dTTP biosynthetic process;GO:0009165//nucleotide biosynthetic process;GO:0016310//phosphorylation;GO:0046105//thymidine biosynthetic process;GO:0046940//nucleoside monophosphate phosphorylation;GO:0071363//cellular response to growth factor stimulus	--
1	93746170	93746269	MergePeak_822	ENSMUSG00000026283	+	93731705	93749823	3utr	ENSMUSG00000026283	Ing5	inhibitor of growth family, member 5 [Source:MGI Symbol;Acc:MGI:1922816]	-	-	-	-	GO:0000123//histone acetyltransferase complex;GO:0005634//nucleus;GO:0005654//nucleoplasm;GO:0005694//chromosome;GO:0070776//MOZ/MORF histone acetyltransferase complex	GO:0003682//chromatin binding;GO:0035064//methylated histone binding;GO:0046872//metal ion binding	GO:0001558//regulation of cell growth;GO:0006260//DNA replication;GO:0006275//regulation of DNA replication;GO:0006325//chromatin organization;GO:0006355//regulation of transcription, DNA-templated;GO:0006473//protein acetylation;GO:0008285//negative regulation of cell population proliferation;GO:0016570//histone modification;GO:0016573//histone acetylation;GO:0043065//positive regulation of apop…	--
1	97656684	97657711	MergePeak_829	ENSMUSG00000040648	-	97633773	97698136	cds	ENSMUSG00000040648	Ppip5k2	diphosphoinositol pentakisphosphate kinase 2 [Source:MGI Symbol;Acc:MGI:2142810]	Environmental Information Processing	Signal transduction	ko04070//Phosphatidylinositol signaling system	K13024	GO:0005737//cytoplasm;GO:0005829//cytosol	GO:0000166//nucleotide binding;GO:0000827//inositol-1,3,4,5,6-pentakisphosphate kinase activity;GO:0000828//inositol hexakisphosphate kinase activity;GO:0000829//inositol heptakisphosphate kinase activity;GO:0000832//inositol hexakisphosphate 5-kinase activity;GO:0005524//ATP binding;GO:0016301//kinase activity;GO:0016740//transferase activity;GO:0033857//diphosphoinositol-pentakisphosphate kinas…	GO:0006020//inositol metabolic process;GO:0007605//sensory perception of sound;GO:0016310//phosphorylation;GO:0032958//inositol phosphate biosynthetic process	--
1	97749340	97749514	MergePeak_833	ENSMUSG00000026335	-	97748820	98023357	3utr,stop_codon	ENSMUSG00000026335	Pam	peptidylglycine alpha-amidating monooxygenase [Source:MGI Symbol;Acc:MGI:97475]	-	-	-	-	GO:0005576//extracellular region;GO:0005615//extracellular space;GO:0005802//trans-Golgi network;GO:0005829//cytosol;GO:0005886//plasma membrane;GO:0005887//integral component of plasma membrane;GO:0009986//cell surface;GO:0016020//membrane;GO:0016021//integral component of membrane;GO:0030141//secretory granule;GO:0030658//transport vesicle membrane;GO:0030667//secretory granule membrane;GO:0031…	GO:0003824//catalytic activity;GO:0004497//monooxygenase activity;GO:0004504//peptidylglycine monooxygenase activity;GO:0004598//peptidylamidoglycolate lyase activity;GO:0005507//copper ion binding;GO:0005509//calcium ion binding;GO:0005515//protein binding;GO:0008270//zinc ion binding;GO:0016491//oxidoreductase activity;GO:0016715//oxidoreductase activity, acting on paired donors, with incorpora…	GO:0001519//peptide amidation;GO:0001666//response to hypoxia;GO:0001676//long-chain fatty acid metabolic process;GO:0006357//regulation of transcription by RNA polymerase II;GO:0006518//peptide metabolic process;GO:0006629//lipid metabolic process;GO:0007417//central nervous system development;GO:0007507//heart development;GO:0007595//lactation;GO:0008152//metabolic process;GO:0009268//response …	--
1	101820733	101820907	MergePeak_834	ENSMUSG00000099375	-	101820683	101822816	-,ncrna
1	105449851	105480382	MergePeak_838	ENSMUSG00000056536	-	105446151	105591387	cds,stop_codon,ncrna	ENSMUSG00000056536	Pign	phosphatidylinositol glycan anchor biosynthesis, class N [Source:MGI Symbol;Acc:MGI:1351629]	Metabolism;Metabolism	Global and overview maps;Glycan biosynthesis and metabolism	ko01100//Metabolic pathways;ko00563//Glycosylphosphatidylinositol (GPI)-anchor biosynthesis	K05285;K05285	GO:0005783//endoplasmic reticulum;GO:0005789//endoplasmic reticulum membrane;GO:0005829//cytosol;GO:0005886//plasma membrane;GO:0016020//membrane;GO:0016021//integral component of membrane	GO:0016740//transferase activity;GO:0051377//mannose-ethanolamine phosphotransferase activity	GO:0006506//GPI anchor biosynthetic process	--
1	105449851	105480382	MergePeak_838	ENSMUSG00000101214	-	105309985	105496864	-,ncrna
1	105591911	105592060	MergePeak_839	ENSMUSG00000026319	+	105591638	105682916	cds,start_codon	ENSMUSG00000026319	Relch	RAB11 binding and LisH domain, coiled-coil and HEAT repeat containing [Source:MGI Symbol;Acc:MGI:1922832]	-	-	-	-	GO:0005802//trans-Golgi network	GO:0005515//protein binding	GO:0032367//intracellular cholesterol transport	--
1	105681315	105681489	MergePeak_840	ENSMUSG00000026319	+	105591638	105682916	3utr,cds,stop_codon	ENSMUSG00000026319	Relch	RAB11 binding and LisH domain, coiled-coil and HEAT repeat containing [Source:MGI Symbol;Acc:MGI:1922832]	-	-	-	-	GO:0005802//trans-Golgi network	GO:0005515//protein binding	GO:0032367//intracellular cholesterol transport	--
1	105919211	105919385	MergePeak_844	ENSMUSG00000038866	+	105918419	105961797	cds	ENSMUSG00000038866	Zcchc2	zinc finger, CCHC domain containing 2 [Source:MGI Symbol;Acc:MGI:2444114]	-	-	-	-	GO:0005737//cytoplasm	GO:0003674//molecular_function;GO:0003676//nucleic acid binding;GO:0008270//zinc ion binding;GO:0035091//phosphatidylinositol binding;GO:0046872//metal ion binding	GO:0008150//biological_process	--
1	105958106	105958255	MergePeak_846	ENSMUSG00000038866	+	105918419	105961797	cds	ENSMUSG00000038866	Zcchc2	zinc finger, CCHC domain containing 2 [Source:MGI Symbol;Acc:MGI:2444114]	-	-	-	-	GO:0005737//cytoplasm	GO:0003674//molecular_function;GO:0003676//nucleic acid binding;GO:0008270//zinc ion binding;GO:0035091//phosphatidylinositol binding;GO:0046872//metal ion binding	GO:0008150//biological_process	--
1	105960556	105960755	MergePeak_850	ENSMUSG00000038866	+	105918419	105961797	3utr	ENSMUSG00000038866	Zcchc2	zinc finger, CCHC domain containing 2 [Source:MGI Symbol;Acc:MGI:2444114]	-	-	-	-	GO:0005737//cytoplasm	GO:0003674//molecular_function;GO:0003676//nucleic acid binding;GO:0008270//zinc ion binding;GO:0035091//phosphatidylinositol binding;GO:0046872//metal ion binding	GO:0008150//biological_process	--
1	106319960	106320134	MergePeak_854	ENSMUSG00000044340	+	106099482	106321980	cds	ENSMUSG00000044340	Phlpp1	PH domain and leucine rich repeat protein phosphatase 1 [Source:MGI Symbol;Acc:MGI:2138327]	Environmental Information Processing	Signal transduction	ko04151//PI3K-Akt signaling pathway	K16340	GO:0005634//nucleus;GO:0005654//nucleoplasm;GO:0005737//cytoplasm;GO:0005886//plasma membrane;GO:0016020//membrane;GO:0031965//nuclear membrane;GO:0043231//intracellular membrane-bounded organelle	GO:0004721//phosphoprotein phosphatase activity;GO:0004722//protein serine/threonine phosphatase activity;GO:0005515//protein binding;GO:0016787//hydrolase activity;GO:0017018//myosin phosphatase activity;GO:0046872//metal ion binding	GO:0001932//regulation of protein phosphorylation;GO:0002667//regulation of T cell anergy;GO:0006470//protein dephosphorylation;GO:0006915//apoptotic process;GO:0007165//signal transduction;GO:0009649//entrainment of circadian clock;GO:0042981//regulation of apoptotic process;GO:0043408//regulation of MAPK cascade;GO:0046328//regulation of JNK cascade;GO:0051897//positive regulation of protein ki…	--
1	106469483	106469607	MergePeak_859	ENSMUSG00000057329	-	106465908	106642004	3utr	ENSMUSG00000057329	Bcl2	B cell leukemia/lymphoma 2 [Source:MGI Symbol;Acc:MGI:88138]	Human Diseases;Human Diseases;Environmental Information Processing;Human Diseases;Human Diseases;Human Diseases;Human Diseases;Human Diseases;Human Diseases;Human Diseases;Environmental Information Processing;Human Diseases;Organismal Systems;Human Diseases;Cellular Processes;Environmental Information Processing;Cellular Processes;Genetic Information Processing;Human Diseases;Human Diseases;Human…	Infectious disease: viral;Cancer: overview;Signal transduction;Neurodegenerative disease;Neurodegenerative disease;Infectious disease: viral;Infectious disease: bacterial;Infectious disease: bacterial;Infectious disease: bacterial;Infectious disease: viral;Signal transduction;Cardiovascular disease;Immune system;Cancer: overview;Cellular community - eukaryotes;Signal transduction;Cell growth and …	ko05168//Herpes simplex virus 1 infection;ko05200//Pathways in cancer;ko04151//PI3K-Akt signaling pathway;ko05022//Pathways of neurodegeneration - multiple diseases;ko05014//Amyotrophic lateral sclerosis;ko05169//Epstein-Barr virus infection;ko05152//Tuberculosis;ko05132//Salmonella infection;ko05131//Shigellosis;ko05170//Human immunodeficiency virus 1 infection;ko04064//NF-kappa B signaling path…	K02161;K02161;K02161;K02161;K02161;K02161;K02161;K02161;K02161;K02161;K02161;K02161;K02161;K02161;K02161;K02161;K02161;K02161;K02161;K02161;K02161;K02161;K02161;K02161;K02161;K02161;K02161;K02161;K02161;K02161;K02161;K02161;K02161;K02161;K02161;K02161;K02161;K02161;K02161;K02161;K02161;K02161;K02161	GO:0005634//nucleus;GO:0005654//nucleoplasm;GO:0005737//cytoplasm;GO:0005739//mitochondrion;GO:0005741//mitochondrial outer membrane;GO:0005783//endoplasmic reticulum;GO:0005789//endoplasmic reticulum membrane;GO:0005829//cytosol;GO:0016020//membrane;GO:0016021//integral component of membrane;GO:0030061//mitochondrial crista;GO:0031965//nuclear membrane;GO:0031966//mitochondrial membrane;GO:00329…	GO:0002020//protease binding;GO:0005515//protein binding;GO:0015267//channel activity;GO:0016248//channel inhibitor activity;GO:0019903//protein phosphatase binding;GO:0031625//ubiquitin protein ligase binding;GO:0042802//identical protein binding;GO:0042803//protein homodimerization activity;GO:0043565//sequence-specific DNA binding;GO:0044877//protein-containing complex binding;GO:0046982//prot…	GO:0000082//G1/S transition of mitotic cell cycle;GO:0000209//protein polyubiquitination;GO:0000278//mitotic cell cycle;GO:0000902//cell morphogenesis;GO:0001503//ossification;GO:0001541//ovarian follicle development;GO:0001656//metanephros development;GO:0001657//ureteric bud development;GO:0001658//branching involved in ureteric bud morphogenesis;GO:0001662//behavioral fear response;GO:0001776/…	--
1	106469683	106470022	MergePeak_860	ENSMUSG00000054006	+	106469673	106486722	-,ncrna
1	106469683	106470022	MergePeak_860	ENSMUSG00000057329	-	106465908	106642004	3utr,ncrna	ENSMUSG00000057329	Bcl2	B cell leukemia/lymphoma 2 [Source:MGI Symbol;Acc:MGI:88138]	Human Diseases;Human Diseases;Environmental Information Processing;Human Diseases;Human Diseases;Human Diseases;Human Diseases;Human Diseases;Human Diseases;Human Diseases;Environmental Information Processing;Human Diseases;Organismal Systems;Human Diseases;Cellular Processes;Environmental Information Processing;Cellular Processes;Genetic Information Processing;Human Diseases;Human Diseases;Human…	Infectious disease: viral;Cancer: overview;Signal transduction;Neurodegenerative disease;Neurodegenerative disease;Infectious disease: viral;Infectious disease: bacterial;Infectious disease: bacterial;Infectious disease: bacterial;Infectious disease: viral;Signal transduction;Cardiovascular disease;Immune system;Cancer: overview;Cellular community - eukaryotes;Signal transduction;Cell growth and …	ko05168//Herpes simplex virus 1 infection;ko05200//Pathways in cancer;ko04151//PI3K-Akt signaling pathway;ko05022//Pathways of neurodegeneration - multiple diseases;ko05014//Amyotrophic lateral sclerosis;ko05169//Epstein-Barr virus infection;ko05152//Tuberculosis;ko05132//Salmonella infection;ko05131//Shigellosis;ko05170//Human immunodeficiency virus 1 infection;ko04064//NF-kappa B signaling path…	K02161;K02161;K02161;K02161;K02161;K02161;K02161;K02161;K02161;K02161;K02161;K02161;K02161;K02161;K02161;K02161;K02161;K02161;K02161;K02161;K02161;K02161;K02161;K02161;K02161;K02161;K02161;K02161;K02161;K02161;K02161;K02161;K02161;K02161;K02161;K02161;K02161;K02161;K02161;K02161;K02161;K02161;K02161	GO:0005634//nucleus;GO:0005654//nucleoplasm;GO:0005737//cytoplasm;GO:0005739//mitochondrion;GO:0005741//mitochondrial outer membrane;GO:0005783//endoplasmic reticulum;GO:0005789//endoplasmic reticulum membrane;GO:0005829//cytosol;GO:0016020//membrane;GO:0016021//integral component of membrane;GO:0030061//mitochondrial crista;GO:0031965//nuclear membrane;GO:0031966//mitochondrial membrane;GO:00329…	GO:0002020//protease binding;GO:0005515//protein binding;GO:0015267//channel activity;GO:0016248//channel inhibitor activity;GO:0019903//protein phosphatase binding;GO:0031625//ubiquitin protein ligase binding;GO:0042802//identical protein binding;GO:0042803//protein homodimerization activity;GO:0043565//sequence-specific DNA binding;GO:0044877//protein-containing complex binding;GO:0046982//prot…	GO:0000082//G1/S transition of mitotic cell cycle;GO:0000209//protein polyubiquitination;GO:0000278//mitotic cell cycle;GO:0000902//cell morphogenesis;GO:0001503//ossification;GO:0001541//ovarian follicle development;GO:0001656//metanephros development;GO:0001657//ureteric bud development;GO:0001658//branching involved in ureteric bud morphogenesis;GO:0001662//behavioral fear response;GO:0001776/…	--
1	118238784	118238833	MergePeak_870	ENSMUSG00000026374	-	118222508	118239146	5utr,cds,start_codon	ENSMUSG00000026374	Tsn	translin [Source:MGI Symbol;Acc:MGI:109263]	-	-	-	-	GO:0001673//male germ cell nucleus;GO:0005634//nucleus;GO:0005654//nucleoplasm;GO:0005737//cytoplasm;GO:0005783//endoplasmic reticulum;GO:1902555//endoribonuclease complex	GO:0003677//DNA binding;GO:0003697//single-stranded DNA binding;GO:0003723//RNA binding;GO:0003729//mRNA binding;GO:0004518//nuclease activity;GO:0004519//endonuclease activity;GO:0005515//protein binding;GO:0016787//hydrolase activity;GO:0042802//identical protein binding;GO:0043565//sequence-specific DNA binding	GO:0016070//RNA metabolic process;GO:0030422//production of siRNA involved in RNA interference;GO:0090305//nucleic acid phosphodiester bond hydrolysis	--
1	118316077	118316226	MergePeak_872	ENSMUSG00000120092	-	118315702	118316650	-,ncrna
1	118470890	118471064	MergePeak_875	ENSMUSG00000064302	+	118347454	118540408	cds	ENSMUSG00000064302	Clasp1	CLIP associating protein 1 [Source:MGI Symbol;Acc:MGI:1923957]	-	-	-	-	GO:0000775//chromosome, centromeric region;GO:0000776//kinetochore;GO:0005694//chromosome;GO:0005737//cytoplasm;GO:0005794//Golgi apparatus;GO:0005815//microtubule organizing center;GO:0005828//kinetochore microtubule;GO:0005881//cytoplasmic microtubule;GO:0043232//intracellular non-membrane-bounded organelle	GO:0043515//kinetochore binding;GO:0051010//microtubule plus-end binding	GO:0051128//regulation of cellular component organization	--
1	118518235	118528187	MergePeak_876	ENSMUSG00000064302	+	118347454	118540408	cds	ENSMUSG00000064302	Clasp1	CLIP associating protein 1 [Source:MGI Symbol;Acc:MGI:1923957]	-	-	-	-	GO:0000775//chromosome, centromeric region;GO:0000776//kinetochore;GO:0005694//chromosome;GO:0005737//cytoplasm;GO:0005794//Golgi apparatus;GO:0005815//microtubule organizing center;GO:0005828//kinetochore microtubule;GO:0005881//cytoplasmic microtubule;GO:0043232//intracellular non-membrane-bounded organelle	GO:0043515//kinetochore binding;GO:0051010//microtubule plus-end binding	GO:0051128//regulation of cellular component organization	--
1	118536119	118536168	MergePeak_877	ENSMUSG00000064302	+	118347454	118540408	3utr	ENSMUSG00000064302	Clasp1	CLIP associating protein 1 [Source:MGI Symbol;Acc:MGI:1923957]	-	-	-	-	GO:0000775//chromosome, centromeric region;GO:0000776//kinetochore;GO:0005694//chromosome;GO:0005737//cytoplasm;GO:0005794//Golgi apparatus;GO:0005815//microtubule organizing center;GO:0005828//kinetochore microtubule;GO:0005881//cytoplasmic microtubule;GO:0043232//intracellular non-membrane-bounded organelle	GO:0043515//kinetochore binding;GO:0051010//microtubule plus-end binding	GO:0051128//regulation of cellular component organization	--
1	119476642	119476816	MergePeak_886	ENSMUSG00000026383	-	119472767	119576666	3utr,stop_codon	ENSMUSG00000026383	Epb41l5	erythrocyte membrane protein band 4.1 like 5 [Source:MGI Symbol;Acc:MGI:103006]	-	-	-	-	GO:0001917//photoreceptor inner segment;GO:0005654//nucleoplasm;GO:0005737//cytoplasm;GO:0005829//cytosol;GO:0005856//cytoskeleton;GO:0005886//plasma membrane;GO:0005912//adherens junction;GO:0005925//focal adhesion;GO:0016020//membrane;GO:0030054//cell junction;GO:0031252//cell leading edge;GO:0032587//ruffle membrane	GO:0005515//protein binding;GO:0008092//cytoskeletal protein binding;GO:0019904//protein domain specific binding	GO:0000904//cell morphogenesis involved in differentiation;GO:0001701//in utero embryonic development;GO:0001756//somitogenesis;GO:0001837//epithelial to mesenchymal transition;GO:0001839//neural plate morphogenesis;GO:0001954//positive regulation of cell-matrix adhesion;GO:0003382//epithelial cell morphogenesis;GO:0003383//apical constriction;GO:0006931//substrate-dependent cell migration, cell …	--
1	119837895	119838094	MergePeak_895	ENSMUSG00000036975	-	119835620	119840938	cds,stop_codon	ENSMUSG00000036975	Tmem177	transmembrane protein 177 [Source:MGI Symbol;Acc:MGI:1913593]	-	-	-	-	GO:0005739//mitochondrion;GO:0005743//mitochondrial inner membrane;GO:0016020//membrane;GO:0016021//integral component of membrane;GO:0031305//integral component of mitochondrial inner membrane	GO:0003674//molecular_function	GO:0008150//biological_process	--
1	119934724	119934898	MergePeak_897	ENSMUSG00000026387	+	119934624	119991266	5utr,start_codon	ENSMUSG00000026387	Sctr	secretin receptor [Source:MGI Symbol;Acc:MGI:2441720]	Environmental Information Processing;Organismal Systems;Organismal Systems	Signaling molecules and interaction;Digestive system;Digestive system	ko04080//Neuroactive ligand-receptor interaction;ko04972//Pancreatic secretion;ko04976//Bile secretion	K04588;K04588;K04588	GO:0005881//cytoplasmic microtubule;GO:0005886//plasma membrane;GO:0016020//membrane;GO:0016021//integral component of membrane	GO:0004888//transmembrane signaling receptor activity;GO:0004930//G protein-coupled receptor activity;GO:0008528//G protein-coupled peptide receptor activity;GO:0015055//secretin receptor activity;GO:0017046//peptide hormone binding;GO:0042277//peptide binding	GO:0002024//diet induced thermogenesis;GO:0007165//signal transduction;GO:0007166//cell surface receptor signaling pathway;GO:0007186//G protein-coupled receptor signaling pathway;GO:0007188//adenylate cyclase-modulating G protein-coupled receptor signaling pathway;GO:0007420//brain development;GO:0009992//cellular water homeostasis;GO:0031667//response to nutrient levels;GO:0032098//regulation o…	--
1	119995707	119995931	MergePeak_899	ENSMUSG00000050777	-	119995107	120001804	cds	ENSMUSG00000050777	Tmem37	transmembrane protein 37 [Source:MGI Symbol;Acc:MGI:2157899]	-	-	-	-	GO:0016020//membrane;GO:0016021//integral component of membrane	GO:0005244//voltage-gated ion channel activity;GO:0005262//calcium channel activity	GO:0006811//ion transport;GO:0006816//calcium ion transport;GO:0034765//regulation of ion transmembrane transport;GO:0070588//calcium ion transmembrane transport	--
1	120041010	120041184	MergePeak_900	ENSMUSG00000026385	-	120041020	120048747	3utr	ENSMUSG00000026385	Dbi	diazepam binding inhibitor [Source:MGI Symbol;Acc:MGI:94865]	Organismal Systems	Endocrine system	ko03320//PPAR signaling pathway	K08762	GO:0005615//extracellular space;GO:0005634//nucleus;GO:0005737//cytoplasm;GO:0005739//mitochondrion;GO:0005783//endoplasmic reticulum;GO:0005794//Golgi apparatus;GO:0005886//plasma membrane;GO:0008021//synaptic vesicle;GO:0032994//protein-lipid complex;GO:0043292//contractile fiber;GO:0097038//perinuclear endoplasmic reticulum	GO:0000062//fatty-acyl-CoA binding;GO:0008289//lipid binding;GO:0030156//benzodiazepine receptor binding;GO:0036042//long-chain fatty acyl-CoA binding;GO:0042802//identical protein binding	GO:0001662//behavioral fear response;GO:0001942//hair follicle development;GO:0006631//fatty acid metabolic process;GO:0006641//triglyceride metabolic process;GO:0007611//learning or memory;GO:0014009//glial cell proliferation;GO:0021670//lateral ventricle development;GO:0031999//negative regulation of fatty acid beta-oxidation;GO:0032228//regulation of synaptic transmission, GABAergic;GO:0036151…	--
1	120154770	120154844	MergePeak_901	ENSMUSG00000026389	-	120152116	120198812	3utr	ENSMUSG00000026389	Steap3	STEAP family member 3 [Source:MGI Symbol;Acc:MGI:1915678]	Cellular Processes;Cellular Processes	Cell growth and death;Cell growth and death	ko04115//p53 signaling pathway;ko04216//Ferroptosis	K10142;K10142	GO:0005737//cytoplasm;GO:0005768//endosome;GO:0005771//multivesicular body;GO:0010008//endosome membrane;GO:0016020//membrane;GO:0016021//integral component of membrane	-	GO:0009306//protein secretion;GO:0055072//iron ion homeostasis	--
1	127733602	127733826	MergePeak_919	ENSMUSG00000026349	+	127701901	127735798	3utr	ENSMUSG00000026349	Ccnt2	cyclin T2 [Source:MGI Symbol;Acc:MGI:1920199]	Human Diseases	Cancer: overview	ko05202//Transcriptional misregulation in cancer	K15188	GO:0005634//nucleus;GO:0005654//nucleoplasm;GO:0005737//cytoplasm;GO:0005829//cytosol;GO:0005886//plasma membrane;GO:0008024//cyclin/CDK positive transcription elongation factor complex;GO:0048471//perinuclear region of cytoplasm	GO:0001223//transcription coactivator binding;GO:0003682//chromatin binding;GO:0005515//protein binding;GO:0016538//cyclin-dependent protein serine/threonine kinase regulator activity;GO:0019901//protein kinase binding;GO:0061575//cyclin-dependent protein serine/threonine kinase activator activity;GO:0070063//RNA polymerase binding;GO:0097322//7SK snRNA binding	GO:0006351//transcription, DNA-templated;GO:0006357//regulation of transcription by RNA polymerase II;GO:0006468//protein phosphorylation;GO:0007049//cell cycle;GO:0007519//skeletal muscle tissue development;GO:0019085//early viral transcription;GO:0019086//late viral transcription;GO:0032786//positive regulation of DNA-templated transcription, elongation;GO:0032968//positive regulation of transc…	--
1	127904047	127904171	MergePeak_923	ENSMUSG00000036086	-	127882407	128030738	cds	ENSMUSG00000036086	Zranb3	zinc finger, RAN-binding domain containing 3 [Source:MGI Symbol;Acc:MGI:1918362]	-	-	-	-	GO:0005634//nucleus;GO:0005654//nucleoplasm;GO:0005694//chromosome;GO:0043596//nuclear replication fork	GO:0000166//nucleotide binding;GO:0003676//nucleic acid binding;GO:0003824//catalytic activity;GO:0004386//helicase activity;GO:0004518//nuclease activity;GO:0004519//endonuclease activity;GO:0004520//endodeoxyribonuclease activity;GO:0005524//ATP binding;GO:0016787//hydrolase activity;GO:0036310//ATP-dependent DNA/DNA annealing activity;GO:0046872//metal ion binding;GO:0070530//K63-linked polyub…	GO:0006281//DNA repair;GO:0006338//chromatin remodeling;GO:0006974//cellular response to DNA damage stimulus;GO:0008152//metabolic process;GO:0009411//response to UV;GO:0031297//replication fork processing;GO:0036292//DNA rewinding;GO:0045910//negative regulation of DNA recombination;GO:0048478//replication fork protection;GO:0090305//nucleic acid phosphodiester bond hydrolysis	--
1	128261352	128262582	MergePeak_930	ENSMUSG00000026355	-	128259330	128287384	cds,stop_codon	ENSMUSG00000026355	Mcm6	minichromosome maintenance complex component 6 [Source:MGI Symbol;Acc:MGI:1298227]	Cellular Processes;Genetic Information Processing	Cell growth and death;Replication and repair	ko04110//Cell cycle;ko03030//DNA replication	K02542;K02542	GO:0005634//nucleus;GO:0005654//nucleoplasm;GO:0005694//chromosome;GO:0042555//MCM complex;GO:0071162//CMG complex	GO:0000166//nucleotide binding;GO:0003677//DNA binding;GO:0003678//DNA helicase activity;GO:0003697//single-stranded DNA binding;GO:0004386//helicase activity;GO:0005515//protein binding;GO:0005524//ATP binding;GO:0016787//hydrolase activity;GO:0016887//ATP hydrolysis activity;GO:0017116//single-stranded DNA helicase activity;GO:0042802//identical protein binding;GO:1990518//single-stranded 3'-5'…	GO:0000727//double-strand break repair via break-induced replication;GO:0006260//DNA replication;GO:0006268//DNA unwinding involved in DNA replication;GO:0006270//DNA replication initiation;GO:0007049//cell cycle;GO:0030174//regulation of DNA-dependent DNA replication initiation;GO:0032508//DNA duplex unwinding;GO:1902969//mitotic DNA replication	--
1	131107404	131107603	MergePeak_941	ENSMUSG00000026427	+	131080918	131108143	3utr	ENSMUSG00000026427	Eif2d	eukaryotic translation initiation factor 2D [Source:MGI Symbol;Acc:MGI:109342]	-	-	-	-	GO:0005737//cytoplasm;GO:0005829//cytosol;GO:0016604//nuclear body;GO:0022627//cytosolic small ribosomal subunit	GO:0003723//RNA binding;GO:0003743//translation initiation factor activity	GO:0001731//formation of translation preinitiation complex;GO:0006412//translation;GO:0006413//translational initiation;GO:0032790//ribosome disassembly;GO:0075522//IRES-dependent viral translational initiation	--
1	131107404	131107603	MergePeak_941	ENSMUSG00000026430	-	131104147	131172995	-	ENSMUSG00000026430	Rassf5	Ras association (RalGDS/AF-6) domain family member 5 [Source:MGI Symbol;Acc:MGI:1926375]	Human Diseases;Environmental Information Processing;Environmental Information Processing;Cellular Processes;Organismal Systems;Human Diseases	Cancer: overview;Signal transduction;Signal transduction;Cell growth and death;Immune system;Cancer: specific types	ko05200//Pathways in cancer;ko04014//Ras signaling pathway;ko04015//Rap1 signaling pathway;ko04218//Cellular senescence;ko04670//Leukocyte transendothelial migration;ko05223//Non-small cell lung cancer	K08015;K08015;K08015;K08015;K08015;K08015	GO:0005634//nucleus;GO:0005737//cytoplasm;GO:0005856//cytoskeleton;GO:0005874//microtubule	GO:0005515//protein binding;GO:0031267//small GTPase binding;GO:0042802//identical protein binding;GO:0046872//metal ion binding	GO:0006915//apoptotic process;GO:0007165//signal transduction;GO:0031398//positive regulation of protein ubiquitination;GO:0042981//regulation of apoptotic process;GO:0046651//lymphocyte proliferation;GO:0050672//negative regulation of lymphocyte proliferation;GO:1900180//regulation of protein localization to nucleus	--
1	131244868	131247332	MergePeak_952	ENSMUSG00000026425	-	131212989	131455085	cds	ENSMUSG00000026425	Srgap2	SLIT-ROBO Rho GTPase activating protein 2 [Source:MGI Symbol;Acc:MGI:109605]	Organismal Systems	Development and regeneration	ko04360//Axon guidance	K07526	GO:0005634//nucleus;GO:0005654//nucleoplasm;GO:0005737//cytoplasm;GO:0005743//mitochondrial inner membrane;GO:0005829//cytosol;GO:0005886//plasma membrane;GO:0014069//postsynaptic density;GO:0016020//membrane;GO:0030027//lamellipodium;GO:0030054//cell junction;GO:0031410//cytoplasmic vesicle;GO:0042995//cell projection;GO:0043197//dendritic spine;GO:0044327//dendritic spine head;GO:0045202//synap…	GO:0005096//GTPase activator activity;GO:0005515//protein binding;GO:0031267//small GTPase binding;GO:0042802//identical protein binding;GO:0042803//protein homodimerization activity	GO:0003363//lamellipodium assembly involved in ameboidal cell migration;GO:0007165//signal transduction;GO:0007399//nervous system development;GO:0021816//extension of a leading process involved in cell motility in cerebral cortex radial glia guided migration;GO:0030334//regulation of cell migration;GO:0030336//negative regulation of cell migration;GO:0034446//substrate adhesion-dependent cell sp…	--
1	131452965	131453089	MergePeak_953	ENSMUSG00000026425	-	131212989	131455085	5utr	ENSMUSG00000026425	Srgap2	SLIT-ROBO Rho GTPase activating protein 2 [Source:MGI Symbol;Acc:MGI:109605]	Organismal Systems	Development and regeneration	ko04360//Axon guidance	K07526	GO:0005634//nucleus;GO:0005654//nucleoplasm;GO:0005737//cytoplasm;GO:0005743//mitochondrial inner membrane;GO:0005829//cytosol;GO:0005886//plasma membrane;GO:0014069//postsynaptic density;GO:0016020//membrane;GO:0030027//lamellipodium;GO:0030054//cell junction;GO:0031410//cytoplasmic vesicle;GO:0042995//cell projection;GO:0043197//dendritic spine;GO:0044327//dendritic spine head;GO:0045202//synap…	GO:0005096//GTPase activator activity;GO:0005515//protein binding;GO:0031267//small GTPase binding;GO:0042802//identical protein binding;GO:0042803//protein homodimerization activity	GO:0003363//lamellipodium assembly involved in ameboidal cell migration;GO:0007165//signal transduction;GO:0007399//nervous system development;GO:0021816//extension of a leading process involved in cell motility in cerebral cortex radial glia guided migration;GO:0030334//regulation of cell migration;GO:0030336//negative regulation of cell migration;GO:0034446//substrate adhesion-dependent cell sp…	--
1	131456241	131456565	MergePeak_954	ENSMUSG00000055184	+	131455641	131467610	5utr,cds,start_codon	ENSMUSG00000055184	Fam72a	family with sequence similarity 72, member A [Source:MGI Symbol;Acc:MGI:1919669]	-	-	-	-	GO:0005737//cytoplasm;GO:0005739//mitochondrion;GO:0005829//cytosol;GO:0016020//membrane;GO:0043231//intracellular membrane-bounded organelle	GO:0003674//molecular_function	GO:0031552//negative regulation of brain-derived neurotrophic factor-activated receptor activity;GO:0043065//positive regulation of apoptotic process	--
1	131859465	131859614	MergePeak_961	ENSMUSG00000026434	+	131838294	131864059	3utr	ENSMUSG00000026434	Nucks1	nuclear casein kinase and cyclin-dependent kinase substrate 1 [Source:MGI Symbol;Acc:MGI:1934811]	-	-	-	-	GO:0000785//chromatin;GO:0005634//nucleus;GO:0005654//nucleoplasm;GO:0005694//chromosome;GO:0005730//nucleolus;GO:0005737//cytoplasm	GO:0003682//chromatin binding;GO:0003690//double-stranded DNA binding;GO:0003697//single-stranded DNA binding;GO:0003713//transcription coactivator activity;GO:0140297//DNA-binding transcription factor binding	GO:0000724//double-strand break repair via homologous recombination;GO:0001678//cellular glucose homeostasis;GO:0006275//regulation of DNA replication;GO:0006281//DNA repair;GO:0006325//chromatin organization;GO:0006357//regulation of transcription by RNA polymerase II;GO:0006974//cellular response to DNA damage stimulus;GO:0031297//replication fork processing;GO:0036297//interstrand cross-link r…	--
1	132288524	132288598	MergePeak_972	ENSMUSG00000042066	-	132284061	132318056	cds	ENSMUSG00000042066	Tmcc2	transmembrane and coiled-coil domains 2 [Source:MGI Symbol;Acc:MGI:1916125]	-	-	-	-	GO:0005783//endoplasmic reticulum;GO:0005789//endoplasmic reticulum membrane;GO:0012505//endomembrane system;GO:0016020//membrane;GO:0016021//integral component of membrane	GO:0003674//molecular_function	GO:0042982//amyloid precursor protein metabolic process	--
1	132288799	132288873	MergePeak_973	ENSMUSG00000042066	-	132284061	132318056	cds	ENSMUSG00000042066	Tmcc2	transmembrane and coiled-coil domains 2 [Source:MGI Symbol;Acc:MGI:1916125]	-	-	-	-	GO:0005783//endoplasmic reticulum;GO:0005789//endoplasmic reticulum membrane;GO:0012505//endomembrane system;GO:0016020//membrane;GO:0016021//integral component of membrane	GO:0003674//molecular_function	GO:0042982//amyloid precursor protein metabolic process	--
1	132318814	132318988	MergePeak_975	ENSMUSG00000042066	-	132284053	132319019	5utr,cds,start_codon	ENSMUSG00000042066	Tmcc2	transmembrane and coiled-coil domains 2 [Source:MGI Symbol;Acc:MGI:1916125]	-	-	-	-	GO:0005783//endoplasmic reticulum;GO:0005789//endoplasmic reticulum membrane;GO:0012505//endomembrane system;GO:0016020//membrane;GO:0016021//integral component of membrane	GO:0003674//molecular_function	GO:0042982//amyloid precursor protein metabolic process	--
1	132432324	132432498	MergePeak_980	ENSMUSG00000026439	+	132405173	132433397	3utr	ENSMUSG00000026439	Rbbp5	retinoblastoma binding protein 5, histone lysine methyltransferase complex subunit [Source:MGI Symbol;Acc:MGI:1918367]	Human Diseases	Endocrine and metabolic disease	ko04934//Cushing syndrome	K14961	GO:0005634//nucleus;GO:0005654//nucleoplasm;GO:0005730//nucleolus;GO:0035097//histone methyltransferase complex;GO:0044665//MLL1/2 complex;GO:0044666//MLL3/4 complex;GO:0048188//Set1C/COMPASS complex;GO:0071339//MLL1 complex	GO:0000976//transcription cis-regulatory region binding;GO:0005515//protein binding;GO:0035064//methylated histone binding;GO:0042800//histone methyltransferase activity (H3-K4 specific)	GO:0006325//chromatin organization;GO:0006974//cellular response to DNA damage stimulus;GO:0043627//response to estrogen;GO:0051568//histone H3-K4 methylation	--
1	132865199	132865273	MergePeak_984	ENSMUSG00000026443	+	132808011	132867743	cds	ENSMUSG00000026443	Lrrn2	leucine rich repeat protein 2, neuronal [Source:MGI Symbol;Acc:MGI:106037]	-	-	-	-	GO:0005615//extracellular space;GO:0016020//membrane;GO:0016021//integral component of membrane;GO:0031012//extracellular matrix	GO:0003674//molecular_function;GO:0005515//protein binding	-	--
1	132915985	132916084	MergePeak_990	ENSMUSG00000054387	-	132913958	132953154	3utr	ENSMUSG00000054387	Mdm4	transformed mouse 3T3 cell double minute 4 [Source:MGI Symbol;Acc:MGI:107934]	Human Diseases;Cellular Processes	Cancer: overview;Cell growth and death	ko05206//MicroRNAs in cancer;ko04115//p53 signaling pathway	K10127;K10127	GO:0005634//nucleus;GO:0005654//nucleoplasm;GO:0017053//transcription repressor complex	GO:0002039//p53 binding;GO:0005515//protein binding;GO:0019899//enzyme binding;GO:0046872//metal ion binding	GO:0000122//negative regulation of transcription by RNA polymerase II;GO:0002027//regulation of heart rate;GO:0003170//heart valve development;GO:0003181//atrioventricular valve morphogenesis;GO:0003203//endocardial cushion morphogenesis;GO:0003281//ventricular septum development;GO:0003283//atrial septum development;GO:0006357//regulation of transcription by RNA polymerase II;GO:0008284//positiv…	--
1	132994612	132994936	MergePeak_998	ENSMUSG00000026447	+	132973750	133036425	cds,ncrna	ENSMUSG00000026447	Pik3c2b	phosphatidylinositol-4-phosphate 3-kinase catalytic subunit type 2 beta [Source:MGI Symbol;Acc:MGI:2685045]	Metabolism;Human Diseases;Environmental Information Processing;Metabolism	Global and overview maps;Infectious disease: bacterial;Signal transduction;Carbohydrate metabolism	ko01100//Metabolic pathways;ko05132//Salmonella infection;ko04070//Phosphatidylinositol signaling system;ko00562//Inositol phosphate metabolism	K00923;K00923;K00923;K00923	GO:0005654//nucleoplasm;GO:0005737//cytoplasm;GO:0005829//cytosol;GO:0005886//plasma membrane;GO:0005942//phosphatidylinositol 3-kinase complex;GO:0016020//membrane;GO:0030139//endocytic vesicle;GO:0043231//intracellular membrane-bounded organelle	GO:0001727//lipid kinase activity;GO:0005515//protein binding;GO:0016301//kinase activity;GO:0016303//1-phosphatidylinositol-3-kinase activity;GO:0016740//transferase activity;GO:0035005//1-phosphatidylinositol-4-phosphate 3-kinase activity;GO:0035091//phosphatidylinositol binding;GO:0052742//phosphatidylinositol kinase activity	GO:0006629//lipid metabolic process;GO:0009267//cellular response to starvation;GO:0014065//phosphatidylinositol 3-kinase signaling;GO:0016236//macroautophagy;GO:0016310//phosphorylation;GO:0016477//cell migration;GO:0036092//phosphatidylinositol-3-phosphate biosynthetic process;GO:0043491//protein kinase B signaling;GO:0046834//lipid phosphorylation;GO:0046854//phosphatidylinositol phosphate bio…	--
1	132994612	132994936	MergePeak_998	ENSMUSG00000101102	-	132974438	132996136	-,ncrna
1	133227826	133228050	MergePeak_1006	ENSMUSG00000041757	+	133173844	133231173	3utr	ENSMUSG00000041757	Plekha6	pleckstrin homology domain containing, family A member 6 [Source:MGI Symbol;Acc:MGI:2388662]	-	-	-	-	GO:0005575//cellular_component	GO:0003674//molecular_function;GO:0005515//protein binding	GO:0008150//biological_process	--
1	133228576	133228675	MergePeak_1007	ENSMUSG00000041757	+	133173844	133231173	3utr	ENSMUSG00000041757	Plekha6	pleckstrin homology domain containing, family A member 6 [Source:MGI Symbol;Acc:MGI:2388662]	-	-	-	-	GO:0005575//cellular_component	GO:0003674//molecular_function;GO:0005515//protein binding	GO:0008150//biological_process	--
1	133230576	133230750	MergePeak_1010	ENSMUSG00000041757	+	133173844	133231173	3utr	ENSMUSG00000041757	Plekha6	pleckstrin homology domain containing, family A member 6 [Source:MGI Symbol;Acc:MGI:2388662]	-	-	-	-	GO:0005575//cellular_component	GO:0003674//molecular_function;GO:0005515//protein binding	GO:0008150//biological_process	--
1	134360938	134360987	MergePeak_1039	ENSMUSG00000026457	+	134343194	134361086	3utr	ENSMUSG00000026457	Adipor1	adiponectin receptor 1 [Source:MGI Symbol;Acc:MGI:1919924]	Human Diseases;Human Diseases;Environmental Information Processing;Organismal Systems;Organismal Systems	Endocrine and metabolic disease;Endocrine and metabolic disease;Signal transduction;Aging;Endocrine system	ko04932//Non-alcoholic fatty liver disease;ko04936//Alcoholic liver disease;ko04152//AMPK signaling pathway;ko04211//Longevity regulating pathway;ko04920//Adipocytokine signaling pathway	K07297;K07297;K07297;K07297;K07297	GO:0005886//plasma membrane;GO:0016020//membrane;GO:0016021//integral component of membrane;GO:0031226//intrinsic component of plasma membrane	GO:0005515//protein binding;GO:0019901//protein kinase binding;GO:0038023//signaling receptor activity;GO:0042802//identical protein binding;GO:0046872//metal ion binding;GO:0055100//adiponectin binding;GO:0097003//adipokinetic hormone receptor activity	GO:0006629//lipid metabolic process;GO:0006631//fatty acid metabolic process;GO:0009755//hormone-mediated signaling pathway;GO:0010633//negative regulation of epithelial cell migration;GO:0010719//negative regulation of epithelial to mesenchymal transition;GO:0010906//regulation of glucose metabolic process;GO:0019216//regulation of lipid metabolic process;GO:0019395//fatty acid oxidation;GO:0030…	--
1	134361038	134361087	MergePeak_1040	ENSMUSG00000026457	+	134343194	134361086	3utr	ENSMUSG00000026457	Adipor1	adiponectin receptor 1 [Source:MGI Symbol;Acc:MGI:1919924]	Human Diseases;Human Diseases;Environmental Information Processing;Organismal Systems;Organismal Systems	Endocrine and metabolic disease;Endocrine and metabolic disease;Signal transduction;Aging;Endocrine system	ko04932//Non-alcoholic fatty liver disease;ko04936//Alcoholic liver disease;ko04152//AMPK signaling pathway;ko04211//Longevity regulating pathway;ko04920//Adipocytokine signaling pathway	K07297;K07297;K07297;K07297;K07297	GO:0005886//plasma membrane;GO:0016020//membrane;GO:0016021//integral component of membrane;GO:0031226//intrinsic component of plasma membrane	GO:0005515//protein binding;GO:0019901//protein kinase binding;GO:0038023//signaling receptor activity;GO:0042802//identical protein binding;GO:0046872//metal ion binding;GO:0055100//adiponectin binding;GO:0097003//adipokinetic hormone receptor activity	GO:0006629//lipid metabolic process;GO:0006631//fatty acid metabolic process;GO:0009755//hormone-mediated signaling pathway;GO:0010633//negative regulation of epithelial cell migration;GO:0010719//negative regulation of epithelial to mesenchymal transition;GO:0010906//regulation of glucose metabolic process;GO:0019216//regulation of lipid metabolic process;GO:0019395//fatty acid oxidation;GO:0030…	--
1	135071248	135071347	MergePeak_1055	ENSMUSG00000031506	+	135060463	135073055	3utr	ENSMUSG00000031506	Ptpn7	protein tyrosine phosphatase, non-receptor type 7 [Source:MGI Symbol;Acc:MGI:2156893]	Environmental Information Processing	Signal transduction	ko04010//MAPK signaling pathway	K18019	GO:0005737//cytoplasm;GO:0005829//cytosol;GO:0005856//cytoskeleton;GO:0009898//cytoplasmic side of plasma membrane;GO:0015630//microtubule cytoskeleton;GO:0072686//mitotic spindle	GO:0004721//phosphoprotein phosphatase activity;GO:0004725//protein tyrosine phosphatase activity;GO:0016787//hydrolase activity;GO:0016791//phosphatase activity	GO:0006470//protein dephosphorylation;GO:0016311//dephosphorylation	--
1	135302124	135302223	MergePeak_1059	ENSMUSG00000041889	-	135298795	135302975	cds	ENSMUSG00000041889	Shisa4	shisa family member 4 [Source:MGI Symbol;Acc:MGI:1924802]	-	-	-	-	GO:0016020//membrane;GO:0016021//integral component of membrane	-	-	--
1	135310100	135310199	MergePeak_1060	ENSMUSG00000041879	-	135310050	135358237	3utr	ENSMUSG00000041879	Ipo9	importin 9 [Source:MGI Symbol;Acc:MGI:1918944]	Genetic Information Processing	Translation	ko03013//Nucleocytoplasmic transport	K20224	GO:0005737//cytoplasm	GO:0031267//small GTPase binding;GO:0042393//histone binding;GO:0061608//nuclear import signal receptor activity	GO:0006606//protein import into nucleus;GO:0006886//intracellular protein transport;GO:0006913//nucleocytoplasmic transport;GO:0031144//proteasome localization	--
1	135367568	135367742	MergePeak_1066	ENSMUSG00000009418	-	135362318	135513443	3utr	ENSMUSG00000009418	Nav1	neuron navigator 1 [Source:MGI Symbol;Acc:MGI:2183683]	-	-	-	-	GO:0005737//cytoplasm;GO:0005856//cytoskeleton;GO:0005874//microtubule;GO:0015630//microtubule cytoskeleton;GO:0043194//axon initial segment	-	GO:0001578//microtubule bundle formation;GO:0001764//neuron migration;GO:0007399//nervous system development;GO:0022008//neurogenesis;GO:0030154//cell differentiation	--
1	135535247	135535421	MergePeak_1076	ENSMUSG00000009418	-	135366586	135615843	cds,start_codon	ENSMUSG00000009418	Nav1	neuron navigator 1 [Source:MGI Symbol;Acc:MGI:2183683]	-	-	-	-	GO:0005737//cytoplasm;GO:0005856//cytoskeleton;GO:0005874//microtubule;GO:0015630//microtubule cytoskeleton;GO:0043194//axon initial segment	-	GO:0001578//microtubule bundle formation;GO:0001764//neuron migration;GO:0007399//nervous system development;GO:0022008//neurogenesis;GO:0030154//cell differentiation	--
1	135679215	135679289	MergePeak_1077	ENSMUSG00000026421	+	135647799	135679970	3utr	ENSMUSG00000026421	Csrp1	cysteine and glycine-rich protein 1 [Source:MGI Symbol;Acc:MGI:88549]	-	-	-	-	GO:0005634//nucleus;GO:0005654//nucleoplasm;GO:0005737//cytoplasm;GO:0015629//actin cytoskeleton;GO:0030018//Z disc	GO:0005515//protein binding;GO:0008307//structural constituent of muscle;GO:0042805//actinin binding;GO:0046872//metal ion binding	GO:0030036//actin cytoskeleton organization;GO:0045214//sarcomere organization;GO:0060537//muscle tissue development	--
1	135694482	135694945	MergePeak_1078	ENSMUSG00000041801	+	135693857	135696874	3utr,cds,stop_codon	ENSMUSG00000041801	Phlda3	pleckstrin homology like domain, family A, member 3 [Source:MGI Symbol;Acc:MGI:1351485]	-	-	-	-	GO:0005737//cytoplasm;GO:0005886//plasma membrane;GO:0016020//membrane	GO:0005546//phosphatidylinositol-4,5-bisphosphate binding;GO:0005547//phosphatidylinositol-3,4,5-trisphosphate binding;GO:0010314//phosphatidylinositol-5-phosphate binding;GO:0032266//phosphatidylinositol-3-phosphate binding;GO:0043325//phosphatidylinositol-3,4-bisphosphate binding;GO:0080025//phosphatidylinositol-3,5-bisphosphate binding;GO:1901981//phosphatidylinositol phosphate binding	GO:0006915//apoptotic process;GO:0042771//intrinsic apoptotic signaling pathway in response to DNA damage by p53 class mediator;GO:0043065//positive regulation of apoptotic process;GO:0051898//negative regulation of protein kinase B signaling	--
1	135962630	135962729	MergePeak_1081	ENSMUSG00000026411	+	135945705	135963080	3utr	ENSMUSG00000026411	Tmem9	transmembrane protein 9 [Source:MGI Symbol;Acc:MGI:1913491]	-	-	-	-	GO:0005764//lysosome;GO:0005765//lysosomal membrane;GO:0005768//endosome;GO:0005770//late endosome;GO:0015630//microtubule cytoskeleton;GO:0016020//membrane;GO:0016021//integral component of membrane;GO:0031902//late endosome membrane;GO:0032585//multivesicular body membrane;GO:0043231//intracellular membrane-bounded organelle;GO:0045171//intercellular bridge;GO:0072686//mitotic spindle	GO:0003674//molecular_function	GO:0007042//lysosomal lumen acidification;GO:0015031//protein transport;GO:0042176//regulation of protein catabolic process;GO:0048388//endosomal lumen acidification;GO:0070070//proton-transporting V-type ATPase complex assembly;GO:0090263//positive regulation of canonical Wnt signaling pathway	--
1	136208901	136209000	MergePeak_1087	ENSMUSG00000041570	-	136195861	136273842	cds	ENSMUSG00000041570	Camsap2	calmodulin regulated spectrin-associated protein family, member 2 [Source:MGI Symbol;Acc:MGI:1922434]	-	-	-	-	GO:0005737//cytoplasm;GO:0005794//Golgi apparatus;GO:0005813//centrosome;GO:0005829//cytosol;GO:0005856//cytoskeleton;GO:0005874//microtubule;GO:0015630//microtubule cytoskeleton;GO:0036064//ciliary basal body;GO:0036449//microtubule minus-end;GO:0042995//cell projection;GO:1990752//microtubule end	GO:0005515//protein binding;GO:0005516//calmodulin binding;GO:0008017//microtubule binding;GO:0030507//spectrin binding;GO:0051011//microtubule minus-end binding	GO:0000226//microtubule cytoskeleton organization;GO:0007026//negative regulation of microtubule depolymerization;GO:0031113//regulation of microtubule polymerization;GO:0031122//cytoplasmic microtubule organization;GO:0031175//neuron projection development;GO:0033043//regulation of organelle organization;GO:0050773//regulation of dendrite development;GO:0061564//axon development;GO:1903358//regu…	--
1	136209026	136209075	MergePeak_1088	ENSMUSG00000041570	-	136195861	136273842	cds	ENSMUSG00000041570	Camsap2	calmodulin regulated spectrin-associated protein family, member 2 [Source:MGI Symbol;Acc:MGI:1922434]	-	-	-	-	GO:0005737//cytoplasm;GO:0005794//Golgi apparatus;GO:0005813//centrosome;GO:0005829//cytosol;GO:0005856//cytoskeleton;GO:0005874//microtubule;GO:0015630//microtubule cytoskeleton;GO:0036064//ciliary basal body;GO:0036449//microtubule minus-end;GO:0042995//cell projection;GO:1990752//microtubule end	GO:0005515//protein binding;GO:0005516//calmodulin binding;GO:0008017//microtubule binding;GO:0030507//spectrin binding;GO:0051011//microtubule minus-end binding	GO:0000226//microtubule cytoskeleton organization;GO:0007026//negative regulation of microtubule depolymerization;GO:0031113//regulation of microtubule polymerization;GO:0031122//cytoplasmic microtubule organization;GO:0031175//neuron projection development;GO:0033043//regulation of organelle organization;GO:0050773//regulation of dendrite development;GO:0061564//axon development;GO:1903358//regu…	--
1	136209476	136209675	MergePeak_1089	ENSMUSG00000041570	-	136195861	136273842	cds	ENSMUSG00000041570	Camsap2	calmodulin regulated spectrin-associated protein family, member 2 [Source:MGI Symbol;Acc:MGI:1922434]	-	-	-	-	GO:0005737//cytoplasm;GO:0005794//Golgi apparatus;GO:0005813//centrosome;GO:0005829//cytosol;GO:0005856//cytoskeleton;GO:0005874//microtubule;GO:0015630//microtubule cytoskeleton;GO:0036064//ciliary basal body;GO:0036449//microtubule minus-end;GO:0042995//cell projection;GO:1990752//microtubule end	GO:0005515//protein binding;GO:0005516//calmodulin binding;GO:0008017//microtubule binding;GO:0030507//spectrin binding;GO:0051011//microtubule minus-end binding	GO:0000226//microtubule cytoskeleton organization;GO:0007026//negative regulation of microtubule depolymerization;GO:0031113//regulation of microtubule polymerization;GO:0031122//cytoplasmic microtubule organization;GO:0031175//neuron projection development;GO:0033043//regulation of organelle organization;GO:0050773//regulation of dendrite development;GO:0061564//axon development;GO:1903358//regu…	--
1	136273173	136273322	MergePeak_1091	ENSMUSG00000041570	-	136195861	136273842	5utr,cds,start_codon	ENSMUSG00000041570	Camsap2	calmodulin regulated spectrin-associated protein family, member 2 [Source:MGI Symbol;Acc:MGI:1922434]	-	-	-	-	GO:0005737//cytoplasm;GO:0005794//Golgi apparatus;GO:0005813//centrosome;GO:0005829//cytosol;GO:0005856//cytoskeleton;GO:0005874//microtubule;GO:0015630//microtubule cytoskeleton;GO:0036064//ciliary basal body;GO:0036449//microtubule minus-end;GO:0042995//cell projection;GO:1990752//microtubule end	GO:0005515//protein binding;GO:0005516//calmodulin binding;GO:0008017//microtubule binding;GO:0030507//spectrin binding;GO:0051011//microtubule minus-end binding	GO:0000226//microtubule cytoskeleton organization;GO:0007026//negative regulation of microtubule depolymerization;GO:0031113//regulation of microtubule polymerization;GO:0031122//cytoplasmic microtubule organization;GO:0031175//neuron projection development;GO:0033043//regulation of organelle organization;GO:0050773//regulation of dendrite development;GO:0061564//axon development;GO:1903358//regu…	--
1	136367791	136367890	MergePeak_1093	ENSMUSG00000026404	+	136343009	136367896	3utr,stop_codon	ENSMUSG00000026404	Ddx59	DEAD box helicase 59 [Source:MGI Symbol;Acc:MGI:1915247]	-	-	-	-	GO:0005634//nucleus;GO:0005737//cytoplasm	GO:0000166//nucleotide binding;GO:0003676//nucleic acid binding;GO:0003723//RNA binding;GO:0003724//RNA helicase activity;GO:0004386//helicase activity;GO:0005524//ATP binding;GO:0016787//hydrolase activity;GO:0016887//ATP hydrolysis activity;GO:0046872//metal ion binding	-	--
1	136553805	136553954	MergePeak_1098	ENSMUSG00000041483	+	136552639	136557791	cds	ENSMUSG00000041483	Zfp281	zinc finger protein 281 [Source:MGI Symbol;Acc:MGI:3029290]	-	-	-	-	GO:0005634//nucleus;GO:0005654//nucleoplasm	GO:0000976//transcription cis-regulatory region binding;GO:0000978//RNA polymerase II cis-regulatory region sequence-specific DNA binding;GO:0001227//DNA-binding transcription repressor activity, RNA polymerase II-specific;GO:0003677//DNA binding;GO:0003700//DNA-binding transcription factor activity;GO:0005515//protein binding;GO:0043565//sequence-specific DNA binding;GO:0046872//metal ion bindin…	GO:0000122//negative regulation of transcription by RNA polymerase II;GO:0006357//regulation of transcription by RNA polymerase II;GO:0010172//embryonic body morphogenesis;GO:0010629//negative regulation of gene expression;GO:0030154//cell differentiation;GO:0045892//negative regulation of transcription, DNA-templated;GO:0045893//positive regulation of transcription, DNA-templated;GO:0048863//ste…	zf-C2H2
1	136554655	136554829	MergePeak_1100	ENSMUSG00000041483	+	136552639	136557791	cds	ENSMUSG00000041483	Zfp281	zinc finger protein 281 [Source:MGI Symbol;Acc:MGI:3029290]	-	-	-	-	GO:0005634//nucleus;GO:0005654//nucleoplasm	GO:0000976//transcription cis-regulatory region binding;GO:0000978//RNA polymerase II cis-regulatory region sequence-specific DNA binding;GO:0001227//DNA-binding transcription repressor activity, RNA polymerase II-specific;GO:0003677//DNA binding;GO:0003700//DNA-binding transcription factor activity;GO:0005515//protein binding;GO:0043565//sequence-specific DNA binding;GO:0046872//metal ion bindin…	GO:0000122//negative regulation of transcription by RNA polymerase II;GO:0006357//regulation of transcription by RNA polymerase II;GO:0010172//embryonic body morphogenesis;GO:0010629//negative regulation of gene expression;GO:0030154//cell differentiation;GO:0045892//negative regulation of transcription, DNA-templated;GO:0045893//positive regulation of transcription, DNA-templated;GO:0048863//ste…	zf-C2H2
1	138414613	138414712	MergePeak_1107	ENSMUSG00000026393	-	138410613	138547487	3utr,stop_codon	ENSMUSG00000026393	Nek7	NIMA (never in mitosis gene a)-related expressed kinase 7 [Source:MGI Symbol;Acc:MGI:1890645]	Organismal Systems	Immune system	ko04621//NOD-like receptor signaling pathway	K20876	GO:0000922//spindle pole;GO:0005634//nucleus;GO:0005654//nucleoplasm;GO:0005737//cytoplasm;GO:0005815//microtubule organizing center;GO:0005856//cytoskeleton	GO:0000166//nucleotide binding;GO:0004672//protein kinase activity;GO:0004674//protein serine/threonine kinase activity;GO:0004712//protein serine/threonine/tyrosine kinase activity;GO:0005515//protein binding;GO:0005524//ATP binding;GO:0016301//kinase activity;GO:0016740//transferase activity;GO:0046872//metal ion binding;GO:0106310//protein serine kinase activity	GO:0006468//protein phosphorylation;GO:0016310//phosphorylation;GO:0032212//positive regulation of telomere maintenance via telomerase;GO:0035865//cellular response to potassium ion;GO:0051973//positive regulation of telomerase activity;GO:1900227//positive regulation of NLRP3 inflammasome complex assembly;GO:1904355//positive regulation of telomere capping	--
1	139097686	139097835	MergePeak_1109	ENSMUSG00000056268	+	138891607	139106698	3utr	ENSMUSG00000056268	Dennd1b	DENN/MADD domain containing 1B [Source:MGI Symbol;Acc:MGI:2447812]	-	-	-	-	GO:0005737//cytoplasm;GO:0005829//cytosol;GO:0016607//nuclear speck;GO:0030136//clathrin-coated vesicle;GO:0031410//cytoplasmic vesicle;GO:0043231//intracellular membrane-bounded organelle	GO:0005085//guanyl-nucleotide exchange factor activity;GO:0031267//small GTPase binding;GO:1901981//phosphatidylinositol phosphate binding	GO:0006897//endocytosis;GO:0015031//protein transport;GO:0032456//endocytic recycling;GO:0043547//positive regulation of GTPase activity;GO:0050776//regulation of immune response;GO:0050790//regulation of catalytic activity;GO:0050852//T cell receptor signaling pathway;GO:2000553//positive regulation of T-helper 2 cell cytokine production	--
1	139175892	139176216	MergePeak_1112	ENSMUSG00000063681	-	139157276	139304838	cds	ENSMUSG00000063681	Crb1	crumbs family member 1, photoreceptor morphogenesis associated [Source:MGI Symbol;Acc:MGI:2136343]	Environmental Information Processing;Environmental Information Processing	Signal transduction;Signal transduction	ko04390//Hippo signaling pathway;ko04391//Hippo signaling pathway - fly	K16681;K16681	GO:0001750//photoreceptor outer segment;GO:0001917//photoreceptor inner segment;GO:0005576//extracellular region;GO:0005737//cytoplasm;GO:0005886//plasma membrane;GO:0005902//microvillus;GO:0005911//cell-cell junction;GO:0005912//adherens junction;GO:0005925//focal adhesion;GO:0016020//membrane;GO:0016021//integral component of membrane;GO:0016324//apical plasma membrane;GO:0030054//cell junction…	GO:0005509//calcium ion binding;GO:0005515//protein binding	GO:0001974//blood vessel remodeling;GO:0007009//plasma membrane organization;GO:0007157//heterophilic cell-cell adhesion via plasma membrane cell adhesion molecules;GO:0007601//visual perception;GO:0008104//protein localization;GO:0010001//glial cell differentiation;GO:0010467//gene expression;GO:0010842//retina layer formation;GO:0035845//photoreceptor cell outer segment organization;GO:0042462/…	--
1	139176342	139176391	MergePeak_1113	ENSMUSG00000063681	-	139157276	139304838	cds	ENSMUSG00000063681	Crb1	crumbs family member 1, photoreceptor morphogenesis associated [Source:MGI Symbol;Acc:MGI:2136343]	Environmental Information Processing;Environmental Information Processing	Signal transduction;Signal transduction	ko04390//Hippo signaling pathway;ko04391//Hippo signaling pathway - fly	K16681;K16681	GO:0001750//photoreceptor outer segment;GO:0001917//photoreceptor inner segment;GO:0005576//extracellular region;GO:0005737//cytoplasm;GO:0005886//plasma membrane;GO:0005902//microvillus;GO:0005911//cell-cell junction;GO:0005912//adherens junction;GO:0005925//focal adhesion;GO:0016020//membrane;GO:0016021//integral component of membrane;GO:0016324//apical plasma membrane;GO:0030054//cell junction…	GO:0005509//calcium ion binding;GO:0005515//protein binding	GO:0001974//blood vessel remodeling;GO:0007009//plasma membrane organization;GO:0007157//heterophilic cell-cell adhesion via plasma membrane cell adhesion molecules;GO:0007601//visual perception;GO:0008104//protein localization;GO:0010001//glial cell differentiation;GO:0010467//gene expression;GO:0010842//retina layer formation;GO:0035845//photoreceptor cell outer segment organization;GO:0042462/…	--
1	139380269	139380493	MergePeak_1122	ENSMUSG00000033964	+	139350120	139380743	3utr	ENSMUSG00000033964	Zbtb41	zinc finger and BTB domain containing 41 [Source:MGI Symbol;Acc:MGI:2444487]	-	-	-	-	GO:0005634//nucleus	GO:0000977//RNA polymerase II transcription regulatory region sequence-specific DNA binding;GO:0000981//DNA-binding transcription factor activity, RNA polymerase II-specific;GO:0003677//DNA binding;GO:0005515//protein binding;GO:0046872//metal ion binding	GO:0006357//regulation of transcription by RNA polymerase II	ZBTB
1	139384798	139385022	MergePeak_1123	ENSMUSG00000033952	+	139382513	139421829	cds	ENSMUSG00000033952	Aspm	abnormal spindle microtubule assembly [Source:MGI Symbol;Acc:MGI:1334448]	-	-	-	-	GO:0000922//spindle pole;GO:0005634//nucleus;GO:0005737//cytoplasm;GO:0005813//centrosome;GO:0005819//spindle;GO:0005856//cytoskeleton;GO:0005874//microtubule;GO:0016324//apical plasma membrane;GO:0030496//midbody;GO:0036449//microtubule minus-end;GO:0072687//meiotic spindle;GO:0097431//mitotic spindle pole	GO:0005515//protein binding;GO:0005516//calmodulin binding	GO:0001764//neuron migration;GO:0002052//positive regulation of neuroblast proliferation;GO:0007049//cell cycle;GO:0007051//spindle organization;GO:0007283//spermatogenesis;GO:0007405//neuroblast proliferation;GO:0007420//brain development;GO:0008356//asymmetric cell division;GO:0008584//male gonad development;GO:0021873//forebrain neuroblast division;GO:0021987//cerebral cortex development;GO:00…	--
1	139385973	139386147	MergePeak_1125	ENSMUSG00000033952	+	139382513	139421829	cds	ENSMUSG00000033952	Aspm	abnormal spindle microtubule assembly [Source:MGI Symbol;Acc:MGI:1334448]	-	-	-	-	GO:0000922//spindle pole;GO:0005634//nucleus;GO:0005737//cytoplasm;GO:0005813//centrosome;GO:0005819//spindle;GO:0005856//cytoskeleton;GO:0005874//microtubule;GO:0016324//apical plasma membrane;GO:0030496//midbody;GO:0036449//microtubule minus-end;GO:0072687//meiotic spindle;GO:0097431//mitotic spindle pole	GO:0005515//protein binding;GO:0005516//calmodulin binding	GO:0001764//neuron migration;GO:0002052//positive regulation of neuroblast proliferation;GO:0007049//cell cycle;GO:0007051//spindle organization;GO:0007283//spermatogenesis;GO:0007405//neuroblast proliferation;GO:0007420//brain development;GO:0008356//asymmetric cell division;GO:0008584//male gonad development;GO:0021873//forebrain neuroblast division;GO:0021987//cerebral cortex development;GO:00…	--
1	139406005	139406179	MergePeak_1126	ENSMUSG00000033952	+	139382513	139421829	cds	ENSMUSG00000033952	Aspm	abnormal spindle microtubule assembly [Source:MGI Symbol;Acc:MGI:1334448]	-	-	-	-	GO:0000922//spindle pole;GO:0005634//nucleus;GO:0005737//cytoplasm;GO:0005813//centrosome;GO:0005819//spindle;GO:0005856//cytoskeleton;GO:0005874//microtubule;GO:0016324//apical plasma membrane;GO:0030496//midbody;GO:0036449//microtubule minus-end;GO:0072687//meiotic spindle;GO:0097431//mitotic spindle pole	GO:0005515//protein binding;GO:0005516//calmodulin binding	GO:0001764//neuron migration;GO:0002052//positive regulation of neuroblast proliferation;GO:0007049//cell cycle;GO:0007051//spindle organization;GO:0007283//spermatogenesis;GO:0007405//neuroblast proliferation;GO:0007420//brain development;GO:0008356//asymmetric cell division;GO:0008584//male gonad development;GO:0021873//forebrain neuroblast division;GO:0021987//cerebral cortex development;GO:00…	--
1	139421513	139421687	MergePeak_1132	ENSMUSG00000033952	+	139382513	139421829	3utr,stop_codon	ENSMUSG00000033952	Aspm	abnormal spindle microtubule assembly [Source:MGI Symbol;Acc:MGI:1334448]	-	-	-	-	GO:0000922//spindle pole;GO:0005634//nucleus;GO:0005737//cytoplasm;GO:0005813//centrosome;GO:0005819//spindle;GO:0005856//cytoskeleton;GO:0005874//microtubule;GO:0016324//apical plasma membrane;GO:0030496//midbody;GO:0036449//microtubule minus-end;GO:0072687//meiotic spindle;GO:0097431//mitotic spindle pole	GO:0005515//protein binding;GO:0005516//calmodulin binding	GO:0001764//neuron migration;GO:0002052//positive regulation of neuroblast proliferation;GO:0007049//cell cycle;GO:0007051//spindle organization;GO:0007283//spermatogenesis;GO:0007405//neuroblast proliferation;GO:0007420//brain development;GO:0008356//asymmetric cell division;GO:0008584//male gonad development;GO:0021873//forebrain neuroblast division;GO:0021987//cerebral cortex development;GO:00…	--
1	150266010	150266059	MergePeak_1150	ENSMUSG00000006010	-	150237056	150268831	cds,start_codon	ENSMUSG00000006010	Odr4	odr4 GPCR localization factor homolog [Source:MGI Symbol;Acc:MGI:2385108]	-	-	-	-	GO:0005575//cellular_component;GO:0016020//membrane;GO:0016021//integral component of membrane	GO:0003674//molecular_function	GO:0008104//protein localization	--
1	150268357	150268406	MergePeak_1151	ENSMUSG00000006010	-	150238272	150268470	5utr	ENSMUSG00000006010	Odr4	odr4 GPCR localization factor homolog [Source:MGI Symbol;Acc:MGI:2385108]	-	-	-	-	GO:0005575//cellular_component;GO:0016020//membrane;GO:0016021//integral component of membrane	GO:0003674//molecular_function	GO:0008104//protein localization	--
1	150288836	150289486	MergePeak_1153	ENSMUSG00000006005	+	150269001	150325686	cds	ENSMUSG00000006005	Tpr	translocated promoter region, nuclear basket protein [Source:MGI Symbol;Acc:MGI:1922066]	Human Diseases;Human Diseases;Genetic Information Processing;Human Diseases	Cancer: overview;Neurodegenerative disease;Translation;Cancer: specific types	ko05200//Pathways in cancer;ko05014//Amyotrophic lateral sclerosis;ko03013//Nucleocytoplasmic transport;ko05216//Thyroid cancer	K09291;K09291;K09291;K09291	GO:0000775//chromosome, centromeric region;GO:0000776//kinetochore;GO:0005634//nucleus;GO:0005635//nuclear envelope;GO:0005643//nuclear pore;GO:0005694//chromosome;GO:0005737//cytoplasm;GO:0005819//spindle;GO:0005856//cytoskeleton;GO:0005868//cytoplasmic dynein complex;GO:0016020//membrane;GO:0019898//extrinsic component of membrane;GO:0031965//nuclear membrane;GO:0034399//nuclear periphery;GO:00…	GO:0003682//chromatin binding;GO:0003729//mRNA binding;GO:0005515//protein binding;GO:0015631//tubulin binding;GO:0017056//structural constituent of nuclear pore;GO:0031072//heat shock protein binding;GO:0042803//protein homodimerization activity;GO:0051019//mitogen-activated protein kinase binding;GO:0070840//dynein complex binding	GO:0000122//negative regulation of transcription by RNA polymerase II;GO:0006404//RNA import into nucleus;GO:0006405//RNA export from nucleus;GO:0006406//mRNA export from nucleus;GO:0006606//protein import into nucleus;GO:0006611//protein export from nucleus;GO:0006913//nucleocytoplasmic transport;GO:0006999//nuclear pore organization;GO:0007049//cell cycle;GO:0007094//mitotic spindle assembly ch…	--
1	151219652	151219751	MergePeak_1160	ENSMUSG00000100954	-	151218485	151220982	-,ncrna
1	151219802	151219926	MergePeak_1161	ENSMUSG00000100954	-	151218485	151220982	-,ncrna
1	151243650	151243799	MergePeak_1165	ENSMUSG00000052748	-	151243450	151304206	3utr	ENSMUSG00000052748	Swt1	SWT1 RNA endoribonuclease homolog (S. cerevisiae) [Source:MGI Symbol;Acc:MGI:1914125]	-	-	-	-	GO:0005634//nucleus	GO:0003674//molecular_function	-	--
1	151267296	151270504	MergePeak_1166	ENSMUSG00000052748	-	151243450	151304206	cds	ENSMUSG00000052748	Swt1	SWT1 RNA endoribonuclease homolog (S. cerevisiae) [Source:MGI Symbol;Acc:MGI:1914125]	-	-	-	-	GO:0005634//nucleus	GO:0003674//molecular_function	-	--
1	151286707	151287131	MergePeak_1168	ENSMUSG00000052748	-	151243450	151304206	cds	ENSMUSG00000052748	Swt1	SWT1 RNA endoribonuclease homolog (S. cerevisiae) [Source:MGI Symbol;Acc:MGI:1914125]	-	-	-	-	GO:0005634//nucleus	GO:0003674//molecular_function	-	--
1	151345307	151345431	MergePeak_1170	ENSMUSG00000026484	-	151345156	151376562	3utr	ENSMUSG00000026484	Rnf2	ring finger protein 2 [Source:MGI Symbol;Acc:MGI:1101759]	-	-	-	-	GO:0000151//ubiquitin ligase complex;GO:0000791//euchromatin;GO:0000792//heterochromatin;GO:0001739//sex chromatin;GO:0005634//nucleus;GO:0005654//nucleoplasm;GO:0005694//chromosome;GO:0005737//cytoplasm;GO:0016604//nuclear body;GO:0031519//PcG protein complex;GO:0035102//PRC1 complex;GO:0071339//MLL1 complex	GO:0003682//chromatin binding;GO:0004842//ubiquitin-protein transferase activity;GO:0005515//protein binding;GO:0008270//zinc ion binding;GO:0016740//transferase activity;GO:0046872//metal ion binding;GO:0061630//ubiquitin protein ligase activity;GO:0071535//RING-like zinc finger domain binding	GO:0000122//negative regulation of transcription by RNA polymerase II;GO:0000278//mitotic cell cycle;GO:0001702//gastrulation with mouth forming second;GO:0007281//germ cell development;GO:0009948//anterior/posterior axis specification;GO:0010467//gene expression;GO:0016567//protein ubiquitination;GO:0016574//histone ubiquitination;GO:0035518//histone H2A monoubiquitination;GO:0036353//histone H2…	--
1	151625572	151625646	MergePeak_1176	ENSMUSG00000100594	-	151624697	151630769	-,ncrna
1	151766608	151766707	MergePeak_1181	ENSMUSG00000032666	-	151760275	151965876	3utr	ENSMUSG00000032666	1700025G04Rik	RIKEN cDNA 1700025G04 gene [Source:MGI Symbol;Acc:MGI:1916649]	-	-	-	-	GO:0005575//cellular_component	GO:0003674//molecular_function	GO:0008150//biological_process	--
1	152384452	152384626	MergePeak_1184	ENSMUSG00000032649	+	152275581	152386446	3utr,cds,stop_codon	ENSMUSG00000032649	Colgalt2	collagen beta(1-O)galactosyltransferase 2 [Source:MGI Symbol;Acc:MGI:2138232]	Metabolism;Metabolism;Metabolism	Global and overview maps;Amino acid metabolism;Glycan biosynthesis and metabolism	ko01100//Metabolic pathways;ko00310//Lysine degradation;ko00514//Other types of O-glycan biosynthesis	K11703;K11703;K11703	GO:0005575//cellular_component;GO:0005783//endoplasmic reticulum;GO:0005788//endoplasmic reticulum lumen	GO:0016740//transferase activity;GO:0016757//glycosyltransferase activity;GO:0050211//procollagen galactosyltransferase activity	-	--
1	152430076	152433182	MergePeak_1188	ENSMUSG00000026482	-	152392511	152642056	cds	ENSMUSG00000026482	Rgl1	ral guanine nucleotide dissociation stimulator,-like 1 [Source:MGI Symbol;Acc:MGI:107484]	Environmental Information Processing	Signal transduction	ko04014//Ras signaling pathway	K17635	GO:0005886//plasma membrane	GO:0005085//guanyl-nucleotide exchange factor activity	GO:0007165//signal transduction;GO:0007264//small GTPase mediated signal transduction;GO:0007265//Ras protein signal transduction;GO:0043547//positive regulation of GTPase activity;GO:0050790//regulation of catalytic activity	--
1	152993013	152993062	MergePeak_1197	ENSMUSG00000042751	+	152830744	152994910	3utr	ENSMUSG00000042751	Nmnat2	nicotinamide nucleotide adenylyltransferase 2 [Source:MGI Symbol;Acc:MGI:2444155]	Metabolism;Metabolism	Global and overview maps;Metabolism of cofactors and vitamins	ko01100//Metabolic pathways;ko00760//Nicotinate and nicotinamide metabolism	K06210;K06210	GO:0000139//Golgi membrane;GO:0005737//cytoplasm;GO:0005770//late endosome;GO:0005794//Golgi apparatus;GO:0005802//trans-Golgi network;GO:0005829//cytosol;GO:0016020//membrane;GO:0030424//axon;GO:0030659//cytoplasmic vesicle membrane;GO:0031410//cytoplasmic vesicle;GO:0042995//cell projection;GO:0045202//synapse	GO:0000166//nucleotide binding;GO:0000309//nicotinamide-nucleotide adenylyltransferase activity;GO:0003824//catalytic activity;GO:0004515//nicotinate-nucleotide adenylyltransferase activity;GO:0005524//ATP binding;GO:0016740//transferase activity;GO:0016779//nucleotidyltransferase activity	GO:0009058//biosynthetic process;GO:0009435//NAD biosynthetic process;GO:0019363//pyridine nucleotide biosynthetic process	--
1	152999602	152999776	MergePeak_1199	ENSMUSG00000026479	-	152998502	153062193	3utr,stop_codon	ENSMUSG00000026479	Lamc2	laminin, gamma 2 [Source:MGI Symbol;Acc:MGI:99913]	Human Diseases;Environmental Information Processing;Human Diseases;Human Diseases;Cellular Processes;Human Diseases;Human Diseases;Environmental Information Processing	Cancer: overview;Signal transduction;Infectious disease: viral;Infectious disease: parasitic;Cellular community - eukaryotes;Infectious disease: parasitic;Cancer: specific types;Signaling molecules and interaction	ko05200//Pathways in cancer;ko04151//PI3K-Akt signaling pathway;ko05165//Human papillomavirus infection;ko05146//Amoebiasis;ko04510//Focal adhesion;ko05145//Toxoplasmosis;ko05222//Small cell lung cancer;ko04512//ECM-receptor interaction	K06246;K06246;K06246;K06246;K06246;K06246;K06246;K06246	GO:0005604//basement membrane;GO:0005607//laminin-2 complex;GO:0005615//extracellular space;GO:0005938//cell cortex;GO:0016020//membrane;GO:0031012//extracellular matrix;GO:0048471//perinuclear region of cytoplasm	-	GO:0008284//positive regulation of cell population proliferation;GO:0030335//positive regulation of cell migration	--
1	153207986	153208160	MergePeak_1204	ENSMUSG00000026478	-	153094668	153208532	cds,start_codon	ENSMUSG00000026478	Lamc1	laminin, gamma 1 [Source:MGI Symbol;Acc:MGI:99914]	Human Diseases;Environmental Information Processing;Human Diseases;Human Diseases;Human Diseases;Cellular Processes;Human Diseases;Human Diseases;Environmental Information Processing	Cancer: overview;Signal transduction;Infectious disease: viral;Neurodegenerative disease;Infectious disease: parasitic;Cellular community - eukaryotes;Infectious disease: parasitic;Cancer: specific types;Signaling molecules and interaction	ko05200//Pathways in cancer;ko04151//PI3K-Akt signaling pathway;ko05165//Human papillomavirus infection;ko05020//Prion disease;ko05146//Amoebiasis;ko04510//Focal adhesion;ko05145//Toxoplasmosis;ko05222//Small cell lung cancer;ko04512//ECM-receptor interaction	K05635;K05635;K05635;K05635;K05635;K05635;K05635;K05635;K05635	GO:0005576//extracellular region;GO:0005604//basement membrane;GO:0005606//laminin-1 complex;GO:0016020//membrane;GO:0031012//extracellular matrix;GO:0062023//collagen-containing extracellular matrix	GO:0005201//extracellular matrix structural constituent	GO:0007155//cell adhesion;GO:0016477//cell migration;GO:0022617//extracellular matrix disassembly;GO:0031581//hemidesmosome assembly;GO:0034446//substrate adhesion-dependent cell spreading;GO:0065003//protein-containing complex assembly	--
1	153354701	153358517	MergePeak_1208	ENSMUSG00000042699	-	153331504	153363406	cds	ENSMUSG00000042699	Dhx9	DEAH (Asp-Glu-Ala-His) box polypeptide 9 [Source:MGI Symbol;Acc:MGI:108177]	-	-	-	-	GO:0005634//nucleus;GO:0005654//nucleoplasm;GO:0005726//perichromatin fibrils;GO:0005730//nucleolus;GO:0005737//cytoplasm;GO:0005813//centrosome;GO:0005829//cytosol;GO:0005844//polysome;GO:0015629//actin cytoskeleton;GO:0016442//RISC complex;GO:0016604//nuclear body;GO:0032991//protein-containing complex;GO:0036464//cytoplasmic ribonucleoprotein granule;GO:0042788//polysomal ribosome;GO:0070578//…	GO:0000166//nucleotide binding;GO:0000978//RNA polymerase II cis-regulatory region sequence-specific DNA binding;GO:0000993//RNA polymerase II complex binding;GO:0001069//regulatory region RNA binding;GO:0003676//nucleic acid binding;GO:0003678//DNA helicase activity;GO:0003688//DNA replication origin binding;GO:0003690//double-stranded DNA binding;GO:0003697//single-stranded DNA binding;GO:00037…	GO:0000380//alternative mRNA splicing, via spliceosome;GO:0006353//DNA-templated transcription, termination;GO:0006357//regulation of transcription by RNA polymerase II;GO:0010501//RNA secondary structure unwinding;GO:0032508//DNA duplex unwinding;GO:0032727//positive regulation of interferon-alpha production;GO:0032728//positive regulation of interferon-beta production;GO:0032755//positive regul…	--
1	154974282	154974456	MergePeak_1211	ENSMUSG00000056708	-	154972107	154975382	cds,stop_codon	ENSMUSG00000056708	Ier5	immediate early response 5 [Source:MGI Symbol;Acc:MGI:1337072]	-	-	-	-	GO:0000159//protein phosphatase type 2A complex;GO:0005634//nucleus;GO:0005654//nucleoplasm;GO:0005730//nucleolus;GO:0005737//cytoplasm	GO:0042802//identical protein binding	GO:0034605//cellular response to heat;GO:0042127//regulation of cell population proliferation;GO:0045944//positive regulation of transcription by RNA polymerase II;GO:1900036//positive regulation of cellular response to heat	--
1	155101166	155101265	MergePeak_1216	ENSMUSG00000033722	-	155088217	155120190	cds	ENSMUSG00000033722	BC034090	cDNA sequence BC034090 [Source:MGI Symbol;Acc:MGI:2672904]	-	-	-	-	GO:0005634//nucleus;GO:0005938//cell cortex;GO:0016324//apical plasma membrane	GO:0005080//protein kinase C binding;GO:0005515//protein binding	GO:0007098//centrosome cycle;GO:0007163//establishment or maintenance of cell polarity;GO:0060341//regulation of cellular localization	--
1	155101441	155101540	MergePeak_1217	ENSMUSG00000033722	-	155088217	155120190	cds	ENSMUSG00000033722	BC034090	cDNA sequence BC034090 [Source:MGI Symbol;Acc:MGI:2672904]	-	-	-	-	GO:0005634//nucleus;GO:0005938//cell cortex;GO:0016324//apical plasma membrane	GO:0005080//protein kinase C binding;GO:0005515//protein binding	GO:0007098//centrosome cycle;GO:0007163//establishment or maintenance of cell polarity;GO:0060341//regulation of cellular localization	--
1	155101766	155101840	MergePeak_1218	ENSMUSG00000033722	-	155088217	155120190	cds	ENSMUSG00000033722	BC034090	cDNA sequence BC034090 [Source:MGI Symbol;Acc:MGI:2672904]	-	-	-	-	GO:0005634//nucleus;GO:0005938//cell cortex;GO:0016324//apical plasma membrane	GO:0005080//protein kinase C binding;GO:0005515//protein binding	GO:0007098//centrosome cycle;GO:0007163//establishment or maintenance of cell polarity;GO:0060341//regulation of cellular localization	--
1	155108771	155108905	MergePeak_1219	ENSMUSG00000033722	-	155088217	155120190	-,ncrna	ENSMUSG00000033722	BC034090	cDNA sequence BC034090 [Source:MGI Symbol;Acc:MGI:2672904]	-	-	-	-	GO:0005634//nucleus;GO:0005938//cell cortex;GO:0016324//apical plasma membrane	GO:0005080//protein kinase C binding;GO:0005515//protein binding	GO:0007098//centrosome cycle;GO:0007163//establishment or maintenance of cell polarity;GO:0060341//regulation of cellular localization	--
1	155108771	155108905	MergePeak_1219	ENSMUSG00000103670	+	155107050	155108905	-,ncrna
1	155577577	155577626	MergePeak_1230	ENSMUSG00000026468	-	155573777	155617773	3utr	ENSMUSG00000026468	Lhx4	LIM homeobox protein 4 [Source:MGI Symbol;Acc:MGI:101776]	-	-	-	-	GO:0005634//nucleus;GO:0005654//nucleoplasm	GO:0000977//RNA polymerase II transcription regulatory region sequence-specific DNA binding;GO:0000981//DNA-binding transcription factor activity, RNA polymerase II-specific;GO:0001228//DNA-binding transcription activator activity, RNA polymerase II-specific;GO:0003677//DNA binding;GO:0008327//methyl-CpG binding;GO:0043565//sequence-specific DNA binding;GO:0046872//metal ion binding;GO:1990837//s…	GO:0001890//placenta development;GO:0006355//regulation of transcription, DNA-templated;GO:0006357//regulation of transcription by RNA polymerase II;GO:0006915//apoptotic process;GO:0008045//motor neuron axon guidance;GO:0009887//animal organ morphogenesis;GO:0021526//medial motor column neuron differentiation;GO:0030182//neuron differentiation;GO:0043066//negative regulation of apoptotic process…	Homeobox
1	155720785	155721034	MergePeak_1234	ENSMUSG00000033671	-	155720710	155849001	3utr,ncrna	ENSMUSG00000033671	Cep350	centrosomal protein 350 [Source:MGI Symbol;Acc:MGI:1921331]	-	-	-	-	GO:0005634//nucleus;GO:0005737//cytoplasm;GO:0005813//centrosome;GO:0005814//centriole;GO:0005815//microtubule organizing center;GO:0005819//spindle;GO:0005856//cytoskeleton;GO:0042995//cell projection	GO:0005515//protein binding;GO:0008017//microtubule binding	GO:0034453//microtubule anchoring;GO:0071539//protein localization to centrosome;GO:1905515//non-motile cilium assembly	--
1	155720785	155721034	MergePeak_1234	ENSMUSG00000102558	+	155694240	155735337	-,ncrna
1	155723335	155723584	MergePeak_1238	ENSMUSG00000033671	-	155720710	155849001	3utr,ncrna	ENSMUSG00000033671	Cep350	centrosomal protein 350 [Source:MGI Symbol;Acc:MGI:1921331]	-	-	-	-	GO:0005634//nucleus;GO:0005737//cytoplasm;GO:0005813//centrosome;GO:0005814//centriole;GO:0005815//microtubule organizing center;GO:0005819//spindle;GO:0005856//cytoskeleton;GO:0042995//cell projection	GO:0005515//protein binding;GO:0008017//microtubule binding	GO:0034453//microtubule anchoring;GO:0071539//protein localization to centrosome;GO:1905515//non-motile cilium assembly	--
1	155723335	155723584	MergePeak_1238	ENSMUSG00000102558	+	155694240	155735337	-,ncrna
1	155803928	155804002	MergePeak_1241	ENSMUSG00000033671	-	155720710	155849001	cds	ENSMUSG00000033671	Cep350	centrosomal protein 350 [Source:MGI Symbol;Acc:MGI:1921331]	-	-	-	-	GO:0005634//nucleus;GO:0005737//cytoplasm;GO:0005813//centrosome;GO:0005814//centriole;GO:0005815//microtubule organizing center;GO:0005819//spindle;GO:0005856//cytoskeleton;GO:0042995//cell projection	GO:0005515//protein binding;GO:0008017//microtubule binding	GO:0034453//microtubule anchoring;GO:0071539//protein localization to centrosome;GO:1905515//non-motile cilium assembly	--
1	155804053	155804202	MergePeak_1242	ENSMUSG00000033671	-	155720710	155849001	cds	ENSMUSG00000033671	Cep350	centrosomal protein 350 [Source:MGI Symbol;Acc:MGI:1921331]	-	-	-	-	GO:0005634//nucleus;GO:0005737//cytoplasm;GO:0005813//centrosome;GO:0005814//centriole;GO:0005815//microtubule organizing center;GO:0005819//spindle;GO:0005856//cytoskeleton;GO:0042995//cell projection	GO:0005515//protein binding;GO:0008017//microtubule binding	GO:0034453//microtubule anchoring;GO:0071539//protein localization to centrosome;GO:1905515//non-motile cilium assembly	--
1	155828949	155829298	MergePeak_1246	ENSMUSG00000033671	-	155720710	155849001	cds	ENSMUSG00000033671	Cep350	centrosomal protein 350 [Source:MGI Symbol;Acc:MGI:1921331]	-	-	-	-	GO:0005634//nucleus;GO:0005737//cytoplasm;GO:0005813//centrosome;GO:0005814//centriole;GO:0005815//microtubule organizing center;GO:0005819//spindle;GO:0005856//cytoskeleton;GO:0042995//cell projection	GO:0005515//protein binding;GO:0008017//microtubule binding	GO:0034453//microtubule anchoring;GO:0071539//protein localization to centrosome;GO:1905515//non-motile cilium assembly	--
1	155883270	155883444	MergePeak_1248	ENSMUSG00000026466	-	155880360	155912173	cds	ENSMUSG00000026466	Tor1aip1	torsin A interacting protein 1 [Source:MGI Symbol;Acc:MGI:3582693]	-	-	-	-	GO:0005634//nucleus;GO:0005635//nuclear envelope;GO:0005637//nuclear inner membrane;GO:0012505//endomembrane system;GO:0016020//membrane;GO:0016021//integral component of membrane;GO:0031965//nuclear membrane;GO:0043231//intracellular membrane-bounded organelle	GO:0001671//ATPase activator activity;GO:0005515//protein binding;GO:0005521//lamin binding;GO:0008092//cytoskeletal protein binding;GO:0051117//ATPase binding	GO:0032781//positive regulation of ATPase activity;GO:0061024//membrane organization;GO:0071763//nuclear membrane organization;GO:0090435//protein localization to nuclear envelope	--
1	155928167	155928266	MergePeak_1250	ENSMUSG00000050565	+	155916663	155929482	3utr,stop_codon	ENSMUSG00000050565	Tor1aip2	torsin A interacting protein 2 [Source:MGI Symbol;Acc:MGI:3582695]	-	-	-	-	GO:0005634//nucleus;GO:0005635//nuclear envelope;GO:0005783//endoplasmic reticulum;GO:0005789//endoplasmic reticulum membrane;GO:0012505//endomembrane system;GO:0016020//membrane;GO:0016021//integral component of membrane;GO:0043231//intracellular membrane-bounded organelle	GO:0001671//ATPase activator activity;GO:0005515//protein binding;GO:0051117//ATPase binding	GO:0007029//endoplasmic reticulum organization;GO:0032781//positive regulation of ATPase activity;GO:0061024//membrane organization;GO:0090435//protein localization to nuclear envelope	--
1	155937566	155937690	MergePeak_1251	ENSMUSG00000050565	+	155911149	155944607	cds	ENSMUSG00000050565	Tor1aip2	torsin A interacting protein 2 [Source:MGI Symbol;Acc:MGI:3582695]	-	-	-	-	GO:0005634//nucleus;GO:0005635//nuclear envelope;GO:0005783//endoplasmic reticulum;GO:0005789//endoplasmic reticulum membrane;GO:0012505//endomembrane system;GO:0016020//membrane;GO:0016021//integral component of membrane;GO:0043231//intracellular membrane-bounded organelle	GO:0001671//ATPase activator activity;GO:0005515//protein binding;GO:0051117//ATPase binding	GO:0007029//endoplasmic reticulum organization;GO:0032781//positive regulation of ATPase activity;GO:0061024//membrane organization;GO:0090435//protein localization to nuclear envelope	--
1	156468864	156469013	MergePeak_1255	ENSMUSG00000026596	+	156386619	156470286	cds	ENSMUSG00000026596	Abl2	v-abl Abelson murine leukemia viral oncogene 2 (arg, Abelson-related gene) [Source:MGI Symbol;Acc:MGI:87860]	Environmental Information Processing;Human Diseases;Human Diseases;Environmental Information Processing	Signal transduction;Cancer: overview;Cardiovascular disease;Signal transduction	ko04014//Ras signaling pathway;ko05208//Chemical carcinogenesis - reactive oxygen species;ko05416//Viral myocarditis;ko04012//ErbB signaling pathway	K08887;K08887;K08887;K08887	-	GO:0000166//nucleotide binding;GO:0000287//magnesium ion binding;GO:0001784//phosphotyrosine residue binding;GO:0004672//protein kinase activity;GO:0004712//protein serine/threonine/tyrosine kinase activity;GO:0004713//protein tyrosine kinase activity;GO:0004715//non-membrane spanning protein tyrosine kinase activity;GO:0005515//protein binding;GO:0005524//ATP binding;GO:0016301//kinase activity;…	GO:0006468//protein phosphorylation;GO:0007154//cell communication;GO:0007204//positive regulation of cytosolic calcium ion concentration;GO:0010863//positive regulation of phospholipase C activity;GO:0010976//positive regulation of neuron projection development;GO:0016310//phosphorylation;GO:0018108//peptidyl-tyrosine phosphorylation;GO:0023052//signaling;GO:0051353//positive regulation of oxido…	--
1	156635361	156635510	MergePeak_1270	ENSMUSG00000026594	-	156631736	156767172	3utr	ENSMUSG00000026594	Ralgps2	Ral GEF with PH domain and SH3 binding motif 2 [Source:MGI Symbol;Acc:MGI:1925505]	-	-	-	-	GO:0005737//cytoplasm;GO:0005886//plasma membrane;GO:0016020//membrane	GO:0005085//guanyl-nucleotide exchange factor activity	GO:0007264//small GTPase mediated signal transduction;GO:0007265//Ras protein signal transduction;GO:0032485//regulation of Ral protein signal transduction;GO:0043547//positive regulation of GTPase activity;GO:0050790//regulation of catalytic activity	--
1	157240397	157240596	MergePeak_1279	ENSMUSG00000049881	+	157240279	157247809	-
1	157240397	157240596	MergePeak_1279	MSTRG.1415	+	157240295	157247790	-
1	157247650	157247814	MergePeak_1280	ENSMUSG00000049881	+	157240279	157247809	-
1	157247650	157247814	MergePeak_1280	MSTRG.1415	+	157240295	157247790	-
1	157395123	157395297	MergePeak_1283	ENSMUSG00000026589	+	157334298	157395992	3utr	ENSMUSG00000026589	Sec16b	SEC16 homolog B (S. cerevisiae) [Source:MGI Symbol;Acc:MGI:2148802]	-	-	-	-	GO:0000139//Golgi membrane;GO:0005783//endoplasmic reticulum;GO:0005789//endoplasmic reticulum membrane;GO:0005794//Golgi apparatus;GO:0012507//ER to Golgi transport vesicle membrane;GO:0016020//membrane;GO:0043231//intracellular membrane-bounded organelle;GO:0070971//endoplasmic reticulum exit site	GO:0003674//molecular_function	GO:0006888//endoplasmic reticulum to Golgi vesicle-mediated transport;GO:0006914//autophagy;GO:0007029//endoplasmic reticulum organization;GO:0007030//Golgi organization;GO:0007031//peroxisome organization;GO:0010628//positive regulation of gene expression;GO:0015031//protein transport;GO:0016192//vesicle-mediated transport;GO:0016559//peroxisome fission;GO:0046907//intracellular transport;GO:004…	--
1	158074489	158074663	MergePeak_1285	ENSMUSG00000004031	-	158072839	158183799	3utr	ENSMUSG00000004031	Brinp2	bone morphogenic protein/retinoic acid inducible neural-specific 2 [Source:MGI Symbol;Acc:MGI:2443333]	-	-	-	-	GO:0005576//extracellular region;GO:0005783//endoplasmic reticulum;GO:0030425//dendrite;GO:0043025//neuronal cell body	GO:0003674//molecular_function	GO:0007049//cell cycle;GO:0007399//nervous system development;GO:0045666//positive regulation of neuron differentiation;GO:0045786//negative regulation of cell cycle;GO:0045930//negative regulation of mitotic cell cycle;GO:0071300//cellular response to retinoic acid	--
1	158517492	158517666	MergePeak_1289	ENSMUSG00000026587	+	158189843	158519349	3utr	ENSMUSG00000026587	Astn1	astrotactin 1 [Source:MGI Symbol;Acc:MGI:1098567]	-	-	-	-	GO:0005768//endosome;GO:0005886//plasma membrane;GO:0009897//external side of plasma membrane;GO:0016020//membrane;GO:0016021//integral component of membrane;GO:0030136//clathrin-coated vesicle;GO:0031410//cytoplasmic vesicle;GO:0043204//perikaryon	GO:0005515//protein binding	GO:0001764//neuron migration;GO:0007155//cell adhesion;GO:0007158//neuron cell-cell adhesion;GO:0007626//locomotory behavior;GO:0016477//cell migration;GO:0098609//cell-cell adhesion	--
1	158518442	158518591	MergePeak_1290	ENSMUSG00000026587	+	158189843	158519349	3utr	ENSMUSG00000026587	Astn1	astrotactin 1 [Source:MGI Symbol;Acc:MGI:1098567]	-	-	-	-	GO:0005768//endosome;GO:0005886//plasma membrane;GO:0009897//external side of plasma membrane;GO:0016020//membrane;GO:0016021//integral component of membrane;GO:0030136//clathrin-coated vesicle;GO:0031410//cytoplasmic vesicle;GO:0043204//perikaryon	GO:0005515//protein binding	GO:0001764//neuron migration;GO:0007155//cell adhesion;GO:0007158//neuron cell-cell adhesion;GO:0007626//locomotory behavior;GO:0016477//cell migration;GO:0098609//cell-cell adhesion	--
1	160845592	160845691	MergePeak_1301	ENSMUSG00000043467	-	160830492	160862419	3utr	ENSMUSG00000043467	Zbtb37	zinc finger and BTB domain containing 37 [Source:MGI Symbol;Acc:MGI:2444467]	-	-	-	-	GO:0005654//nucleoplasm	GO:0000978//RNA polymerase II cis-regulatory region sequence-specific DNA binding;GO:0001227//DNA-binding transcription repressor activity, RNA polymerase II-specific;GO:0005515//protein binding;GO:1990837//sequence-specific double-stranded DNA binding	GO:0000122//negative regulation of transcription by RNA polymerase II;GO:0006357//regulation of transcription by RNA polymerase II	ZBTB
1	160847242	160847466	MergePeak_1303	ENSMUSG00000043467	-	160830492	160862419	3utr,stop_codon	ENSMUSG00000043467	Zbtb37	zinc finger and BTB domain containing 37 [Source:MGI Symbol;Acc:MGI:2444467]	-	-	-	-	GO:0005654//nucleoplasm	GO:0000978//RNA polymerase II cis-regulatory region sequence-specific DNA binding;GO:0001227//DNA-binding transcription repressor activity, RNA polymerase II-specific;GO:0005515//protein binding;GO:1990837//sequence-specific double-stranded DNA binding	GO:0000122//negative regulation of transcription by RNA polymerase II;GO:0006357//regulation of transcription by RNA polymerase II	ZBTB
1	160898708	160898882	MergePeak_1314	ENSMUSG00000026708	+	160898283	160914290	5utr	ENSMUSG00000026708	Cenpl	centromere protein L [Source:MGI Symbol;Acc:MGI:1917704]	-	-	-	-	GO:0000775//chromosome, centromeric region;GO:0005575//cellular_component;GO:0005634//nucleus;GO:0005694//chromosome	GO:0003674//molecular_function	GO:0008150//biological_process	--
1	160905866	160907452	MergePeak_1315	ENSMUSG00000026708	+	160898283	160914290	cds	ENSMUSG00000026708	Cenpl	centromere protein L [Source:MGI Symbol;Acc:MGI:1917704]	-	-	-	-	GO:0000775//chromosome, centromeric region;GO:0005575//cellular_component;GO:0005634//nucleus;GO:0005694//chromosome	GO:0003674//molecular_function	GO:0008150//biological_process	--
1	160916745	160916944	MergePeak_1319	ENSMUSG00000026705	-	160915945	160959081	3utr	ENSMUSG00000026705	Klhl20	kelch-like 20 [Source:MGI Symbol;Acc:MGI:2444855]	-	-	-	-	GO:0005634//nucleus;GO:0005737//cytoplasm;GO:0005794//Golgi apparatus;GO:0005802//trans-Golgi network;GO:0005829//cytosol;GO:0016605//PML body;GO:0030424//axon;GO:0030425//dendrite;GO:0031463//Cul3-RING ubiquitin ligase complex;GO:0042995//cell projection;GO:0048471//perinuclear region of cytoplasm	GO:0003779//actin binding;GO:0004842//ubiquitin-protein transferase activity;GO:0005515//protein binding;GO:0019964//interferon-gamma binding	GO:0006895//Golgi to endosome transport;GO:0015031//protein transport;GO:0016567//protein ubiquitination;GO:0043066//negative regulation of apoptotic process;GO:0043161//proteasome-mediated ubiquitin-dependent protein catabolic process;GO:1990390//protein K33-linked ubiquitination	--
1	160929140	160930633	MergePeak_1321	ENSMUSG00000026705	-	160915945	160959081	cds	ENSMUSG00000026705	Klhl20	kelch-like 20 [Source:MGI Symbol;Acc:MGI:2444855]	-	-	-	-	GO:0005634//nucleus;GO:0005737//cytoplasm;GO:0005794//Golgi apparatus;GO:0005802//trans-Golgi network;GO:0005829//cytosol;GO:0016605//PML body;GO:0030424//axon;GO:0030425//dendrite;GO:0031463//Cul3-RING ubiquitin ligase complex;GO:0042995//cell projection;GO:0048471//perinuclear region of cytoplasm	GO:0003779//actin binding;GO:0004842//ubiquitin-protein transferase activity;GO:0005515//protein binding;GO:0019964//interferon-gamma binding	GO:0006895//Golgi to endosome transport;GO:0015031//protein transport;GO:0016567//protein ubiquitination;GO:0043066//negative regulation of apoptotic process;GO:0043161//proteasome-mediated ubiquitin-dependent protein catabolic process;GO:1990390//protein K33-linked ubiquitination	--
1	161661688	161661737	MergePeak_1329	ENSMUSG00000040297	-	161643683	161704251	cds	ENSMUSG00000040297	Suco	SUN domain containing ossification factor [Source:MGI Symbol;Acc:MGI:2138346]	-	-	-	-	GO:0005737//cytoplasm;GO:0005783//endoplasmic reticulum;GO:0005791//rough endoplasmic reticulum;GO:0016020//membrane;GO:0016021//integral component of membrane;GO:0030867//rough endoplasmic reticulum membrane	GO:0003674//molecular_function	GO:0001503//ossification;GO:0032967//positive regulation of collagen biosynthetic process;GO:0045669//positive regulation of osteoblast differentiation;GO:0046850//regulation of bone remodeling	--
1	161798930	161799129	MergePeak_1332	ENSMUSG00000026698	+	161796797	161801003	3utr,stop_codon,ncrna	ENSMUSG00000026698	Pigc	phosphatidylinositol glycan anchor biosynthesis, class C [Source:MGI Symbol;Acc:MGI:1914542]	Metabolism;Metabolism	Global and overview maps;Glycan biosynthesis and metabolism	ko01100//Metabolic pathways;ko00563//Glycosylphosphatidylinositol (GPI)-anchor biosynthesis	K03859;K03859	GO:0000506//glycosylphosphatidylinositol-N-acetylglucosaminyltransferase (GPI-GnT) complex;GO:0005783//endoplasmic reticulum;GO:0005789//endoplasmic reticulum membrane;GO:0016020//membrane;GO:0016021//integral component of membrane	-	GO:0006506//GPI anchor biosynthetic process	--
1	161798930	161799129	MergePeak_1332	ENSMUSG00000086277	-	161769655	161807205	-,ncrna	ENSMUSG00000086277	4930558K02Rik	RIKEN cDNA 4930558K02 gene [Source:MGI Symbol;Acc:MGI:1922618]	-	-	-	-	GO:0005575//cellular_component	GO:0003674//molecular_function	GO:0008150//biological_process	--
1	161798930	161799129	MergePeak_1332	ENSMUSG00000103393	+	161796769	161854675	-,ncrna
1	162369890	162369964	MergePeak_1337	ENSMUSG00000026694	-	162359696	162376120	cds	ENSMUSG00000026694	Eef1aknmt	EEF1A lysine and N-terminal methyltransferase [Source:MGI Symbol;Acc:MGI:1918699]	-	-	-	-	GO:0005634//nucleus;GO:0005737//cytoplasm;GO:0005739//mitochondrion	GO:0003674//molecular_function;GO:0003824//catalytic activity;GO:0008168//methyltransferase activity;GO:0008757//S-adenosylmethionine-dependent methyltransferase activity;GO:0016740//transferase activity	GO:0000122//negative regulation of transcription by RNA polymerase II;GO:0008152//metabolic process;GO:0032259//methylation;GO:1901564//organonitrogen compound metabolic process;GO:1902807//negative regulation of cell cycle G1/S phase transition	--
1	162373354	162373403	MergePeak_1338	ENSMUSG00000026694	-	162359696	162376120	cds	ENSMUSG00000026694	Eef1aknmt	EEF1A lysine and N-terminal methyltransferase [Source:MGI Symbol;Acc:MGI:1918699]	-	-	-	-	GO:0005634//nucleus;GO:0005737//cytoplasm;GO:0005739//mitochondrion	GO:0003674//molecular_function;GO:0003824//catalytic activity;GO:0008168//methyltransferase activity;GO:0008757//S-adenosylmethionine-dependent methyltransferase activity;GO:0016740//transferase activity	GO:0000122//negative regulation of transcription by RNA polymerase II;GO:0008152//metabolic process;GO:0032259//methylation;GO:1901564//organonitrogen compound metabolic process;GO:1902807//negative regulation of cell cycle G1/S phase transition	--
1	162500219	162500268	MergePeak_1344	ENSMUSG00000040225	-	162498296	162568125	3utr	ENSMUSG00000040225	Prrc2c	proline-rich coiled-coil 2C [Source:MGI Symbol;Acc:MGI:1913754]	-	-	-	-	GO:0005737//cytoplasm;GO:0005829//cytosol;GO:0010494//cytoplasmic stress granule	GO:0008022//protein C-terminus binding	GO:0002244//hematopoietic progenitor cell differentiation;GO:0030154//cell differentiation;GO:0034063//stress granule assembly	--
1	162525772	162526551	MergePeak_1346	ENSMUSG00000040225	-	162498296	162568125	cds	ENSMUSG00000040225	Prrc2c	proline-rich coiled-coil 2C [Source:MGI Symbol;Acc:MGI:1913754]	-	-	-	-	GO:0005737//cytoplasm;GO:0005829//cytosol;GO:0010494//cytoplasmic stress granule	GO:0008022//protein C-terminus binding	GO:0002244//hematopoietic progenitor cell differentiation;GO:0030154//cell differentiation;GO:0034063//stress granule assembly	--
1	163781340	163781489	MergePeak_1357	ENSMUSG00000026584	+	163757334	163782695	3utr	ENSMUSG00000026584	Scyl3	SCY1-like 3 (S. cerevisiae) [Source:MGI Symbol;Acc:MGI:1921385]	-	-	-	-	GO:0000139//Golgi membrane;GO:0005737//cytoplasm;GO:0005794//Golgi apparatus;GO:0030027//lamellipodium;GO:0042995//cell projection	GO:0004672//protein kinase activity;GO:0005515//protein binding;GO:0005524//ATP binding;GO:0042802//identical protein binding	GO:0006468//protein phosphorylation;GO:0006954//inflammatory response;GO:0008104//protein localization;GO:0021522//spinal cord motor neuron differentiation;GO:0048666//neuron development	--
1	163781340	163781489	MergePeak_1357	ENSMUSG00000041406	-	163781323	163822365	3utr	ENSMUSG00000041406	BC055324	cDNA sequence BC055324 [Source:MGI Symbol;Acc:MGI:3590554]	-	-	-	-	GO:0005575//cellular_component	GO:0003674//molecular_function	GO:0008150//biological_process	--
1	163824425	163824812	MergePeak_1360	ENSMUSG00000041396	+	163822458	163824812	3utr,cds,stop_codon	ENSMUSG00000041396	Mettl18	methyltransferase like 18 [Source:MGI Symbol;Acc:MGI:1917212]	-	-	-	-	GO:0005634//nucleus;GO:0005730//nucleolus;GO:0005737//cytoplasm;GO:0005829//cytosol;GO:0032991//protein-containing complex	GO:0008168//methyltransferase activity;GO:0016740//transferase activity;GO:0018064//protein-L-histidine N-tele-methyltransferase activity;GO:0031072//heat shock protein binding	GO:0006417//regulation of translation;GO:0018026//peptidyl-lysine monomethylation;GO:0032259//methylation;GO:0042038//peptidyl-histidine methylation, to form tele-methylhistidine;GO:0090069//regulation of ribosome biogenesis;GO:2000232//regulation of rRNA processing	--
1	164019527	164019726	MergePeak_1362	ENSMUSG00000026579	+	163979407	164047846	cds	ENSMUSG00000026579	F5	coagulation factor V [Source:MGI Symbol;Acc:MGI:88382]	Organismal Systems	Immune system	ko04610//Complement and coagulation cascades	K03902	GO:0005576//extracellular region;GO:0005615//extracellular space;GO:0005783//endoplasmic reticulum;GO:0005794//Golgi apparatus;GO:0031091//platelet alpha granule	GO:0005507//copper ion binding;GO:0046872//metal ion binding	GO:0006508//proteolysis;GO:0007596//blood coagulation;GO:0007599//hemostasis;GO:0008015//blood circulation;GO:0031638//zymogen activation;GO:0032571//response to vitamin K	--
1	164089701	164089775	MergePeak_1366	ENSMUSG00000040918	+	164076615	164092954	cds	ENSMUSG00000040918	Slc19a2	solute carrier family 19 (thiamine transporter), member 2 [Source:MGI Symbol;Acc:MGI:1928761]	Organismal Systems	Digestive system	ko04977//Vitamin digestion and absorption	K14610	GO:0005886//plasma membrane;GO:0016020//membrane;GO:0016021//integral component of membrane	GO:0015234//thiamine transmembrane transporter activity;GO:0090482//vitamin transmembrane transporter activity	GO:0015888//thiamine transport;GO:0035461//vitamin transmembrane transport;GO:0051180//vitamin transport;GO:0055085//transmembrane transport;GO:0071934//thiamine transmembrane transport	--
1	164129889	164130013	MergePeak_1373	ENSMUSG00000026577	-	164117369	164135053	cds	ENSMUSG00000026577	Blzf1	basic leucine zipper nuclear factor 1 [Source:MGI Symbol;Acc:MGI:1201607]	-	-	-	-	GO:0000139//Golgi membrane;GO:0005634//nucleus;GO:0005654//nucleoplasm;GO:0005794//Golgi apparatus;GO:0016020//membrane;GO:0043231//intracellular membrane-bounded organelle	GO:0005515//protein binding;GO:0019899//enzyme binding;GO:0031625//ubiquitin protein ligase binding	GO:0007030//Golgi organization;GO:0015031//protein transport;GO:0016192//vesicle-mediated transport;GO:0043001//Golgi to plasma membrane protein transport	Others
1	165704470	165704644	MergePeak_1394	ENSMUSG00000005763	+	165692224	165704846	-	ENSMUSG00000005763	Cd247	CD247 antigen [Source:MGI Symbol;Acc:MGI:88334]	Human Diseases;Human Diseases;Organismal Systems;Organismal Systems;Organismal Systems;Human Diseases;Human Diseases;Organismal Systems	Infectious disease: viral;Infectious disease: viral;Immune system;Immune system;Immune system;Infectious disease: parasitic;Cancer: overview;Immune system	ko05169//Epstein-Barr virus infection;ko05170//Human immunodeficiency virus 1 infection;ko04650//Natural killer cell mediated cytotoxicity;ko04660//T cell receptor signaling pathway;ko04659//Th17 cell differentiation;ko05142//Chagas disease;ko05235//PD-L1 expression and PD-1 checkpoint pathway in cancer;ko04658//Th1 and Th2 cell differentiation	K06453;K06453;K06453;K06453;K06453;K06453;K06453;K06453	GO:0005737//cytoplasm;GO:0005794//Golgi apparatus;GO:0005886//plasma membrane;GO:0016020//membrane;GO:0016021//integral component of membrane;GO:0033001//Fc-gamma receptor III complex;GO:0042101//T cell receptor complex;GO:0042105//alpha-beta T cell receptor complex;GO:0098797//plasma membrane protein complex	GO:0004888//transmembrane signaling receptor activity;GO:0005515//protein binding;GO:0042802//identical protein binding;GO:0042803//protein homodimerization activity;GO:0046982//protein heterodimerization activity;GO:1990782//protein tyrosine kinase binding	GO:0002250//adaptive immune response;GO:0002376//immune system process;GO:0007166//cell surface receptor signaling pathway;GO:0038094//Fc-gamma receptor signaling pathway;GO:0050852//T cell receptor signaling pathway;GO:0065003//protein-containing complex assembly;GO:2000010//positive regulation of protein localization to cell surface	--
1	165704470	165704644	MergePeak_1394	ENSMUSG00000026565	-	165692723	165762517	cds	ENSMUSG00000026565	Pou2f1	POU domain, class 2, transcription factor 1 [Source:MGI Symbol;Acc:MGI:101898]	Human Diseases;Human Diseases	Infectious disease: viral;Cardiovascular disease	ko05168//Herpes simplex virus 1 infection;ko05417//Lipid and atherosclerosis	K09364;K09364	GO:0005634//nucleus;GO:0005654//nucleoplasm;GO:0005667//transcription regulator complex;GO:0005783//endoplasmic reticulum;GO:0043231//intracellular membrane-bounded organelle;GO:0090575//RNA polymerase II transcription regulator complex	GO:0000976//transcription cis-regulatory region binding;GO:0000978//RNA polymerase II cis-regulatory region sequence-specific DNA binding;GO:0000979//RNA polymerase II core promoter sequence-specific DNA binding;GO:0000981//DNA-binding transcription factor activity, RNA polymerase II-specific;GO:0003677//DNA binding;GO:0003682//chromatin binding;GO:0003700//DNA-binding transcription factor activi…	GO:0006355//regulation of transcription, DNA-templated;GO:0006357//regulation of transcription by RNA polymerase II;GO:0006366//transcription by RNA polymerase II;GO:0010629//negative regulation of gene expression;GO:0030910//olfactory placode formation;GO:0045892//negative regulation of transcription, DNA-templated;GO:0045944//positive regulation of transcription by RNA polymerase II;GO:0060235/…	Pou
1	166207422	166207521	MergePeak_1395	ENSMUSG00000026563	+	166206666	166221190	-,ncrna	ENSMUSG00000026563	Tada1	transcriptional adaptor 1 [Source:MGI Symbol;Acc:MGI:1196415]	-	-	-	-	GO:0000124//SAGA complex;GO:0005634//nucleus;GO:0005654//nucleoplasm;GO:0005829//cytosol;GO:0005925//focal adhesion;GO:0070461//SAGA-type complex	GO:0003713//transcription coactivator activity	GO:0006282//regulation of DNA repair;GO:0006357//regulation of transcription by RNA polymerase II;GO:0035521//monoubiquitinated histone deubiquitination;GO:0035522//monoubiquitinated histone H2A deubiquitination;GO:0043484//regulation of RNA splicing;GO:0043966//histone H3 acetylation;GO:0045893//positive regulation of transcription, DNA-templated	--
1	166207422	166207521	MergePeak_1395	ENSMUSG00000103400	-	166205447	166208062	-,ncrna
1	166227126	166227175	MergePeak_1401	ENSMUSG00000040596	-	166219797	166236960	cds	ENSMUSG00000040596	Pogk	pogo transposable element with KRAB domain [Source:MGI Symbol;Acc:MGI:1918842]	-	-	-	-	GO:0005654//nucleoplasm	GO:0003676//nucleic acid binding	GO:0006355//regulation of transcription, DNA-templated	--
1	166236042	166236631	MergePeak_1403	ENSMUSG00000040596	-	166219797	166236960	5utr,cds,start_codon	ENSMUSG00000040596	Pogk	pogo transposable element with KRAB domain [Source:MGI Symbol;Acc:MGI:1918842]	-	-	-	-	GO:0005654//nucleoplasm	GO:0003676//nucleic acid binding	GO:0006355//regulation of transcription, DNA-templated	--
1	166908619	166915671	MergePeak_1405	ENSMUSG00000060568	+	166828986	166918871	3utr	ENSMUSG00000060568	Fam78b	family with sequence similarity 78, member B [Source:MGI Symbol;Acc:MGI:2443050]	-	-	-	-	GO:0005575//cellular_component	GO:0003674//molecular_function	GO:0008150//biological_process	--
1	166915847	166916021	MergePeak_1406	ENSMUSG00000060568	+	166828986	166918871	3utr	ENSMUSG00000060568	Fam78b	family with sequence similarity 78, member B [Source:MGI Symbol;Acc:MGI:2443050]	-	-	-	-	GO:0005575//cellular_component	GO:0003674//molecular_function	GO:0008150//biological_process	--
1	169332147	169333677	MergePeak_1419	ENSMUSG00000026683	-	169325503	169359033	cds	ENSMUSG00000026683	Nuf2	NUF2, NDC80 kinetochore complex component [Source:MGI Symbol;Acc:MGI:1914227]	-	-	-	-	GO:0000775//chromosome, centromeric region;GO:0000776//kinetochore;GO:0005634//nucleus;GO:0005654//nucleoplasm;GO:0005694//chromosome;GO:0005829//cytosol;GO:0031262//Ndc80 complex;GO:0031617//NMS complex	GO:0044877//protein-containing complex binding	GO:0007049//cell cycle;GO:0007052//mitotic spindle organization;GO:0007059//chromosome segregation;GO:0007094//mitotic spindle assembly checkpoint signaling;GO:0008608//attachment of spindle microtubules to kinetochore;GO:0045132//meiotic chromosome segregation;GO:0051301//cell division;GO:0051315//attachment of mitotic spindle microtubules to kinetochore;GO:0051383//kinetochore organization	--
1	169334889	169337695	MergePeak_1420	ENSMUSG00000026683	-	169325503	169359033	cds	ENSMUSG00000026683	Nuf2	NUF2, NDC80 kinetochore complex component [Source:MGI Symbol;Acc:MGI:1914227]	-	-	-	-	GO:0000775//chromosome, centromeric region;GO:0000776//kinetochore;GO:0005634//nucleus;GO:0005654//nucleoplasm;GO:0005694//chromosome;GO:0005829//cytosol;GO:0031262//Ndc80 complex;GO:0031617//NMS complex	GO:0044877//protein-containing complex binding	GO:0007049//cell cycle;GO:0007052//mitotic spindle organization;GO:0007059//chromosome segregation;GO:0007094//mitotic spindle assembly checkpoint signaling;GO:0008608//attachment of spindle microtubules to kinetochore;GO:0045132//meiotic chromosome segregation;GO:0051301//cell division;GO:0051315//attachment of mitotic spindle microtubules to kinetochore;GO:0051383//kinetochore organization	--
1	169337771	169337895	MergePeak_1421	ENSMUSG00000026683	-	169337686	169358980	3utr,cds,stop_codon	ENSMUSG00000026683	Nuf2	NUF2, NDC80 kinetochore complex component [Source:MGI Symbol;Acc:MGI:1914227]	-	-	-	-	GO:0000775//chromosome, centromeric region;GO:0000776//kinetochore;GO:0005634//nucleus;GO:0005654//nucleoplasm;GO:0005694//chromosome;GO:0005829//cytosol;GO:0031262//Ndc80 complex;GO:0031617//NMS complex	GO:0044877//protein-containing complex binding	GO:0007049//cell cycle;GO:0007052//mitotic spindle organization;GO:0007059//chromosome segregation;GO:0007094//mitotic spindle assembly checkpoint signaling;GO:0008608//attachment of spindle microtubules to kinetochore;GO:0045132//meiotic chromosome segregation;GO:0051301//cell division;GO:0051315//attachment of mitotic spindle microtubules to kinetochore;GO:0051383//kinetochore organization	--
1	169571046	169571270	MergePeak_1422	ENSMUSG00000038530	-	169569046	169575211	3utr,cds,stop_codon	ENSMUSG00000038530	Rgs4	regulator of G-protein signaling 4 [Source:MGI Symbol;Acc:MGI:108409]	-	-	-	-	GO:0005634//nucleus;GO:0005737//cytoplasm;GO:0005829//cytosol;GO:0005886//plasma membrane;GO:0016020//membrane;GO:0032991//protein-containing complex	GO:0001965//G-protein alpha-subunit binding;GO:0005096//GTPase activator activity	GO:0001975//response to amphetamine;GO:0007186//G protein-coupled receptor signaling pathway;GO:0007420//brain development;GO:0010460//positive regulation of heart rate;GO:0042220//response to cocaine;GO:0043278//response to morphine;GO:0043547//positive regulation of GTPase activity;GO:0045471//response to ethanol;GO:0045744//negative regulation of G protein-coupled receptor signaling pathway;GO…	--
1	169798208	169798382	MergePeak_1424	ENSMUSG00000097503	+	169796959	169799965	-,ncrna
1	169803476	169803550	MergePeak_1427	ENSMUSG00000026674	-	169799876	169938130	3utr	ENSMUSG00000026674	Ddr2	discoidin domain receptor family, member 2 [Source:MGI Symbol;Acc:MGI:1345277]	-	-	-	-	GO:0005886//plasma membrane;GO:0005887//integral component of plasma membrane;GO:0015629//actin cytoskeleton;GO:0016020//membrane;GO:0016021//integral component of membrane;GO:0016324//apical plasma membrane;GO:0043235//receptor complex	GO:0000166//nucleotide binding;GO:0004672//protein kinase activity;GO:0004712//protein serine/threonine/tyrosine kinase activity;GO:0004713//protein tyrosine kinase activity;GO:0004714//transmembrane receptor protein tyrosine kinase activity;GO:0005518//collagen binding;GO:0005524//ATP binding;GO:0016301//kinase activity;GO:0016740//transferase activity;GO:0038062//protein tyrosine kinase collage…	GO:0001503//ossification;GO:0003416//endochondral bone growth;GO:0006468//protein phosphorylation;GO:0007169//transmembrane receptor protein tyrosine kinase signaling pathway;GO:0008284//positive regulation of cell population proliferation;GO:0010763//positive regulation of fibroblast migration;GO:0016310//phosphorylation;GO:0018108//peptidyl-tyrosine phosphorylation;GO:0030199//collagen fibril o…	--
1	170026089	170026163	MergePeak_1434	ENSMUSG00000026667	-	170020989	170042966	3utr	ENSMUSG00000026667	Uhmk1	U2AF homology motif (UHM) kinase 1 [Source:MGI Symbol;Acc:MGI:1341908]	-	-	-	-	GO:0005634//nucleus;GO:0005654//nucleoplasm;GO:0005737//cytoplasm;GO:0016607//nuclear speck;GO:0030424//axon;GO:0032839//dendrite cytoplasm;GO:0043231//intracellular membrane-bounded organelle;GO:0071598//neuronal ribonucleoprotein granule	GO:0000166//nucleotide binding;GO:0003676//nucleic acid binding;GO:0003723//RNA binding;GO:0004672//protein kinase activity;GO:0004674//protein serine/threonine kinase activity;GO:0004712//protein serine/threonine/tyrosine kinase activity;GO:0005515//protein binding;GO:0005524//ATP binding;GO:0016301//kinase activity;GO:0016740//transferase activity;GO:0019899//enzyme binding;GO:0043021//ribonucl…	GO:0006468//protein phosphorylation;GO:0016310//phosphorylation;GO:0018105//peptidyl-serine phosphorylation;GO:0031175//neuron projection development;GO:0045948//positive regulation of translational initiation;GO:0046777//protein autophosphorylation;GO:0046825//regulation of protein export from nucleus;GO:0051726//regulation of cell cycle	--
1	170027289	170027388	MergePeak_1435	ENSMUSG00000026667	-	170020989	170042966	3utr,stop_codon	ENSMUSG00000026667	Uhmk1	U2AF homology motif (UHM) kinase 1 [Source:MGI Symbol;Acc:MGI:1341908]	-	-	-	-	GO:0005634//nucleus;GO:0005654//nucleoplasm;GO:0005737//cytoplasm;GO:0016607//nuclear speck;GO:0030424//axon;GO:0032839//dendrite cytoplasm;GO:0043231//intracellular membrane-bounded organelle;GO:0071598//neuronal ribonucleoprotein granule	GO:0000166//nucleotide binding;GO:0003676//nucleic acid binding;GO:0003723//RNA binding;GO:0004672//protein kinase activity;GO:0004674//protein serine/threonine kinase activity;GO:0004712//protein serine/threonine/tyrosine kinase activity;GO:0005515//protein binding;GO:0005524//ATP binding;GO:0016301//kinase activity;GO:0016740//transferase activity;GO:0019899//enzyme binding;GO:0043021//ribonucl…	GO:0006468//protein phosphorylation;GO:0016310//phosphorylation;GO:0018105//peptidyl-serine phosphorylation;GO:0031175//neuron projection development;GO:0045948//positive regulation of translational initiation;GO:0046777//protein autophosphorylation;GO:0046825//regulation of protein export from nucleus;GO:0051726//regulation of cell cycle	--
1	170496681	170496830	MergePeak_1436	ENSMUSG00000038463	+	170472101	170510358	cds	ENSMUSG00000038463	Olfml2b	olfactomedin-like 2B [Source:MGI Symbol;Acc:MGI:2443310]	-	-	-	-	GO:0005576//extracellular region;GO:0005615//extracellular space;GO:0031012//extracellular matrix	GO:0042802//identical protein binding;GO:0050840//extracellular matrix binding	GO:0007165//signal transduction;GO:0030198//extracellular matrix organization	--
1	170509614	170509888	MergePeak_1437	ENSMUSG00000038463	+	170472101	170510358	cds,stop_codon	ENSMUSG00000038463	Olfml2b	olfactomedin-like 2B [Source:MGI Symbol;Acc:MGI:2443310]	-	-	-	-	GO:0005576//extracellular region;GO:0005615//extracellular space;GO:0031012//extracellular matrix	GO:0042802//identical protein binding;GO:0050840//extracellular matrix binding	GO:0007165//signal transduction;GO:0030198//extracellular matrix organization	--
1	170510139	170510263	MergePeak_1438	ENSMUSG00000038463	+	170472101	170510358	3utr	ENSMUSG00000038463	Olfml2b	olfactomedin-like 2B [Source:MGI Symbol;Acc:MGI:2443310]	-	-	-	-	GO:0005576//extracellular region;GO:0005615//extracellular space;GO:0031012//extracellular matrix	GO:0042802//identical protein binding;GO:0050840//extracellular matrix binding	GO:0007165//signal transduction;GO:0030198//extracellular matrix organization	--
1	170535968	170536042	MergePeak_1441	ENSMUSG00000026663	-	170532243	170695340	3utr	ENSMUSG00000026663	Atf6	activating transcription factor 6 [Source:MGI Symbol;Acc:MGI:1926157]	Human Diseases;Human Diseases;Human Diseases;Human Diseases;Human Diseases;Genetic Information Processing	Neurodegenerative disease;Neurodegenerative disease;Neurodegenerative disease;Neurodegenerative disease;Cardiovascular disease;Folding, sorting and degradation	ko05022//Pathways of neurodegeneration - multiple diseases;ko05010//Alzheimer disease;ko05014//Amyotrophic lateral sclerosis;ko05012//Parkinson disease;ko05417//Lipid and atherosclerosis;ko04141//Protein processing in endoplasmic reticulum	K09054;K09054;K09054;K09054;K09054;K09054	GO:0000139//Golgi membrane;GO:0005634//nucleus;GO:0005737//cytoplasm;GO:0005783//endoplasmic reticulum;GO:0005789//endoplasmic reticulum membrane;GO:0005794//Golgi apparatus;GO:0016020//membrane;GO:0016021//integral component of membrane;GO:0030176//integral component of endoplasmic reticulum membrane;GO:0090575//RNA polymerase II transcription regulator complex	GO:0000976//transcription cis-regulatory region binding;GO:0000977//RNA polymerase II transcription regulatory region sequence-specific DNA binding;GO:0000978//RNA polymerase II cis-regulatory region sequence-specific DNA binding;GO:0000981//DNA-binding transcription factor activity, RNA polymerase II-specific;GO:0001228//DNA-binding transcription activator activity, RNA polymerase II-specific;GO…	GO:0001654//eye development;GO:0006355//regulation of transcription, DNA-templated;GO:0006357//regulation of transcription by RNA polymerase II;GO:0006986//response to unfolded protein;GO:0007601//visual perception;GO:0010508//positive regulation of autophagy;GO:0030968//endoplasmic reticulum unfolded protein response;GO:0043065//positive regulation of apoptotic process;GO:0045944//positive regul…	TF_bZIP
1	171045430	171045729	MergePeak_1445	ENSMUSG00000005674	-	171043580	171050083	3utr	ENSMUSG00000005674	Tomm40l	translocase of outer mitochondrial membrane 40-like [Source:MGI Symbol;Acc:MGI:3589112]	Human Diseases;Human Diseases	Neurodegenerative disease;Neurodegenerative disease	ko05022//Pathways of neurodegeneration - multiple diseases;ko05014//Amyotrophic lateral sclerosis	K11518;K11518	GO:0005739//mitochondrion;GO:0005741//mitochondrial outer membrane;GO:0005742//mitochondrial outer membrane translocase complex;GO:0016020//membrane;GO:0016021//integral component of membrane;GO:0032991//protein-containing complex;GO:0046930//pore complex	GO:0008320//protein transmembrane transporter activity;GO:0015288//porin activity;GO:0030943//mitochondrion targeting sequence binding;GO:0070678//preprotein binding	GO:0006811//ion transport;GO:0015031//protein transport;GO:0030150//protein import into mitochondrial matrix;GO:0055085//transmembrane transport	--
1	171045430	171045729	MergePeak_1445	ENSMUSG00000005677	+	171041555	171048270	-	ENSMUSG00000005677	Nr1i3	nuclear receptor subfamily 1, group I, member 3 [Source:MGI Symbol;Acc:MGI:1346307]	Human Diseases	Cancer: overview	ko05207//Chemical carcinogenesis - receptor activation	K08541	GO:0005634//nucleus;GO:0005654//nucleoplasm;GO:0005737//cytoplasm;GO:0005829//cytosol;GO:0005856//cytoskeleton	GO:0000977//RNA polymerase II transcription regulatory region sequence-specific DNA binding;GO:0000978//RNA polymerase II cis-regulatory region sequence-specific DNA binding;GO:0001228//DNA-binding transcription activator activity, RNA polymerase II-specific;GO:0003677//DNA binding;GO:0003700//DNA-binding transcription factor activity;GO:0004879//nuclear receptor activity;GO:0005515//protein bind…	GO:0000122//negative regulation of transcription by RNA polymerase II;GO:0001649//osteoblast differentiation;GO:0006355//regulation of transcription, DNA-templated;GO:0030154//cell differentiation;GO:0030522//intracellular receptor signaling pathway;GO:0045892//negative regulation of transcription, DNA-templated;GO:0045944//positive regulation of transcription by RNA polymerase II	THR-like
1	171046331	171046430	MergePeak_1446	ENSMUSG00000005674	-	171043580	171050083	3utr	ENSMUSG00000005674	Tomm40l	translocase of outer mitochondrial membrane 40-like [Source:MGI Symbol;Acc:MGI:3589112]	Human Diseases;Human Diseases	Neurodegenerative disease;Neurodegenerative disease	ko05022//Pathways of neurodegeneration - multiple diseases;ko05014//Amyotrophic lateral sclerosis	K11518;K11518	GO:0005739//mitochondrion;GO:0005741//mitochondrial outer membrane;GO:0005742//mitochondrial outer membrane translocase complex;GO:0016020//membrane;GO:0016021//integral component of membrane;GO:0032991//protein-containing complex;GO:0046930//pore complex	GO:0008320//protein transmembrane transporter activity;GO:0015288//porin activity;GO:0030943//mitochondrion targeting sequence binding;GO:0070678//preprotein binding	GO:0006811//ion transport;GO:0015031//protein transport;GO:0030150//protein import into mitochondrial matrix;GO:0055085//transmembrane transport	--
1	171046331	171046430	MergePeak_1446	ENSMUSG00000005677	+	171041555	171048270	3utr,stop_codon	ENSMUSG00000005677	Nr1i3	nuclear receptor subfamily 1, group I, member 3 [Source:MGI Symbol;Acc:MGI:1346307]	Human Diseases	Cancer: overview	ko05207//Chemical carcinogenesis - receptor activation	K08541	GO:0005634//nucleus;GO:0005654//nucleoplasm;GO:0005737//cytoplasm;GO:0005829//cytosol;GO:0005856//cytoskeleton	GO:0000977//RNA polymerase II transcription regulatory region sequence-specific DNA binding;GO:0000978//RNA polymerase II cis-regulatory region sequence-specific DNA binding;GO:0001228//DNA-binding transcription activator activity, RNA polymerase II-specific;GO:0003677//DNA binding;GO:0003700//DNA-binding transcription factor activity;GO:0004879//nuclear receptor activity;GO:0005515//protein bind…	GO:0000122//negative regulation of transcription by RNA polymerase II;GO:0001649//osteoblast differentiation;GO:0006355//regulation of transcription, DNA-templated;GO:0030154//cell differentiation;GO:0030522//intracellular receptor signaling pathway;GO:0045892//negative regulation of transcription, DNA-templated;GO:0045944//positive regulation of transcription by RNA polymerase II	THR-like
1	171078665	171078889	MergePeak_1448	ENSMUSG00000006403	+	171077990	171088206	cds	ENSMUSG00000006403	Adamts4	a disintegrin-like and metallopeptidase (reprolysin type) with thrombospondin type 1 motif, 4 [Source:MGI Symbol;Acc:MGI:1339949]	-	-	-	-	GO:0005576//extracellular region;GO:0005615//extracellular space;GO:0016607//nuclear speck;GO:0031012//extracellular matrix;GO:0062023//collagen-containing extracellular matrix	GO:0002020//protease binding;GO:0004222//metalloendopeptidase activity;GO:0005515//protein binding;GO:0008233//peptidase activity;GO:0008237//metallopeptidase activity;GO:0016787//hydrolase activity;GO:0046872//metal ion binding	GO:0006508//proteolysis;GO:0030198//extracellular matrix organization;GO:0042742//defense response to bacterium	--
1	171078665	171078889	MergePeak_1448	ENSMUSG00000013593	-	171066307	171078957	5utr	ENSMUSG00000013593	Ndufs2	NADH:ubiquinone oxidoreductase core subunit S2 [Source:MGI Symbol;Acc:MGI:2385112]	Metabolism;Human Diseases;Human Diseases;Human Diseases;Human Diseases;Human Diseases;Human Diseases;Organismal Systems;Human Diseases;Human Diseases;Human Diseases;Organismal Systems;Metabolism	Global and overview maps;Neurodegenerative disease;Neurodegenerative disease;Neurodegenerative disease;Neurodegenerative disease;Neurodegenerative disease;Neurodegenerative disease;Environmental adaptation;Cancer: overview;Cardiovascular disease;Endocrine and metabolic disease;Nervous system;Energy metabolism	ko01100//Metabolic pathways;ko05022//Pathways of neurodegeneration - multiple diseases;ko05010//Alzheimer disease;ko05014//Amyotrophic lateral sclerosis;ko05016//Huntington disease;ko05012//Parkinson disease;ko05020//Prion disease;ko04714//Thermogenesis;ko05208//Chemical carcinogenesis - reactive oxygen species;ko05415//Diabetic cardiomyopathy;ko04932//Non-alcoholic fatty liver disease;ko04723//R…	K03935;K03935;K03935;K03935;K03935;K03935;K03935;K03935;K03935;K03935;K03935;K03935;K03935	GO:0005654//nucleoplasm;GO:0005739//mitochondrion;GO:0005743//mitochondrial inner membrane;GO:0005747//mitochondrial respiratory chain complex I;GO:0016020//membrane;GO:0070469//respirasome	GO:0003954//NADH dehydrogenase activity;GO:0005515//protein binding;GO:0008137//NADH dehydrogenase (ubiquinone) activity;GO:0016491//oxidoreductase activity;GO:0016651//oxidoreductase activity, acting on NAD(P)H;GO:0019826//oxygen sensor activity;GO:0031625//ubiquitin protein ligase binding;GO:0046872//metal ion binding;GO:0048038//quinone binding;GO:0051287//NAD binding;GO:0051536//iron-sulfur c…	GO:0006120//mitochondrial electron transport, NADH to ubiquinone;GO:0006979//response to oxidative stress;GO:0009060//aerobic respiration;GO:0022008//neurogenesis;GO:0022900//electron transport chain;GO:0032981//mitochondrial respiratory chain complex I assembly;GO:0042063//gliogenesis;GO:0042775//mitochondrial ATP synthesis coupled electron transport;GO:0042776//mitochondrial ATP synthesis coupl…	--
1	171235390	171235739	MergePeak_1461	ENSMUSG00000048865	+	171216522	171237808	cds	ENSMUSG00000048865	Arhgap30	Rho GTPase activating protein 30 [Source:MGI Symbol;Acc:MGI:2684948]	-	-	-	-	GO:0043231//intracellular membrane-bounded organelle	-	GO:0007165//signal transduction	--
1	171235840	171236014	MergePeak_1462	ENSMUSG00000048865	+	171216522	171237808	cds	ENSMUSG00000048865	Arhgap30	Rho GTPase activating protein 30 [Source:MGI Symbol;Acc:MGI:2684948]	-	-	-	-	GO:0043231//intracellular membrane-bounded organelle	-	GO:0007165//signal transduction	--
1	171236165	171236464	MergePeak_1463	ENSMUSG00000048865	+	171216522	171237808	cds	ENSMUSG00000048865	Arhgap30	Rho GTPase activating protein 30 [Source:MGI Symbol;Acc:MGI:2684948]	-	-	-	-	GO:0043231//intracellular membrane-bounded organelle	-	GO:0007165//signal transduction	--
1	171332171	171332318	MergePeak_1468	ENSMUSG00000060244	+	171331046	171332318	3utr	ENSMUSG00000060244	Alyref2	Aly/REF export factor 2 [Source:MGI Symbol;Acc:MGI:1913144]	Human Diseases;Human Diseases;Genetic Information Processing;Genetic Information Processing;Genetic Information Processing	Infectious disease: viral;Neurodegenerative disease;Transcription;Translation;Translation	ko05168//Herpes simplex virus 1 infection;ko05014//Amyotrophic lateral sclerosis;ko03040//Spliceosome;ko03013//Nucleocytoplasmic transport;ko03015//mRNA surveillance pathway	K12881;K12881;K12881;K12881;K12881	-	GO:0003676//nucleic acid binding;GO:0003723//RNA binding	-	--
1	171831702	171831776	MergePeak_1470	ENSMUSG00000026556	-	171828527	171856011	3utr	ENSMUSG00000026556	Vangl2	VANGL planar cell polarity 2 [Source:MGI Symbol;Acc:MGI:2135272]	Environmental Information Processing	Signal transduction	ko04310//Wnt signaling pathway	K04510	GO:0001725//stress fiber;GO:0005886//plasma membrane;GO:0005911//cell-cell junction;GO:0016020//membrane;GO:0016021//integral component of membrane;GO:0016323//basolateral plasma membrane;GO:0016324//apical plasma membrane;GO:0016328//lateral plasma membrane;GO:0030134//COPII-coated ER to Golgi transport vesicle;GO:0060187//cell pole;GO:0071944//cell periphery;GO:0090651//apical cytoplasm	GO:0005515//protein binding	GO:0001569//branching involved in blood vessel morphogenesis;GO:0001736//establishment of planar polarity;GO:0001843//neural tube closure;GO:0001942//hair follicle development;GO:0001947//heart looping;GO:0003148//outflow tract septum morphogenesis;GO:0003149//membranous septum morphogenesis;GO:0003150//muscular septum morphogenesis;GO:0003347//epicardial cell to mesenchymal cell transition;GO:00…	--
1	172145218	172145292	MergePeak_1484	ENSMUSG00000038034	+	172089208	172147408	cds	ENSMUSG00000038034	Igsf8	immunoglobulin superfamily, member 8 [Source:MGI Symbol;Acc:MGI:2154090]	-	-	-	-	GO:0016020//membrane;GO:0016021//integral component of membrane;GO:0043231//intracellular membrane-bounded organelle	-	-	--
1	172148543	172148717	MergePeak_1486	ENSMUSG00000038026	-	172148068	172156885	3utr	ENSMUSG00000038026	Kcnj9	potassium inwardly-rectifying channel, subfamily J, member 9 [Source:MGI Symbol;Acc:MGI:108007]	Organismal Systems;Organismal Systems;Organismal Systems;Organismal Systems;Organismal Systems;Organismal Systems;Human Diseases;Organismal Systems	Endocrine system;Nervous system;Nervous system;Endocrine system;Nervous system;Environmental adaptation;Substance dependence;Endocrine system	ko04921//Oxytocin signaling pathway;ko04723//Retrograde endocannabinoid signaling;ko04726//Serotonergic synapse;ko04915//Estrogen signaling pathway;ko04728//Dopaminergic synapse;ko04713//Circadian entrainment;ko05032//Morphine addiction;ko04929//GnRH secretion	K05002;K05002;K05002;K05002;K05002;K05002;K05002;K05002	GO:0005886//plasma membrane;GO:0016020//membrane;GO:0016021//integral component of membrane;GO:0098688//parallel fiber to Purkinje cell synapse;GO:0099056//integral component of presynaptic membrane	GO:0005242//inward rectifier potassium channel activity;GO:0005244//voltage-gated ion channel activity;GO:0015467//G-protein activated inward rectifier potassium channel activity;GO:0030165//PDZ domain binding	GO:0006811//ion transport;GO:0006813//potassium ion transport;GO:0034220//ion transmembrane transport;GO:0034765//regulation of ion transmembrane transport;GO:0071805//potassium ion transmembrane transport;GO:1990573//potassium ion import across plasma membrane	--
1	172206388	172206562	MergePeak_1491	ENSMUSG00000050229	+	172204113	172211666	3utr	ENSMUSG00000050229	Pigm	phosphatidylinositol glycan anchor biosynthesis, class M [Source:MGI Symbol;Acc:MGI:1914806]	Metabolism;Metabolism	Global and overview maps;Glycan biosynthesis and metabolism	ko01100//Metabolic pathways;ko00563//Glycosylphosphatidylinositol (GPI)-anchor biosynthesis	K05284;K05284	GO:0005783//endoplasmic reticulum;GO:0005789//endoplasmic reticulum membrane;GO:0016020//membrane;GO:0016021//integral component of membrane;GO:1990529//glycosylphosphatidylinositol-mannosyltransferase I complex	GO:0000030//mannosyltransferase activity;GO:0004376//glycolipid mannosyltransferase activity;GO:0016740//transferase activity;GO:0016757//glycosyltransferase activity;GO:0051751//alpha-1,4-mannosyltransferase activity	GO:0006506//GPI anchor biosynthetic process;GO:0097502//mannosylation	--
1	172211463	172211587	MergePeak_1493	ENSMUSG00000050229	+	172204113	172211666	3utr	ENSMUSG00000050229	Pigm	phosphatidylinositol glycan anchor biosynthesis, class M [Source:MGI Symbol;Acc:MGI:1914806]	Metabolism;Metabolism	Global and overview maps;Glycan biosynthesis and metabolism	ko01100//Metabolic pathways;ko00563//Glycosylphosphatidylinositol (GPI)-anchor biosynthesis	K05284;K05284	GO:0005783//endoplasmic reticulum;GO:0005789//endoplasmic reticulum membrane;GO:0016020//membrane;GO:0016021//integral component of membrane;GO:1990529//glycosylphosphatidylinositol-mannosyltransferase I complex	GO:0000030//mannosyltransferase activity;GO:0004376//glycolipid mannosyltransferase activity;GO:0016740//transferase activity;GO:0016757//glycosyltransferase activity;GO:0051751//alpha-1,4-mannosyltransferase activity	GO:0006506//GPI anchor biosynthetic process;GO:0097502//mannosylation	--
1	172303793	172303917	MergePeak_1494	ENSMUSG00000026548	+	172302925	172306142	cds	ENSMUSG00000026548	Slamf9	SLAM family member 9 [Source:MGI Symbol;Acc:MGI:1923692]	-	-	-	-	GO:0009986//cell surface;GO:0016020//membrane;GO:0016021//integral component of membrane	-	-	--
1	172305655	172305979	MergePeak_1495	ENSMUSG00000026548	+	172302925	172306142	3utr,cds,stop_codon	ENSMUSG00000026548	Slamf9	SLAM family member 9 [Source:MGI Symbol;Acc:MGI:1923692]	-	-	-	-	GO:0009986//cell surface;GO:0016020//membrane;GO:0016021//integral component of membrane	-	-	--
1	172325074	172325173	MergePeak_1498	ENSMUSG00000037995	+	172309881	172326445	cds	ENSMUSG00000037995	Igsf9	immunoglobulin superfamily, member 9 [Source:MGI Symbol;Acc:MGI:2135283]	-	-	-	-	GO:0005886//plasma membrane;GO:0016020//membrane;GO:0016021//integral component of membrane;GO:0030054//cell junction;GO:0030424//axon;GO:0030425//dendrite;GO:0045202//synapse;GO:0060077//inhibitory synapse	GO:0005515//protein binding;GO:0098632//cell-cell adhesion mediator activity	GO:0007156//homophilic cell adhesion via plasma membrane adhesion molecules;GO:0007399//nervous system development;GO:0016358//dendrite development;GO:0030154//cell differentiation;GO:0050807//regulation of synapse organization;GO:0098609//cell-cell adhesion	--
1	172341415	172341502	MergePeak_1503	ENSMUSG00000120125	-	172340840	172341502	-,ncrna
1	173255333	173280436	MergePeak_1506	ENSMUSG00000037860	+	173178445	173293606	5utr	ENSMUSG00000037860	Aim2	absent in melanoma 2 [Source:MGI Symbol;Acc:MGI:2686159]	Organismal Systems;Organismal Systems	Immune system;Immune system	ko04621//NOD-like receptor signaling pathway;ko04623//Cytosolic DNA-sensing pathway	K12966;K12966	GO:0005634//nucleus;GO:0005654//nucleoplasm;GO:0005737//cytoplasm;GO:0005739//mitochondrion;GO:0005829//cytosol;GO:0097169//AIM2 inflammasome complex	GO:0003677//DNA binding;GO:0003690//double-stranded DNA binding;GO:0005515//protein binding;GO:0042802//identical protein binding	GO:0002218//activation of innate immune response;GO:0002221//pattern recognition receptor signaling pathway;GO:0002230//positive regulation of defense response to virus by host;GO:0002376//immune system process;GO:0006915//apoptotic process;GO:0006954//inflammatory response;GO:0032088//negative regulation of NF-kappaB transcription factor activity;GO:0032731//positive regulation of interleukin-1 …	--
1	174886703	174886777	MergePeak_1509	ENSMUSG00000026527	-	174886653	175320066	3utr	ENSMUSG00000026527	Rgs7	regulator of G protein signaling 7 [Source:MGI Symbol;Acc:MGI:1346089]	-	-	-	-	GO:0005634//nucleus;GO:0005635//nuclear envelope;GO:0005737//cytoplasm;GO:0005829//cytosol;GO:0005886//plasma membrane;GO:0016020//membrane;GO:0032991//protein-containing complex;GO:0044292//dendrite terminus;GO:0045121//membrane raft;GO:0045211//postsynaptic membrane;GO:0098793//presynapse;GO:0098978//glutamatergic synapse	GO:0001965//G-protein alpha-subunit binding;GO:0005096//GTPase activator activity;GO:0005515//protein binding;GO:0031681//G-protein beta-subunit binding	GO:0001975//response to amphetamine;GO:0007186//G protein-coupled receptor signaling pathway;GO:0007420//brain development;GO:0008277//regulation of G protein-coupled receptor signaling pathway;GO:0009409//response to cold;GO:0009968//negative regulation of signal transduction;GO:0035556//intracellular signal transduction;GO:0043547//positive regulation of GTPase activity;GO:0045471//response to …	--
1	174886828	174886877	MergePeak_1510	ENSMUSG00000026527	-	174886653	175320066	3utr	ENSMUSG00000026527	Rgs7	regulator of G protein signaling 7 [Source:MGI Symbol;Acc:MGI:1346089]	-	-	-	-	GO:0005634//nucleus;GO:0005635//nuclear envelope;GO:0005737//cytoplasm;GO:0005829//cytosol;GO:0005886//plasma membrane;GO:0016020//membrane;GO:0032991//protein-containing complex;GO:0044292//dendrite terminus;GO:0045121//membrane raft;GO:0045211//postsynaptic membrane;GO:0098793//presynapse;GO:0098978//glutamatergic synapse	GO:0001965//G-protein alpha-subunit binding;GO:0005096//GTPase activator activity;GO:0005515//protein binding;GO:0031681//G-protein beta-subunit binding	GO:0001975//response to amphetamine;GO:0007186//G protein-coupled receptor signaling pathway;GO:0007420//brain development;GO:0008277//regulation of G protein-coupled receptor signaling pathway;GO:0009409//response to cold;GO:0009968//negative regulation of signal transduction;GO:0035556//intracellular signal transduction;GO:0043547//positive regulation of GTPase activity;GO:0045471//response to …	--
1	175720572	175723718	MergePeak_1520	ENSMUSG00000039748	+	175708147	175741055	cds	ENSMUSG00000039748	Exo1	exonuclease 1 [Source:MGI Symbol;Acc:MGI:1349427]	Genetic Information Processing	Replication and repair	ko03430//Mismatch repair	K10746	GO:0005634//nucleus;GO:0005654//nucleoplasm;GO:0005886//plasma membrane;GO:0016604//nuclear body	GO:0003677//DNA binding;GO:0003682//chromatin binding;GO:0003824//catalytic activity;GO:0004518//nuclease activity;GO:0004519//endonuclease activity;GO:0004527//exonuclease activity;GO:0008409//5'-3' exonuclease activity;GO:0016787//hydrolase activity;GO:0016788//hydrolase activity, acting on ester bonds;GO:0017108//5'-flap endonuclease activity;GO:0035312//5'-3' exodeoxyribonuclease activity;GO:…	GO:0002376//immune system process;GO:0002455//humoral immune response mediated by circulating immunoglobulin;GO:0006139//nucleobase-containing compound metabolic process;GO:0006281//DNA repair;GO:0006298//mismatch repair;GO:0006310//DNA recombination;GO:0006974//cellular response to DNA damage stimulus;GO:0016446//somatic hypermutation of immunoglobulin genes;GO:0044238//primary metabolic process…	--
1	175728576	175731907	MergePeak_1521	ENSMUSG00000039748	+	175708147	175741055	cds	ENSMUSG00000039748	Exo1	exonuclease 1 [Source:MGI Symbol;Acc:MGI:1349427]	Genetic Information Processing	Replication and repair	ko03430//Mismatch repair	K10746	GO:0005634//nucleus;GO:0005654//nucleoplasm;GO:0005886//plasma membrane;GO:0016604//nuclear body	GO:0003677//DNA binding;GO:0003682//chromatin binding;GO:0003824//catalytic activity;GO:0004518//nuclease activity;GO:0004519//endonuclease activity;GO:0004527//exonuclease activity;GO:0008409//5'-3' exonuclease activity;GO:0016787//hydrolase activity;GO:0016788//hydrolase activity, acting on ester bonds;GO:0017108//5'-flap endonuclease activity;GO:0035312//5'-3' exodeoxyribonuclease activity;GO:…	GO:0002376//immune system process;GO:0002455//humoral immune response mediated by circulating immunoglobulin;GO:0006139//nucleobase-containing compound metabolic process;GO:0006281//DNA repair;GO:0006298//mismatch repair;GO:0006310//DNA recombination;GO:0006974//cellular response to DNA damage stimulus;GO:0016446//somatic hypermutation of immunoglobulin genes;GO:0044238//primary metabolic process…	--
1	175733441	175733540	MergePeak_1522	ENSMUSG00000039748	+	175708147	175741055	cds	ENSMUSG00000039748	Exo1	exonuclease 1 [Source:MGI Symbol;Acc:MGI:1349427]	Genetic Information Processing	Replication and repair	ko03430//Mismatch repair	K10746	GO:0005634//nucleus;GO:0005654//nucleoplasm;GO:0005886//plasma membrane;GO:0016604//nuclear body	GO:0003677//DNA binding;GO:0003682//chromatin binding;GO:0003824//catalytic activity;GO:0004518//nuclease activity;GO:0004519//endonuclease activity;GO:0004527//exonuclease activity;GO:0008409//5'-3' exonuclease activity;GO:0016787//hydrolase activity;GO:0016788//hydrolase activity, acting on ester bonds;GO:0017108//5'-flap endonuclease activity;GO:0035312//5'-3' exodeoxyribonuclease activity;GO:…	GO:0002376//immune system process;GO:0002455//humoral immune response mediated by circulating immunoglobulin;GO:0006139//nucleobase-containing compound metabolic process;GO:0006281//DNA repair;GO:0006298//mismatch repair;GO:0006310//DNA recombination;GO:0006974//cellular response to DNA damage stimulus;GO:0016446//somatic hypermutation of immunoglobulin genes;GO:0044238//primary metabolic process…	--
1	175733566	175733615	MergePeak_1523	ENSMUSG00000039748	+	175731939	175733762	3utr,stop_codon	ENSMUSG00000039748	Exo1	exonuclease 1 [Source:MGI Symbol;Acc:MGI:1349427]	Genetic Information Processing	Replication and repair	ko03430//Mismatch repair	K10746	GO:0005634//nucleus;GO:0005654//nucleoplasm;GO:0005886//plasma membrane;GO:0016604//nuclear body	GO:0003677//DNA binding;GO:0003682//chromatin binding;GO:0003824//catalytic activity;GO:0004518//nuclease activity;GO:0004519//endonuclease activity;GO:0004527//exonuclease activity;GO:0008409//5'-3' exonuclease activity;GO:0016787//hydrolase activity;GO:0016788//hydrolase activity, acting on ester bonds;GO:0017108//5'-flap endonuclease activity;GO:0035312//5'-3' exodeoxyribonuclease activity;GO:…	GO:0002376//immune system process;GO:0002455//humoral immune response mediated by circulating immunoglobulin;GO:0006139//nucleobase-containing compound metabolic process;GO:0006281//DNA repair;GO:0006298//mismatch repair;GO:0006310//DNA recombination;GO:0006974//cellular response to DNA damage stimulus;GO:0016446//somatic hypermutation of immunoglobulin genes;GO:0044238//primary metabolic process…	--
1	175736710	175736909	MergePeak_1525	ENSMUSG00000039748	+	175708147	175741055	3utr	ENSMUSG00000039748	Exo1	exonuclease 1 [Source:MGI Symbol;Acc:MGI:1349427]	Genetic Information Processing	Replication and repair	ko03430//Mismatch repair	K10746	GO:0005634//nucleus;GO:0005654//nucleoplasm;GO:0005886//plasma membrane;GO:0016604//nuclear body	GO:0003677//DNA binding;GO:0003682//chromatin binding;GO:0003824//catalytic activity;GO:0004518//nuclease activity;GO:0004519//endonuclease activity;GO:0004527//exonuclease activity;GO:0008409//5'-3' exonuclease activity;GO:0016787//hydrolase activity;GO:0016788//hydrolase activity, acting on ester bonds;GO:0017108//5'-flap endonuclease activity;GO:0035312//5'-3' exodeoxyribonuclease activity;GO:…	GO:0002376//immune system process;GO:0002455//humoral immune response mediated by circulating immunoglobulin;GO:0006139//nucleobase-containing compound metabolic process;GO:0006281//DNA repair;GO:0006298//mismatch repair;GO:0006310//DNA recombination;GO:0006974//cellular response to DNA damage stimulus;GO:0016446//somatic hypermutation of immunoglobulin genes;GO:0044238//primary metabolic process…	--
1	175738560	175738659	MergePeak_1526	ENSMUSG00000039748	+	175708147	175741055	3utr	ENSMUSG00000039748	Exo1	exonuclease 1 [Source:MGI Symbol;Acc:MGI:1349427]	Genetic Information Processing	Replication and repair	ko03430//Mismatch repair	K10746	GO:0005634//nucleus;GO:0005654//nucleoplasm;GO:0005886//plasma membrane;GO:0016604//nuclear body	GO:0003677//DNA binding;GO:0003682//chromatin binding;GO:0003824//catalytic activity;GO:0004518//nuclease activity;GO:0004519//endonuclease activity;GO:0004527//exonuclease activity;GO:0008409//5'-3' exonuclease activity;GO:0016787//hydrolase activity;GO:0016788//hydrolase activity, acting on ester bonds;GO:0017108//5'-flap endonuclease activity;GO:0035312//5'-3' exodeoxyribonuclease activity;GO:…	GO:0002376//immune system process;GO:0002455//humoral immune response mediated by circulating immunoglobulin;GO:0006139//nucleobase-containing compound metabolic process;GO:0006281//DNA repair;GO:0006298//mismatch repair;GO:0006310//DNA recombination;GO:0006974//cellular response to DNA damage stimulus;GO:0016446//somatic hypermutation of immunoglobulin genes;GO:0044238//primary metabolic process…	--
1	176584027	176584076	MergePeak_1534	ENSMUSG00000057335	-	176561228	176641633	cds,ncrna	ENSMUSG00000057335	Cep170	centrosomal protein 170 [Source:MGI Symbol;Acc:MGI:1918348]	-	-	-	-	GO:0005737//cytoplasm;GO:0005813//centrosome;GO:0005814//centriole;GO:0005815//microtubule organizing center;GO:0005819//spindle;GO:0005829//cytosol;GO:0005856//cytoskeleton;GO:0005874//microtubule;GO:0120103//centriolar subdistal appendage	GO:0003674//molecular_function;GO:0005515//protein binding	GO:0008150//biological_process	--
1	176584027	176584076	MergePeak_1534	ENSMUSG00000103435	+	176582083	176586442	-,ncrna
1	176586015	176589047	MergePeak_1537	ENSMUSG00000057335	-	176561228	176641633	cds,ncrna	ENSMUSG00000057335	Cep170	centrosomal protein 170 [Source:MGI Symbol;Acc:MGI:1918348]	-	-	-	-	GO:0005737//cytoplasm;GO:0005813//centrosome;GO:0005814//centriole;GO:0005815//microtubule organizing center;GO:0005819//spindle;GO:0005829//cytosol;GO:0005856//cytoskeleton;GO:0005874//microtubule;GO:0120103//centriolar subdistal appendage	GO:0003674//molecular_function;GO:0005515//protein binding	GO:0008150//biological_process	--
1	176586015	176589047	MergePeak_1537	ENSMUSG00000103435	+	176582083	176586442	-,ncrna
1	176847848	176847997	MergePeak_1540	ENSMUSG00000019699	-	176847639	177076371	stop_codon	ENSMUSG00000019699	Akt3	thymoma viral proto-oncogene 3 [Source:MGI Symbol;Acc:MGI:1345147]	Human Diseases;Human Diseases;Environmental Information Processing;Human Diseases;Human Diseases;Human Diseases;Organismal Systems;Human Diseases;Environmental Information Processing;Environmental Information Processing;Human Diseases;Human Diseases;Human Diseases;Human Diseases;Human Diseases;Human Diseases;Environmental Information Processing;Human Diseases;Human Diseases;Environmental Informat…	Infectious disease: viral;Cancer: overview;Signal transduction;Neurodegenerative disease;Infectious disease: viral;Infectious disease: viral;Immune system;Infectious disease: bacterial;Signal transduction;Signal transduction;Infectious disease: bacterial;Infectious disease: bacterial;Infectious disease: bacterial;Infectious disease: viral;Infectious disease: viral;Infectious disease: viral;Signal…	ko05168//Herpes simplex virus 1 infection;ko05200//Pathways in cancer;ko04151//PI3K-Akt signaling pathway;ko05010//Alzheimer disease;ko05169//Epstein-Barr virus infection;ko05165//Human papillomavirus infection;ko04613//Neutrophil extracellular trap formation;ko05152//Tuberculosis;ko04010//MAPK signaling pathway;ko04072//Phospholipase D signaling pathway;ko05135//Yersinia infection;ko05132//Salmo…	K04456;K04456;K04456;K04456;K04456;K04456;K04456;K04456;K04456;K04456;K04456;K04456;K04456;K04456;K04456;K04456;K04456;K04456;K04456;K04456;K04456;K04456;K04456;K04456;K04456;K04456;K04456;K04456;K04456;K04456;K04456;K04456;K04456;K04456;K04456;K04456;K04456;K04456;K04456;K04456;K04456;K04456;K04456;K04456;K04456;K04456;K04456;K04456;K04456;K04456;K04456;K04456;K04456;K04456;K04456;K04456;K04456;…	GO:0005634//nucleus;GO:0005737//cytoplasm;GO:0005886//plasma membrane;GO:0016020//membrane	GO:0000166//nucleotide binding;GO:0004672//protein kinase activity;GO:0004674//protein serine/threonine kinase activity;GO:0004712//protein serine/threonine/tyrosine kinase activity;GO:0005080//protein kinase C binding;GO:0005515//protein binding;GO:0005524//ATP binding;GO:0016301//kinase activity;GO:0016740//transferase activity;GO:0106310//protein serine kinase activity	GO:0000002//mitochondrial genome maintenance;GO:0001938//positive regulation of endothelial cell proliferation;GO:0006468//protein phosphorylation;GO:0007165//signal transduction;GO:0010765//positive regulation of sodium ion transport;GO:0016310//phosphorylation;GO:0018105//peptidyl-serine phosphorylation;GO:0018107//peptidyl-threonine phosphorylation;GO:0032008//positive regulation of TOR signal…	--
1	176847848	176847997	MergePeak_1540	ENSMUSG00000026504	+	176642226	176848003	3utr	ENSMUSG00000026504	Sdccag8	serologically defined colon cancer antigen 8 [Source:MGI Symbol;Acc:MGI:1924066]	-	-	-	-	GO:0005737//cytoplasm;GO:0005813//centrosome;GO:0005814//centriole;GO:0005815//microtubule organizing center;GO:0005856//cytoskeleton;GO:0005911//cell-cell junction;GO:0030054//cell junction;GO:0034451//centriolar satellite;GO:0036064//ciliary basal body;GO:0042995//cell projection;GO:0097733//photoreceptor cell cilium	GO:0005515//protein binding	GO:0001764//neuron migration;GO:0007098//centrosome cycle;GO:0030010//establishment of cell polarity;GO:0030030//cell projection organization;GO:0031023//microtubule organizing center organization;GO:0035148//tube formation;GO:1902017//regulation of cilium assembly	--
1	178079987	178080211	MergePeak_1557	ENSMUSG00000026502	+	178015098	178084867	3utr	ENSMUSG00000026502	Desi2	desumoylating isopeptidase 2 [Source:MGI Symbol;Acc:MGI:1926075]	-	-	-	-	GO:0005737//cytoplasm	GO:0004843//thiol-dependent deubiquitinase;GO:0008233//peptidase activity;GO:0016787//hydrolase activity;GO:0061578//Lys63-specific deubiquitinase activity;GO:0101005//deubiquitinase activity;GO:1990380//Lys48-specific deubiquitinase activity	GO:0006508//proteolysis;GO:0016579//protein deubiquitination;GO:0070536//protein K63-linked deubiquitination;GO:0070646//protein modification by small protein removal;GO:0071108//protein K48-linked deubiquitination	--
1	179223088	179223312	MergePeak_1562	ENSMUSG00000055067	-	179222789	179345606	3utr,stop_codon	ENSMUSG00000055067	Smyd3	SET and MYND domain containing 3 [Source:MGI Symbol;Acc:MGI:1916976]	Metabolism;Metabolism	Global and overview maps;Amino acid metabolism	ko01100//Metabolic pathways;ko00310//Lysine degradation	K11426;K11426	GO:0005634//nucleus;GO:0005654//nucleoplasm;GO:0005737//cytoplasm;GO:0005829//cytosol	GO:0000978//RNA polymerase II cis-regulatory region sequence-specific DNA binding;GO:0000993//RNA polymerase II complex binding;GO:0001162//RNA polymerase II intronic transcription regulatory region sequence-specific DNA binding;GO:0005515//protein binding;GO:0008168//methyltransferase activity;GO:0016740//transferase activity;GO:0018024//histone-lysine N-methyltransferase activity;GO:0046872//me…	GO:0006325//chromatin organization;GO:0006334//nucleosome assembly;GO:0006469//negative regulation of protein kinase activity;GO:0014904//myotube cell development;GO:0032259//methylation;GO:0033138//positive regulation of peptidyl-serine phosphorylation;GO:0034968//histone lysine methylation;GO:0045184//establishment of protein localization;GO:0045944//positive regulation of transcription by RNA …	--
1	179336221	179336320	MergePeak_1563	ENSMUSG00000055067	-	179335872	179345570	3utr	ENSMUSG00000055067	Smyd3	SET and MYND domain containing 3 [Source:MGI Symbol;Acc:MGI:1916976]	Metabolism;Metabolism	Global and overview maps;Amino acid metabolism	ko01100//Metabolic pathways;ko00310//Lysine degradation	K11426;K11426	GO:0005634//nucleus;GO:0005654//nucleoplasm;GO:0005737//cytoplasm;GO:0005829//cytosol	GO:0000978//RNA polymerase II cis-regulatory region sequence-specific DNA binding;GO:0000993//RNA polymerase II complex binding;GO:0001162//RNA polymerase II intronic transcription regulatory region sequence-specific DNA binding;GO:0005515//protein binding;GO:0008168//methyltransferase activity;GO:0016740//transferase activity;GO:0018024//histone-lysine N-methyltransferase activity;GO:0046872//me…	GO:0006325//chromatin organization;GO:0006334//nucleosome assembly;GO:0006469//negative regulation of protein kinase activity;GO:0014904//myotube cell development;GO:0032259//methylation;GO:0033138//positive regulation of peptidyl-serine phosphorylation;GO:0034968//histone lysine methylation;GO:0045184//establishment of protein localization;GO:0045944//positive regulation of transcription by RNA …	--
1	179454726	179454900	MergePeak_1570	ENSMUSG00000038949	+	179373935	179455043	3utr	ENSMUSG00000038949	Cnst	consortin, connexin sorting protein [Source:MGI Symbol;Acc:MGI:2445141]	-	-	-	-	GO:0005794//Golgi apparatus;GO:0005802//trans-Golgi network;GO:0005886//plasma membrane;GO:0016020//membrane;GO:0016021//integral component of membrane;GO:0030133//transport vesicle;GO:0031410//cytoplasmic vesicle;GO:0032991//protein-containing complex;GO:0043231//intracellular membrane-bounded organelle	GO:0019902//phosphatase binding;GO:0071253//connexin binding	GO:0042998//positive regulation of Golgi to plasma membrane protein transport	--
1	180054969	180055168	MergePeak_1576	ENSMUSG00000010609	-	180054569	180080703	3utr,cds,stop_codon	ENSMUSG00000010609	Psen2	presenilin 2 [Source:MGI Symbol;Acc:MGI:109284]	Human Diseases;Human Diseases;Organismal Systems;Environmental Information Processing	Neurodegenerative disease;Neurodegenerative disease;Nervous system;Signal transduction	ko05022//Pathways of neurodegeneration - multiple diseases;ko05010//Alzheimer disease;ko04722//Neurotrophin signaling pathway;ko04330//Notch signaling pathway	K04522;K04522;K04522;K04522	GO:0000139//Golgi membrane;GO:0000776//kinetochore;GO:0005637//nuclear inner membrane;GO:0005769//early endosome;GO:0005783//endoplasmic reticulum;GO:0005789//endoplasmic reticulum membrane;GO:0005794//Golgi apparatus;GO:0005813//centrosome;GO:0005886//plasma membrane;GO:0005887//integral component of plasma membrane;GO:0008021//synaptic vesicle;GO:0016020//membrane;GO:0016021//integral component…	GO:0004190//aspartic-type endopeptidase activity;GO:0008233//peptidase activity;GO:0016787//hydrolase activity;GO:0042500//aspartic endopeptidase activity, intramembrane cleaving	GO:0001666//response to hypoxia;GO:0006508//proteolysis;GO:0006509//membrane protein ectodomain proteolysis;GO:0007219//Notch signaling pathway;GO:0016485//protein processing;GO:0034205//amyloid-beta formation;GO:0035556//intracellular signal transduction;GO:0042987//amyloid precursor protein catabolic process;GO:0043085//positive regulation of catalytic activity;GO:0110097//regulation of calcium…	--
1	180580599	180580748	MergePeak_1583	ENSMUSG00000026499	+	180553608	180581769	3utr,ncrna	ENSMUSG00000026499	Acbd3	acyl-Coenzyme A binding domain containing 3 [Source:MGI Symbol;Acc:MGI:2181074]	Human Diseases	Infectious disease: bacterial	ko05132//Salmonella infection	K23935	GO:0000139//Golgi membrane;GO:0005794//Golgi apparatus	GO:0000062//fatty-acyl-CoA binding;GO:0034237//protein kinase A regulatory subunit binding	-	--
1	180580599	180580748	MergePeak_1583	ENSMUSG00000103649	-	180570775	180583401	-,ncrna
1	180591187	180591261	MergePeak_1584	ENSMUSG00000103156	-	180591062	180596221	-,ncrna
1	180694716	180694790	MergePeak_1587	ENSMUSG00000038806	+	180678692	180695678	3utr	ENSMUSG00000038806	Sde2	SDE2 telomere maintenance homolog (S. pombe) [Source:MGI Symbol;Acc:MGI:2384788]	-	-	-	-	GO:0005634//nucleus;GO:0005654//nucleoplasm;GO:0005794//Golgi apparatus;GO:0005829//cytosol;GO:0005886//plasma membrane;GO:0016607//nuclear speck	GO:0003677//DNA binding;GO:0003684//damaged DNA binding	GO:0006260//DNA replication;GO:0007049//cell cycle;GO:0016485//protein processing;GO:0016567//protein ubiquitination;GO:0031571//mitotic G1 DNA damage checkpoint signaling;GO:0034644//cellular response to UV;GO:0051301//cell division	--
1	180972258	180972432	MergePeak_1596	ENSMUSG00000062169	+	180972258	180993813	5utr	ENSMUSG00000062169	Cnih4	cornichon family AMPA receptor auxiliary protein 4 [Source:MGI Symbol;Acc:MGI:1925828]	-	-	-	-	GO:0005783//endoplasmic reticulum;GO:0005789//endoplasmic reticulum membrane;GO:0005793//endoplasmic reticulum-Golgi intermediate compartment;GO:0016020//membrane;GO:0016021//integral component of membrane;GO:0030134//COPII-coated ER to Golgi transport vesicle	GO:0031730//CCR5 chemokine receptor binding	GO:0006888//endoplasmic reticulum to Golgi vesicle-mediated transport;GO:0015031//protein transport;GO:0016192//vesicle-mediated transport	--
1	181001018	181001192	MergePeak_1598	ENSMUSG00000038733	-	181000793	181039566	3utr	ENSMUSG00000038733	Wdr26	WD repeat domain 26 [Source:MGI Symbol;Acc:MGI:1923825]	-	-	-	-	GO:0000151//ubiquitin ligase complex;GO:0005634//nucleus;GO:0005654//nucleoplasm;GO:0005737//cytoplasm;GO:0005739//mitochondrion;GO:0005829//cytosol;GO:0034657//GID complex	GO:0003674//molecular_function;GO:0005515//protein binding	GO:0043161//proteasome-mediated ubiquitin-dependent protein catabolic process	--
1	181749584	181749783	MergePeak_1608	ENSMUSG00000022995	-	181733078	181847226	cds	ENSMUSG00000022995	Enah	ENAH actin regulator [Source:MGI Symbol;Acc:MGI:108360]	Cellular Processes;Environmental Information Processing;Organismal Systems	Cell motility;Signal transduction;Development and regeneration	ko04810//Regulation of actin cytoskeleton;ko04015//Rap1 signaling pathway;ko04360//Axon guidance	K05746;K05746;K05746	GO:0001725//stress fiber;GO:0005737//cytoplasm;GO:0005829//cytosol;GO:0005856//cytoskeleton;GO:0005886//plasma membrane;GO:0005925//focal adhesion;GO:0015629//actin cytoskeleton;GO:0030027//lamellipodium;GO:0030054//cell junction;GO:0030175//filopodium;GO:0042995//cell projection;GO:0043005//neuron projection;GO:0045202//synapse	GO:0003779//actin binding;GO:0005515//protein binding;GO:0005522//profilin binding;GO:0017124//SH3 domain binding;GO:0050699//WW domain binding	GO:0001843//neural tube closure;GO:0007015//actin filament organization;GO:0007399//nervous system development;GO:0007411//axon guidance;GO:0008154//actin polymerization or depolymerization;GO:0030036//actin cytoskeleton organization;GO:0030154//cell differentiation;GO:0070358//actin polymerization-dependent cell motility;GO:1990830//cellular response to leukemia inhibitory factor	--
1	181959643	181959692	MergePeak_1609	ENSMUSG00000026511	+	181952315	181959972	3utr	ENSMUSG00000026511	Srp9	signal recognition particle 9 [Source:MGI Symbol;Acc:MGI:1350930]	Genetic Information Processing	Folding, sorting and degradation	ko03060//Protein export	K03109	GO:0005737//cytoplasm;GO:0005786//signal recognition particle, endoplasmic reticulum targeting;GO:0048500//signal recognition particle	GO:0003723//RNA binding;GO:0008312//7S RNA binding	GO:0006614//SRP-dependent cotranslational protein targeting to membrane;GO:0045900//negative regulation of translational elongation	--
1	181959718	181959942	MergePeak_1610	ENSMUSG00000026511	+	181952315	181959972	3utr	ENSMUSG00000026511	Srp9	signal recognition particle 9 [Source:MGI Symbol;Acc:MGI:1350930]	Genetic Information Processing	Folding, sorting and degradation	ko03060//Protein export	K03109	GO:0005737//cytoplasm;GO:0005786//signal recognition particle, endoplasmic reticulum targeting;GO:0048500//signal recognition particle	GO:0003723//RNA binding;GO:0008312//7S RNA binding	GO:0006614//SRP-dependent cotranslational protein targeting to membrane;GO:0045900//negative regulation of translational elongation	--
1	182103787	182103986	MergePeak_1611	ENSMUSG00000038633	-	182103337	182110369	3utr	ENSMUSG00000038633	Degs1	delta(4)-desaturase, sphingolipid 1 [Source:MGI Symbol;Acc:MGI:1097711]	Metabolism;Environmental Information Processing;Metabolism	Global and overview maps;Signal transduction;Lipid metabolism	ko01100//Metabolic pathways;ko04071//Sphingolipid signaling pathway;ko00600//Sphingolipid metabolism	K04712;K04712;K04712	GO:0005739//mitochondrion;GO:0005783//endoplasmic reticulum;GO:0005789//endoplasmic reticulum membrane;GO:0016020//membrane;GO:0016021//integral component of membrane;GO:0031966//mitochondrial membrane	GO:0016491//oxidoreductase activity;GO:0016717//oxidoreductase activity, acting on paired donors, with oxidation of a pair of donors resulting in the reduction of molecular oxygen to two molecules of water;GO:0016853//isomerase activity;GO:0042284//sphingolipid delta-4 desaturase activity;GO:0050251//retinol isomerase activity	GO:0006629//lipid metabolic process;GO:0006631//fatty acid metabolic process;GO:0006633//fatty acid biosynthetic process;GO:0030148//sphingolipid biosynthetic process;GO:0043065//positive regulation of apoptotic process;GO:0043217//myelin maintenance;GO:0046513//ceramide biosynthetic process	--
1	182870105	182870254	MergePeak_1624	ENSMUSG00000030768	-	182867830	183003049	cds	ENSMUSG00000030768	Disp1	dispatched RND transporter family member 1 [Source:MGI Symbol;Acc:MGI:1916147]	Environmental Information Processing;Environmental Information Processing	Signal transduction;Signal transduction	ko04340//Hedgehog signaling pathway;ko04341//Hedgehog signaling pathway - fly	K24680;K24680	GO:0016020//membrane;GO:0016021//integral component of membrane	GO:1904680//peptide transmembrane transporter activity	GO:0007225//patched ligand maturation;GO:0007368//determination of left/right symmetry;GO:0009880//embryonic pattern specification;GO:0009953//dorsal/ventral pattern formation;GO:0015833//peptide transport;GO:0060539//diaphragm development	--
1	182916986	182917185	MergePeak_1626	ENSMUSG00000030768	-	182867830	183003049	cds	ENSMUSG00000030768	Disp1	dispatched RND transporter family member 1 [Source:MGI Symbol;Acc:MGI:1916147]	Environmental Information Processing;Environmental Information Processing	Signal transduction;Signal transduction	ko04340//Hedgehog signaling pathway;ko04341//Hedgehog signaling pathway - fly	K24680;K24680	GO:0016020//membrane;GO:0016021//integral component of membrane	GO:1904680//peptide transmembrane transporter activity	GO:0007225//patched ligand maturation;GO:0007368//determination of left/right symmetry;GO:0009880//embryonic pattern specification;GO:0009953//dorsal/ventral pattern formation;GO:0015833//peptide transport;GO:0060539//diaphragm development	--
1	183113714	183115045	MergePeak_1635	ENSMUSG00000056050	-	183107682	183150894	cds	ENSMUSG00000056050	Mia3	MIA SH3 domain ER export factor 3 [Source:MGI Symbol;Acc:MGI:2443183]	-	-	-	-	GO:0016020//membrane;GO:0016021//integral component of membrane	GO:0005515//protein binding	GO:0006897//endocytosis	--
1	183135283	183135332	MergePeak_1636	ENSMUSG00000056050	-	183107682	183150894	cds,ncrna	ENSMUSG00000056050	Mia3	MIA SH3 domain ER export factor 3 [Source:MGI Symbol;Acc:MGI:2443183]	-	-	-	-	GO:0016020//membrane;GO:0016021//integral component of membrane	GO:0005515//protein binding	GO:0006897//endocytosis	--
1	183135283	183135332	MergePeak_1636	ENSMUSG00000121189	+	183127017	183144103	-,ncrna
1	183135458	183137778	MergePeak_1637	ENSMUSG00000056050	-	183107682	183150894	cds,ncrna	ENSMUSG00000056050	Mia3	MIA SH3 domain ER export factor 3 [Source:MGI Symbol;Acc:MGI:2443183]	-	-	-	-	GO:0016020//membrane;GO:0016021//integral component of membrane	GO:0005515//protein binding	GO:0006897//endocytosis	--
1	183135458	183137778	MergePeak_1637	ENSMUSG00000121189	+	183127017	183144103	-,ncrna
1	183143355	183143529	MergePeak_1642	ENSMUSG00000056050	-	183107682	183150894	cds,ncrna	ENSMUSG00000056050	Mia3	MIA SH3 domain ER export factor 3 [Source:MGI Symbol;Acc:MGI:2443183]	-	-	-	-	GO:0016020//membrane;GO:0016021//integral component of membrane	GO:0005515//protein binding	GO:0006897//endocytosis	--
1	183143355	183143529	MergePeak_1642	ENSMUSG00000121189	+	183127017	183144103	-,ncrna
1	183147020	183147094	MergePeak_1643	ENSMUSG00000056050	-	183107682	183150894	cds	ENSMUSG00000056050	Mia3	MIA SH3 domain ER export factor 3 [Source:MGI Symbol;Acc:MGI:2443183]	-	-	-	-	GO:0016020//membrane;GO:0016021//integral component of membrane	GO:0005515//protein binding	GO:0006897//endocytosis	--
1	183199605	183199729	MergePeak_1645	ENSMUSG00000053461	+	183199393	183217710	cds,start_codon	ENSMUSG00000053461	Hhipl2	hedgehog interacting protein-like 2 [Source:MGI Symbol;Acc:MGI:1926022]	-	-	-	-	GO:0005575//cellular_component;GO:0005576//extracellular region	GO:0003674//molecular_function	GO:0008150//biological_process	--
1	184343418	184350107	MergePeak_1649	ENSMUSG00000103308	-	184343115	184350168	-,ncrna
1	184459337	184459386	MergePeak_1650	ENSMUSG00000039377	-	184459337	184464816	3utr	ENSMUSG00000039377	Hlx	H2.0-like homeobox [Source:MGI Symbol;Acc:MGI:96109]	-	-	-	-	GO:0005634//nucleus	GO:0000981//DNA-binding transcription factor activity, RNA polymerase II-specific;GO:0003677//DNA binding;GO:0043565//sequence-specific DNA binding	GO:0001889//liver development;GO:0006355//regulation of transcription, DNA-templated;GO:0006357//regulation of transcription by RNA polymerase II;GO:0007519//skeletal muscle tissue development;GO:0008283//cell population proliferation;GO:0030154//cell differentiation;GO:0035265//organ growth;GO:0045063//T-helper 1 cell differentiation;GO:0045064//T-helper 2 cell differentiation;GO:0045627//positi…	Homeobox
1	185019198	185019272	MergePeak_1654	ENSMUSG00000026618	-	185016923	185061593	3utr,cds,stop_codon	ENSMUSG00000026618	Iars2	isoleucine-tRNA synthetase 2, mitochondrial [Source:MGI Symbol;Acc:MGI:1919586]	Genetic Information Processing	Translation	ko00970//Aminoacyl-tRNA biosynthesis	K01870	GO:0005739//mitochondrion;GO:0005759//mitochondrial matrix	GO:0000049//tRNA binding;GO:0000166//nucleotide binding;GO:0002161//aminoacyl-tRNA editing activity;GO:0003824//catalytic activity;GO:0004812//aminoacyl-tRNA ligase activity;GO:0004822//isoleucine-tRNA ligase activity;GO:0005524//ATP binding;GO:0016874//ligase activity	GO:0006412//translation;GO:0006418//tRNA aminoacylation for protein translation;GO:0006428//isoleucyl-tRNA aminoacylation;GO:0032543//mitochondrial translation;GO:0106074//aminoacyl-tRNA metabolism involved in translational fidelity	--
1	186364917	186364991	MergePeak_1668	ENSMUSG00000039239	-	186354989	186438186	cds,ncrna	ENSMUSG00000039239	Tgfb2	transforming growth factor, beta 2 [Source:MGI Symbol;Acc:MGI:98726]	Human Diseases;Human Diseases;Environmental Information Processing;Environmental Information Processing;Human Diseases;Human Diseases;Human Diseases;Human Diseases;Human Diseases;Human Diseases;Human Diseases;Cellular Processes;Human Diseases;Human Diseases;Human Diseases;Environmental Information Processing;Human Diseases;Environmental Information Processing;Organismal Systems;Cellular Processes…	Cancer: overview;Infectious disease: bacterial;Signaling molecules and interaction;Signal transduction;Infectious disease: viral;Infectious disease: parasitic;Cardiovascular disease;Immune disease;Cardiovascular disease;Cancer: overview;Infectious disease: parasitic;Cell growth and death;Cancer: specific types;Infectious disease: viral;Cancer: overview;Signal transduction;Cancer: specific types;S…	ko05200//Pathways in cancer;ko05152//Tuberculosis;ko04060//Cytokine-cytokine receptor interaction;ko04010//MAPK signaling pathway;ko05166//Human T-cell leukemia virus 1 infection;ko05146//Amoebiasis;ko05414//Dilated cardiomyopathy;ko05323//Rheumatoid arthritis;ko05415//Diabetic cardiomyopathy;ko05205//Proteoglycans in cancer;ko05140//Leishmaniasis;ko04218//Cellular senescence;ko05225//Hepatocellu…	K13376;K13376;K13376;K13376;K13376;K13376;K13376;K13376;K13376;K13376;K13376;K13376;K13376;K13376;K13376;K13376;K13376;K13376;K13376;K13376;K13376;K13376;K13376;K13376;K13376;K13376;K13376;K13376;K13376;K13376;K13376	GO:0005576//extracellular region;GO:0005604//basement membrane;GO:0005615//extracellular space;GO:0005737//cytoplasm;GO:0005768//endosome;GO:0005802//trans-Golgi network;GO:0009986//cell surface;GO:0030141//secretory granule;GO:0030424//axon;GO:0031012//extracellular matrix;GO:0043025//neuronal cell body;GO:0062023//collagen-containing extracellular matrix;GO:0099126//transforming growth factor b…	GO:0001540//amyloid-beta binding;GO:0005102//signaling receptor binding;GO:0005114//type II transforming growth factor beta receptor binding;GO:0005125//cytokine activity;GO:0005160//transforming growth factor beta receptor binding;GO:0005515//protein binding;GO:0008083//growth factor activity;GO:0034714//type III transforming growth factor beta receptor binding;GO:0042802//identical protein bind…	GO:0000902//cell morphogenesis;GO:0001501//skeletal system development;GO:0001502//cartilage condensation;GO:0001568//blood vessel development;GO:0001654//eye development;GO:0001666//response to hypoxia;GO:0001822//kidney development;GO:0001837//epithelial to mesenchymal transition;GO:0001843//neural tube closure;GO:0001942//hair follicle development;GO:0001974//blood vessel remodeling;GO:0003007…	--
1	186364917	186364991	MergePeak_1668	ENSMUSG00000119954	+	186319604	186393410	-,ncrna
1	186437204	186437378	MergePeak_1670	ENSMUSG00000039239	-	186354989	186438186	5utr	ENSMUSG00000039239	Tgfb2	transforming growth factor, beta 2 [Source:MGI Symbol;Acc:MGI:98726]	Human Diseases;Human Diseases;Environmental Information Processing;Environmental Information Processing;Human Diseases;Human Diseases;Human Diseases;Human Diseases;Human Diseases;Human Diseases;Human Diseases;Cellular Processes;Human Diseases;Human Diseases;Human Diseases;Environmental Information Processing;Human Diseases;Environmental Information Processing;Organismal Systems;Cellular Processes…	Cancer: overview;Infectious disease: bacterial;Signaling molecules and interaction;Signal transduction;Infectious disease: viral;Infectious disease: parasitic;Cardiovascular disease;Immune disease;Cardiovascular disease;Cancer: overview;Infectious disease: parasitic;Cell growth and death;Cancer: specific types;Infectious disease: viral;Cancer: overview;Signal transduction;Cancer: specific types;S…	ko05200//Pathways in cancer;ko05152//Tuberculosis;ko04060//Cytokine-cytokine receptor interaction;ko04010//MAPK signaling pathway;ko05166//Human T-cell leukemia virus 1 infection;ko05146//Amoebiasis;ko05414//Dilated cardiomyopathy;ko05323//Rheumatoid arthritis;ko05415//Diabetic cardiomyopathy;ko05205//Proteoglycans in cancer;ko05140//Leishmaniasis;ko04218//Cellular senescence;ko05225//Hepatocellu…	K13376;K13376;K13376;K13376;K13376;K13376;K13376;K13376;K13376;K13376;K13376;K13376;K13376;K13376;K13376;K13376;K13376;K13376;K13376;K13376;K13376;K13376;K13376;K13376;K13376;K13376;K13376;K13376;K13376;K13376;K13376	GO:0005576//extracellular region;GO:0005604//basement membrane;GO:0005615//extracellular space;GO:0005737//cytoplasm;GO:0005768//endosome;GO:0005802//trans-Golgi network;GO:0009986//cell surface;GO:0030141//secretory granule;GO:0030424//axon;GO:0031012//extracellular matrix;GO:0043025//neuronal cell body;GO:0062023//collagen-containing extracellular matrix;GO:0099126//transforming growth factor b…	GO:0001540//amyloid-beta binding;GO:0005102//signaling receptor binding;GO:0005114//type II transforming growth factor beta receptor binding;GO:0005125//cytokine activity;GO:0005160//transforming growth factor beta receptor binding;GO:0005515//protein binding;GO:0008083//growth factor activity;GO:0034714//type III transforming growth factor beta receptor binding;GO:0042802//identical protein bind…	GO:0000902//cell morphogenesis;GO:0001501//skeletal system development;GO:0001502//cartilage condensation;GO:0001568//blood vessel development;GO:0001654//eye development;GO:0001666//response to hypoxia;GO:0001822//kidney development;GO:0001837//epithelial to mesenchymal transition;GO:0001843//neural tube closure;GO:0001942//hair follicle development;GO:0001974//blood vessel remodeling;GO:0003007…	--
1	186469867	186472059	MergePeak_1672	ENSMUSG00000001305	-	186453175	186481555	cds	ENSMUSG00000001305	Rrp15	ribosomal RNA processing 15 homolog [Source:MGI Symbol;Acc:MGI:1914473]	-	-	-	-	GO:0030687//preribosome, large subunit precursor	GO:0003674//molecular_function	GO:0000460//maturation of 5.8S rRNA;GO:0000470//maturation of LSU-rRNA;GO:0006364//rRNA processing	--
1	188728010	188728626	MergePeak_1678	ENSMUSG00000026608	-	188703292	188740025	cds	ENSMUSG00000026608	Kctd3	potassium channel tetramerisation domain containing 3 [Source:MGI Symbol;Acc:MGI:2444629]	-	-	-	-	GO:0005886//plasma membrane;GO:0016020//membrane	GO:0003674//molecular_function;GO:0005515//protein binding	GO:0008150//biological_process;GO:0051260//protein homooligomerization	--
1	189374603	189374777	MergePeak_1681	ENSMUSG00000026605	-	189372803	189420283	3utr,stop_codon	ENSMUSG00000026605	Cenpf	centromere protein F [Source:MGI Symbol;Acc:MGI:1313302]	-	-	-	-	GO:0000775//chromosome, centromeric region;GO:0000922//spindle pole;GO:0000940//outer kinetochore;GO:0005634//nucleus;GO:0005635//nuclear envelope;GO:0005654//nucleoplasm;GO:0005737//cytoplasm;GO:0005813//centrosome;GO:0005819//spindle;GO:0005930//axoneme;GO:0016363//nuclear matrix;GO:0030496//midbody;GO:0036064//ciliary basal body;GO:0045120//pronucleus;GO:0097539//ciliary transition fiber	GO:0008017//microtubule binding;GO:0008022//protein C-terminus binding;GO:0008134//transcription factor binding;GO:0042803//protein homodimerization activity;GO:0070840//dynein complex binding;GO:0140297//DNA-binding transcription factor binding	GO:0000278//mitotic cell cycle;GO:0001822//kidney development;GO:0007059//chromosome segregation;GO:0010389//regulation of G2/M transition of mitotic cell cycle;GO:0015031//protein transport;GO:0016202//regulation of striated muscle tissue development;GO:0021591//ventricular system development;GO:0045892//negative regulation of transcription, DNA-templated;GO:0051310//metaphase plate congression	--
1	189379127	189380981	MergePeak_1682	ENSMUSG00000026605	-	189372803	189420283	cds	ENSMUSG00000026605	Cenpf	centromere protein F [Source:MGI Symbol;Acc:MGI:1313302]	-	-	-	-	GO:0000775//chromosome, centromeric region;GO:0000922//spindle pole;GO:0000940//outer kinetochore;GO:0005634//nucleus;GO:0005635//nuclear envelope;GO:0005654//nucleoplasm;GO:0005737//cytoplasm;GO:0005813//centrosome;GO:0005819//spindle;GO:0005930//axoneme;GO:0016363//nuclear matrix;GO:0030496//midbody;GO:0036064//ciliary basal body;GO:0045120//pronucleus;GO:0097539//ciliary transition fiber	GO:0008017//microtubule binding;GO:0008022//protein C-terminus binding;GO:0008134//transcription factor binding;GO:0042803//protein homodimerization activity;GO:0070840//dynein complex binding;GO:0140297//DNA-binding transcription factor binding	GO:0000278//mitotic cell cycle;GO:0001822//kidney development;GO:0007059//chromosome segregation;GO:0010389//regulation of G2/M transition of mitotic cell cycle;GO:0015031//protein transport;GO:0016202//regulation of striated muscle tissue development;GO:0021591//ventricular system development;GO:0045892//negative regulation of transcription, DNA-templated;GO:0051310//metaphase plate congression	--
1	189391369	189391418	MergePeak_1690	ENSMUSG00000026605	-	189372803	189420283	cds	ENSMUSG00000026605	Cenpf	centromere protein F [Source:MGI Symbol;Acc:MGI:1313302]	-	-	-	-	GO:0000775//chromosome, centromeric region;GO:0000922//spindle pole;GO:0000940//outer kinetochore;GO:0005634//nucleus;GO:0005635//nuclear envelope;GO:0005654//nucleoplasm;GO:0005737//cytoplasm;GO:0005813//centrosome;GO:0005819//spindle;GO:0005930//axoneme;GO:0016363//nuclear matrix;GO:0030496//midbody;GO:0036064//ciliary basal body;GO:0045120//pronucleus;GO:0097539//ciliary transition fiber	GO:0008017//microtubule binding;GO:0008022//protein C-terminus binding;GO:0008134//transcription factor binding;GO:0042803//protein homodimerization activity;GO:0070840//dynein complex binding;GO:0140297//DNA-binding transcription factor binding	GO:0000278//mitotic cell cycle;GO:0001822//kidney development;GO:0007059//chromosome segregation;GO:0010389//regulation of G2/M transition of mitotic cell cycle;GO:0015031//protein transport;GO:0016202//regulation of striated muscle tissue development;GO:0021591//ventricular system development;GO:0045892//negative regulation of transcription, DNA-templated;GO:0051310//metaphase plate congression	--
1	189391469	189391643	MergePeak_1691	ENSMUSG00000026605	-	189372803	189420283	cds	ENSMUSG00000026605	Cenpf	centromere protein F [Source:MGI Symbol;Acc:MGI:1313302]	-	-	-	-	GO:0000775//chromosome, centromeric region;GO:0000922//spindle pole;GO:0000940//outer kinetochore;GO:0005634//nucleus;GO:0005635//nuclear envelope;GO:0005654//nucleoplasm;GO:0005737//cytoplasm;GO:0005813//centrosome;GO:0005819//spindle;GO:0005930//axoneme;GO:0016363//nuclear matrix;GO:0030496//midbody;GO:0036064//ciliary basal body;GO:0045120//pronucleus;GO:0097539//ciliary transition fiber	GO:0008017//microtubule binding;GO:0008022//protein C-terminus binding;GO:0008134//transcription factor binding;GO:0042803//protein homodimerization activity;GO:0070840//dynein complex binding;GO:0140297//DNA-binding transcription factor binding	GO:0000278//mitotic cell cycle;GO:0001822//kidney development;GO:0007059//chromosome segregation;GO:0010389//regulation of G2/M transition of mitotic cell cycle;GO:0015031//protein transport;GO:0016202//regulation of striated muscle tissue development;GO:0021591//ventricular system development;GO:0045892//negative regulation of transcription, DNA-templated;GO:0051310//metaphase plate congression	--
1	189391694	189391918	MergePeak_1692	ENSMUSG00000026605	-	189372803	189420283	cds	ENSMUSG00000026605	Cenpf	centromere protein F [Source:MGI Symbol;Acc:MGI:1313302]	-	-	-	-	GO:0000775//chromosome, centromeric region;GO:0000922//spindle pole;GO:0000940//outer kinetochore;GO:0005634//nucleus;GO:0005635//nuclear envelope;GO:0005654//nucleoplasm;GO:0005737//cytoplasm;GO:0005813//centrosome;GO:0005819//spindle;GO:0005930//axoneme;GO:0016363//nuclear matrix;GO:0030496//midbody;GO:0036064//ciliary basal body;GO:0045120//pronucleus;GO:0097539//ciliary transition fiber	GO:0008017//microtubule binding;GO:0008022//protein C-terminus binding;GO:0008134//transcription factor binding;GO:0042803//protein homodimerization activity;GO:0070840//dynein complex binding;GO:0140297//DNA-binding transcription factor binding	GO:0000278//mitotic cell cycle;GO:0001822//kidney development;GO:0007059//chromosome segregation;GO:0010389//regulation of G2/M transition of mitotic cell cycle;GO:0015031//protein transport;GO:0016202//regulation of striated muscle tissue development;GO:0021591//ventricular system development;GO:0045892//negative regulation of transcription, DNA-templated;GO:0051310//metaphase plate congression	--
1	189391994	189392093	MergePeak_1693	ENSMUSG00000026605	-	189372803	189420283	cds	ENSMUSG00000026605	Cenpf	centromere protein F [Source:MGI Symbol;Acc:MGI:1313302]	-	-	-	-	GO:0000775//chromosome, centromeric region;GO:0000922//spindle pole;GO:0000940//outer kinetochore;GO:0005634//nucleus;GO:0005635//nuclear envelope;GO:0005654//nucleoplasm;GO:0005737//cytoplasm;GO:0005813//centrosome;GO:0005819//spindle;GO:0005930//axoneme;GO:0016363//nuclear matrix;GO:0030496//midbody;GO:0036064//ciliary basal body;GO:0045120//pronucleus;GO:0097539//ciliary transition fiber	GO:0008017//microtubule binding;GO:0008022//protein C-terminus binding;GO:0008134//transcription factor binding;GO:0042803//protein homodimerization activity;GO:0070840//dynein complex binding;GO:0140297//DNA-binding transcription factor binding	GO:0000278//mitotic cell cycle;GO:0001822//kidney development;GO:0007059//chromosome segregation;GO:0010389//regulation of G2/M transition of mitotic cell cycle;GO:0015031//protein transport;GO:0016202//regulation of striated muscle tissue development;GO:0021591//ventricular system development;GO:0045892//negative regulation of transcription, DNA-templated;GO:0051310//metaphase plate congression	--
1	190757723	190757996	MergePeak_1713	ENSMUSG00000066595	-	190738044	190758355	cds,ncrna	ENSMUSG00000066595	Flvcr1	feline leukemia virus subgroup C cellular receptor 1 [Source:MGI Symbol;Acc:MGI:2444881]	-	-	-	-	GO:0005739//mitochondrion;GO:0005886//plasma membrane;GO:0016020//membrane;GO:0016021//integral component of membrane;GO:0031966//mitochondrial membrane	GO:0015232//heme transmembrane transporter activity;GO:0020037//heme binding;GO:0022857//transmembrane transporter activity	GO:0001568//blood vessel development;GO:0001701//in utero embryonic development;GO:0006839//mitochondrial transport;GO:0015886//heme transport;GO:0030218//erythrocyte differentiation;GO:0035108//limb morphogenesis;GO:0035264//multicellular organism growth;GO:0042733//embryonic digit morphogenesis;GO:0043249//erythrocyte maturation;GO:0046620//regulation of organ growth;GO:0048536//spleen developm…	--
1	190757723	190757996	MergePeak_1713	ENSMUSG00000097845	+	190757548	190761978	-,ncrna
1	190815994	190816218	MergePeak_1716	ENSMUSG00000062510	+	190795228	190818671	3utr	ENSMUSG00000062510	Nsl1	NSL1, MIS12 kinetochore complex component [Source:MGI Symbol;Acc:MGI:2685830]	-	-	-	-	GO:0000444//MIS12/MIND type complex;GO:0000776//kinetochore;GO:0016607//nuclear speck	-	GO:0000070//mitotic sister chromatid segregation	--
1	190903518	190903567	MergePeak_1719	ENSMUSG00000026628	-	190902493	190915537	3utr,stop_codon	ENSMUSG00000026628	Atf3	activating transcription factor 3 [Source:MGI Symbol;Acc:MGI:109384]	-	-	-	-	GO:0005634//nucleus;GO:0005654//nucleoplasm;GO:0005730//nucleolus;GO:0090575//RNA polymerase II transcription regulator complex;GO:1990622//CHOP-ATF3 complex	GO:0000976//transcription cis-regulatory region binding;GO:0000977//RNA polymerase II transcription regulatory region sequence-specific DNA binding;GO:0000978//RNA polymerase II cis-regulatory region sequence-specific DNA binding;GO:0000981//DNA-binding transcription factor activity, RNA polymerase II-specific;GO:0001227//DNA-binding transcription repressor activity, RNA polymerase II-specific;GO…	GO:0000122//negative regulation of transcription by RNA polymerase II;GO:0006094//gluconeogenesis;GO:0006355//regulation of transcription, DNA-templated;GO:0006357//regulation of transcription by RNA polymerase II;GO:0008284//positive regulation of cell population proliferation;GO:0010628//positive regulation of gene expression;GO:0030968//endoplasmic reticulum unfolded protein response;GO:003419…	TF_bZIP
1	191308048	191314594	MergePeak_1730	ENSMUSG00000037461	+	191307748	191355800	cds,start_codon	ENSMUSG00000037461	Ints7	integrator complex subunit 7 [Source:MGI Symbol;Acc:MGI:1924315]	-	-	-	-	GO:0005634//nucleus;GO:0005694//chromosome;GO:0005737//cytoplasm;GO:0016604//nuclear body;GO:0032039//integrator complex	-	GO:0000077//DNA damage checkpoint signaling;GO:0016180//snRNA processing;GO:0071479//cellular response to ionizing radiation	--
1	191553182	191553331	MergePeak_1737	ENSMUSG00000102840	-	191552482	191554105	-,ncrna
1	191554713	191557662	MergePeak_1738	ENSMUSG00000026622	+	191553556	191565162	cds	ENSMUSG00000026622	Nek2	NIMA (never in mitosis gene a)-related expressed kinase 2 [Source:MGI Symbol;Acc:MGI:109359]	-	-	-	-	GO:0000775//chromosome, centromeric region;GO:0000776//kinetochore;GO:0000794//condensed nuclear chromosome;GO:0000922//spindle pole;GO:0005634//nucleus;GO:0005654//nucleoplasm;GO:0005694//chromosome;GO:0005730//nucleolus;GO:0005737//cytoplasm;GO:0005813//centrosome;GO:0005815//microtubule organizing center;GO:0005856//cytoskeleton;GO:0005874//microtubule;GO:0030496//midbody;GO:0032991//protein-c…	GO:0000166//nucleotide binding;GO:0004672//protein kinase activity;GO:0004674//protein serine/threonine kinase activity;GO:0004712//protein serine/threonine/tyrosine kinase activity;GO:0005515//protein binding;GO:0005524//ATP binding;GO:0016301//kinase activity;GO:0016740//transferase activity;GO:0019903//protein phosphatase binding;GO:0046872//metal ion binding;GO:0106310//protein serine kinase …	GO:0000070//mitotic sister chromatid segregation;GO:0001824//blastocyst development;GO:0006468//protein phosphorylation;GO:0007049//cell cycle;GO:0007059//chromosome segregation;GO:0016310//phosphorylation;GO:0032212//positive regulation of telomere maintenance via telomerase;GO:0043392//negative regulation of DNA binding;GO:0046602//regulation of mitotic centrosome separation;GO:0046777//protein…	--
1	191632954	191633003	MergePeak_1741	ENSMUSG00000055833	-	191626184	191639631	-,ncrna
1	191645166	191645315	MergePeak_1743	ENSMUSG00000037434	+	191638879	191645359	3utr	ENSMUSG00000037434	Slc30a1	solute carrier family 30 (zinc transporter), member 1 [Source:MGI Symbol;Acc:MGI:1345281]	Organismal Systems	Digestive system	ko04978//Mineral absorption	K14688	GO:0005737//cytoplasm;GO:0005783//endoplasmic reticulum;GO:0005794//Golgi apparatus;GO:0005886//plasma membrane;GO:0016020//membrane;GO:0016021//integral component of membrane;GO:0030315//T-tubule;GO:0031965//nuclear membrane;GO:0098685//Schaffer collateral - CA1 synapse;GO:0099061//integral component of postsynaptic density membrane	GO:0005385//zinc ion transmembrane transporter activity;GO:0008324//cation transmembrane transporter activity;GO:0019855//calcium channel inhibitor activity	GO:0001701//in utero embryonic development;GO:0006811//ion transport;GO:0006812//cation transport;GO:0006829//zinc ion transport;GO:0006874//cellular calcium ion homeostasis;GO:0006882//cellular zinc ion homeostasis;GO:0010312//detoxification of zinc ion;GO:0046929//negative regulation of neurotransmitter secretion;GO:0055085//transmembrane transport;GO:0070509//calcium ion import;GO:0070574//cad…	--
1	191783696	191783795	MergePeak_1745	ENSMUSG00000037395	-	191782846	191822307	3utr,ncrna	ENSMUSG00000037395	Rcor3	REST corepressor 3 [Source:MGI Symbol;Acc:MGI:2441920]	-	-	-	-	GO:0000118//histone deacetylase complex;GO:0005634//nucleus;GO:0005654//nucleoplasm;GO:0005667//transcription regulator complex;GO:0005829//cytosol	GO:0003714//transcription corepressor activity;GO:0005515//protein binding;GO:0019899//enzyme binding	GO:0006357//regulation of transcription by RNA polymerase II;GO:0016575//histone deacetylation;GO:0045892//negative regulation of transcription, DNA-templated	MYB
1	191783696	191783795	MergePeak_1745	ENSMUSG00000097089	+	191776655	191783928	-,ncrna
1	192195798	192195972	MergePeak_1748	ENSMUSG00000037375	-	192195136	192453531	3utr	ENSMUSG00000037375	Hhat	hedgehog acyltransferase [Source:MGI Symbol;Acc:MGI:2444681]	Environmental Information Processing;Environmental Information Processing	Signal transduction;Signal transduction	ko04340//Hedgehog signaling pathway;ko04341//Hedgehog signaling pathway - fly	K24678;K24678	GO:0000139//Golgi membrane;GO:0005783//endoplasmic reticulum;GO:0005789//endoplasmic reticulum membrane;GO:0005794//Golgi apparatus;GO:0016020//membrane;GO:0016021//integral component of membrane	GO:0000166//nucleotide binding;GO:0005525//GTP binding;GO:0016409//palmitoyltransferase activity;GO:0016740//transferase activity;GO:0016746//acyltransferase activity	GO:0007224//smoothened signaling pathway;GO:0018009//N-terminal peptidyl-L-cysteine N-palmitoylation;GO:0018345//protein palmitoylation	--
1	192528896	192528995	MergePeak_1752	ENSMUSG00000016262	-	192526796	192538064	cds	ENSMUSG00000016262	Sertad4	SERTA domain containing 4 [Source:MGI Symbol;Acc:MGI:2443496]	-	-	-	-	GO:0005575//cellular_component;GO:0005634//nucleus	GO:0003674//molecular_function	GO:0008150//biological_process	--
1	192529221	192529320	MergePeak_1753	ENSMUSG00000016262	-	192526796	192538064	cds	ENSMUSG00000016262	Sertad4	SERTA domain containing 4 [Source:MGI Symbol;Acc:MGI:2443496]	-	-	-	-	GO:0005575//cellular_component;GO:0005634//nucleus	GO:0003674//molecular_function	GO:0008150//biological_process	--
1	194799818	194799992	MergePeak_1774	ENSMUSG00000016481	-	194779690	194813652	cds	ENSMUSG00000016481	Cr1l	complement component (3b/4b) receptor 1-like [Source:MGI Symbol;Acc:MGI:88513]	Organismal Systems;Human Diseases;Organismal Systems;Human Diseases;Organismal Systems;Human Diseases;Human Diseases	Immune system;Infectious disease: bacterial;Immune system;Infectious disease: parasitic;Immune system;Infectious disease: bacterial;Infectious disease: parasitic	ko04613//Neutrophil extracellular trap formation;ko05152//Tuberculosis;ko04640//Hematopoietic cell lineage;ko05140//Leishmaniasis;ko04610//Complement and coagulation cascades;ko05134//Legionellosis;ko05144//Malaria	K04011;K04011;K04011;K04011;K04011;K04011;K04011	GO:0005856//cytoskeleton;GO:0005886//plasma membrane;GO:0005887//integral component of plasma membrane;GO:0009897//external side of plasma membrane;GO:0009986//cell surface;GO:0016020//membrane;GO:0016021//integral component of membrane;GO:0016323//basolateral plasma membrane;GO:0043235//receptor complex;GO:0044853//plasma membrane raft	GO:0001851//complement component C3b binding;GO:0001855//complement component C4b binding;GO:0001861//complement component C4b receptor activity;GO:0004877//complement component C3b receptor activity	GO:0001701//in utero embryonic development;GO:0002376//immune system process;GO:0002430//complement receptor mediated signaling pathway;GO:0002456//T cell mediated immunity;GO:0006956//complement activation;GO:0006958//complement activation, classical pathway;GO:0007565//female pregnancy;GO:0030449//regulation of complement activation;GO:0045087//innate immune response;GO:0045916//negative regula…	--
10	4039364	4053275	MergePeak_1779	ENSMUSG00000040675	+	3923131	4117081	cds	ENSMUSG00000040675	Mthfd1l	methylenetetrahydrofolate dehydrogenase (NADP+ dependent) 1-like [Source:MGI Symbol;Acc:MGI:1924836]	Metabolism;Metabolism	Global and overview maps;Metabolism of cofactors and vitamins	ko01100//Metabolic pathways;ko00670//One carbon pool by folate	K13402;K13402	GO:0005739//mitochondrion;GO:0005829//cytosol	GO:0000166//nucleotide binding;GO:0004329//formate-tetrahydrofolate ligase activity;GO:0004488//methylenetetrahydrofolate dehydrogenase (NADP+) activity;GO:0005524//ATP binding;GO:0016874//ligase activity;GO:0042803//protein homodimerization activity	GO:0001843//neural tube closure;GO:0006730//one-carbon metabolic process;GO:0006760//folic acid-containing compound metabolic process;GO:0009257//10-formyltetrahydrofolate biosynthetic process;GO:0015942//formate metabolic process;GO:0035999//tetrahydrofolate interconversion;GO:0048702//embryonic neurocranium morphogenesis;GO:0048703//embryonic viscerocranium morphogenesis	--
10	4303805	4303929	MergePeak_1782	ENSMUSG00000038587	+	4216380	4309470	cds	ENSMUSG00000038587	Akap12	A kinase (PRKA) anchor protein (gravin) 12 [Source:MGI Symbol;Acc:MGI:1932576]	-	-	-	-	GO:0005737//cytoplasm;GO:0005829//cytosol;GO:0005856//cytoskeleton;GO:0005886//plasma membrane;GO:0016020//membrane;GO:0043025//neuronal cell body;GO:0098685//Schaffer collateral - CA1 synapse;GO:0110165//cellular anatomical entity	GO:0005516//calmodulin binding;GO:0008179//adenylate cyclase binding;GO:0016301//kinase activity;GO:0030159//signaling receptor complex adaptor activity;GO:0051018//protein kinase A binding	GO:0007165//signal transduction;GO:0007193//adenylate cyclase-inhibiting G protein-coupled receptor signaling pathway;GO:0010738//regulation of protein kinase A signaling;GO:0010739//positive regulation of protein kinase A signaling;GO:0016310//phosphorylation;GO:0032496//response to lipopolysaccharide;GO:0032760//positive regulation of tumor necrosis factor production;GO:0035733//hepatic stellat…	--
10	4308993	4309092	MergePeak_1793	ENSMUSG00000038587	+	4216380	4309470	3utr	ENSMUSG00000038587	Akap12	A kinase (PRKA) anchor protein (gravin) 12 [Source:MGI Symbol;Acc:MGI:1932576]	-	-	-	-	GO:0005737//cytoplasm;GO:0005829//cytosol;GO:0005856//cytoskeleton;GO:0005886//plasma membrane;GO:0016020//membrane;GO:0043025//neuronal cell body;GO:0098685//Schaffer collateral - CA1 synapse;GO:0110165//cellular anatomical entity	GO:0005516//calmodulin binding;GO:0008179//adenylate cyclase binding;GO:0016301//kinase activity;GO:0030159//signaling receptor complex adaptor activity;GO:0051018//protein kinase A binding	GO:0007165//signal transduction;GO:0007193//adenylate cyclase-inhibiting G protein-coupled receptor signaling pathway;GO:0010738//regulation of protein kinase A signaling;GO:0010739//positive regulation of protein kinase A signaling;GO:0016310//phosphorylation;GO:0032496//response to lipopolysaccharide;GO:0032760//positive regulation of tumor necrosis factor production;GO:0035733//hepatic stellat…	--
10	4317825	4317924	MergePeak_1795	ENSMUSG00000075327	-	4317075	4338108	3utr	ENSMUSG00000075327	Zbtb2	zinc finger and BTB domain containing 2 [Source:MGI Symbol;Acc:MGI:2685949]	-	-	-	-	GO:0005654//nucleoplasm	GO:0000978//RNA polymerase II cis-regulatory region sequence-specific DNA binding;GO:0001227//DNA-binding transcription repressor activity, RNA polymerase II-specific;GO:0005515//protein binding;GO:0042802//identical protein binding;GO:1990837//sequence-specific double-stranded DNA binding	GO:0000122//negative regulation of transcription by RNA polymerase II;GO:0006357//regulation of transcription by RNA polymerase II	ZBTB
10	4318225	4318274	MergePeak_1796	ENSMUSG00000075327	-	4317075	4338108	3utr	ENSMUSG00000075327	Zbtb2	zinc finger and BTB domain containing 2 [Source:MGI Symbol;Acc:MGI:2685949]	-	-	-	-	GO:0005654//nucleoplasm	GO:0000978//RNA polymerase II cis-regulatory region sequence-specific DNA binding;GO:0001227//DNA-binding transcription repressor activity, RNA polymerase II-specific;GO:0005515//protein binding;GO:0042802//identical protein binding;GO:1990837//sequence-specific double-stranded DNA binding	GO:0000122//negative regulation of transcription by RNA polymerase II;GO:0006357//regulation of transcription by RNA polymerase II	ZBTB
10	4319350	4319624	MergePeak_1798	ENSMUSG00000075327	-	4317075	4338108	cds	ENSMUSG00000075327	Zbtb2	zinc finger and BTB domain containing 2 [Source:MGI Symbol;Acc:MGI:2685949]	-	-	-	-	GO:0005654//nucleoplasm	GO:0000978//RNA polymerase II cis-regulatory region sequence-specific DNA binding;GO:0001227//DNA-binding transcription repressor activity, RNA polymerase II-specific;GO:0005515//protein binding;GO:0042802//identical protein binding;GO:1990837//sequence-specific double-stranded DNA binding	GO:0000122//negative regulation of transcription by RNA polymerase II;GO:0006357//regulation of transcription by RNA polymerase II	ZBTB
10	4345362	4345411	MergePeak_1799	ENSMUSG00000095123	+	4341587	4346424	-,ncrna
10	4345437	4345486	MergePeak_1800	ENSMUSG00000095123	+	4341587	4346424	-,ncrna
10	4353040	4353264	MergePeak_1802	ENSMUSG00000019763	-	4351915	4382388	3utr	ENSMUSG00000019763	Rmnd1	required for meiotic nuclear division 1 homolog [Source:MGI Symbol;Acc:MGI:1913334]	-	-	-	-	GO:0005739//mitochondrion	GO:0003674//molecular_function	GO:0006412//translation;GO:0070131//positive regulation of mitochondrial translation	--
10	4400915	4401039	MergePeak_1808	ENSMUSG00000061759	+	4382513	4405140	3utr,stop_codon	ENSMUSG00000061759	Armt1	acidic residue methyltransferase 1 [Source:MGI Symbol;Acc:MGI:1920669]	-	-	-	-	GO:0005575//cellular_component	GO:0008168//methyltransferase activity;GO:0008757//S-adenosylmethionine-dependent methyltransferase activity;GO:0008983//protein-glutamate O-methyltransferase activity;GO:0016740//transferase activity;GO:0016787//hydrolase activity;GO:0016791//phosphatase activity;GO:0019899//enzyme binding;GO:0046872//metal ion binding;GO:0051998//protein carboxyl O-methyltransferase activity;GO:0097023//fructos…	GO:0006479//protein methylation;GO:0006974//cellular response to DNA damage stimulus;GO:0032259//methylation;GO:2001020//regulation of response to DNA damage stimulus	--
10	4952928	4953252	MergePeak_1815	ENSMUSG00000019768	+	4561989	4955614	3utr	ENSMUSG00000019768	Esr1	estrogen receptor 1 (alpha) [Source:MGI Symbol;Acc:MGI:1352467]	Human Diseases;Human Diseases;Human Diseases;Human Diseases;Organismal Systems;Organismal Systems;Human Diseases;Organismal Systems;Organismal Systems	Cancer: overview;Cancer: overview;Cancer: overview;Cancer: specific types;Endocrine system;Endocrine system;Drug resistance: antineoplastic;Endocrine system;Excretory system	ko05200//Pathways in cancer;ko05207//Chemical carcinogenesis - receptor activation;ko05205//Proteoglycans in cancer;ko05224//Breast cancer;ko04915//Estrogen signaling pathway;ko04919//Thyroid hormone signaling pathway;ko01522//Endocrine resistance;ko04917//Prolactin signaling pathway;ko04961//Endocrine and other factor-regulated calcium reabsorption	K08550;K08550;K08550;K08550;K08550;K08550;K08550;K08550;K08550	GO:0000785//chromatin;GO:0000791//euchromatin;GO:0005634//nucleus;GO:0005667//transcription regulator complex;GO:0005737//cytoplasm;GO:0005739//mitochondrion;GO:0005794//Golgi apparatus;GO:0005886//plasma membrane;GO:0016020//membrane;GO:0030315//T-tubule;GO:0032991//protein-containing complex;GO:0043005//neuron projection;GO:0043195//terminal bouton;GO:0043204//perikaryon;GO:0048471//perinuclear…	GO:0000978//RNA polymerase II cis-regulatory region sequence-specific DNA binding;GO:0001093//TFIIB-class transcription factor binding;GO:0001221//transcription coregulator binding;GO:0001222//transcription corepressor binding;GO:0001223//transcription coactivator binding;GO:0001228//DNA-binding transcription activator activity, RNA polymerase II-specific;GO:0003677//DNA binding;GO:0003682//chrom…	GO:0000122//negative regulation of transcription by RNA polymerase II;GO:0001547//antral ovarian follicle growth;GO:0002064//epithelial cell development;GO:0006355//regulation of transcription, DNA-templated;GO:0006357//regulation of transcription by RNA polymerase II;GO:0006366//transcription by RNA polymerase II;GO:0007200//phospholipase C-activating G protein-coupled receptor signaling pathway…	ESR-like
10	5178536	5178710	MergePeak_1824	ENSMUSG00000096054	-	4970917	5500678	cds	ENSMUSG00000096054	Syne1	spectrin repeat containing, nuclear envelope 1 [Source:MGI Symbol;Acc:MGI:1927152]	-	-	-	-	GO:0000932//P-body;GO:0005634//nucleus;GO:0005635//nuclear envelope;GO:0005640//nuclear outer membrane;GO:0005654//nucleoplasm;GO:0005730//nucleolus;GO:0005737//cytoplasm;GO:0005794//Golgi apparatus;GO:0005856//cytoskeleton;GO:0016020//membrane;GO:0016021//integral component of membrane;GO:0030017//sarcomere;GO:0031965//nuclear membrane;GO:0034993//meiotic nuclear membrane microtubule tethering c…	GO:0003779//actin binding;GO:0005515//protein binding;GO:0005521//lamin binding;GO:0019899//enzyme binding;GO:0042802//identical protein binding;GO:0042803//protein homodimerization activity;GO:0051015//actin filament binding;GO:0140444//cytoskeleton-nuclear membrane anchor activity	GO:0007030//Golgi organization;GO:0007097//nuclear migration;GO:0007283//spermatogenesis;GO:0030154//cell differentiation;GO:0042692//muscle cell differentiation;GO:0051641//cellular localization;GO:0051642//centrosome localization;GO:0090292//nuclear matrix anchoring at nuclear membrane;GO:1902017//regulation of cilium assembly	--
10	5178836	5179010	MergePeak_1825	ENSMUSG00000096054	-	4970917	5500678	cds	ENSMUSG00000096054	Syne1	spectrin repeat containing, nuclear envelope 1 [Source:MGI Symbol;Acc:MGI:1927152]	-	-	-	-	GO:0000932//P-body;GO:0005634//nucleus;GO:0005635//nuclear envelope;GO:0005640//nuclear outer membrane;GO:0005654//nucleoplasm;GO:0005730//nucleolus;GO:0005737//cytoplasm;GO:0005794//Golgi apparatus;GO:0005856//cytoskeleton;GO:0016020//membrane;GO:0016021//integral component of membrane;GO:0030017//sarcomere;GO:0031965//nuclear membrane;GO:0034993//meiotic nuclear membrane microtubule tethering c…	GO:0003779//actin binding;GO:0005515//protein binding;GO:0005521//lamin binding;GO:0019899//enzyme binding;GO:0042802//identical protein binding;GO:0042803//protein homodimerization activity;GO:0051015//actin filament binding;GO:0140444//cytoskeleton-nuclear membrane anchor activity	GO:0007030//Golgi organization;GO:0007097//nuclear migration;GO:0007283//spermatogenesis;GO:0030154//cell differentiation;GO:0042692//muscle cell differentiation;GO:0051641//cellular localization;GO:0051642//centrosome localization;GO:0090292//nuclear matrix anchoring at nuclear membrane;GO:1902017//regulation of cilium assembly	--
10	5179186	5179310	MergePeak_1826	ENSMUSG00000096054	-	4970917	5500678	cds	ENSMUSG00000096054	Syne1	spectrin repeat containing, nuclear envelope 1 [Source:MGI Symbol;Acc:MGI:1927152]	-	-	-	-	GO:0000932//P-body;GO:0005634//nucleus;GO:0005635//nuclear envelope;GO:0005640//nuclear outer membrane;GO:0005654//nucleoplasm;GO:0005730//nucleolus;GO:0005737//cytoplasm;GO:0005794//Golgi apparatus;GO:0005856//cytoskeleton;GO:0016020//membrane;GO:0016021//integral component of membrane;GO:0030017//sarcomere;GO:0031965//nuclear membrane;GO:0034993//meiotic nuclear membrane microtubule tethering c…	GO:0003779//actin binding;GO:0005515//protein binding;GO:0005521//lamin binding;GO:0019899//enzyme binding;GO:0042802//identical protein binding;GO:0042803//protein homodimerization activity;GO:0051015//actin filament binding;GO:0140444//cytoskeleton-nuclear membrane anchor activity	GO:0007030//Golgi organization;GO:0007097//nuclear migration;GO:0007283//spermatogenesis;GO:0030154//cell differentiation;GO:0042692//muscle cell differentiation;GO:0051641//cellular localization;GO:0051642//centrosome localization;GO:0090292//nuclear matrix anchoring at nuclear membrane;GO:1902017//regulation of cilium assembly	--
10	5251376	5254420	MergePeak_1828	ENSMUSG00000096054	-	4970917	5500678	cds	ENSMUSG00000096054	Syne1	spectrin repeat containing, nuclear envelope 1 [Source:MGI Symbol;Acc:MGI:1927152]	-	-	-	-	GO:0000932//P-body;GO:0005634//nucleus;GO:0005635//nuclear envelope;GO:0005640//nuclear outer membrane;GO:0005654//nucleoplasm;GO:0005730//nucleolus;GO:0005737//cytoplasm;GO:0005794//Golgi apparatus;GO:0005856//cytoskeleton;GO:0016020//membrane;GO:0016021//integral component of membrane;GO:0030017//sarcomere;GO:0031965//nuclear membrane;GO:0034993//meiotic nuclear membrane microtubule tethering c…	GO:0003779//actin binding;GO:0005515//protein binding;GO:0005521//lamin binding;GO:0019899//enzyme binding;GO:0042802//identical protein binding;GO:0042803//protein homodimerization activity;GO:0051015//actin filament binding;GO:0140444//cytoskeleton-nuclear membrane anchor activity	GO:0007030//Golgi organization;GO:0007097//nuclear migration;GO:0007283//spermatogenesis;GO:0030154//cell differentiation;GO:0042692//muscle cell differentiation;GO:0051641//cellular localization;GO:0051642//centrosome localization;GO:0090292//nuclear matrix anchoring at nuclear membrane;GO:1902017//regulation of cilium assembly	--
10	5406866	5492144	MergePeak_1834	ENSMUSG00000096054	-	4970917	5500678	5utr,cds,start_codon	ENSMUSG00000096054	Syne1	spectrin repeat containing, nuclear envelope 1 [Source:MGI Symbol;Acc:MGI:1927152]	-	-	-	-	GO:0000932//P-body;GO:0005634//nucleus;GO:0005635//nuclear envelope;GO:0005640//nuclear outer membrane;GO:0005654//nucleoplasm;GO:0005730//nucleolus;GO:0005737//cytoplasm;GO:0005794//Golgi apparatus;GO:0005856//cytoskeleton;GO:0016020//membrane;GO:0016021//integral component of membrane;GO:0030017//sarcomere;GO:0031965//nuclear membrane;GO:0034993//meiotic nuclear membrane microtubule tethering c…	GO:0003779//actin binding;GO:0005515//protein binding;GO:0005521//lamin binding;GO:0019899//enzyme binding;GO:0042802//identical protein binding;GO:0042803//protein homodimerization activity;GO:0051015//actin filament binding;GO:0140444//cytoskeleton-nuclear membrane anchor activity	GO:0007030//Golgi organization;GO:0007097//nuclear migration;GO:0007283//spermatogenesis;GO:0030154//cell differentiation;GO:0042692//muscle cell differentiation;GO:0051641//cellular localization;GO:0051642//centrosome localization;GO:0090292//nuclear matrix anchoring at nuclear membrane;GO:1902017//regulation of cilium assembly	--
10	7395462	7395611	MergePeak_1841	ENSMUSG00000079685	-	7390362	7423361	3utr,cds,stop_codon	ENSMUSG00000079685	Ulbp1	UL16 binding protein 1 [Source:MGI Symbol;Acc:MGI:1925027]	Organismal Systems	Immune system	ko04650//Natural killer cell mediated cytotoxicity	K07986	GO:0005615//extracellular space;GO:0005829//cytosol;GO:0005886//plasma membrane;GO:0005887//integral component of plasma membrane;GO:0009897//external side of plasma membrane;GO:0009986//cell surface;GO:0016020//membrane;GO:0016021//integral component of membrane;GO:0043231//intracellular membrane-bounded organelle;GO:0046658//anchored component of plasma membrane	GO:0046703//natural killer cell lectin-like receptor binding	GO:0002839//positive regulation of immune response to tumor cell;GO:0030101//natural killer cell activation;GO:0032729//positive regulation of interferon-gamma production;GO:0032816//positive regulation of natural killer cell activation;GO:0042267//natural killer cell mediated cytotoxicity;GO:0042271//susceptibility to natural killer cell mediated cytotoxicity;GO:0043032//positive regulation of m…	--
10	7465914	7465988	MergePeak_1842	ENSMUSG00000019796	+	7465581	7501247	cds,start_codon	ENSMUSG00000019796	Lrp11	low density lipoprotein receptor-related protein 11 [Source:MGI Symbol;Acc:MGI:2442989]	-	-	-	-	GO:0005575//cellular_component;GO:0016020//membrane;GO:0016021//integral component of membrane	GO:0005515//protein binding;GO:0051219//phosphoprotein binding	GO:0006897//endocytosis;GO:0009408//response to heat;GO:0009409//response to cold;GO:0009414//response to water deprivation;GO:0009612//response to mechanical stimulus;GO:0033555//multicellular organismal response to stress;GO:0035902//response to immobilization stress;GO:0042594//response to starvation	--
10	7500180	7500354	MergePeak_1844	ENSMUSG00000019796	+	7465581	7501247	3utr	ENSMUSG00000019796	Lrp11	low density lipoprotein receptor-related protein 11 [Source:MGI Symbol;Acc:MGI:2442989]	-	-	-	-	GO:0005575//cellular_component;GO:0016020//membrane;GO:0016021//integral component of membrane	GO:0005515//protein binding;GO:0051219//phosphoprotein binding	GO:0006897//endocytosis;GO:0009408//response to heat;GO:0009409//response to cold;GO:0009414//response to water deprivation;GO:0009612//response to mechanical stimulus;GO:0033555//multicellular organismal response to stress;GO:0035902//response to immobilization stress;GO:0042594//response to starvation	--
10	7506512	7506686	MergePeak_1846	ENSMUSG00000019795	-	7505137	7539372	3utr,stop_codon	ENSMUSG00000019795	Pcmt1	protein-L-isoaspartate (D-aspartate) O-methyltransferase 1 [Source:MGI Symbol;Acc:MGI:97502]	-	-	-	-	GO:0005829//cytosol;GO:0016020//membrane;GO:0016021//integral component of membrane	GO:0004719//protein-L-isoaspartate (D-aspartate) O-methyltransferase activity;GO:0008168//methyltransferase activity;GO:0016740//transferase activity	GO:0006479//protein methylation;GO:0032259//methylation;GO:0036211//protein modification process	--
10	7644111	7644310	MergePeak_1859	ENSMUSG00000040006	-	7643711	7656681	3utr,cds,stop_codon	ENSMUSG00000040006	Ginm1	glycoprotein integral membrane 1 [Source:MGI Symbol;Acc:MGI:2384905]	-	-	-	-	GO:0016020//membrane;GO:0016021//integral component of membrane	GO:0003674//molecular_function	GO:0008150//biological_process	--
10	7697436	7697660	MergePeak_1862	ENSMUSG00000015757	+	7668655	7698899	3utr	ENSMUSG00000015757	Ppil4	peptidylprolyl isomerase (cyclophilin)-like 4 [Source:MGI Symbol;Acc:MGI:1914668]	-	-	-	-	GO:0005634//nucleus;GO:0005654//nucleoplasm;GO:0005829//cytosol	GO:0003676//nucleic acid binding;GO:0003723//RNA binding;GO:0003755//peptidyl-prolyl cis-trans isomerase activity;GO:0016853//isomerase activity	GO:0000413//protein peptidyl-prolyl isomerization;GO:1901407//regulation of phosphorylation of RNA polymerase II C-terminal domain	--
10	9498780	9498829	MergePeak_1872	ENSMUSG00000060487	-	9498680	9550952	3utr	ENSMUSG00000060487	Samd5	sterile alpha motif domain containing 5 [Source:MGI Symbol;Acc:MGI:2444815]	-	-	-	-	GO:0005737//cytoplasm	GO:0005515//protein binding	-	--
10	9499355	9499504	MergePeak_1873	ENSMUSG00000060487	-	9498680	9550952	3utr	ENSMUSG00000060487	Samd5	sterile alpha motif domain containing 5 [Source:MGI Symbol;Acc:MGI:2444815]	-	-	-	-	GO:0005737//cytoplasm	GO:0005515//protein binding	-	--
10	9501255	9501404	MergePeak_1875	ENSMUSG00000060487	-	9498680	9550952	3utr	ENSMUSG00000060487	Samd5	sterile alpha motif domain containing 5 [Source:MGI Symbol;Acc:MGI:2444815]	-	-	-	-	GO:0005737//cytoplasm	GO:0005515//protein binding	-	--
10	9550487	9550661	MergePeak_1879	ENSMUSG00000060487	-	9498680	9550952	cds,start_codon	ENSMUSG00000060487	Samd5	sterile alpha motif domain containing 5 [Source:MGI Symbol;Acc:MGI:2444815]	-	-	-	-	GO:0005737//cytoplasm	GO:0005515//protein binding	-	--
10	9774909	9776359	MergePeak_1882	ENSMUSG00000019790	-	9631291	9776427	cds,start_codon	ENSMUSG00000019790	Stxbp5	syntaxin binding protein 5 (tomosyn) [Source:MGI Symbol;Acc:MGI:1926058]	-	-	-	-	GO:0005737//cytoplasm;GO:0005829//cytosol;GO:0005886//plasma membrane;GO:0005892//acetylcholine-gated channel complex;GO:0008021//synaptic vesicle;GO:0016020//membrane;GO:0030141//secretory granule;GO:0031201//SNARE complex;GO:0031594//neuromuscular junction;GO:0098674//extrinsic component of neuronal dense core vesicle membrane;GO:0098685//Schaffer collateral - CA1 synapse;GO:0098686//hippocampa…	GO:0005096//GTPase activator activity;GO:0005515//protein binding;GO:0017075//syntaxin-1 binding;GO:0019905//syntaxin binding;GO:0045159//myosin II binding	GO:0006887//exocytosis;GO:0007409//axonogenesis;GO:0010807//regulation of synaptic vesicle priming;GO:0015031//protein transport;GO:0017157//regulation of exocytosis;GO:0045921//positive regulation of exocytosis;GO:0050708//regulation of protein secretion;GO:0050790//regulation of catalytic activity;GO:0099504//synaptic vesicle cycle;GO:2000300//regulation of synaptic vesicle exocytosis	--
10	10421746	10421970	MergePeak_1883	ENSMUSG00000019832	-	10420746	10434009	3utr,stop_codon	ENSMUSG00000019832	Rab32	RAB32, member RAS oncogene family [Source:MGI Symbol;Acc:MGI:1915094]	-	-	-	-	GO:0005739//mitochondrion;GO:0005741//mitochondrial outer membrane;GO:0005769//early endosome;GO:0005783//endoplasmic reticulum;GO:0005794//Golgi apparatus;GO:0005802//trans-Golgi network;GO:0016020//membrane;GO:0030670//phagocytic vesicle membrane;GO:0031410//cytoplasmic vesicle;GO:0031982//vesicle;GO:0033162//melanosome membrane;GO:0042470//melanosome;GO:0044233//mitochondria-associated endopla…	GO:0000166//nucleotide binding;GO:0003924//GTPase activity;GO:0005515//protein binding;GO:0005525//GTP binding;GO:0030742//GTP-dependent protein binding;GO:0035650//AP-1 adaptor complex binding;GO:0035651//AP-3 adaptor complex binding;GO:0036461//BLOC-2 complex binding	GO:0006886//intracellular protein transport;GO:0007005//mitochondrion organization;GO:0016192//vesicle-mediated transport;GO:0019882//antigen processing and presentation;GO:0032438//melanosome organization;GO:0035646//endosome to melanosome transport;GO:0072657//protein localization to membrane;GO:0090382//phagosome maturation;GO:1903232//melanosome assembly	--
10	10426498	10426647	MergePeak_1884	ENSMUSG00000019832	-	10420746	10434009	cds	ENSMUSG00000019832	Rab32	RAB32, member RAS oncogene family [Source:MGI Symbol;Acc:MGI:1915094]	-	-	-	-	GO:0005739//mitochondrion;GO:0005741//mitochondrial outer membrane;GO:0005769//early endosome;GO:0005783//endoplasmic reticulum;GO:0005794//Golgi apparatus;GO:0005802//trans-Golgi network;GO:0016020//membrane;GO:0030670//phagocytic vesicle membrane;GO:0031410//cytoplasmic vesicle;GO:0031982//vesicle;GO:0033162//melanosome membrane;GO:0042470//melanosome;GO:0044233//mitochondria-associated endopla…	GO:0000166//nucleotide binding;GO:0003924//GTPase activity;GO:0005515//protein binding;GO:0005525//GTP binding;GO:0030742//GTP-dependent protein binding;GO:0035650//AP-1 adaptor complex binding;GO:0035651//AP-3 adaptor complex binding;GO:0036461//BLOC-2 complex binding	GO:0006886//intracellular protein transport;GO:0007005//mitochondrion organization;GO:0016192//vesicle-mediated transport;GO:0019882//antigen processing and presentation;GO:0032438//melanosome organization;GO:0035646//endosome to melanosome transport;GO:0072657//protein localization to membrane;GO:0090382//phagosome maturation;GO:1903232//melanosome assembly	--
10	10563703	10563777	MergePeak_1886	ENSMUSG00000019828	-	10561803	10958100	3utr	ENSMUSG00000019828	Grm1	glutamate receptor, metabotropic 1 [Source:MGI Symbol;Acc:MGI:1351338]	Human Diseases;Environmental Information Processing;Environmental Information Processing;Environmental Information Processing;Organismal Systems;Human Diseases;Organismal Systems;Environmental Information Processing;Organismal Systems;Organismal Systems;Cellular Processes;Organismal Systems;Organismal Systems	Neurodegenerative disease;Signaling molecules and interaction;Signal transduction;Signal transduction;Nervous system;Neurodegenerative disease;Endocrine system;Signal transduction;Nervous system;Sensory system;Cellular community - eukaryotes;Nervous system;Nervous system	ko05022//Pathways of neurodegeneration - multiple diseases;ko04080//Neuroactive ligand-receptor interaction;ko04020//Calcium signaling pathway;ko04072//Phospholipase D signaling pathway;ko04723//Retrograde endocannabinoid signaling;ko05017//Spinocerebellar ataxia;ko04915//Estrogen signaling pathway;ko04068//FoxO signaling pathway;ko04724//Glutamatergic synapse;ko04742//Taste transduction;ko04540/…	K04603;K04603;K04603;K04603;K04603;K04603;K04603;K04603;K04603;K04603;K04603;K04603;K04603	GO:0005634//nucleus;GO:0005886//plasma membrane;GO:0005887//integral component of plasma membrane;GO:0014069//postsynaptic density;GO:0016020//membrane;GO:0016021//integral component of membrane;GO:0030424//axon;GO:0030425//dendrite;GO:0038037//G protein-coupled receptor dimeric complex;GO:0038038//G protein-coupled receptor homodimeric complex;GO:0042734//presynaptic membrane;GO:0043005//neuron …	GO:0001639//PLC activating G protein-coupled glutamate receptor activity;GO:0001640//adenylate cyclase inhibiting G protein-coupled glutamate receptor activity;GO:0004930//G protein-coupled receptor activity;GO:0005515//protein binding;GO:0008066//glutamate receptor activity;GO:0030331//estrogen receptor binding;GO:0098872//G protein-coupled neurotransmitter receptor activity involved in regulati…	GO:0007165//signal transduction;GO:0007186//G protein-coupled receptor signaling pathway;GO:0007196//adenylate cyclase-inhibiting G protein-coupled glutamate receptor signaling pathway;GO:0007200//phospholipase C-activating G protein-coupled receptor signaling pathway;GO:0007206//phospholipase C-activating G protein-coupled glutamate receptor signaling pathway;GO:0007216//G protein-coupled glutam…	--
10	10812231	10955940	MergePeak_1888	ENSMUSG00000019828	-	10561803	10958100	cds	ENSMUSG00000019828	Grm1	glutamate receptor, metabotropic 1 [Source:MGI Symbol;Acc:MGI:1351338]	Human Diseases;Environmental Information Processing;Environmental Information Processing;Environmental Information Processing;Organismal Systems;Human Diseases;Organismal Systems;Environmental Information Processing;Organismal Systems;Organismal Systems;Cellular Processes;Organismal Systems;Organismal Systems	Neurodegenerative disease;Signaling molecules and interaction;Signal transduction;Signal transduction;Nervous system;Neurodegenerative disease;Endocrine system;Signal transduction;Nervous system;Sensory system;Cellular community - eukaryotes;Nervous system;Nervous system	ko05022//Pathways of neurodegeneration - multiple diseases;ko04080//Neuroactive ligand-receptor interaction;ko04020//Calcium signaling pathway;ko04072//Phospholipase D signaling pathway;ko04723//Retrograde endocannabinoid signaling;ko05017//Spinocerebellar ataxia;ko04915//Estrogen signaling pathway;ko04068//FoxO signaling pathway;ko04724//Glutamatergic synapse;ko04742//Taste transduction;ko04540/…	K04603;K04603;K04603;K04603;K04603;K04603;K04603;K04603;K04603;K04603;K04603;K04603;K04603	GO:0005634//nucleus;GO:0005886//plasma membrane;GO:0005887//integral component of plasma membrane;GO:0014069//postsynaptic density;GO:0016020//membrane;GO:0016021//integral component of membrane;GO:0030424//axon;GO:0030425//dendrite;GO:0038037//G protein-coupled receptor dimeric complex;GO:0038038//G protein-coupled receptor homodimeric complex;GO:0042734//presynaptic membrane;GO:0043005//neuron …	GO:0001639//PLC activating G protein-coupled glutamate receptor activity;GO:0001640//adenylate cyclase inhibiting G protein-coupled glutamate receptor activity;GO:0004930//G protein-coupled receptor activity;GO:0005515//protein binding;GO:0008066//glutamate receptor activity;GO:0030331//estrogen receptor binding;GO:0098872//G protein-coupled neurotransmitter receptor activity involved in regulati…	GO:0007165//signal transduction;GO:0007186//G protein-coupled receptor signaling pathway;GO:0007196//adenylate cyclase-inhibiting G protein-coupled glutamate receptor signaling pathway;GO:0007200//phospholipase C-activating G protein-coupled receptor signaling pathway;GO:0007206//phospholipase C-activating G protein-coupled glutamate receptor signaling pathway;GO:0007216//G protein-coupled glutam…	--
10	11171400	11171574	MergePeak_1896	ENSMUSG00000047648	+	11157074	11173796	3utr	ENSMUSG00000047648	Fbxo30	F-box protein 30 [Source:MGI Symbol;Acc:MGI:1919115]	-	-	-	-	GO:0005575//cellular_component	GO:0003674//molecular_function;GO:0005515//protein binding;GO:0008270//zinc ion binding;GO:0046872//metal ion binding;GO:0061630//ubiquitin protein ligase activity	GO:0008150//biological_process;GO:0016567//protein ubiquitination	--
10	12556367	12558065	MergePeak_1901	ENSMUSG00000019820	-	12257932	12737479	cds	ENSMUSG00000019820	Utrn	utrophin [Source:MGI Symbol;Acc:MGI:104631]	-	-	-	-	GO:0005654//nucleoplasm;GO:0005737//cytoplasm;GO:0005829//cytosol;GO:0005856//cytoskeleton;GO:0005886//plasma membrane;GO:0016010//dystrophin-associated glycoprotein complex;GO:0016020//membrane;GO:0030054//cell junction;GO:0030175//filopodium;GO:0030426//growth cone;GO:0030864//cortical actin cytoskeleton;GO:0031527//filopodium membrane;GO:0031594//neuromuscular junction;GO:0032991//protein-cont…	GO:0003779//actin binding;GO:0005178//integrin binding;GO:0005515//protein binding;GO:0008270//zinc ion binding;GO:0017166//vinculin binding;GO:0019901//protein kinase binding;GO:0046872//metal ion binding;GO:0051015//actin filament binding	GO:0001954//positive regulation of cell-matrix adhesion;GO:0007527//adult somatic muscle development;GO:0007528//neuromuscular junction development;GO:0030036//actin cytoskeleton organization	--
10	12602085	12603511	MergePeak_1903	ENSMUSG00000019820	-	12257932	12737479	cds	ENSMUSG00000019820	Utrn	utrophin [Source:MGI Symbol;Acc:MGI:104631]	-	-	-	-	GO:0005654//nucleoplasm;GO:0005737//cytoplasm;GO:0005829//cytosol;GO:0005856//cytoskeleton;GO:0005886//plasma membrane;GO:0016010//dystrophin-associated glycoprotein complex;GO:0016020//membrane;GO:0030054//cell junction;GO:0030175//filopodium;GO:0030426//growth cone;GO:0030864//cortical actin cytoskeleton;GO:0031527//filopodium membrane;GO:0031594//neuromuscular junction;GO:0032991//protein-cont…	GO:0003779//actin binding;GO:0005178//integrin binding;GO:0005515//protein binding;GO:0008270//zinc ion binding;GO:0017166//vinculin binding;GO:0019901//protein kinase binding;GO:0046872//metal ion binding;GO:0051015//actin filament binding	GO:0001954//positive regulation of cell-matrix adhesion;GO:0007527//adult somatic muscle development;GO:0007528//neuromuscular junction development;GO:0030036//actin cytoskeleton organization	--
10	12816253	12816302	MergePeak_1905	ENSMUSG00000039232	-	12813953	12840006	3utr	ENSMUSG00000039232	Stx11	syntaxin 11 [Source:MGI Symbol;Acc:MGI:1921982]	Genetic Information Processing	Folding, sorting and degradation	ko04130//SNARE interactions in vesicular transport	K08487	GO:0005794//Golgi apparatus;GO:0016020//membrane	GO:0005484//SNAP receptor activity	GO:0006886//intracellular protein transport;GO:0016192//vesicle-mediated transport;GO:0061025//membrane fusion	--
10	12817453	12817627	MergePeak_1908	ENSMUSG00000039232	-	12813953	12840006	cds,start_codon	ENSMUSG00000039232	Stx11	syntaxin 11 [Source:MGI Symbol;Acc:MGI:1921982]	Genetic Information Processing	Folding, sorting and degradation	ko04130//SNARE interactions in vesicular transport	K08487	GO:0005794//Golgi apparatus;GO:0016020//membrane	GO:0005484//SNAP receptor activity	GO:0006886//intracellular protein transport;GO:0016192//vesicle-mediated transport;GO:0061025//membrane fusion	--
10	12884162	12884336	MergePeak_1909	ENSMUSG00000078348	+	12881087	12884927	5utr,start_codon	ENSMUSG00000078348	Sf3b5	splicing factor 3b, subunit 5 [Source:MGI Symbol;Acc:MGI:1913375]	Genetic Information Processing	Transcription	ko03040//Spliceosome	K12832	GO:0000124//SAGA complex;GO:0005634//nucleus;GO:0005654//nucleoplasm;GO:0005681//spliceosomal complex;GO:0005684//U2-type spliceosomal complex;GO:0005686//U2 snRNP;GO:0005689//U12-type spliceosomal complex;GO:0071005//U2-type precatalytic spliceosome;GO:0071011//precatalytic spliceosome	GO:0003723//RNA binding;GO:1990935//splicing factor binding	GO:0000398//mRNA splicing, via spliceosome;GO:0006282//regulation of DNA repair;GO:0006397//mRNA processing;GO:0008380//RNA splicing;GO:0035521//monoubiquitinated histone deubiquitination;GO:0035522//monoubiquitinated histone H2A deubiquitination;GO:0043484//regulation of RNA splicing;GO:0043966//histone H3 acetylation;GO:0045893//positive regulation of transcription, DNA-templated	--
10	13054509	13054633	MergePeak_1911	ENSMUSG00000019814	-	13053884	13068912	3utr,cds,stop_codon	ENSMUSG00000019814	Ltv1	LTV1 ribosome biogenesis factor [Source:MGI Symbol;Acc:MGI:2447810]	-	-	-	-	GO:0005634//nucleus;GO:0005654//nucleoplasm;GO:0005829//cytosol;GO:0030688//preribosome, small subunit precursor	-	GO:0000056//ribosomal small subunit export from nucleus;GO:0042274//ribosomal small subunit biogenesis	--
10	13088286	13088460	MergePeak_1913	ENSMUSG00000062866	-	13083461	13350156	3utr	ENSMUSG00000062866	Phactr2	phosphatase and actin regulator 2 [Source:MGI Symbol;Acc:MGI:2446138]	-	-	-	-	GO:0005575//cellular_component	GO:0003779//actin binding;GO:0004864//protein phosphatase inhibitor activity	GO:0030036//actin cytoskeleton organization;GO:0043086//negative regulation of catalytic activity	--
10	13122924	13129144	MergePeak_1917	ENSMUSG00000062866	-	13083461	13350156	cds	ENSMUSG00000062866	Phactr2	phosphatase and actin regulator 2 [Source:MGI Symbol;Acc:MGI:2446138]	-	-	-	-	GO:0005575//cellular_component	GO:0003779//actin binding;GO:0004864//protein phosphatase inhibitor activity	GO:0030036//actin cytoskeleton organization;GO:0043086//negative regulation of catalytic activity	--
10	13129320	13129394	MergePeak_1918	ENSMUSG00000062866	-	13083461	13350156	cds	ENSMUSG00000062866	Phactr2	phosphatase and actin regulator 2 [Source:MGI Symbol;Acc:MGI:2446138]	-	-	-	-	GO:0005575//cellular_component	GO:0003779//actin binding;GO:0004864//protein phosphatase inhibitor activity	GO:0030036//actin cytoskeleton organization;GO:0043086//negative regulation of catalytic activity	--
10	13523098	13523272	MergePeak_1924	ENSMUSG00000019806	-	13522798	13744724	3utr,stop_codon	ENSMUSG00000019806	Aig1	androgen-induced 1 [Source:MGI Symbol;Acc:MGI:1913503]	-	-	-	-	GO:0005886//plasma membrane;GO:0012505//endomembrane system;GO:0016020//membrane;GO:0016021//integral component of membrane	GO:0016787//hydrolase activity	GO:0006629//lipid metabolic process;GO:0042758//long-chain fatty acid catabolic process	--
10	14004266	14004415	MergePeak_1928	ENSMUSG00000015501	+	13842123	14027118	cds	ENSMUSG00000015501	Hivep2	human immunodeficiency virus type I enhancer binding protein 2 [Source:MGI Symbol;Acc:MGI:1338076]	-	-	-	-	GO:0005634//nucleus;GO:0005654//nucleoplasm;GO:0005667//transcription regulator complex	GO:0000978//RNA polymerase II cis-regulatory region sequence-specific DNA binding;GO:0000981//DNA-binding transcription factor activity, RNA polymerase II-specific;GO:0001228//DNA-binding transcription activator activity, RNA polymerase II-specific;GO:0003677//DNA binding;GO:0003700//DNA-binding transcription factor activity;GO:0046872//metal ion binding	GO:0006351//transcription, DNA-templated;GO:0006357//regulation of transcription by RNA polymerase II;GO:0007165//signal transduction;GO:0045944//positive regulation of transcription by RNA polymerase II	zf-C2H2
10	14007441	14007590	MergePeak_1930	ENSMUSG00000015501	+	13842123	14027118	cds	ENSMUSG00000015501	Hivep2	human immunodeficiency virus type I enhancer binding protein 2 [Source:MGI Symbol;Acc:MGI:1338076]	-	-	-	-	GO:0005634//nucleus;GO:0005654//nucleoplasm;GO:0005667//transcription regulator complex	GO:0000978//RNA polymerase II cis-regulatory region sequence-specific DNA binding;GO:0000981//DNA-binding transcription factor activity, RNA polymerase II-specific;GO:0001228//DNA-binding transcription activator activity, RNA polymerase II-specific;GO:0003677//DNA binding;GO:0003700//DNA-binding transcription factor activity;GO:0046872//metal ion binding	GO:0006351//transcription, DNA-templated;GO:0006357//regulation of transcription by RNA polymerase II;GO:0007165//signal transduction;GO:0045944//positive regulation of transcription by RNA polymerase II	zf-C2H2
10	14007741	14007790	MergePeak_1931	ENSMUSG00000015501	+	13842123	14027118	cds	ENSMUSG00000015501	Hivep2	human immunodeficiency virus type I enhancer binding protein 2 [Source:MGI Symbol;Acc:MGI:1338076]	-	-	-	-	GO:0005634//nucleus;GO:0005654//nucleoplasm;GO:0005667//transcription regulator complex	GO:0000978//RNA polymerase II cis-regulatory region sequence-specific DNA binding;GO:0000981//DNA-binding transcription factor activity, RNA polymerase II-specific;GO:0001228//DNA-binding transcription activator activity, RNA polymerase II-specific;GO:0003677//DNA binding;GO:0003700//DNA-binding transcription factor activity;GO:0046872//metal ion binding	GO:0006351//transcription, DNA-templated;GO:0006357//regulation of transcription by RNA polymerase II;GO:0007165//signal transduction;GO:0045944//positive regulation of transcription by RNA polymerase II	zf-C2H2
10	14024750	14024799	MergePeak_1934	ENSMUSG00000015501	+	13842123	14027118	cds	ENSMUSG00000015501	Hivep2	human immunodeficiency virus type I enhancer binding protein 2 [Source:MGI Symbol;Acc:MGI:1338076]	-	-	-	-	GO:0005634//nucleus;GO:0005654//nucleoplasm;GO:0005667//transcription regulator complex	GO:0000978//RNA polymerase II cis-regulatory region sequence-specific DNA binding;GO:0000981//DNA-binding transcription factor activity, RNA polymerase II-specific;GO:0001228//DNA-binding transcription activator activity, RNA polymerase II-specific;GO:0003677//DNA binding;GO:0003700//DNA-binding transcription factor activity;GO:0046872//metal ion binding	GO:0006351//transcription, DNA-templated;GO:0006357//regulation of transcription by RNA polymerase II;GO:0007165//signal transduction;GO:0045944//positive regulation of transcription by RNA polymerase II	zf-C2H2
10	17599891	17600040	MergePeak_1937	ENSMUSG00000039910	+	17598981	17601391	cds,start_codon	ENSMUSG00000039910	Cited2	Cbp/p300-interacting transactivator, with Glu/Asp-rich carboxy-terminal domain, 2 [Source:MGI Symbol;Acc:MGI:1306784]	Cellular Processes	Transport and catabolism	ko04137//Mitophagy - animal	K21361	GO:0000785//chromatin;GO:0005634//nucleus;GO:0005737//cytoplasm;GO:0032991//protein-containing complex	GO:0003682//chromatin binding;GO:0003712//transcription coregulator activity;GO:0003713//transcription coactivator activity;GO:0003714//transcription corepressor activity;GO:0005515//protein binding;GO:0019904//protein domain specific binding;GO:0035035//histone acetyltransferase binding;GO:0046332//SMAD binding;GO:0050693//LBD domain binding;GO:0061629//RNA polymerase II-specific DNA-binding tra…	GO:0000122//negative regulation of transcription by RNA polymerase II;GO:0001568//blood vessel development;GO:0001570//vasculogenesis;GO:0001666//response to hypoxia;GO:0001701//in utero embryonic development;GO:0001829//trophectodermal cell differentiation;GO:0001841//neural tube formation;GO:0001843//neural tube closure;GO:0001889//liver development;GO:0001892//embryonic placenta development;GO…	--
10	18000674	18000773	MergePeak_1943	ENSMUSG00000019854	+	17931688	18000880	3utr,cds,stop_codon	ENSMUSG00000019854	Reps1	RalBP1 associated Eps domain containing protein [Source:MGI Symbol;Acc:MGI:1196373]	-	-	-	-	GO:0005886//plasma membrane;GO:0005905//clathrin-coated pit;GO:0016020//membrane	GO:0005509//calcium ion binding;GO:0005515//protein binding;GO:0017124//SH3 domain binding;GO:0046872//metal ion binding	GO:0006897//endocytosis;GO:0006898//receptor-mediated endocytosis;GO:0016197//endosomal transport	--
10	18092764	18092838	MergePeak_1944	ENSMUSG00000059554	-	18092532	18110726	3utr	ENSMUSG00000059554	Ccdc28a	coiled-coil domain containing 28A [Source:MGI Symbol;Acc:MGI:2443508]	-	-	-	-	GO:0005575//cellular_component	GO:0003674//molecular_function	GO:0008150//biological_process	--
10	18400105	18400304	MergePeak_1945	ENSMUSG00000039835	+	18283423	18409640	cds	ENSMUSG00000039835	Nhsl1	NHS-like 1 [Source:MGI Symbol;Acc:MGI:106390]	-	-	-	-	-	GO:0003674//molecular_function	GO:0030154//cell differentiation	--
[truncated: 7,006 more rows]
