# Supplementary material for: N6-methyladenosine modification positively regulate Japanese encephalitis virus replication
Source: Virol J. 2024 Jan 19;21:23. doi: 10.1186/s12985-023-02275-w (PMC10799421; doi:10.1186/s12985-023-02275-w)
Supplement: Supplementary file 5 — Additional file 5. A list of retained m6A peaks and m6A-modified genes in JEV-infected neuro2a cells at 24 hpi. [file 12985_2023_2275_MOESM5_ESM.xls]

## Sheet: JEV24h.Retained.peaks.genes.ann
chr	start	end	peak_id	GeneID	strand	gene_start	gene_end	position_annot	Symbol	Description	KEGG_A_class	KEGG_B_class	Pathway	K_ID	GO Component	GO Function	GO Process	TF_family
1	3284795	3285044	MergePeak_4	ENSMUSG00000051951	-	3284705	3741721	3utr	ENSMUSG00000051951	Xkr4	X-linked Kx blood group related 4 [Source:MGI Symbol;Acc:MGI:3528744]	-	-	-	-	GO:0005886//plasma membrane;GO:0016020//membrane;GO:0016021//integral component of membrane	GO:0017128//phospholipid scramblase activity	GO:0006915//apoptotic process;GO:0043652//engulfment of apoptotic cell;GO:0070782//phosphatidylserine exposure on apoptotic cell surface;GO:1902742//apoptotic process involved in development	--
1	3286845	3287019	MergePeak_6	ENSMUSG00000051951	-	3284705	3741721	cds	ENSMUSG00000051951	Xkr4	X-linked Kx blood group related 4 [Source:MGI Symbol;Acc:MGI:3528744]	-	-	-	-	GO:0005886//plasma membrane;GO:0016020//membrane;GO:0016021//integral component of membrane	GO:0017128//phospholipid scramblase activity	GO:0006915//apoptotic process;GO:0043652//engulfment of apoptotic cell;GO:0070782//phosphatidylserine exposure on apoptotic cell surface;GO:1902742//apoptotic process involved in development	--
1	3741078	3741252	MergePeak_7	ENSMUSG00000051951	-	3284705	3741721	cds	ENSMUSG00000051951	Xkr4	X-linked Kx blood group related 4 [Source:MGI Symbol;Acc:MGI:3528744]	-	-	-	-	GO:0005886//plasma membrane;GO:0016020//membrane;GO:0016021//integral component of membrane	GO:0017128//phospholipid scramblase activity	GO:0006915//apoptotic process;GO:0043652//engulfment of apoptotic cell;GO:0070782//phosphatidylserine exposure on apoptotic cell surface;GO:1902742//apoptotic process involved in development	--
1	3741328	3741552	MergePeak_8	ENSMUSG00000051951	-	3284705	3741721	cds,start_codon	ENSMUSG00000051951	Xkr4	X-linked Kx blood group related 4 [Source:MGI Symbol;Acc:MGI:3528744]	-	-	-	-	GO:0005886//plasma membrane;GO:0016020//membrane;GO:0016021//integral component of membrane	GO:0017128//phospholipid scramblase activity	GO:0006915//apoptotic process;GO:0043652//engulfment of apoptotic cell;GO:0070782//phosphatidylserine exposure on apoptotic cell surface;GO:1902742//apoptotic process involved in development	--
1	4846504	4846903	MergePeak_10	ENSMUSG00000033845	-	4843434	4855962	3utr,cds,stop_codon	ENSMUSG00000033845	Mrpl15	mitochondrial ribosomal protein L15 [Source:MGI Symbol;Acc:MGI:1351639]	Genetic Information Processing	Translation	ko03010//Ribosome	K02876	GO:0005739//mitochondrion;GO:0005743//mitochondrial inner membrane;GO:0005762//mitochondrial large ribosomal subunit;GO:0005840//ribosome;GO:0015934//large ribosomal subunit	GO:0003735//structural constituent of ribosome	GO:0000002//mitochondrial genome maintenance;GO:0006412//translation;GO:0032543//mitochondrial translation;GO:1990830//cellular response to leukemia inhibitory factor	--
1	4851549	4852298	MergePeak_11	ENSMUSG00000033845	-	4851444	4855962	3utr,stop_codon	ENSMUSG00000033845	Mrpl15	mitochondrial ribosomal protein L15 [Source:MGI Symbol;Acc:MGI:1351639]	Genetic Information Processing	Translation	ko03010//Ribosome	K02876	GO:0005739//mitochondrion;GO:0005743//mitochondrial inner membrane;GO:0005762//mitochondrial large ribosomal subunit;GO:0005840//ribosome;GO:0015934//large ribosomal subunit	GO:0003735//structural constituent of ribosome	GO:0000002//mitochondrial genome maintenance;GO:0006412//translation;GO:0032543//mitochondrial translation;GO:1990830//cellular response to leukemia inhibitory factor	--
1	4916800	4917018	MergePeak_13	ENSMUSG00000025903	+	4878046	4916962	3utr	ENSMUSG00000025903	Lypla1	lysophospholipase 1 [Source:MGI Symbol;Acc:MGI:1344588]	Human Diseases;Metabolism	Cancer: overview;Lipid metabolism	ko05231//Choline metabolism in cancer;ko00564//Glycerophospholipid metabolism	K06128;K06128	GO:0005634//nucleus;GO:0005737//cytoplasm;GO:0005739//mitochondrion;GO:0005783//endoplasmic reticulum;GO:0005829//cytosol;GO:0005886//plasma membrane;GO:0016020//membrane;GO:0031965//nuclear membrane	GO:0004620//phospholipase activity;GO:0004622//lysophospholipase activity;GO:0008474//palmitoyl-(protein) hydrolase activity;GO:0016298//lipase activity;GO:0016787//hydrolase activity;GO:0052689//carboxylic ester hydrolase activity	GO:0002084//protein depalmitoylation;GO:0006629//lipid metabolic process;GO:0006631//fatty acid metabolic process;GO:0042997//negative regulation of Golgi to plasma membrane protein transport	--
1	4916800	4917018	MergePeak_13	ENSMUSG00000104217	+	4878115	4956993	-	ENSMUSG00000104217	Gm37988	predicted gene, 37988 [Source:MGI Symbol;Acc:MGI:5611216]	-	-	-	-	-	-	-	--
1	6304622	6310220	MergePeak_17	ENSMUSG00000025907	+	6284869	6346872	cds	ENSMUSG00000025907	Rb1cc1	RB1-inducible coiled-coil 1 [Source:MGI Symbol;Acc:MGI:1341850]	Human Diseases;Human Diseases;Human Diseases;Human Diseases;Human Diseases;Cellular Processes;Organismal Systems	Neurodegenerative disease;Neurodegenerative disease;Neurodegenerative disease;Neurodegenerative disease;Neurodegenerative disease;Transport and catabolism;Aging	ko05022//Pathways of neurodegeneration - multiple diseases;ko05010//Alzheimer disease;ko05014//Amyotrophic lateral sclerosis;ko05016//Huntington disease;ko05017//Spinocerebellar ataxia;ko04140//Autophagy - animal;ko04211//Longevity regulating pathway	K17589;K17589;K17589;K17589;K17589;K17589;K17589	GO:0000407//phagophore assembly site;GO:0000421//autophagosome membrane;GO:0005634//nucleus;GO:0005737//cytoplasm;GO:0005764//lysosome;GO:0005829//cytosol;GO:0019898//extrinsic component of membrane;GO:0031965//nuclear membrane;GO:0034045//phagophore assembly site membrane;GO:1990316//Atg1/ULK1 kinase complex	GO:0005515//protein binding;GO:0019901//protein kinase binding;GO:0060090//molecular adaptor activity	GO:0000045//autophagosome assembly;GO:0000422//autophagy of mitochondrion;GO:0001889//liver development;GO:0001934//positive regulation of protein phosphorylation;GO:0006468//protein phosphorylation;GO:0006914//autophagy;GO:0006915//apoptotic process;GO:0006996//organelle organization;GO:0007049//cell cycle;GO:0007507//heart development;GO:0008285//negative regulation of cell population prolifera…	--
1	6310296	6314446	MergePeak_18	ENSMUSG00000025907	+	6284869	6346872	cds	ENSMUSG00000025907	Rb1cc1	RB1-inducible coiled-coil 1 [Source:MGI Symbol;Acc:MGI:1341850]	Human Diseases;Human Diseases;Human Diseases;Human Diseases;Human Diseases;Cellular Processes;Organismal Systems	Neurodegenerative disease;Neurodegenerative disease;Neurodegenerative disease;Neurodegenerative disease;Neurodegenerative disease;Transport and catabolism;Aging	ko05022//Pathways of neurodegeneration - multiple diseases;ko05010//Alzheimer disease;ko05014//Amyotrophic lateral sclerosis;ko05016//Huntington disease;ko05017//Spinocerebellar ataxia;ko04140//Autophagy - animal;ko04211//Longevity regulating pathway	K17589;K17589;K17589;K17589;K17589;K17589;K17589	GO:0000407//phagophore assembly site;GO:0000421//autophagosome membrane;GO:0005634//nucleus;GO:0005737//cytoplasm;GO:0005764//lysosome;GO:0005829//cytosol;GO:0019898//extrinsic component of membrane;GO:0031965//nuclear membrane;GO:0034045//phagophore assembly site membrane;GO:1990316//Atg1/ULK1 kinase complex	GO:0005515//protein binding;GO:0019901//protein kinase binding;GO:0060090//molecular adaptor activity	GO:0000045//autophagosome assembly;GO:0000422//autophagy of mitochondrion;GO:0001889//liver development;GO:0001934//positive regulation of protein phosphorylation;GO:0006468//protein phosphorylation;GO:0006914//autophagy;GO:0006915//apoptotic process;GO:0006996//organelle organization;GO:0007049//cell cycle;GO:0007507//heart development;GO:0008285//negative regulation of cell population prolifera…	--
1	6315840	6318316	MergePeak_19	ENSMUSG00000025907	+	6284869	6346872	cds	ENSMUSG00000025907	Rb1cc1	RB1-inducible coiled-coil 1 [Source:MGI Symbol;Acc:MGI:1341850]	Human Diseases;Human Diseases;Human Diseases;Human Diseases;Human Diseases;Cellular Processes;Organismal Systems	Neurodegenerative disease;Neurodegenerative disease;Neurodegenerative disease;Neurodegenerative disease;Neurodegenerative disease;Transport and catabolism;Aging	ko05022//Pathways of neurodegeneration - multiple diseases;ko05010//Alzheimer disease;ko05014//Amyotrophic lateral sclerosis;ko05016//Huntington disease;ko05017//Spinocerebellar ataxia;ko04140//Autophagy - animal;ko04211//Longevity regulating pathway	K17589;K17589;K17589;K17589;K17589;K17589;K17589	GO:0000407//phagophore assembly site;GO:0000421//autophagosome membrane;GO:0005634//nucleus;GO:0005737//cytoplasm;GO:0005764//lysosome;GO:0005829//cytosol;GO:0019898//extrinsic component of membrane;GO:0031965//nuclear membrane;GO:0034045//phagophore assembly site membrane;GO:1990316//Atg1/ULK1 kinase complex	GO:0005515//protein binding;GO:0019901//protein kinase binding;GO:0060090//molecular adaptor activity	GO:0000045//autophagosome assembly;GO:0000422//autophagy of mitochondrion;GO:0001889//liver development;GO:0001934//positive regulation of protein phosphorylation;GO:0006468//protein phosphorylation;GO:0006914//autophagy;GO:0006915//apoptotic process;GO:0006996//organelle organization;GO:0007049//cell cycle;GO:0007507//heart development;GO:0008285//negative regulation of cell population prolifera…	--
1	6318700	6319674	MergePeak_20	ENSMUSG00000025907	+	6284869	6346872	cds	ENSMUSG00000025907	Rb1cc1	RB1-inducible coiled-coil 1 [Source:MGI Symbol;Acc:MGI:1341850]	Human Diseases;Human Diseases;Human Diseases;Human Diseases;Human Diseases;Cellular Processes;Organismal Systems	Neurodegenerative disease;Neurodegenerative disease;Neurodegenerative disease;Neurodegenerative disease;Neurodegenerative disease;Transport and catabolism;Aging	ko05022//Pathways of neurodegeneration - multiple diseases;ko05010//Alzheimer disease;ko05014//Amyotrophic lateral sclerosis;ko05016//Huntington disease;ko05017//Spinocerebellar ataxia;ko04140//Autophagy - animal;ko04211//Longevity regulating pathway	K17589;K17589;K17589;K17589;K17589;K17589;K17589	GO:0000407//phagophore assembly site;GO:0000421//autophagosome membrane;GO:0005634//nucleus;GO:0005737//cytoplasm;GO:0005764//lysosome;GO:0005829//cytosol;GO:0019898//extrinsic component of membrane;GO:0031965//nuclear membrane;GO:0034045//phagophore assembly site membrane;GO:1990316//Atg1/ULK1 kinase complex	GO:0005515//protein binding;GO:0019901//protein kinase binding;GO:0060090//molecular adaptor activity	GO:0000045//autophagosome assembly;GO:0000422//autophagy of mitochondrion;GO:0001889//liver development;GO:0001934//positive regulation of protein phosphorylation;GO:0006468//protein phosphorylation;GO:0006914//autophagy;GO:0006915//apoptotic process;GO:0006996//organelle organization;GO:0007049//cell cycle;GO:0007507//heart development;GO:0008285//negative regulation of cell population prolifera…	--
1	6319725	6321462	MergePeak_21	ENSMUSG00000025907	+	6284869	6346872	cds	ENSMUSG00000025907	Rb1cc1	RB1-inducible coiled-coil 1 [Source:MGI Symbol;Acc:MGI:1341850]	Human Diseases;Human Diseases;Human Diseases;Human Diseases;Human Diseases;Cellular Processes;Organismal Systems	Neurodegenerative disease;Neurodegenerative disease;Neurodegenerative disease;Neurodegenerative disease;Neurodegenerative disease;Transport and catabolism;Aging	ko05022//Pathways of neurodegeneration - multiple diseases;ko05010//Alzheimer disease;ko05014//Amyotrophic lateral sclerosis;ko05016//Huntington disease;ko05017//Spinocerebellar ataxia;ko04140//Autophagy - animal;ko04211//Longevity regulating pathway	K17589;K17589;K17589;K17589;K17589;K17589;K17589	GO:0000407//phagophore assembly site;GO:0000421//autophagosome membrane;GO:0005634//nucleus;GO:0005737//cytoplasm;GO:0005764//lysosome;GO:0005829//cytosol;GO:0019898//extrinsic component of membrane;GO:0031965//nuclear membrane;GO:0034045//phagophore assembly site membrane;GO:1990316//Atg1/ULK1 kinase complex	GO:0005515//protein binding;GO:0019901//protein kinase binding;GO:0060090//molecular adaptor activity	GO:0000045//autophagosome assembly;GO:0000422//autophagy of mitochondrion;GO:0001889//liver development;GO:0001934//positive regulation of protein phosphorylation;GO:0006468//protein phosphorylation;GO:0006914//autophagy;GO:0006915//apoptotic process;GO:0006996//organelle organization;GO:0007049//cell cycle;GO:0007507//heart development;GO:0008285//negative regulation of cell population prolifera…	--
1	6345172	6345396	MergePeak_23	ENSMUSG00000025907	+	6284869	6346872	3utr	ENSMUSG00000025907	Rb1cc1	RB1-inducible coiled-coil 1 [Source:MGI Symbol;Acc:MGI:1341850]	Human Diseases;Human Diseases;Human Diseases;Human Diseases;Human Diseases;Cellular Processes;Organismal Systems	Neurodegenerative disease;Neurodegenerative disease;Neurodegenerative disease;Neurodegenerative disease;Neurodegenerative disease;Transport and catabolism;Aging	ko05022//Pathways of neurodegeneration - multiple diseases;ko05010//Alzheimer disease;ko05014//Amyotrophic lateral sclerosis;ko05016//Huntington disease;ko05017//Spinocerebellar ataxia;ko04140//Autophagy - animal;ko04211//Longevity regulating pathway	K17589;K17589;K17589;K17589;K17589;K17589;K17589	GO:0000407//phagophore assembly site;GO:0000421//autophagosome membrane;GO:0005634//nucleus;GO:0005737//cytoplasm;GO:0005764//lysosome;GO:0005829//cytosol;GO:0019898//extrinsic component of membrane;GO:0031965//nuclear membrane;GO:0034045//phagophore assembly site membrane;GO:1990316//Atg1/ULK1 kinase complex	GO:0005515//protein binding;GO:0019901//protein kinase binding;GO:0060090//molecular adaptor activity	GO:0000045//autophagosome assembly;GO:0000422//autophagy of mitochondrion;GO:0001889//liver development;GO:0001934//positive regulation of protein phosphorylation;GO:0006468//protein phosphorylation;GO:0006914//autophagy;GO:0006915//apoptotic process;GO:0006996//organelle organization;GO:0007049//cell cycle;GO:0007507//heart development;GO:0008285//negative regulation of cell population prolifera…	--
1	6872629	6873153	MergePeak_24	ENSMUSG00000033740	+	6557455	6931158	cds	ENSMUSG00000033740	St18	suppression of tumorigenicity 18 [Source:MGI Symbol;Acc:MGI:2446700]	-	-	-	-	GO:0005634//nucleus;GO:0032993//protein-DNA complex	GO:0000977//RNA polymerase II transcription regulatory region sequence-specific DNA binding;GO:0000978//RNA polymerase II cis-regulatory region sequence-specific DNA binding;GO:0000981//DNA-binding transcription factor activity, RNA polymerase II-specific;GO:0003677//DNA binding;GO:0008270//zinc ion binding;GO:0046872//metal ion binding	GO:0000122//negative regulation of transcription by RNA polymerase II;GO:0006355//regulation of transcription, DNA-templated;GO:0006357//regulation of transcription by RNA polymerase II;GO:0008285//negative regulation of cell population proliferation;GO:0033209//tumor necrosis factor-mediated signaling pathway;GO:0045944//positive regulation of transcription by RNA polymerase II;GO:0070102//inter…	zf-C2HC
1	7190546	7190820	MergePeak_29	ENSMUSG00000051285	+	7159144	7243852	cds,start_codon	ENSMUSG00000051285	Pcmtd1	protein-L-isoaspartate (D-aspartate) O-methyltransferase domain containing 1 [Source:MGI Symbol;Acc:MGI:2441773]	-	-	-	-	GO:0005737//cytoplasm;GO:0016020//membrane	GO:0004719//protein-L-isoaspartate (D-aspartate) O-methyltransferase activity;GO:0008168//methyltransferase activity;GO:0016740//transferase activity	GO:0006479//protein methylation;GO:0032259//methylation;GO:0036211//protein modification process	--
1	7233561	7239953	MergePeak_30	ENSMUSG00000051285	+	7159144	7243852	cds,stop_codon	ENSMUSG00000051285	Pcmtd1	protein-L-isoaspartate (D-aspartate) O-methyltransferase domain containing 1 [Source:MGI Symbol;Acc:MGI:2441773]	-	-	-	-	GO:0005737//cytoplasm;GO:0016020//membrane	GO:0004719//protein-L-isoaspartate (D-aspartate) O-methyltransferase activity;GO:0008168//methyltransferase activity;GO:0016740//transferase activity	GO:0006479//protein methylation;GO:0032259//methylation;GO:0036211//protein modification process	--
1	7240029	7240403	MergePeak_31	ENSMUSG00000051285	+	7159144	7243852	3utr,cds,stop_codon	ENSMUSG00000051285	Pcmtd1	protein-L-isoaspartate (D-aspartate) O-methyltransferase domain containing 1 [Source:MGI Symbol;Acc:MGI:2441773]	-	-	-	-	GO:0005737//cytoplasm;GO:0016020//membrane	GO:0004719//protein-L-isoaspartate (D-aspartate) O-methyltransferase activity;GO:0008168//methyltransferase activity;GO:0016740//transferase activity	GO:0006479//protein methylation;GO:0032259//methylation;GO:0036211//protein modification process	--
1	9616233	9616532	MergePeak_33	ENSMUSG00000061024	+	9615633	9617680	cds	ENSMUSG00000061024	Rrs1	ribosome biogenesis regulator 1 [Source:MGI Symbol;Acc:MGI:1929721]	-	-	-	-	GO:0000794//condensed nuclear chromosome;GO:0005634//nucleus;GO:0005654//nucleoplasm;GO:0005730//nucleolus;GO:0005783//endoplasmic reticulum;GO:0030687//preribosome, large subunit precursor	GO:0005515//protein binding;GO:0008097//5S rRNA binding	GO:0000027//ribosomal large subunit assembly;GO:0000055//ribosomal large subunit export from nucleus;GO:0000447//endonucleolytic cleavage in ITS1 to separate SSU-rRNA from 5.8S rRNA and LSU-rRNA from tricistronic rRNA transcript (SSU-rRNA, 5.8S rRNA, LSU-rRNA);GO:0002244//hematopoietic progenitor cell differentiation;GO:0007080//mitotic metaphase plate congression;GO:0042254//ribosome biogenesis;…	--
1	9616808	9617407	MergePeak_35	ENSMUSG00000061024	+	9615633	9617680	3utr,cds,stop_codon	ENSMUSG00000061024	Rrs1	ribosome biogenesis regulator 1 [Source:MGI Symbol;Acc:MGI:1929721]	-	-	-	-	GO:0000794//condensed nuclear chromosome;GO:0005634//nucleus;GO:0005654//nucleoplasm;GO:0005730//nucleolus;GO:0005783//endoplasmic reticulum;GO:0030687//preribosome, large subunit precursor	GO:0005515//protein binding;GO:0008097//5S rRNA binding	GO:0000027//ribosomal large subunit assembly;GO:0000055//ribosomal large subunit export from nucleus;GO:0000447//endonucleolytic cleavage in ITS1 to separate SSU-rRNA from 5.8S rRNA and LSU-rRNA from tricistronic rRNA transcript (SSU-rRNA, 5.8S rRNA, LSU-rRNA);GO:0002244//hematopoietic progenitor cell differentiation;GO:0007080//mitotic metaphase plate congression;GO:0042254//ribosome biogenesis;…	--
1	9752074	9755997	MergePeak_37	ENSMUSG00000025912	-	9737640	9770434	cds	ENSMUSG00000025912	Mybl1	myeloblastosis oncogene-like 1 [Source:MGI Symbol;Acc:MGI:99925]	-	-	-	-	GO:0005634//nucleus;GO:0005654//nucleoplasm	GO:0000978//RNA polymerase II cis-regulatory region sequence-specific DNA binding;GO:0001228//DNA-binding transcription activator activity, RNA polymerase II-specific;GO:0003677//DNA binding;GO:0003700//DNA-binding transcription factor activity;GO:0043565//sequence-specific DNA binding	GO:0006355//regulation of transcription, DNA-templated;GO:0045944//positive regulation of transcription by RNA polymerase II	MYB
1	9794547	9795171	MergePeak_39	ENSMUSG00000045210	-	9788847	9818607	3utr,cds,stop_codon	ENSMUSG00000045210	Vcpip1	valosin containing protein (p97)/p47 complex interacting protein 1 [Source:MGI Symbol;Acc:MGI:1917925]	-	-	-	-	GO:0005634//nucleus;GO:0005737//cytoplasm	GO:0004843//thiol-dependent deubiquitinase;GO:0008233//peptidase activity;GO:0008234//cysteine-type peptidase activity	GO:0000278//mitotic cell cycle;GO:0006508//proteolysis;GO:0006974//cellular response to DNA damage stimulus;GO:0007030//Golgi organization;GO:0016320//endoplasmic reticulum membrane fusion;GO:0016567//protein ubiquitination;GO:0016579//protein deubiquitination;GO:0035871//protein K11-linked deubiquitination;GO:0071108//protein K48-linked deubiquitination;GO:0090168//Golgi reassembly;GO:0106300//p…	--
1	9795322	9795546	MergePeak_40	ENSMUSG00000045210	-	9788847	9818607	cds	ENSMUSG00000045210	Vcpip1	valosin containing protein (p97)/p47 complex interacting protein 1 [Source:MGI Symbol;Acc:MGI:1917925]	-	-	-	-	GO:0005634//nucleus;GO:0005737//cytoplasm	GO:0004843//thiol-dependent deubiquitinase;GO:0008233//peptidase activity;GO:0008234//cysteine-type peptidase activity	GO:0000278//mitotic cell cycle;GO:0006508//proteolysis;GO:0006974//cellular response to DNA damage stimulus;GO:0007030//Golgi organization;GO:0016320//endoplasmic reticulum membrane fusion;GO:0016567//protein ubiquitination;GO:0016579//protein deubiquitination;GO:0035871//protein K11-linked deubiquitination;GO:0071108//protein K48-linked deubiquitination;GO:0090168//Golgi reassembly;GO:0106300//p…	--
1	9807212	9815783	MergePeak_41	ENSMUSG00000045210	-	9788847	9818607	cds	ENSMUSG00000045210	Vcpip1	valosin containing protein (p97)/p47 complex interacting protein 1 [Source:MGI Symbol;Acc:MGI:1917925]	-	-	-	-	GO:0005634//nucleus;GO:0005737//cytoplasm	GO:0004843//thiol-dependent deubiquitinase;GO:0008233//peptidase activity;GO:0008234//cysteine-type peptidase activity	GO:0000278//mitotic cell cycle;GO:0006508//proteolysis;GO:0006974//cellular response to DNA damage stimulus;GO:0007030//Golgi organization;GO:0016320//endoplasmic reticulum membrane fusion;GO:0016567//protein ubiquitination;GO:0016579//protein deubiquitination;GO:0035871//protein K11-linked deubiquitination;GO:0071108//protein K48-linked deubiquitination;GO:0090168//Golgi reassembly;GO:0106300//p…	--
1	9816009	9816483	MergePeak_42	ENSMUSG00000045210	-	9788847	9818607	cds	ENSMUSG00000045210	Vcpip1	valosin containing protein (p97)/p47 complex interacting protein 1 [Source:MGI Symbol;Acc:MGI:1917925]	-	-	-	-	GO:0005634//nucleus;GO:0005737//cytoplasm	GO:0004843//thiol-dependent deubiquitinase;GO:0008233//peptidase activity;GO:0008234//cysteine-type peptidase activity	GO:0000278//mitotic cell cycle;GO:0006508//proteolysis;GO:0006974//cellular response to DNA damage stimulus;GO:0007030//Golgi organization;GO:0016320//endoplasmic reticulum membrane fusion;GO:0016567//protein ubiquitination;GO:0016579//protein deubiquitination;GO:0035871//protein K11-linked deubiquitination;GO:0071108//protein K48-linked deubiquitination;GO:0090168//Golgi reassembly;GO:0106300//p…	--
1	9816559	9817133	MergePeak_43	ENSMUSG00000045210	-	9788847	9818607	cds	ENSMUSG00000045210	Vcpip1	valosin containing protein (p97)/p47 complex interacting protein 1 [Source:MGI Symbol;Acc:MGI:1917925]	-	-	-	-	GO:0005634//nucleus;GO:0005737//cytoplasm	GO:0004843//thiol-dependent deubiquitinase;GO:0008233//peptidase activity;GO:0008234//cysteine-type peptidase activity	GO:0000278//mitotic cell cycle;GO:0006508//proteolysis;GO:0006974//cellular response to DNA damage stimulus;GO:0007030//Golgi organization;GO:0016320//endoplasmic reticulum membrane fusion;GO:0016567//protein ubiquitination;GO:0016579//protein deubiquitination;GO:0035871//protein K11-linked deubiquitination;GO:0071108//protein K48-linked deubiquitination;GO:0090168//Golgi reassembly;GO:0106300//p…	--
1	9817459	9817658	MergePeak_44	ENSMUSG00000045210	-	9788847	9818607	cds	ENSMUSG00000045210	Vcpip1	valosin containing protein (p97)/p47 complex interacting protein 1 [Source:MGI Symbol;Acc:MGI:1917925]	-	-	-	-	GO:0005634//nucleus;GO:0005737//cytoplasm	GO:0004843//thiol-dependent deubiquitinase;GO:0008233//peptidase activity;GO:0008234//cysteine-type peptidase activity	GO:0000278//mitotic cell cycle;GO:0006508//proteolysis;GO:0006974//cellular response to DNA damage stimulus;GO:0007030//Golgi organization;GO:0016320//endoplasmic reticulum membrane fusion;GO:0016567//protein ubiquitination;GO:0016579//protein deubiquitination;GO:0035871//protein K11-linked deubiquitination;GO:0071108//protein K48-linked deubiquitination;GO:0090168//Golgi reassembly;GO:0106300//p…	--
1	9817709	9818197	MergePeak_45	ENSMUSG00000045210	-	9788847	9818607	cds,start_codon,ncrna	ENSMUSG00000045210	Vcpip1	valosin containing protein (p97)/p47 complex interacting protein 1 [Source:MGI Symbol;Acc:MGI:1917925]	-	-	-	-	GO:0005634//nucleus;GO:0005737//cytoplasm	GO:0004843//thiol-dependent deubiquitinase;GO:0008233//peptidase activity;GO:0008234//cysteine-type peptidase activity	GO:0000278//mitotic cell cycle;GO:0006508//proteolysis;GO:0006974//cellular response to DNA damage stimulus;GO:0007030//Golgi organization;GO:0016320//endoplasmic reticulum membrane fusion;GO:0016567//protein ubiquitination;GO:0016579//protein deubiquitination;GO:0035871//protein K11-linked deubiquitination;GO:0071108//protein K48-linked deubiquitination;GO:0090168//Golgi reassembly;GO:0106300//p…	--
1	9817709	9818197	MergePeak_45	ENSMUSG00000097893	+	9817873	9862147	-,ncrna
1	10012505	10012804	MergePeak_48	ENSMUSG00000046101	-	10012257	10014331	-,ncrna	ENSMUSG00000046101	Mcmdc2	minichromosome maintenance domain containing 2 [Source:MGI Symbol;Acc:MGI:3045334]	-	-	-	-	-	GO:0003677//DNA binding;GO:0005524//ATP binding	GO:0000727//double-strand break repair via break-induced replication;GO:0006281//DNA repair;GO:0006974//cellular response to DNA damage stimulus;GO:0007130//synaptonemal complex assembly;GO:0007146//meiotic recombination nodule assembly;GO:0007283//spermatogenesis;GO:0032508//DNA duplex unwinding;GO:0042140//late meiotic recombination nodule assembly;GO:0048477//oogenesis;GO:0051321//meiotic cell…	--
1	10012505	10012804	MergePeak_48	ENSMUSG00000098234	-	9926809	10014324	-,ncrna
1	10136939	10137113	MergePeak_50	ENSMUSG00000056763	+	10108442	10206993	cds	ENSMUSG00000056763	Cspp1	centrosome and spindle pole associated protein 1 [Source:MGI Symbol;Acc:MGI:2681832]	-	-	-	-	GO:0000922//spindle pole;GO:0005737//cytoplasm;GO:0005813//centrosome;GO:0005815//microtubule organizing center;GO:0005819//spindle;GO:0005856//cytoskeleton;GO:0005874//microtubule;GO:0034451//centriolar satellite	GO:0005515//protein binding	GO:0032467//positive regulation of cytokinesis;GO:0051781//positive regulation of cell division	--
1	10207846	10208220	MergePeak_53	ENSMUSG00000067851	-	10207796	10302895	3utr	ENSMUSG00000067851	Arfgef1	ADP-ribosylation factor guanine nucleotide-exchange factor 1(brefeldin A-inhibited) [Source:MGI Symbol;Acc:MGI:2442988]	Cellular Processes	Transport and catabolism	ko04144//Endocytosis	K18442	GO:0000139//Golgi membrane;GO:0005634//nucleus;GO:0005654//nucleoplasm;GO:0005730//nucleolus;GO:0005737//cytoplasm;GO:0005794//Golgi apparatus;GO:0005802//trans-Golgi network;GO:0005829//cytosol;GO:0016020//membrane;GO:0016363//nuclear matrix;GO:0030532//small nuclear ribonucleoprotein complex;GO:0048471//perinuclear region of cytoplasm	GO:0005085//guanyl-nucleotide exchange factor activity;GO:0017022//myosin binding;GO:0034237//protein kinase A regulatory subunit binding	GO:0006486//protein glycosylation;GO:0007030//Golgi organization;GO:0010256//endomembrane system organization;GO:0015031//protein transport;GO:0030837//negative regulation of actin filament polymerization;GO:0031175//neuron projection development;GO:0032012//regulation of ARF protein signal transduction;GO:0034260//negative regulation of GTPase activity;GO:0050790//regulation of catalytic activit…	--
1	10208596	10208770	MergePeak_54	ENSMUSG00000067851	-	10207796	10302895	3utr	ENSMUSG00000067851	Arfgef1	ADP-ribosylation factor guanine nucleotide-exchange factor 1(brefeldin A-inhibited) [Source:MGI Symbol;Acc:MGI:2442988]	Cellular Processes	Transport and catabolism	ko04144//Endocytosis	K18442	GO:0000139//Golgi membrane;GO:0005634//nucleus;GO:0005654//nucleoplasm;GO:0005730//nucleolus;GO:0005737//cytoplasm;GO:0005794//Golgi apparatus;GO:0005802//trans-Golgi network;GO:0005829//cytosol;GO:0016020//membrane;GO:0016363//nuclear matrix;GO:0030532//small nuclear ribonucleoprotein complex;GO:0048471//perinuclear region of cytoplasm	GO:0005085//guanyl-nucleotide exchange factor activity;GO:0017022//myosin binding;GO:0034237//protein kinase A regulatory subunit binding	GO:0006486//protein glycosylation;GO:0007030//Golgi organization;GO:0010256//endomembrane system organization;GO:0015031//protein transport;GO:0030837//negative regulation of actin filament polymerization;GO:0031175//neuron projection development;GO:0032012//regulation of ARF protein signal transduction;GO:0034260//negative regulation of GTPase activity;GO:0050790//regulation of catalytic activit…	--
1	10208971	10211814	MergePeak_55	ENSMUSG00000067851	-	10207796	10302895	3utr,cds,stop_codon	ENSMUSG00000067851	Arfgef1	ADP-ribosylation factor guanine nucleotide-exchange factor 1(brefeldin A-inhibited) [Source:MGI Symbol;Acc:MGI:2442988]	Cellular Processes	Transport and catabolism	ko04144//Endocytosis	K18442	GO:0000139//Golgi membrane;GO:0005634//nucleus;GO:0005654//nucleoplasm;GO:0005730//nucleolus;GO:0005737//cytoplasm;GO:0005794//Golgi apparatus;GO:0005802//trans-Golgi network;GO:0005829//cytosol;GO:0016020//membrane;GO:0016363//nuclear matrix;GO:0030532//small nuclear ribonucleoprotein complex;GO:0048471//perinuclear region of cytoplasm	GO:0005085//guanyl-nucleotide exchange factor activity;GO:0017022//myosin binding;GO:0034237//protein kinase A regulatory subunit binding	GO:0006486//protein glycosylation;GO:0007030//Golgi organization;GO:0010256//endomembrane system organization;GO:0015031//protein transport;GO:0030837//negative regulation of actin filament polymerization;GO:0031175//neuron projection development;GO:0032012//regulation of ARF protein signal transduction;GO:0034260//negative regulation of GTPase activity;GO:0050790//regulation of catalytic activit…	--
1	10244316	10251137	MergePeak_56	ENSMUSG00000067851	-	10207796	10302895	cds	ENSMUSG00000067851	Arfgef1	ADP-ribosylation factor guanine nucleotide-exchange factor 1(brefeldin A-inhibited) [Source:MGI Symbol;Acc:MGI:2442988]	Cellular Processes	Transport and catabolism	ko04144//Endocytosis	K18442	GO:0000139//Golgi membrane;GO:0005634//nucleus;GO:0005654//nucleoplasm;GO:0005730//nucleolus;GO:0005737//cytoplasm;GO:0005794//Golgi apparatus;GO:0005802//trans-Golgi network;GO:0005829//cytosol;GO:0016020//membrane;GO:0016363//nuclear matrix;GO:0030532//small nuclear ribonucleoprotein complex;GO:0048471//perinuclear region of cytoplasm	GO:0005085//guanyl-nucleotide exchange factor activity;GO:0017022//myosin binding;GO:0034237//protein kinase A regulatory subunit binding	GO:0006486//protein glycosylation;GO:0007030//Golgi organization;GO:0010256//endomembrane system organization;GO:0015031//protein transport;GO:0030837//negative regulation of actin filament polymerization;GO:0031175//neuron projection development;GO:0032012//regulation of ARF protein signal transduction;GO:0034260//negative regulation of GTPase activity;GO:0050790//regulation of catalytic activit…	--
1	10254237	10254361	MergePeak_57	ENSMUSG00000067851	-	10207796	10302895	cds	ENSMUSG00000067851	Arfgef1	ADP-ribosylation factor guanine nucleotide-exchange factor 1(brefeldin A-inhibited) [Source:MGI Symbol;Acc:MGI:2442988]	Cellular Processes	Transport and catabolism	ko04144//Endocytosis	K18442	GO:0000139//Golgi membrane;GO:0005634//nucleus;GO:0005654//nucleoplasm;GO:0005730//nucleolus;GO:0005737//cytoplasm;GO:0005794//Golgi apparatus;GO:0005802//trans-Golgi network;GO:0005829//cytosol;GO:0016020//membrane;GO:0016363//nuclear matrix;GO:0030532//small nuclear ribonucleoprotein complex;GO:0048471//perinuclear region of cytoplasm	GO:0005085//guanyl-nucleotide exchange factor activity;GO:0017022//myosin binding;GO:0034237//protein kinase A regulatory subunit binding	GO:0006486//protein glycosylation;GO:0007030//Golgi organization;GO:0010256//endomembrane system organization;GO:0015031//protein transport;GO:0030837//negative regulation of actin filament polymerization;GO:0031175//neuron projection development;GO:0032012//regulation of ARF protein signal transduction;GO:0034260//negative regulation of GTPase activity;GO:0050790//regulation of catalytic activit…	--
1	10279695	10279869	MergePeak_59	ENSMUSG00000067851	-	10207796	10302895	cds	ENSMUSG00000067851	Arfgef1	ADP-ribosylation factor guanine nucleotide-exchange factor 1(brefeldin A-inhibited) [Source:MGI Symbol;Acc:MGI:2442988]	Cellular Processes	Transport and catabolism	ko04144//Endocytosis	K18442	GO:0000139//Golgi membrane;GO:0005634//nucleus;GO:0005654//nucleoplasm;GO:0005730//nucleolus;GO:0005737//cytoplasm;GO:0005794//Golgi apparatus;GO:0005802//trans-Golgi network;GO:0005829//cytosol;GO:0016020//membrane;GO:0016363//nuclear matrix;GO:0030532//small nuclear ribonucleoprotein complex;GO:0048471//perinuclear region of cytoplasm	GO:0005085//guanyl-nucleotide exchange factor activity;GO:0017022//myosin binding;GO:0034237//protein kinase A regulatory subunit binding	GO:0006486//protein glycosylation;GO:0007030//Golgi organization;GO:0010256//endomembrane system organization;GO:0015031//protein transport;GO:0030837//negative regulation of actin filament polymerization;GO:0031175//neuron projection development;GO:0032012//regulation of ARF protein signal transduction;GO:0034260//negative regulation of GTPase activity;GO:0050790//regulation of catalytic activit…	--
1	13212529	13212903	MergePeak_64	ENSMUSG00000005886	-	13209329	13442663	3utr,stop_codon	ENSMUSG00000005886	Ncoa2	nuclear receptor coactivator 2 [Source:MGI Symbol;Acc:MGI:1276533]	Organismal Systems;Organismal Systems	Endocrine system;Endocrine system	ko04915//Estrogen signaling pathway;ko04919//Thyroid hormone signaling pathway	K11255;K11255	GO:0005634//nucleus;GO:0005654//nucleoplasm;GO:0005667//transcription regulator complex;GO:0005737//cytoplasm;GO:0005791//rough endoplasmic reticulum;GO:0005794//Golgi apparatus;GO:0005874//microtubule;GO:0014069//postsynaptic density;GO:0016604//nuclear body;GO:0030425//dendrite;GO:0032991//protein-containing complex;GO:0043025//neuronal cell body;GO:0043197//dendritic spine;GO:0048786//presynap…	GO:0000978//RNA polymerase II cis-regulatory region sequence-specific DNA binding;GO:0001162//RNA polymerase II intronic transcription regulatory region sequence-specific DNA binding;GO:0003682//chromatin binding;GO:0003713//transcription coactivator activity;GO:0005102//signaling receptor binding;GO:0005515//protein binding;GO:0016922//nuclear receptor binding;GO:0017162//aryl hydrocarbon recept…	GO:0000122//negative regulation of transcription by RNA polymerase II;GO:0006355//regulation of transcription, DNA-templated;GO:0007623//circadian rhythm;GO:0010468//regulation of gene expression;GO:0010906//regulation of glucose metabolic process;GO:0019216//regulation of lipid metabolic process;GO:0032570//response to progesterone;GO:0032870//cellular response to hormone stimulus;GO:0032922//ci…	--
1	13237250	13245021	MergePeak_65	ENSMUSG00000005886	-	13209329	13442663	cds	ENSMUSG00000005886	Ncoa2	nuclear receptor coactivator 2 [Source:MGI Symbol;Acc:MGI:1276533]	Organismal Systems;Organismal Systems	Endocrine system;Endocrine system	ko04915//Estrogen signaling pathway;ko04919//Thyroid hormone signaling pathway	K11255;K11255	GO:0005634//nucleus;GO:0005654//nucleoplasm;GO:0005667//transcription regulator complex;GO:0005737//cytoplasm;GO:0005791//rough endoplasmic reticulum;GO:0005794//Golgi apparatus;GO:0005874//microtubule;GO:0014069//postsynaptic density;GO:0016604//nuclear body;GO:0030425//dendrite;GO:0032991//protein-containing complex;GO:0043025//neuronal cell body;GO:0043197//dendritic spine;GO:0048786//presynap…	GO:0000978//RNA polymerase II cis-regulatory region sequence-specific DNA binding;GO:0001162//RNA polymerase II intronic transcription regulatory region sequence-specific DNA binding;GO:0003682//chromatin binding;GO:0003713//transcription coactivator activity;GO:0005102//signaling receptor binding;GO:0005515//protein binding;GO:0016922//nuclear receptor binding;GO:0017162//aryl hydrocarbon recept…	GO:0000122//negative regulation of transcription by RNA polymerase II;GO:0006355//regulation of transcription, DNA-templated;GO:0007623//circadian rhythm;GO:0010468//regulation of gene expression;GO:0010906//regulation of glucose metabolic process;GO:0019216//regulation of lipid metabolic process;GO:0032570//response to progesterone;GO:0032870//cellular response to hormone stimulus;GO:0032922//ci…	--
1	13634922	13635121	MergePeak_67	ENSMUSG00000025935	-	13634922	13660134	3utr	ENSMUSG00000025935	Tram1	translocating chain-associating membrane protein 1 [Source:MGI Symbol;Acc:MGI:1919515]	Genetic Information Processing	Folding, sorting and degradation	ko04141//Protein processing in endoplasmic reticulum	K14010	GO:0005783//endoplasmic reticulum;GO:0005789//endoplasmic reticulum membrane;GO:0016020//membrane;GO:0016021//integral component of membrane;GO:0030176//integral component of endoplasmic reticulum membrane	GO:0003674//molecular_function	GO:0006613//cotranslational protein targeting to membrane;GO:0006616//SRP-dependent cotranslational protein targeting to membrane, translocation;GO:0006986//response to unfolded protein;GO:0015031//protein transport;GO:0045048//protein insertion into ER membrane	--
1	13642098	13642268	MergePeak_68	ENSMUSG00000025935	-	13634922	13660134	cds	ENSMUSG00000025935	Tram1	translocating chain-associating membrane protein 1 [Source:MGI Symbol;Acc:MGI:1919515]	Genetic Information Processing	Folding, sorting and degradation	ko04141//Protein processing in endoplasmic reticulum	K14010	GO:0005783//endoplasmic reticulum;GO:0005789//endoplasmic reticulum membrane;GO:0016020//membrane;GO:0016021//integral component of membrane;GO:0030176//integral component of endoplasmic reticulum membrane	GO:0003674//molecular_function	GO:0006613//cotranslational protein targeting to membrane;GO:0006616//SRP-dependent cotranslational protein targeting to membrane, translocation;GO:0006986//response to unfolded protein;GO:0015031//protein transport;GO:0045048//protein insertion into ER membrane	--
1	15913210	15913484	MergePeak_70	ENSMUSG00000025925	+	15875870	15914276	3utr,cds,stop_codon	ENSMUSG00000025925	Terf1	telomeric repeat binding factor 1 [Source:MGI Symbol;Acc:MGI:109634]	-	-	-	-	GO:0000781//chromosome, telomeric region;GO:0000783//nuclear telomere cap complex;GO:0001650//fibrillar center;GO:0005634//nucleus;GO:0005654//nucleoplasm;GO:0005694//chromosome;GO:0005730//nucleolus;GO:0005737//cytoplasm;GO:0005819//spindle;GO:0005856//cytoskeleton;GO:0016604//nuclear body;GO:0043229//intracellular organelle;GO:0070187//shelterin complex	GO:0003677//DNA binding;GO:0003691//double-stranded telomeric DNA binding;GO:0003720//telomerase activity;GO:0005515//protein binding;GO:0008017//microtubule binding;GO:0008022//protein C-terminus binding;GO:0008301//DNA binding, bending;GO:0042162//telomeric DNA binding;GO:0042802//identical protein binding;GO:0042803//protein homodimerization activity;GO:0071532//ankyrin repeat binding;GO:00985…	GO:0000723//telomere maintenance;GO:0007004//telomere maintenance via telomerase;GO:0007049//cell cycle;GO:0008156//negative regulation of DNA replication;GO:0009410//response to xenobiotic stimulus;GO:0016233//telomere capping;GO:0032206//positive regulation of telomere maintenance;GO:0032211//negative regulation of telomere maintenance via telomerase;GO:0045141//meiotic telomere clustering;GO:0…	MYB
1	16414699	16415298	MergePeak_72	ENSMUSG00000025920	-	16413710	16589471	3utr	ENSMUSG00000025920	Stau2	staufen double-stranded RNA binding protein 2 [Source:MGI Symbol;Acc:MGI:1352508]	-	-	-	-	GO:0005634//nucleus;GO:0005730//nucleolus;GO:0005737//cytoplasm;GO:0005783//endoplasmic reticulum;GO:0005874//microtubule;GO:0010494//cytoplasmic stress granule;GO:0030424//axon;GO:0030425//dendrite;GO:0031965//nuclear membrane;GO:0032839//dendrite cytoplasm;GO:0043025//neuronal cell body;GO:0043198//dendritic shaft;GO:1990124//messenger ribonucleoprotein complex	GO:0003723//RNA binding;GO:0003725//double-stranded RNA binding;GO:0019894//kinesin binding;GO:0030544//Hsp70 protein binding;GO:0043022//ribosome binding;GO:0051019//mitogen-activated protein kinase binding	GO:0010468//regulation of gene expression;GO:0032956//regulation of actin cytoskeleton organization;GO:0034599//cellular response to oxidative stress;GO:0048592//eye morphogenesis;GO:0051489//regulation of filopodium assembly;GO:0051965//positive regulation of synapse assembly;GO:0061003//positive regulation of dendritic spine morphogenesis;GO:0098964//anterograde dendritic transport of messenger…	--
1	16641210	16641434	MergePeak_73	ENSMUSG00000025939	-	16640006	16689713	3utr,stop_codon	ENSMUSG00000025939	Ube2w	ubiquitin-conjugating enzyme E2W (putative) [Source:MGI Symbol;Acc:MGI:1914049]	Genetic Information Processing	Folding, sorting and degradation	ko04120//Ubiquitin mediated proteolysis	K10688	GO:0005634//nucleus	GO:0000166//nucleotide binding;GO:0004842//ubiquitin-protein transferase activity;GO:0005515//protein binding;GO:0005524//ATP binding;GO:0016740//transferase activity;GO:0031625//ubiquitin protein ligase binding;GO:0061631//ubiquitin conjugating enzyme activity	GO:0000209//protein polyubiquitination;GO:0006281//DNA repair;GO:0006513//protein monoubiquitination;GO:0006515//protein quality control for misfolded or incompletely synthesized proteins;GO:0006974//cellular response to DNA damage stimulus;GO:0016567//protein ubiquitination;GO:0043161//proteasome-mediated ubiquitin-dependent protein catabolic process;GO:0070979//protein K11-linked ubiquitination…	--
1	16713399	16713573	MergePeak_75	ENSMUSG00000079658	-	16711949	16727108	3utr,cds,stop_codon	ENSMUSG00000079658	Eloc	elongin C [Source:MGI Symbol;Acc:MGI:1915173]	Human Diseases;Human Diseases;Genetic Information Processing;Environmental Information Processing;Human Diseases	Cancer: overview;Infectious disease: viral;Folding, sorting and degradation;Signal transduction;Cancer: specific types	ko05200//Pathways in cancer;ko05170//Human immunodeficiency virus 1 infection;ko04120//Ubiquitin mediated proteolysis;ko04066//HIF-1 signaling pathway;ko05211//Renal cell carcinoma	K03872;K03872;K03872;K03872;K03872	GO:0005634//nucleus;GO:0005829//cytosol;GO:0030891//VCB complex;GO:0031466//Cul5-RING ubiquitin ligase complex;GO:0070449//elongin complex	GO:0001222//transcription corepressor binding;GO:0005515//protein binding;GO:0030674//protein-macromolecule adaptor activity;GO:0044877//protein-containing complex binding	GO:0006367//transcription initiation from RNA polymerase II promoter;GO:0006511//ubiquitin-dependent protein catabolic process;GO:0016567//protein ubiquitination;GO:0032968//positive regulation of transcription elongation from RNA polymerase II promoter	--
1	16747480	16747879	MergePeak_77	ENSMUSG00000025940	+	16735434	16748499	3utr,cds,stop_codon	ENSMUSG00000025940	Tmem70	transmembrane protein 70 [Source:MGI Symbol;Acc:MGI:1915068]	-	-	-	-	GO:0005654//nucleoplasm;GO:0005739//mitochondrion;GO:0005743//mitochondrial inner membrane;GO:0016020//membrane;GO:0016021//integral component of membrane;GO:0030061//mitochondrial crista;GO:0032592//integral component of mitochondrial membrane	GO:0003674//molecular_function;GO:0140260//mitochondrial proton-transporting ATP synthase complex binding	GO:0033615//mitochondrial proton-transporting ATP synthase complex assembly;GO:0051259//protein complex oligomerization;GO:0051260//protein homooligomerization	--
1	17066898	17067397	MergePeak_81	ENSMUSG00000042686	-	17065162	17168113	3utr,ncrna	ENSMUSG00000042686	Jph1	junctophilin 1 [Source:MGI Symbol;Acc:MGI:1891495]	-	-	-	-	GO:0005654//nucleoplasm;GO:0005783//endoplasmic reticulum;GO:0005789//endoplasmic reticulum membrane;GO:0005886//plasma membrane;GO:0014701//junctional sarcoplasmic reticulum membrane;GO:0016020//membrane;GO:0016021//integral component of membrane;GO:0016529//sarcoplasmic reticulum;GO:0030018//Z disc;GO:0030314//junctional membrane complex;GO:0033017//sarcoplasmic reticulum membrane	GO:0008307//structural constituent of muscle	GO:0007517//muscle organ development	--
1	17066898	17067397	MergePeak_81	ENSMUSG00000101640	+	16968409	17161855	-,ncrna
1	17161923	17162122	MergePeak_87	ENSMUSG00000042686	-	17065162	17168113	cds	ENSMUSG00000042686	Jph1	junctophilin 1 [Source:MGI Symbol;Acc:MGI:1891495]	-	-	-	-	GO:0005654//nucleoplasm;GO:0005783//endoplasmic reticulum;GO:0005789//endoplasmic reticulum membrane;GO:0005886//plasma membrane;GO:0014701//junctional sarcoplasmic reticulum membrane;GO:0016020//membrane;GO:0016021//integral component of membrane;GO:0016529//sarcoplasmic reticulum;GO:0030018//Z disc;GO:0030314//junctional membrane complex;GO:0033017//sarcoplasmic reticulum membrane	GO:0008307//structural constituent of muscle	GO:0007517//muscle organ development	--
1	17231397	17231721	MergePeak_88	ENSMUSG00000025777	+	17215586	17234495	cds,stop_codon	ENSMUSG00000025777	Gdap1	ganglioside-induced differentiation-associated-protein 1 [Source:MGI Symbol;Acc:MGI:1338002]	-	-	-	-	GO:0005737//cytoplasm;GO:0005739//mitochondrion;GO:0005741//mitochondrial outer membrane;GO:0005829//cytosol;GO:0016020//membrane;GO:0016021//integral component of membrane;GO:0031307//integral component of mitochondrial outer membrane	-	GO:0000266//mitochondrial fission;GO:0006626//protein targeting to mitochondrion;GO:0006749//glutathione metabolic process;GO:0008053//mitochondrial fusion;GO:0032526//response to retinoic acid;GO:0071305//cellular response to vitamin D	--
1	20873442	20873641	MergePeak_91	ENSMUSG00000041859	-	20873192	20890536	3utr,stop_codon	ENSMUSG00000041859	Mcm3	minichromosome maintenance complex component 3 [Source:MGI Symbol;Acc:MGI:101845]	Cellular Processes;Genetic Information Processing	Cell growth and death;Replication and repair	ko04110//Cell cycle;ko03030//DNA replication	K02541;K02541	GO:0005634//nucleus;GO:0005654//nucleoplasm;GO:0005694//chromosome;GO:0005737//cytoplasm;GO:0005813//centrosome;GO:0042555//MCM complex;GO:0048471//perinuclear region of cytoplasm;GO:0071162//CMG complex	GO:0000166//nucleotide binding;GO:0003677//DNA binding;GO:0003678//DNA helicase activity;GO:0003697//single-stranded DNA binding;GO:0004386//helicase activity;GO:0005524//ATP binding;GO:0016787//hydrolase activity;GO:0016887//ATP hydrolysis activity;GO:0017116//single-stranded DNA helicase activity	GO:0000727//double-strand break repair via break-induced replication;GO:0006260//DNA replication;GO:0006268//DNA unwinding involved in DNA replication;GO:0006270//DNA replication initiation;GO:0006271//DNA strand elongation involved in DNA replication;GO:0007049//cell cycle;GO:0030174//regulation of DNA-dependent DNA replication initiation;GO:0032508//DNA duplex unwinding;GO:1902975//mitotic DNA …	--
1	21070898	21071122	MergePeak_98	ENSMUSG00000041779	-	21066523	21149453	3utr	ENSMUSG00000041779	Tram2	translocating chain-associating membrane protein 2 [Source:MGI Symbol;Acc:MGI:1924817]	-	-	-	-	GO:0016020//membrane;GO:0016021//integral component of membrane;GO:0030176//integral component of endoplasmic reticulum membrane	GO:0005515//protein binding	GO:0006616//SRP-dependent cotranslational protein targeting to membrane, translocation;GO:0015031//protein transport;GO:0032964//collagen biosynthetic process;GO:0045048//protein insertion into ER membrane	--
1	21469902	21470176	MergePeak_100	ENSMUSG00000028033	-	21468632	22032166	3utr	ENSMUSG00000028033	Kcnq5	potassium voltage-gated channel, subfamily Q, member 5 [Source:MGI Symbol;Acc:MGI:1924937]	Organismal Systems	Nervous system	ko04725//Cholinergic synapse	K04930	GO:0005886//plasma membrane;GO:0005887//integral component of plasma membrane;GO:0008076//voltage-gated potassium channel complex;GO:0016020//membrane;GO:0016021//integral component of membrane;GO:0030118//clathrin coat	GO:0005216//ion channel activity;GO:0005244//voltage-gated ion channel activity;GO:0005249//voltage-gated potassium channel activity;GO:0005251//delayed rectifier potassium channel activity;GO:0005267//potassium channel activity;GO:0005516//calmodulin binding;GO:0015075//ion transmembrane transporter activity	GO:0006811//ion transport;GO:0006813//potassium ion transport;GO:0034765//regulation of ion transmembrane transport;GO:0055085//transmembrane transport;GO:0071805//potassium ion transmembrane transport	--
1	21472277	21472626	MergePeak_102	ENSMUSG00000028033	-	21468632	22032166	3utr,cds,stop_codon	ENSMUSG00000028033	Kcnq5	potassium voltage-gated channel, subfamily Q, member 5 [Source:MGI Symbol;Acc:MGI:1924937]	Organismal Systems	Nervous system	ko04725//Cholinergic synapse	K04930	GO:0005886//plasma membrane;GO:0005887//integral component of plasma membrane;GO:0008076//voltage-gated potassium channel complex;GO:0016020//membrane;GO:0016021//integral component of membrane;GO:0030118//clathrin coat	GO:0005216//ion channel activity;GO:0005244//voltage-gated ion channel activity;GO:0005249//voltage-gated potassium channel activity;GO:0005251//delayed rectifier potassium channel activity;GO:0005267//potassium channel activity;GO:0005516//calmodulin binding;GO:0015075//ion transmembrane transporter activity	GO:0006811//ion transport;GO:0006813//potassium ion transport;GO:0034765//regulation of ion transmembrane transport;GO:0055085//transmembrane transport;GO:0071805//potassium ion transmembrane transport	--
1	23408530	23409129	MergePeak_103	ENSMUSG00000026158	-	23405505	23422256	3utr,cds,stop_codon	ENSMUSG00000026158	Ogfrl1	opioid growth factor receptor-like 1 [Source:MGI Symbol;Acc:MGI:1917405]	-	-	-	-	GO:0005575//cellular_component;GO:0016020//membrane	GO:0003674//molecular_function;GO:0038023//signaling receptor activity;GO:0140625//opioid growth factor receptor activity	GO:0008150//biological_process	--
1	23887360	23887636	MergePeak_107	ENSMUSG00000026155	-	23884706	23961398	cds	ENSMUSG00000026155	Smap1	small ArfGAP 1 [Source:MGI Symbol;Acc:MGI:2138261]	Cellular Processes	Transport and catabolism	ko04144//Endocytosis	K12486	GO:0005737//cytoplasm;GO:0005886//plasma membrane;GO:0016020//membrane	GO:0005096//GTPase activator activity;GO:0005515//protein binding;GO:0030276//clathrin binding;GO:0046872//metal ion binding	GO:0045648//positive regulation of erythrocyte differentiation;GO:0050790//regulation of catalytic activity;GO:2000369//regulation of clathrin-dependent endocytosis	--
1	23887360	23887636	MergePeak_107	ENSMUSG00000026156	+	23801007	23888239	3utr	ENSMUSG00000026156	B3gat2	beta-1,3-glucuronyltransferase 2 (glucuronosyltransferase S) [Source:MGI Symbol;Acc:MGI:2389490]	Metabolism;Metabolism	Global and overview maps;Glycan biosynthesis and metabolism	ko01100//Metabolic pathways;ko00515//Mannose type O-glycan biosynthesis	K10157;K10157	GO:0000139//Golgi membrane;GO:0005794//Golgi apparatus;GO:0016020//membrane;GO:0016021//integral component of membrane	GO:0015018//galactosylgalactosylxylosylprotein 3-beta-glucuronosyltransferase activity;GO:0016740//transferase activity;GO:0046872//metal ion binding	GO:0005975//carbohydrate metabolic process;GO:0006486//protein glycosylation;GO:0016051//carbohydrate biosynthetic process;GO:0050650//chondroitin sulfate proteoglycan biosynthetic process	--
1	23910559	23931037	MergePeak_109	ENSMUSG00000026155	-	23884706	23961398	cds	ENSMUSG00000026155	Smap1	small ArfGAP 1 [Source:MGI Symbol;Acc:MGI:2138261]	Cellular Processes	Transport and catabolism	ko04144//Endocytosis	K12486	GO:0005737//cytoplasm;GO:0005886//plasma membrane;GO:0016020//membrane	GO:0005096//GTPase activator activity;GO:0005515//protein binding;GO:0030276//clathrin binding;GO:0046872//metal ion binding	GO:0045648//positive regulation of erythrocyte differentiation;GO:0050790//regulation of catalytic activity;GO:2000369//regulation of clathrin-dependent endocytosis	--
1	24067293	24067592	MergePeak_111	ENSMUSG00000026153	-	24050762	24139414	cds	ENSMUSG00000026153	Fam135a	family with sequence similarity 135, member A [Source:MGI Symbol;Acc:MGI:1915437]	-	-	-	-	GO:0005575//cellular_component	-	GO:0044255//cellular lipid metabolic process	--
1	24067943	24068367	MergePeak_112	ENSMUSG00000026153	-	24050762	24139414	cds	ENSMUSG00000026153	Fam135a	family with sequence similarity 135, member A [Source:MGI Symbol;Acc:MGI:1915437]	-	-	-	-	GO:0005575//cellular_component	-	GO:0044255//cellular lipid metabolic process	--
1	24068418	24068917	MergePeak_113	ENSMUSG00000026153	-	24050762	24139414	cds	ENSMUSG00000026153	Fam135a	family with sequence similarity 135, member A [Source:MGI Symbol;Acc:MGI:1915437]	-	-	-	-	GO:0005575//cellular_component	-	GO:0044255//cellular lipid metabolic process	--
1	24802531	24802955	MergePeak_119	ENSMUSG00000073725	+	24718007	24805382	3utr	ENSMUSG00000073725	Lmbrd1	LMBR1 domain containing 1 [Source:MGI Symbol;Acc:MGI:1915671]	Organismal Systems	Digestive system	ko04977//Vitamin digestion and absorption	K14617	GO:0005764//lysosome;GO:0005765//lysosomal membrane;GO:0005774//vacuolar membrane;GO:0005783//endoplasmic reticulum;GO:0005789//endoplasmic reticulum membrane;GO:0005886//plasma membrane;GO:0016020//membrane;GO:0016021//integral component of membrane;GO:0030136//clathrin-coated vesicle;GO:0031410//cytoplasmic vesicle;GO:0043231//intracellular membrane-bounded organelle;GO:0045334//clathrin-coated…	GO:0005158//insulin receptor binding;GO:0005515//protein binding;GO:0031419//cobalamin binding;GO:0032050//clathrin heavy chain binding;GO:0035612//AP-2 adaptor complex binding;GO:0140318//protein transporter activity	GO:0006897//endocytosis;GO:0007369//gastrulation;GO:0038016//insulin receptor internalization;GO:0061462//protein localization to lysosome;GO:0072583//clathrin-dependent endocytosis;GO:0072665//protein localization to vacuole	--
1	30842670	30843244	MergePeak_125	ENSMUSG00000048874	-	30841420	30912662	3utr,cds,stop_codon	ENSMUSG00000048874	Phf3	PHD finger protein 3 [Source:MGI Symbol;Acc:MGI:2446126]	-	-	-	-	GO:0005634//nucleus	GO:0003674//molecular_function;GO:0046872//metal ion binding	GO:0006351//transcription, DNA-templated	--
1	30844045	30844769	MergePeak_126	ENSMUSG00000048874	-	30841420	30912662	cds	ENSMUSG00000048874	Phf3	PHD finger protein 3 [Source:MGI Symbol;Acc:MGI:2446126]	-	-	-	-	GO:0005634//nucleus	GO:0003674//molecular_function;GO:0046872//metal ion binding	GO:0006351//transcription, DNA-templated	--
1	30863385	30869332	MergePeak_127	ENSMUSG00000048874	-	30841420	30912662	cds	ENSMUSG00000048874	Phf3	PHD finger protein 3 [Source:MGI Symbol;Acc:MGI:2446126]	-	-	-	-	GO:0005634//nucleus	GO:0003674//molecular_function;GO:0046872//metal ion binding	GO:0006351//transcription, DNA-templated	--
1	30869433	30870482	MergePeak_128	ENSMUSG00000048874	-	30841420	30912662	cds	ENSMUSG00000048874	Phf3	PHD finger protein 3 [Source:MGI Symbol;Acc:MGI:2446126]	-	-	-	-	GO:0005634//nucleus	GO:0003674//molecular_function;GO:0046872//metal ion binding	GO:0006351//transcription, DNA-templated	--
1	33785315	33785564	MergePeak_134	ENSMUSG00000042215	-	33784565	33796876	3utr,stop_codon	ENSMUSG00000042215	Bag2	BCL2-associated athanogene 2 [Source:MGI Symbol;Acc:MGI:1891254]	Genetic Information Processing	Folding, sorting and degradation	ko04141//Protein processing in endoplasmic reticulum	K09556	GO:0005874//microtubule;GO:0030424//axon;GO:0030425//dendrite;GO:0101031//chaperone complex;GO:1901588//dendritic microtubule	GO:0000774//adenyl-nucleotide exchange factor activity;GO:0031072//heat shock protein binding;GO:0031625//ubiquitin protein ligase binding;GO:0042802//identical protein binding;GO:0044325//transmembrane transporter binding;GO:0048156//tau protein binding;GO:0051087//chaperone binding	GO:0010954//positive regulation of protein processing;GO:0019538//protein metabolic process;GO:0031397//negative regulation of protein ubiquitination;GO:0032091//negative regulation of protein binding;GO:0050821//protein stabilization;GO:1901800//positive regulation of proteasomal protein catabolic process;GO:1904667//negative regulation of ubiquitin protein ligase activity	--
1	33785590	33785864	MergePeak_135	ENSMUSG00000042215	-	33784565	33796876	3utr,cds,stop_codon	ENSMUSG00000042215	Bag2	BCL2-associated athanogene 2 [Source:MGI Symbol;Acc:MGI:1891254]	Genetic Information Processing	Folding, sorting and degradation	ko04141//Protein processing in endoplasmic reticulum	K09556	GO:0005874//microtubule;GO:0030424//axon;GO:0030425//dendrite;GO:0101031//chaperone complex;GO:1901588//dendritic microtubule	GO:0000774//adenyl-nucleotide exchange factor activity;GO:0031072//heat shock protein binding;GO:0031625//ubiquitin protein ligase binding;GO:0042802//identical protein binding;GO:0044325//transmembrane transporter binding;GO:0048156//tau protein binding;GO:0051087//chaperone binding	GO:0010954//positive regulation of protein processing;GO:0019538//protein metabolic process;GO:0031397//negative regulation of protein ubiquitination;GO:0032091//negative regulation of protein binding;GO:0050821//protein stabilization;GO:1901800//positive regulation of proteasomal protein catabolic process;GO:1904667//negative regulation of ubiquitin protein ligase activity	--
1	33809957	33815409	MergePeak_136	ENSMUSG00000042197	-	33800626	33853608	cds	ENSMUSG00000042197	Zfp451	zinc finger protein 451 [Source:MGI Symbol;Acc:MGI:2137896]	-	-	-	-	GO:0005634//nucleus;GO:0005654//nucleoplasm;GO:0016605//PML body	GO:0003677//DNA binding;GO:0003714//transcription corepressor activity;GO:0016740//transferase activity;GO:0046872//metal ion binding;GO:0061665//SUMO ligase activity	GO:0010468//regulation of gene expression;GO:0016925//protein sumoylation;GO:0030512//negative regulation of transforming growth factor beta receptor signaling pathway;GO:0045944//positive regulation of transcription by RNA polymerase II;GO:0060633//negative regulation of transcription initiation from RNA polymerase II promoter;GO:2000616//negative regulation of histone H3-K9 acetylation	--
1	33815635	33816859	MergePeak_137	ENSMUSG00000042197	-	33800626	33853608	cds	ENSMUSG00000042197	Zfp451	zinc finger protein 451 [Source:MGI Symbol;Acc:MGI:2137896]	-	-	-	-	GO:0005634//nucleus;GO:0005654//nucleoplasm;GO:0016605//PML body	GO:0003677//DNA binding;GO:0003714//transcription corepressor activity;GO:0016740//transferase activity;GO:0046872//metal ion binding;GO:0061665//SUMO ligase activity	GO:0010468//regulation of gene expression;GO:0016925//protein sumoylation;GO:0030512//negative regulation of transforming growth factor beta receptor signaling pathway;GO:0045944//positive regulation of transcription by RNA polymerase II;GO:0060633//negative regulation of transcription initiation from RNA polymerase II promoter;GO:2000616//negative regulation of histone H3-K9 acetylation	--
1	33839763	33841912	MergePeak_141	ENSMUSG00000042197	-	33831217	33853651	3utr,cds,stop_codon	ENSMUSG00000042197	Zfp451	zinc finger protein 451 [Source:MGI Symbol;Acc:MGI:2137896]	-	-	-	-	GO:0005634//nucleus;GO:0005654//nucleoplasm;GO:0016605//PML body	GO:0003677//DNA binding;GO:0003714//transcription corepressor activity;GO:0016740//transferase activity;GO:0046872//metal ion binding;GO:0061665//SUMO ligase activity	GO:0010468//regulation of gene expression;GO:0016925//protein sumoylation;GO:0030512//negative regulation of transforming growth factor beta receptor signaling pathway;GO:0045944//positive regulation of transcription by RNA polymerase II;GO:0060633//negative regulation of transcription initiation from RNA polymerase II promoter;GO:2000616//negative regulation of histone H3-K9 acetylation	--
1	33842188	33842512	MergePeak_142	ENSMUSG00000042197	-	33831217	33853651	cds	ENSMUSG00000042197	Zfp451	zinc finger protein 451 [Source:MGI Symbol;Acc:MGI:2137896]	-	-	-	-	GO:0005634//nucleus;GO:0005654//nucleoplasm;GO:0016605//PML body	GO:0003677//DNA binding;GO:0003714//transcription corepressor activity;GO:0016740//transferase activity;GO:0046872//metal ion binding;GO:0061665//SUMO ligase activity	GO:0010468//regulation of gene expression;GO:0016925//protein sumoylation;GO:0030512//negative regulation of transforming growth factor beta receptor signaling pathway;GO:0045944//positive regulation of transcription by RNA polymerase II;GO:0060633//negative regulation of transcription initiation from RNA polymerase II promoter;GO:2000616//negative regulation of histone H3-K9 acetylation	--
1	33892183	33901743	MergePeak_143	ENSMUSG00000042182	-	33891133	33946897	3utr,cds,stop_codon	ENSMUSG00000042182	Bend6	BEN domain containing 6 [Source:MGI Symbol;Acc:MGI:2444572]	-	-	-	-	GO:0005634//nucleus	GO:0003677//DNA binding;GO:0003682//chromatin binding;GO:0003714//transcription corepressor activity	GO:0007399//nervous system development;GO:0045666//positive regulation of neuron differentiation;GO:0045746//negative regulation of Notch signaling pathway;GO:0045892//negative regulation of transcription, DNA-templated	--
1	34195762	34199443	MergePeak_146	ENSMUSG00000026131	+	34050906	34347731	cds	ENSMUSG00000026131	Dst	dystonin [Source:MGI Symbol;Acc:MGI:104627]	-	-	-	-	GO:0005634//nucleus;GO:0005635//nuclear envelope;GO:0005654//nucleoplasm;GO:0005737//cytoplasm;GO:0005783//endoplasmic reticulum;GO:0005789//endoplasmic reticulum membrane;GO:0005829//cytosol;GO:0005856//cytoskeleton;GO:0005874//microtubule;GO:0005882//intermediate filament;GO:0005886//plasma membrane;GO:0005925//focal adhesion;GO:0005938//cell cortex;GO:0009898//cytoplasmic side of plasma membra…	GO:0003779//actin binding;GO:0005178//integrin binding;GO:0005198//structural molecule activity;GO:0005509//calcium ion binding;GO:0005515//protein binding;GO:0008017//microtubule binding;GO:0008022//protein C-terminus binding;GO:0008092//cytoskeletal protein binding;GO:0042803//protein homodimerization activity;GO:0046872//metal ion binding;GO:0051010//microtubule plus-end binding	GO:0000226//microtubule cytoskeleton organization;GO:0007010//cytoskeleton organization;GO:0007155//cell adhesion;GO:0007409//axonogenesis;GO:0008090//retrograde axonal transport;GO:0009611//response to wounding;GO:0030011//maintenance of cell polarity;GO:0031122//cytoplasmic microtubule organization;GO:0031581//hemidesmosome assembly;GO:0042060//wound healing;GO:0045104//intermediate filament cy…	--
1	34210260	34211282	MergePeak_147	ENSMUSG00000026131	+	34050906	34347731	cds,ncrna	ENSMUSG00000026131	Dst	dystonin [Source:MGI Symbol;Acc:MGI:104627]	-	-	-	-	GO:0005634//nucleus;GO:0005635//nuclear envelope;GO:0005654//nucleoplasm;GO:0005737//cytoplasm;GO:0005783//endoplasmic reticulum;GO:0005789//endoplasmic reticulum membrane;GO:0005829//cytosol;GO:0005856//cytoskeleton;GO:0005874//microtubule;GO:0005882//intermediate filament;GO:0005886//plasma membrane;GO:0005925//focal adhesion;GO:0005938//cell cortex;GO:0009898//cytoplasmic side of plasma membra…	GO:0003779//actin binding;GO:0005178//integrin binding;GO:0005198//structural molecule activity;GO:0005509//calcium ion binding;GO:0005515//protein binding;GO:0008017//microtubule binding;GO:0008022//protein C-terminus binding;GO:0008092//cytoskeletal protein binding;GO:0042803//protein homodimerization activity;GO:0046872//metal ion binding;GO:0051010//microtubule plus-end binding	GO:0000226//microtubule cytoskeleton organization;GO:0007010//cytoskeleton organization;GO:0007155//cell adhesion;GO:0007409//axonogenesis;GO:0008090//retrograde axonal transport;GO:0009611//response to wounding;GO:0030011//maintenance of cell polarity;GO:0031122//cytoplasmic microtubule organization;GO:0031581//hemidesmosome assembly;GO:0042060//wound healing;GO:0045104//intermediate filament cy…	--
1	34210260	34211282	MergePeak_147	ENSMUSG00000096992	-	34204937	34217352	-,ncrna
1	34219392	34220252	MergePeak_149	ENSMUSG00000026131	+	34199411	34222985	cds	ENSMUSG00000026131	Dst	dystonin [Source:MGI Symbol;Acc:MGI:104627]	-	-	-	-	GO:0005634//nucleus;GO:0005635//nuclear envelope;GO:0005654//nucleoplasm;GO:0005737//cytoplasm;GO:0005783//endoplasmic reticulum;GO:0005789//endoplasmic reticulum membrane;GO:0005829//cytosol;GO:0005856//cytoskeleton;GO:0005874//microtubule;GO:0005882//intermediate filament;GO:0005886//plasma membrane;GO:0005925//focal adhesion;GO:0005938//cell cortex;GO:0009898//cytoplasmic side of plasma membra…	GO:0003779//actin binding;GO:0005178//integrin binding;GO:0005198//structural molecule activity;GO:0005509//calcium ion binding;GO:0005515//protein binding;GO:0008017//microtubule binding;GO:0008022//protein C-terminus binding;GO:0008092//cytoskeletal protein binding;GO:0042803//protein homodimerization activity;GO:0046872//metal ion binding;GO:0051010//microtubule plus-end binding	GO:0000226//microtubule cytoskeleton organization;GO:0007010//cytoskeleton organization;GO:0007155//cell adhesion;GO:0007409//axonogenesis;GO:0008090//retrograde axonal transport;GO:0009611//response to wounding;GO:0030011//maintenance of cell polarity;GO:0031122//cytoplasmic microtubule organization;GO:0031581//hemidesmosome assembly;GO:0042060//wound healing;GO:0045104//intermediate filament cy…	--
1	34229544	34229768	MergePeak_153	ENSMUSG00000026131	+	34050906	34347731	cds	ENSMUSG00000026131	Dst	dystonin [Source:MGI Symbol;Acc:MGI:104627]	-	-	-	-	GO:0005634//nucleus;GO:0005635//nuclear envelope;GO:0005654//nucleoplasm;GO:0005737//cytoplasm;GO:0005783//endoplasmic reticulum;GO:0005789//endoplasmic reticulum membrane;GO:0005829//cytosol;GO:0005856//cytoskeleton;GO:0005874//microtubule;GO:0005882//intermediate filament;GO:0005886//plasma membrane;GO:0005925//focal adhesion;GO:0005938//cell cortex;GO:0009898//cytoplasmic side of plasma membra…	GO:0003779//actin binding;GO:0005178//integrin binding;GO:0005198//structural molecule activity;GO:0005509//calcium ion binding;GO:0005515//protein binding;GO:0008017//microtubule binding;GO:0008022//protein C-terminus binding;GO:0008092//cytoskeletal protein binding;GO:0042803//protein homodimerization activity;GO:0046872//metal ion binding;GO:0051010//microtubule plus-end binding	GO:0000226//microtubule cytoskeleton organization;GO:0007010//cytoskeleton organization;GO:0007155//cell adhesion;GO:0007409//axonogenesis;GO:0008090//retrograde axonal transport;GO:0009611//response to wounding;GO:0030011//maintenance of cell polarity;GO:0031122//cytoplasmic microtubule organization;GO:0031581//hemidesmosome assembly;GO:0042060//wound healing;GO:0045104//intermediate filament cy…	--
1	34230969	34231343	MergePeak_154	ENSMUSG00000026131	+	34050906	34347731	cds	ENSMUSG00000026131	Dst	dystonin [Source:MGI Symbol;Acc:MGI:104627]	-	-	-	-	GO:0005634//nucleus;GO:0005635//nuclear envelope;GO:0005654//nucleoplasm;GO:0005737//cytoplasm;GO:0005783//endoplasmic reticulum;GO:0005789//endoplasmic reticulum membrane;GO:0005829//cytosol;GO:0005856//cytoskeleton;GO:0005874//microtubule;GO:0005882//intermediate filament;GO:0005886//plasma membrane;GO:0005925//focal adhesion;GO:0005938//cell cortex;GO:0009898//cytoplasmic side of plasma membra…	GO:0003779//actin binding;GO:0005178//integrin binding;GO:0005198//structural molecule activity;GO:0005509//calcium ion binding;GO:0005515//protein binding;GO:0008017//microtubule binding;GO:0008022//protein C-terminus binding;GO:0008092//cytoskeletal protein binding;GO:0042803//protein homodimerization activity;GO:0046872//metal ion binding;GO:0051010//microtubule plus-end binding	GO:0000226//microtubule cytoskeleton organization;GO:0007010//cytoskeleton organization;GO:0007155//cell adhesion;GO:0007409//axonogenesis;GO:0008090//retrograde axonal transport;GO:0009611//response to wounding;GO:0030011//maintenance of cell polarity;GO:0031122//cytoplasmic microtubule organization;GO:0031581//hemidesmosome assembly;GO:0042060//wound healing;GO:0045104//intermediate filament cy…	--
1	34237670	34238509	MergePeak_156	ENSMUSG00000026131	+	34050906	34347731	cds	ENSMUSG00000026131	Dst	dystonin [Source:MGI Symbol;Acc:MGI:104627]	-	-	-	-	GO:0005634//nucleus;GO:0005635//nuclear envelope;GO:0005654//nucleoplasm;GO:0005737//cytoplasm;GO:0005783//endoplasmic reticulum;GO:0005789//endoplasmic reticulum membrane;GO:0005829//cytosol;GO:0005856//cytoskeleton;GO:0005874//microtubule;GO:0005882//intermediate filament;GO:0005886//plasma membrane;GO:0005925//focal adhesion;GO:0005938//cell cortex;GO:0009898//cytoplasmic side of plasma membra…	GO:0003779//actin binding;GO:0005178//integrin binding;GO:0005198//structural molecule activity;GO:0005509//calcium ion binding;GO:0005515//protein binding;GO:0008017//microtubule binding;GO:0008022//protein C-terminus binding;GO:0008092//cytoskeletal protein binding;GO:0042803//protein homodimerization activity;GO:0046872//metal ion binding;GO:0051010//microtubule plus-end binding	GO:0000226//microtubule cytoskeleton organization;GO:0007010//cytoskeleton organization;GO:0007155//cell adhesion;GO:0007409//axonogenesis;GO:0008090//retrograde axonal transport;GO:0009611//response to wounding;GO:0030011//maintenance of cell polarity;GO:0031122//cytoplasmic microtubule organization;GO:0031581//hemidesmosome assembly;GO:0042060//wound healing;GO:0045104//intermediate filament cy…	--
1	34250333	34251316	MergePeak_159	ENSMUSG00000026131	+	34050906	34347731	cds	ENSMUSG00000026131	Dst	dystonin [Source:MGI Symbol;Acc:MGI:104627]	-	-	-	-	GO:0005634//nucleus;GO:0005635//nuclear envelope;GO:0005654//nucleoplasm;GO:0005737//cytoplasm;GO:0005783//endoplasmic reticulum;GO:0005789//endoplasmic reticulum membrane;GO:0005829//cytosol;GO:0005856//cytoskeleton;GO:0005874//microtubule;GO:0005882//intermediate filament;GO:0005886//plasma membrane;GO:0005925//focal adhesion;GO:0005938//cell cortex;GO:0009898//cytoplasmic side of plasma membra…	GO:0003779//actin binding;GO:0005178//integrin binding;GO:0005198//structural molecule activity;GO:0005509//calcium ion binding;GO:0005515//protein binding;GO:0008017//microtubule binding;GO:0008022//protein C-terminus binding;GO:0008092//cytoskeletal protein binding;GO:0042803//protein homodimerization activity;GO:0046872//metal ion binding;GO:0051010//microtubule plus-end binding	GO:0000226//microtubule cytoskeleton organization;GO:0007010//cytoskeleton organization;GO:0007155//cell adhesion;GO:0007409//axonogenesis;GO:0008090//retrograde axonal transport;GO:0009611//response to wounding;GO:0030011//maintenance of cell polarity;GO:0031122//cytoplasmic microtubule organization;GO:0031581//hemidesmosome assembly;GO:0042060//wound healing;GO:0045104//intermediate filament cy…	--
1	34257448	34258516	MergePeak_160	ENSMUSG00000026131	+	34050906	34347731	cds	ENSMUSG00000026131	Dst	dystonin [Source:MGI Symbol;Acc:MGI:104627]	-	-	-	-	GO:0005634//nucleus;GO:0005635//nuclear envelope;GO:0005654//nucleoplasm;GO:0005737//cytoplasm;GO:0005783//endoplasmic reticulum;GO:0005789//endoplasmic reticulum membrane;GO:0005829//cytosol;GO:0005856//cytoskeleton;GO:0005874//microtubule;GO:0005882//intermediate filament;GO:0005886//plasma membrane;GO:0005925//focal adhesion;GO:0005938//cell cortex;GO:0009898//cytoplasmic side of plasma membra…	GO:0003779//actin binding;GO:0005178//integrin binding;GO:0005198//structural molecule activity;GO:0005509//calcium ion binding;GO:0005515//protein binding;GO:0008017//microtubule binding;GO:0008022//protein C-terminus binding;GO:0008092//cytoskeletal protein binding;GO:0042803//protein homodimerization activity;GO:0046872//metal ion binding;GO:0051010//microtubule plus-end binding	GO:0000226//microtubule cytoskeleton organization;GO:0007010//cytoskeleton organization;GO:0007155//cell adhesion;GO:0007409//axonogenesis;GO:0008090//retrograde axonal transport;GO:0009611//response to wounding;GO:0030011//maintenance of cell polarity;GO:0031122//cytoplasmic microtubule organization;GO:0031581//hemidesmosome assembly;GO:0042060//wound healing;GO:0045104//intermediate filament cy…	--
1	34264625	34264874	MergePeak_161	ENSMUSG00000026131	+	34050906	34347731	cds	ENSMUSG00000026131	Dst	dystonin [Source:MGI Symbol;Acc:MGI:104627]	-	-	-	-	GO:0005634//nucleus;GO:0005635//nuclear envelope;GO:0005654//nucleoplasm;GO:0005737//cytoplasm;GO:0005783//endoplasmic reticulum;GO:0005789//endoplasmic reticulum membrane;GO:0005829//cytosol;GO:0005856//cytoskeleton;GO:0005874//microtubule;GO:0005882//intermediate filament;GO:0005886//plasma membrane;GO:0005925//focal adhesion;GO:0005938//cell cortex;GO:0009898//cytoplasmic side of plasma membra…	GO:0003779//actin binding;GO:0005178//integrin binding;GO:0005198//structural molecule activity;GO:0005509//calcium ion binding;GO:0005515//protein binding;GO:0008017//microtubule binding;GO:0008022//protein C-terminus binding;GO:0008092//cytoskeletal protein binding;GO:0042803//protein homodimerization activity;GO:0046872//metal ion binding;GO:0051010//microtubule plus-end binding	GO:0000226//microtubule cytoskeleton organization;GO:0007010//cytoskeleton organization;GO:0007155//cell adhesion;GO:0007409//axonogenesis;GO:0008090//retrograde axonal transport;GO:0009611//response to wounding;GO:0030011//maintenance of cell polarity;GO:0031122//cytoplasmic microtubule organization;GO:0031581//hemidesmosome assembly;GO:0042060//wound healing;GO:0045104//intermediate filament cy…	--
1	34266945	34267544	MergePeak_162	ENSMUSG00000026131	+	34050906	34347731	cds	ENSMUSG00000026131	Dst	dystonin [Source:MGI Symbol;Acc:MGI:104627]	-	-	-	-	GO:0005634//nucleus;GO:0005635//nuclear envelope;GO:0005654//nucleoplasm;GO:0005737//cytoplasm;GO:0005783//endoplasmic reticulum;GO:0005789//endoplasmic reticulum membrane;GO:0005829//cytosol;GO:0005856//cytoskeleton;GO:0005874//microtubule;GO:0005882//intermediate filament;GO:0005886//plasma membrane;GO:0005925//focal adhesion;GO:0005938//cell cortex;GO:0009898//cytoplasmic side of plasma membra…	GO:0003779//actin binding;GO:0005178//integrin binding;GO:0005198//structural molecule activity;GO:0005509//calcium ion binding;GO:0005515//protein binding;GO:0008017//microtubule binding;GO:0008022//protein C-terminus binding;GO:0008092//cytoskeletal protein binding;GO:0042803//protein homodimerization activity;GO:0046872//metal ion binding;GO:0051010//microtubule plus-end binding	GO:0000226//microtubule cytoskeleton organization;GO:0007010//cytoskeleton organization;GO:0007155//cell adhesion;GO:0007409//axonogenesis;GO:0008090//retrograde axonal transport;GO:0009611//response to wounding;GO:0030011//maintenance of cell polarity;GO:0031122//cytoplasmic microtubule organization;GO:0031581//hemidesmosome assembly;GO:0042060//wound healing;GO:0045104//intermediate filament cy…	--
1	34267695	34268169	MergePeak_163	ENSMUSG00000026131	+	34050906	34347731	cds	ENSMUSG00000026131	Dst	dystonin [Source:MGI Symbol;Acc:MGI:104627]	-	-	-	-	GO:0005634//nucleus;GO:0005635//nuclear envelope;GO:0005654//nucleoplasm;GO:0005737//cytoplasm;GO:0005783//endoplasmic reticulum;GO:0005789//endoplasmic reticulum membrane;GO:0005829//cytosol;GO:0005856//cytoskeleton;GO:0005874//microtubule;GO:0005882//intermediate filament;GO:0005886//plasma membrane;GO:0005925//focal adhesion;GO:0005938//cell cortex;GO:0009898//cytoplasmic side of plasma membra…	GO:0003779//actin binding;GO:0005178//integrin binding;GO:0005198//structural molecule activity;GO:0005509//calcium ion binding;GO:0005515//protein binding;GO:0008017//microtubule binding;GO:0008022//protein C-terminus binding;GO:0008092//cytoskeletal protein binding;GO:0042803//protein homodimerization activity;GO:0046872//metal ion binding;GO:0051010//microtubule plus-end binding	GO:0000226//microtubule cytoskeleton organization;GO:0007010//cytoskeleton organization;GO:0007155//cell adhesion;GO:0007409//axonogenesis;GO:0008090//retrograde axonal transport;GO:0009611//response to wounding;GO:0030011//maintenance of cell polarity;GO:0031122//cytoplasmic microtubule organization;GO:0031581//hemidesmosome assembly;GO:0042060//wound healing;GO:0045104//intermediate filament cy…	--
1	34276744	34277068	MergePeak_165	ENSMUSG00000026131	+	34275677	34313364	cds,start_codon	ENSMUSG00000026131	Dst	dystonin [Source:MGI Symbol;Acc:MGI:104627]	-	-	-	-	GO:0005634//nucleus;GO:0005635//nuclear envelope;GO:0005654//nucleoplasm;GO:0005737//cytoplasm;GO:0005783//endoplasmic reticulum;GO:0005789//endoplasmic reticulum membrane;GO:0005829//cytosol;GO:0005856//cytoskeleton;GO:0005874//microtubule;GO:0005882//intermediate filament;GO:0005886//plasma membrane;GO:0005925//focal adhesion;GO:0005938//cell cortex;GO:0009898//cytoplasmic side of plasma membra…	GO:0003779//actin binding;GO:0005178//integrin binding;GO:0005198//structural molecule activity;GO:0005509//calcium ion binding;GO:0005515//protein binding;GO:0008017//microtubule binding;GO:0008022//protein C-terminus binding;GO:0008092//cytoskeletal protein binding;GO:0042803//protein homodimerization activity;GO:0046872//metal ion binding;GO:0051010//microtubule plus-end binding	GO:0000226//microtubule cytoskeleton organization;GO:0007010//cytoskeleton organization;GO:0007155//cell adhesion;GO:0007409//axonogenesis;GO:0008090//retrograde axonal transport;GO:0009611//response to wounding;GO:0030011//maintenance of cell polarity;GO:0031122//cytoplasmic microtubule organization;GO:0031581//hemidesmosome assembly;GO:0042060//wound healing;GO:0045104//intermediate filament cy…	--
1	34291962	34295350	MergePeak_167	ENSMUSG00000026131	+	34050906	34347731	cds	ENSMUSG00000026131	Dst	dystonin [Source:MGI Symbol;Acc:MGI:104627]	-	-	-	-	GO:0005634//nucleus;GO:0005635//nuclear envelope;GO:0005654//nucleoplasm;GO:0005737//cytoplasm;GO:0005783//endoplasmic reticulum;GO:0005789//endoplasmic reticulum membrane;GO:0005829//cytosol;GO:0005856//cytoskeleton;GO:0005874//microtubule;GO:0005882//intermediate filament;GO:0005886//plasma membrane;GO:0005925//focal adhesion;GO:0005938//cell cortex;GO:0009898//cytoplasmic side of plasma membra…	GO:0003779//actin binding;GO:0005178//integrin binding;GO:0005198//structural molecule activity;GO:0005509//calcium ion binding;GO:0005515//protein binding;GO:0008017//microtubule binding;GO:0008022//protein C-terminus binding;GO:0008092//cytoskeletal protein binding;GO:0042803//protein homodimerization activity;GO:0046872//metal ion binding;GO:0051010//microtubule plus-end binding	GO:0000226//microtubule cytoskeleton organization;GO:0007010//cytoskeleton organization;GO:0007155//cell adhesion;GO:0007409//axonogenesis;GO:0008090//retrograde axonal transport;GO:0009611//response to wounding;GO:0030011//maintenance of cell polarity;GO:0031122//cytoplasmic microtubule organization;GO:0031581//hemidesmosome assembly;GO:0042060//wound healing;GO:0045104//intermediate filament cy…	--
1	34346438	34346662	MergePeak_170	ENSMUSG00000026131	+	34050906	34347731	cds,stop_codon	ENSMUSG00000026131	Dst	dystonin [Source:MGI Symbol;Acc:MGI:104627]	-	-	-	-	GO:0005634//nucleus;GO:0005635//nuclear envelope;GO:0005654//nucleoplasm;GO:0005737//cytoplasm;GO:0005783//endoplasmic reticulum;GO:0005789//endoplasmic reticulum membrane;GO:0005829//cytosol;GO:0005856//cytoskeleton;GO:0005874//microtubule;GO:0005882//intermediate filament;GO:0005886//plasma membrane;GO:0005925//focal adhesion;GO:0005938//cell cortex;GO:0009898//cytoplasmic side of plasma membra…	GO:0003779//actin binding;GO:0005178//integrin binding;GO:0005198//structural molecule activity;GO:0005509//calcium ion binding;GO:0005515//protein binding;GO:0008017//microtubule binding;GO:0008022//protein C-terminus binding;GO:0008092//cytoskeletal protein binding;GO:0042803//protein homodimerization activity;GO:0046872//metal ion binding;GO:0051010//microtubule plus-end binding	GO:0000226//microtubule cytoskeleton organization;GO:0007010//cytoskeleton organization;GO:0007155//cell adhesion;GO:0007409//axonogenesis;GO:0008090//retrograde axonal transport;GO:0009611//response to wounding;GO:0030011//maintenance of cell polarity;GO:0031122//cytoplasmic microtubule organization;GO:0031581//hemidesmosome assembly;GO:0042060//wound healing;GO:0045104//intermediate filament cy…	--
1	34346688	34347212	MergePeak_171	ENSMUSG00000026131	+	34050906	34347731	3utr,stop_codon	ENSMUSG00000026131	Dst	dystonin [Source:MGI Symbol;Acc:MGI:104627]	-	-	-	-	GO:0005634//nucleus;GO:0005635//nuclear envelope;GO:0005654//nucleoplasm;GO:0005737//cytoplasm;GO:0005783//endoplasmic reticulum;GO:0005789//endoplasmic reticulum membrane;GO:0005829//cytosol;GO:0005856//cytoskeleton;GO:0005874//microtubule;GO:0005882//intermediate filament;GO:0005886//plasma membrane;GO:0005925//focal adhesion;GO:0005938//cell cortex;GO:0009898//cytoplasmic side of plasma membra…	GO:0003779//actin binding;GO:0005178//integrin binding;GO:0005198//structural molecule activity;GO:0005509//calcium ion binding;GO:0005515//protein binding;GO:0008017//microtubule binding;GO:0008022//protein C-terminus binding;GO:0008092//cytoskeletal protein binding;GO:0042803//protein homodimerization activity;GO:0046872//metal ion binding;GO:0051010//microtubule plus-end binding	GO:0000226//microtubule cytoskeleton organization;GO:0007010//cytoskeleton organization;GO:0007155//cell adhesion;GO:0007409//axonogenesis;GO:0008090//retrograde axonal transport;GO:0009611//response to wounding;GO:0030011//maintenance of cell polarity;GO:0031122//cytoplasmic microtubule organization;GO:0031581//hemidesmosome assembly;GO:0042060//wound healing;GO:0045104//intermediate filament cy…	--
1	34347313	34347512	MergePeak_172	ENSMUSG00000026131	+	34050906	34347731	3utr	ENSMUSG00000026131	Dst	dystonin [Source:MGI Symbol;Acc:MGI:104627]	-	-	-	-	GO:0005634//nucleus;GO:0005635//nuclear envelope;GO:0005654//nucleoplasm;GO:0005737//cytoplasm;GO:0005783//endoplasmic reticulum;GO:0005789//endoplasmic reticulum membrane;GO:0005829//cytosol;GO:0005856//cytoskeleton;GO:0005874//microtubule;GO:0005882//intermediate filament;GO:0005886//plasma membrane;GO:0005925//focal adhesion;GO:0005938//cell cortex;GO:0009898//cytoplasmic side of plasma membra…	GO:0003779//actin binding;GO:0005178//integrin binding;GO:0005198//structural molecule activity;GO:0005509//calcium ion binding;GO:0005515//protein binding;GO:0008017//microtubule binding;GO:0008022//protein C-terminus binding;GO:0008092//cytoskeletal protein binding;GO:0042803//protein homodimerization activity;GO:0046872//metal ion binding;GO:0051010//microtubule plus-end binding	GO:0000226//microtubule cytoskeleton organization;GO:0007010//cytoskeleton organization;GO:0007155//cell adhesion;GO:0007409//axonogenesis;GO:0008090//retrograde axonal transport;GO:0009611//response to wounding;GO:0030011//maintenance of cell polarity;GO:0031122//cytoplasmic microtubule organization;GO:0031581//hemidesmosome assembly;GO:0042060//wound healing;GO:0045104//intermediate filament cy…	--
1	34483539	34483863	MergePeak_175	ENSMUSG00000026127	+	34478932	34488437	3utr,cds,stop_codon,ncrna	ENSMUSG00000026127	Imp4	IMP4, U3 small nucleolar ribonucleoprotein [Source:MGI Symbol;Acc:MGI:106572]	Genetic Information Processing	Translation	ko03008//Ribosome biogenesis in eukaryotes	K14561	GO:0001650//fibrillar center;GO:0005634//nucleus;GO:0005730//nucleolus;GO:0030684//preribosome;GO:0032040//small-subunit processome;GO:0034457//Mpp10 complex	GO:0019843//rRNA binding;GO:0030515//snoRNA binding;GO:0042134//rRNA primary transcript binding	GO:0006364//rRNA processing;GO:0042254//ribosome biogenesis	--
1	34483539	34483863	MergePeak_175	ENSMUSG00000101711	-	34478592	34483811	-,ncrna
1	34851591	34851915	MergePeak_180	ENSMUSG00000037509	+	34717269	34851820	3utr	ENSMUSG00000037509	Arhgef4	Rho guanine nucleotide exchange factor (GEF) 4 [Source:MGI Symbol;Acc:MGI:2442507]	Cellular Processes	Cell motility	ko04810//Regulation of actin cytoskeleton	K05769	GO:0005737//cytoplasm	GO:0005085//guanyl-nucleotide exchange factor activity;GO:0005515//protein binding;GO:0019904//protein domain specific binding	GO:0030032//lamellipodium assembly;GO:0035556//intracellular signal transduction;GO:0046847//filopodium assembly;GO:0050790//regulation of catalytic activity	--
1	34855100	34855349	MergePeak_181	ENSMUSG00000037503	-	34852300	34882131	3utr	ENSMUSG00000037503	Fam168b	family with sequence similarity 168, member B [Source:MGI Symbol;Acc:MGI:2448487]	-	-	-	-	GO:0005737//cytoplasm;GO:0005886//plasma membrane;GO:0016020//membrane;GO:0016021//integral component of membrane;GO:0030424//axon;GO:0042995//cell projection;GO:0048471//perinuclear region of cytoplasm	GO:0003674//molecular_function	GO:0008150//biological_process	--
1	34855775	34856449	MergePeak_182	ENSMUSG00000037503	-	34852300	34882131	3utr	ENSMUSG00000037503	Fam168b	family with sequence similarity 168, member B [Source:MGI Symbol;Acc:MGI:2448487]	-	-	-	-	GO:0005737//cytoplasm;GO:0005886//plasma membrane;GO:0016020//membrane;GO:0016021//integral component of membrane;GO:0030424//axon;GO:0042995//cell projection;GO:0048471//perinuclear region of cytoplasm	GO:0003674//molecular_function	GO:0008150//biological_process	--
1	36108131	36142633	MergePeak_183	ENSMUSG00000045216	+	36107481	36145527	cds	ENSMUSG00000045216	Hs6st1	heparan sulfate 6-O-sulfotransferase 1 [Source:MGI Symbol;Acc:MGI:1354958]	Metabolism	Glycan biosynthesis and metabolism	ko00534//Glycosaminoglycan biosynthesis - heparan sulfate / heparin	K02514	GO:0016020//membrane;GO:0016021//integral component of membrane	GO:0008146//sulfotransferase activity;GO:0016740//transferase activity;GO:0017095//heparan sulfate 6-O-sulfotransferase activity	GO:0001525//angiogenesis;GO:0015012//heparan sulfate proteoglycan biosynthetic process;GO:0015015//heparan sulfate proteoglycan biosynthetic process, enzymatic modification;GO:0048286//lung alveolus development;GO:0048666//neuron development;GO:0060716//labyrinthine layer blood vessel development	--
1	36142709	36143708	MergePeak_184	ENSMUSG00000045216	+	36107481	36145527	3utr,cds,stop_codon	ENSMUSG00000045216	Hs6st1	heparan sulfate 6-O-sulfotransferase 1 [Source:MGI Symbol;Acc:MGI:1354958]	Metabolism	Glycan biosynthesis and metabolism	ko00534//Glycosaminoglycan biosynthesis - heparan sulfate / heparin	K02514	GO:0016020//membrane;GO:0016021//integral component of membrane	GO:0008146//sulfotransferase activity;GO:0016740//transferase activity;GO:0017095//heparan sulfate 6-O-sulfotransferase activity	GO:0001525//angiogenesis;GO:0015012//heparan sulfate proteoglycan biosynthetic process;GO:0015015//heparan sulfate proteoglycan biosynthetic process, enzymatic modification;GO:0048286//lung alveolus development;GO:0048666//neuron development;GO:0060716//labyrinthine layer blood vessel development	--
1	36144465	36145527	MergePeak_185	ENSMUSG00000045216	+	36107481	36145527	3utr,ncrna	ENSMUSG00000045216	Hs6st1	heparan sulfate 6-O-sulfotransferase 1 [Source:MGI Symbol;Acc:MGI:1354958]	Metabolism	Glycan biosynthesis and metabolism	ko00534//Glycosaminoglycan biosynthesis - heparan sulfate / heparin	K02514	GO:0016020//membrane;GO:0016021//integral component of membrane	GO:0008146//sulfotransferase activity;GO:0016740//transferase activity;GO:0017095//heparan sulfate 6-O-sulfotransferase activity	GO:0001525//angiogenesis;GO:0015012//heparan sulfate proteoglycan biosynthetic process;GO:0015015//heparan sulfate proteoglycan biosynthetic process, enzymatic modification;GO:0048286//lung alveolus development;GO:0048666//neuron development;GO:0060716//labyrinthine layer blood vessel development	--
1	36144465	36145527	MergePeak_185	ENSMUSG00000104523	-	36144465	36145527	-,ncrna
1	36182933	36185137	MergePeak_193	ENSMUSG00000037470	-	36179108	36283386	3utr,cds,stop_codon,ncrna	ENSMUSG00000037470	Uggt1	UDP-glucose glycoprotein glucosyltransferase 1 [Source:MGI Symbol;Acc:MGI:2443162]	Genetic Information Processing	Folding, sorting and degradation	ko04141//Protein processing in endoplasmic reticulum	K11718	GO:0005783//endoplasmic reticulum;GO:0005788//endoplasmic reticulum lumen;GO:0005793//endoplasmic reticulum-Golgi intermediate compartment;GO:0032991//protein-containing complex	GO:0003980//UDP-glucose:glycoprotein glucosyltransferase activity;GO:0005515//protein binding;GO:0016740//transferase activity;GO:0016757//glycosyltransferase activity;GO:0051082//unfolded protein binding	GO:0006486//protein glycosylation;GO:0018279//protein N-linked glycosylation via asparagine;GO:0071704//organic substance metabolic process;GO:0071712//ER-associated misfolded protein catabolic process;GO:0097359//UDP-glucosylation	--
1	36303978	36304252	MergePeak_197	ENSMUSG00000047180	-	36303678	36312516	3utr	ENSMUSG00000047180	Neurl3	neuralized E3 ubiquitin protein ligase 3 [Source:MGI Symbol;Acc:MGI:2429944]	-	-	-	-	-	GO:0016740//transferase activity;GO:0046872//metal ion binding;GO:0061630//ubiquitin protein ligase activity	GO:0016567//protein ubiquitination	--
1	36305203	36305477	MergePeak_198	ENSMUSG00000047180	-	36303678	36312516	3utr,cds,stop_codon	ENSMUSG00000047180	Neurl3	neuralized E3 ubiquitin protein ligase 3 [Source:MGI Symbol;Acc:MGI:2429944]	-	-	-	-	-	GO:0016740//transferase activity;GO:0046872//metal ion binding;GO:0061630//ubiquitin protein ligase activity	GO:0016567//protein ubiquitination	--
1	36308106	36308380	MergePeak_200	ENSMUSG00000047180	-	36303678	36312516	cds	ENSMUSG00000047180	Neurl3	neuralized E3 ubiquitin protein ligase 3 [Source:MGI Symbol;Acc:MGI:2429944]	-	-	-	-	-	GO:0016740//transferase activity;GO:0046872//metal ion binding;GO:0061630//ubiquitin protein ligase activity	GO:0016567//protein ubiquitination	--
1	36374936	36375385	MergePeak_202	ENSMUSG00000010453	-	36374811	36408262	3utr	ENSMUSG00000010453	Kansl3	KAT8 regulatory NSL complex subunit 3 [Source:MGI Symbol;Acc:MGI:1918055]	-	-	-	-	GO:0000123//histone acetyltransferase complex;GO:0005634//nucleus;GO:0005654//nucleoplasm;GO:0043231//intracellular membrane-bounded organelle;GO:0044545//NSL complex	-	GO:0006325//chromatin organization;GO:0043981//histone H4-K5 acetylation;GO:0043982//histone H4-K8 acetylation;GO:0043984//histone H4-K16 acetylation;GO:0045893//positive regulation of transcription, DNA-templated;GO:0045944//positive regulation of transcription by RNA polymerase II;GO:0051571//positive regulation of histone H3-K4 methylation;GO:1900095//regulation of dosage compensation by inact…	--
1	36375911	36376010	MergePeak_203	ENSMUSG00000010453	-	36374811	36408262	3utr	ENSMUSG00000010453	Kansl3	KAT8 regulatory NSL complex subunit 3 [Source:MGI Symbol;Acc:MGI:1918055]	-	-	-	-	GO:0000123//histone acetyltransferase complex;GO:0005634//nucleus;GO:0005654//nucleoplasm;GO:0043231//intracellular membrane-bounded organelle;GO:0044545//NSL complex	-	GO:0006325//chromatin organization;GO:0043981//histone H4-K5 acetylation;GO:0043982//histone H4-K8 acetylation;GO:0043984//histone H4-K16 acetylation;GO:0045893//positive regulation of transcription, DNA-templated;GO:0045944//positive regulation of transcription by RNA polymerase II;GO:0051571//positive regulation of histone H3-K4 methylation;GO:1900095//regulation of dosage compensation by inact…	--
1	36462481	36463430	MergePeak_206	ENSMUSG00000001143	-	36461146	36484352	3utr,stop_codon	ENSMUSG00000001143	Lman2l	lectin, mannose-binding 2-like [Source:MGI Symbol;Acc:MGI:2443010]	-	-	-	-	GO:0000139//Golgi membrane;GO:0005783//endoplasmic reticulum;GO:0005789//endoplasmic reticulum membrane;GO:0005793//endoplasmic reticulum-Golgi intermediate compartment;GO:0005794//Golgi apparatus;GO:0016020//membrane;GO:0016021//integral component of membrane;GO:0030134//COPII-coated ER to Golgi transport vesicle	GO:0005537//mannose binding;GO:0030246//carbohydrate binding;GO:0046872//metal ion binding	GO:0006888//endoplasmic reticulum to Golgi vesicle-mediated transport;GO:0007029//endoplasmic reticulum organization;GO:0007030//Golgi organization;GO:0015031//protein transport	--
1	36511126	36511600	MergePeak_207	ENSMUSG00000037408	+	36510701	36547845	cds	ENSMUSG00000037408	Cnnm4	cyclin M4 [Source:MGI Symbol;Acc:MGI:2151060]	-	-	-	-	GO:0005886//plasma membrane;GO:0016020//membrane;GO:0016021//integral component of membrane;GO:0016323//basolateral plasma membrane;GO:0030425//dendrite;GO:0032991//protein-containing complex;GO:0043025//neuronal cell body;GO:0043231//intracellular membrane-bounded organelle	GO:0015081//sodium ion transmembrane transporter activity;GO:0015095//magnesium ion transmembrane transporter activity;GO:0022857//transmembrane transporter activity	GO:0006811//ion transport;GO:0007601//visual perception;GO:0010960//magnesium ion homeostasis;GO:0015693//magnesium ion transport;GO:0031214//biomineral tissue development;GO:0035725//sodium ion transmembrane transport;GO:0050896//response to stimulus;GO:0055065//metal ion homeostasis;GO:0055085//transmembrane transport;GO:0070166//enamel mineralization;GO:1903830//magnesium ion transmembrane tra…	--
1	36511676	36512150	MergePeak_208	ENSMUSG00000037408	+	36510701	36547845	cds	ENSMUSG00000037408	Cnnm4	cyclin M4 [Source:MGI Symbol;Acc:MGI:2151060]	-	-	-	-	GO:0005886//plasma membrane;GO:0016020//membrane;GO:0016021//integral component of membrane;GO:0016323//basolateral plasma membrane;GO:0030425//dendrite;GO:0032991//protein-containing complex;GO:0043025//neuronal cell body;GO:0043231//intracellular membrane-bounded organelle	GO:0015081//sodium ion transmembrane transporter activity;GO:0015095//magnesium ion transmembrane transporter activity;GO:0022857//transmembrane transporter activity	GO:0006811//ion transport;GO:0007601//visual perception;GO:0010960//magnesium ion homeostasis;GO:0015693//magnesium ion transport;GO:0031214//biomineral tissue development;GO:0035725//sodium ion transmembrane transport;GO:0050896//response to stimulus;GO:0055065//metal ion homeostasis;GO:0055085//transmembrane transport;GO:0070166//enamel mineralization;GO:1903830//magnesium ion transmembrane tra…	--
1	36537205	36538546	MergePeak_209	ENSMUSG00000037408	+	36510701	36547845	cds	ENSMUSG00000037408	Cnnm4	cyclin M4 [Source:MGI Symbol;Acc:MGI:2151060]	-	-	-	-	GO:0005886//plasma membrane;GO:0016020//membrane;GO:0016021//integral component of membrane;GO:0016323//basolateral plasma membrane;GO:0030425//dendrite;GO:0032991//protein-containing complex;GO:0043025//neuronal cell body;GO:0043231//intracellular membrane-bounded organelle	GO:0015081//sodium ion transmembrane transporter activity;GO:0015095//magnesium ion transmembrane transporter activity;GO:0022857//transmembrane transporter activity	GO:0006811//ion transport;GO:0007601//visual perception;GO:0010960//magnesium ion homeostasis;GO:0015693//magnesium ion transport;GO:0031214//biomineral tissue development;GO:0035725//sodium ion transmembrane transport;GO:0050896//response to stimulus;GO:0055065//metal ion homeostasis;GO:0055085//transmembrane transport;GO:0070166//enamel mineralization;GO:1903830//magnesium ion transmembrane tra…	--
1	36551123	36551347	MergePeak_211	ENSMUSG00000001138	+	36550948	36567318	cds,start_codon	ENSMUSG00000001138	Cnnm3	cyclin M3 [Source:MGI Symbol;Acc:MGI:2151055]	-	-	-	-	GO:0005886//plasma membrane;GO:0016020//membrane;GO:0016021//integral component of membrane;GO:0043231//intracellular membrane-bounded organelle	GO:0022857//transmembrane transporter activity	GO:0006811//ion transport;GO:0010960//magnesium ion homeostasis;GO:0055085//transmembrane transport	--
1	36551898	36558095	MergePeak_212	ENSMUSG00000001138	+	36550948	36567318	cds	ENSMUSG00000001138	Cnnm3	cyclin M3 [Source:MGI Symbol;Acc:MGI:2151055]	-	-	-	-	GO:0005886//plasma membrane;GO:0016020//membrane;GO:0016021//integral component of membrane;GO:0043231//intracellular membrane-bounded organelle	GO:0022857//transmembrane transporter activity	GO:0006811//ion transport;GO:0010960//magnesium ion homeostasis;GO:0055085//transmembrane transport	--
1	36564252	36564451	MergePeak_213	ENSMUSG00000001138	+	36550948	36567318	3utr	ENSMUSG00000001138	Cnnm3	cyclin M3 [Source:MGI Symbol;Acc:MGI:2151055]	-	-	-	-	GO:0005886//plasma membrane;GO:0016020//membrane;GO:0016021//integral component of membrane;GO:0043231//intracellular membrane-bounded organelle	GO:0022857//transmembrane transporter activity	GO:0006811//ion transport;GO:0010960//magnesium ion homeostasis;GO:0055085//transmembrane transport	--
1	36565952	36566226	MergePeak_215	ENSMUSG00000001138	+	36550948	36567318	3utr	ENSMUSG00000001138	Cnnm3	cyclin M3 [Source:MGI Symbol;Acc:MGI:2151055]	-	-	-	-	GO:0005886//plasma membrane;GO:0016020//membrane;GO:0016021//integral component of membrane;GO:0043231//intracellular membrane-bounded organelle	GO:0022857//transmembrane transporter activity	GO:0006811//ion transport;GO:0010960//magnesium ion homeostasis;GO:0055085//transmembrane transport	--
1	36588195	36589294	MergePeak_217	ENSMUSG00000026121	-	36587723	36596607	3utr,cds,stop_codon	ENSMUSG00000026121	Sema4c	sema domain, immunoglobulin domain (Ig), transmembrane domain (TM) and short cytoplasmic domain, (semaphorin) 4C [Source:MGI Symbol;Acc:MGI:109252]	Organismal Systems	Development and regeneration	ko04360//Axon guidance	K06521	GO:0005615//extracellular space;GO:0005886//plasma membrane;GO:0005887//integral component of plasma membrane;GO:0014069//postsynaptic density;GO:0016020//membrane;GO:0016021//integral component of membrane;GO:0030054//cell junction;GO:0030672//synaptic vesicle membrane;GO:0031410//cytoplasmic vesicle;GO:0045202//synapse;GO:0045211//postsynaptic membrane;GO:0098839//postsynaptic density membrane	GO:0005515//protein binding;GO:0030215//semaphorin receptor binding;GO:0045499//chemorepellent activity	GO:0001755//neural crest cell migration;GO:0001843//neural tube closure;GO:0007399//nervous system development;GO:0007411//axon guidance;GO:0009653//anatomical structure morphogenesis;GO:0021535//cell migration in hindbrain;GO:0021549//cerebellum development;GO:0030154//cell differentiation;GO:0030335//positive regulation of cell migration;GO:0032874//positive regulation of stress-activated MAPK …	--
1	36831597	36832171	MergePeak_220	ENSMUSG00000026116	-	36831275	36978903	3utr,cds,stop_codon	ENSMUSG00000026116	Tmem131	transmembrane protein 131 [Source:MGI Symbol;Acc:MGI:1927110]	-	-	-	-	GO:0016020//membrane;GO:0016021//integral component of membrane	GO:0003674//molecular_function	-	--
1	36843571	36847132	MergePeak_221	ENSMUSG00000026116	-	36831275	36978903	cds	ENSMUSG00000026116	Tmem131	transmembrane protein 131 [Source:MGI Symbol;Acc:MGI:1927110]	-	-	-	-	GO:0016020//membrane;GO:0016021//integral component of membrane	GO:0003674//molecular_function	-	--
1	37301084	37301383	MergePeak_224	ENSMUSG00000026114	+	37258286	37302465	3utr,cds,stop_codon	ENSMUSG00000026114	Cnga3	cyclic nucleotide gated channel alpha 3 [Source:MGI Symbol;Acc:MGI:1341818]	Organismal Systems;Environmental Information Processing	Sensory system;Signal transduction	ko04740//Olfactory transduction;ko04024//cAMP signaling pathway	K04950;K04950	GO:0001750//photoreceptor outer segment;GO:0005737//cytoplasm;GO:0005886//plasma membrane;GO:0016020//membrane;GO:0016021//integral component of membrane;GO:0017071//intracellular cyclic nucleotide activated cation channel complex;GO:0030425//dendrite;GO:0043025//neuronal cell body;GO:0043194//axon initial segment;GO:0043204//perikaryon;GO:0097386//glial cell projection;GO:0120199//cone photorece…	GO:0000166//nucleotide binding;GO:0005216//ion channel activity;GO:0005221//intracellular cyclic nucleotide activated cation channel activity;GO:0005222//intracellular cAMP-activated cation channel activity;GO:0005223//intracellular cGMP-activated cation channel activity;GO:0005515//protein binding;GO:0008022//protein C-terminus binding;GO:0030553//cGMP binding;GO:0044877//protein-containing comp…	GO:0006811//ion transport;GO:0006812//cation transport;GO:0007601//visual perception;GO:0031960//response to corticosteroid;GO:0032026//response to magnesium ion;GO:0034220//ion transmembrane transport;GO:0046549//retinal cone cell development;GO:0050896//response to stimulus;GO:0051591//response to cAMP;GO:0055085//transmembrane transport;GO:0098655//cation transmembrane transport;GO:0098659//in…	--
1	37447260	37447484	MergePeak_226	ENSMUSG00000026113	+	37338972	37449817	3utr,cds,stop_codon	ENSMUSG00000026113	Inpp4a	inositol polyphosphate-4-phosphatase, type I [Source:MGI Symbol;Acc:MGI:1931123]	Metabolism;Environmental Information Processing;Metabolism	Global and overview maps;Signal transduction;Carbohydrate metabolism	ko01100//Metabolic pathways;ko04070//Phosphatidylinositol signaling system;ko00562//Inositol phosphate metabolism	K01109;K01109;K01109	GO:0005634//nucleus;GO:0005654//nucleoplasm;GO:0005737//cytoplasm;GO:0016020//membrane;GO:0016021//integral component of membrane;GO:0031965//nuclear membrane	GO:0016316//phosphatidylinositol-3,4-bisphosphate 4-phosphatase activity;GO:0034597//phosphatidylinositol-4,5-bisphosphate 4-phosphatase activity	GO:0006793//phosphorus metabolic process;GO:0036092//phosphatidylinositol-3-phosphate biosynthetic process	--
1	37449235	37449484	MergePeak_227	ENSMUSG00000026113	+	37338972	37449817	3utr	ENSMUSG00000026113	Inpp4a	inositol polyphosphate-4-phosphatase, type I [Source:MGI Symbol;Acc:MGI:1931123]	Metabolism;Environmental Information Processing;Metabolism	Global and overview maps;Signal transduction;Carbohydrate metabolism	ko01100//Metabolic pathways;ko04070//Phosphatidylinositol signaling system;ko00562//Inositol phosphate metabolism	K01109;K01109;K01109	GO:0005634//nucleus;GO:0005654//nucleoplasm;GO:0005737//cytoplasm;GO:0016020//membrane;GO:0016021//integral component of membrane;GO:0031965//nuclear membrane	GO:0016316//phosphatidylinositol-3,4-bisphosphate 4-phosphatase activity;GO:0034597//phosphatidylinositol-4,5-bisphosphate 4-phosphatase activity	GO:0006793//phosphorus metabolic process;GO:0036092//phosphatidylinositol-3-phosphate biosynthetic process	--
1	37449560	37449809	MergePeak_228	ENSMUSG00000026113	+	37338972	37449817	3utr	ENSMUSG00000026113	Inpp4a	inositol polyphosphate-4-phosphatase, type I [Source:MGI Symbol;Acc:MGI:1931123]	Metabolism;Environmental Information Processing;Metabolism	Global and overview maps;Signal transduction;Carbohydrate metabolism	ko01100//Metabolic pathways;ko04070//Phosphatidylinositol signaling system;ko00562//Inositol phosphate metabolism	K01109;K01109;K01109	GO:0005634//nucleus;GO:0005654//nucleoplasm;GO:0005737//cytoplasm;GO:0016020//membrane;GO:0016021//integral component of membrane;GO:0031965//nuclear membrane	GO:0016316//phosphatidylinositol-3,4-bisphosphate 4-phosphatase activity;GO:0034597//phosphatidylinositol-4,5-bisphosphate 4-phosphatase activity	GO:0006793//phosphorus metabolic process;GO:0036092//phosphatidylinositol-3-phosphate biosynthetic process	--
1	37459215	37459589	MergePeak_232	ENSMUSG00000026112	-	37456165	37469184	3utr,stop_codon	ENSMUSG00000026112	Coa5	cytochrome C oxidase assembly factor 5 [Source:MGI Symbol;Acc:MGI:1923428]	Organismal Systems	Environmental adaptation	ko04714//Thermogenesis	K18178	GO:0005739//mitochondrion	GO:0003674//molecular_function	GO:0033617//mitochondrial cytochrome c oxidase assembly	--
1	37470419	37471667	MergePeak_234	ENSMUSG00000026111	+	37469251	37478205	cds,start_codon	ENSMUSG00000026111	Unc50	unc-50 homolog [Source:MGI Symbol;Acc:MGI:1914637]	-	-	-	-	GO:0000139//Golgi membrane;GO:0005634//nucleus;GO:0005637//nuclear inner membrane;GO:0005794//Golgi apparatus;GO:0016020//membrane;GO:0016021//integral component of membrane;GO:0030173//integral component of Golgi membrane	GO:0003723//RNA binding	GO:0034394//protein localization to cell surface	--
1	37914157	37918368	MergePeak_241	ENSMUSG00000026088	-	37917969	37929492	3utr,cds,stop_codon	ENSMUSG00000026088	Mitd1	MIT, microtubule interacting and transport, domain containing 1 [Source:MGI Symbol;Acc:MGI:1916278]	-	-	-	-	GO:0005768//endosome;GO:0016020//membrane;GO:0019898//extrinsic component of membrane;GO:0030496//midbody;GO:0031902//late endosome membrane;GO:0043231//intracellular membrane-bounded organelle	GO:0019904//protein domain specific binding;GO:0035091//phosphatidylinositol binding;GO:0042802//identical protein binding	GO:0000281//mitotic cytokinesis;GO:0007049//cell cycle;GO:0032091//negative regulation of protein binding;GO:0051301//cell division;GO:0061952//midbody abscission	--
1	37914157	37918368	MergePeak_241	ENSMUSG00000037216	+	37911287	37915309	3utr,cds,stop_codon	ENSMUSG00000037216	Lipt1	lipoyltransferase 1 [Source:MGI Symbol;Acc:MGI:3645211]	Metabolism;Metabolism	Global and overview maps;Metabolism of cofactors and vitamins	ko01100//Metabolic pathways;ko00785//Lipoic acid metabolism	K10105;K10105	GO:0005737//cytoplasm;GO:0005739//mitochondrion	GO:0016740//transferase activity;GO:0016746//acyltransferase activity;GO:0017118//lipoyltransferase activity	GO:0009249//protein lipoylation;GO:0036211//protein modification process	--
1	38026070	38026394	MergePeak_243	ENSMUSG00000058407	-	38024270	38036396	3utr	ENSMUSG00000058407	Txndc9	thioredoxin domain containing 9 [Source:MGI Symbol;Acc:MGI:2138153]	-	-	-	-	GO:0005634//nucleus;GO:0005737//cytoplasm;GO:0005813//centrosome;GO:0005815//microtubule organizing center;GO:0005829//cytosol;GO:0005856//cytoskeleton;GO:0030496//midbody	-	GO:0000226//microtubule cytoskeleton organization;GO:0006457//protein folding	--
1	38026495	38026819	MergePeak_244	ENSMUSG00000058407	-	38026475	38036324	3utr	ENSMUSG00000058407	Txndc9	thioredoxin domain containing 9 [Source:MGI Symbol;Acc:MGI:2138153]	-	-	-	-	GO:0005634//nucleus;GO:0005737//cytoplasm;GO:0005813//centrosome;GO:0005815//microtubule organizing center;GO:0005829//cytosol;GO:0005856//cytoskeleton;GO:0030496//midbody	-	GO:0000226//microtubule cytoskeleton organization;GO:0006457//protein folding	--
1	38033179	38034900	MergePeak_245	ENSMUSG00000058407	-	38026475	38036324	cds,start_codon	ENSMUSG00000058407	Txndc9	thioredoxin domain containing 9 [Source:MGI Symbol;Acc:MGI:2138153]	-	-	-	-	GO:0005634//nucleus;GO:0005737//cytoplasm;GO:0005813//centrosome;GO:0005815//microtubule organizing center;GO:0005829//cytosol;GO:0005856//cytoskeleton;GO:0030496//midbody	-	GO:0000226//microtubule cytoskeleton organization;GO:0006457//protein folding	--
1	38057115	38058544	MergePeak_246	ENSMUSG00000026083	+	38037091	38094660	cds	ENSMUSG00000026083	Eif5b	eukaryotic translation initiation factor 5B [Source:MGI Symbol;Acc:MGI:2441772]	-	-	-	-	GO:0005737//cytoplasm	GO:0000166//nucleotide binding;GO:0003743//translation initiation factor activity;GO:0003924//GTPase activity;GO:0005525//GTP binding;GO:0016787//hydrolase activity;GO:0046872//metal ion binding	GO:0006412//translation;GO:0006413//translational initiation;GO:0006446//regulation of translational initiation	--
1	38075170	38076709	MergePeak_248	ENSMUSG00000026083	+	38037091	38094660	cds	ENSMUSG00000026083	Eif5b	eukaryotic translation initiation factor 5B [Source:MGI Symbol;Acc:MGI:2441772]	-	-	-	-	GO:0005737//cytoplasm	GO:0000166//nucleotide binding;GO:0003743//translation initiation factor activity;GO:0003924//GTPase activity;GO:0005525//GTP binding;GO:0016787//hydrolase activity;GO:0046872//metal ion binding	GO:0006412//translation;GO:0006413//translational initiation;GO:0006446//regulation of translational initiation	--
1	38090357	38091052	MergePeak_249	ENSMUSG00000026083	+	38037091	38094660	3utr,cds,stop_codon	ENSMUSG00000026083	Eif5b	eukaryotic translation initiation factor 5B [Source:MGI Symbol;Acc:MGI:2441772]	-	-	-	-	GO:0005737//cytoplasm	GO:0000166//nucleotide binding;GO:0003743//translation initiation factor activity;GO:0003924//GTPase activity;GO:0005525//GTP binding;GO:0016787//hydrolase activity;GO:0046872//metal ion binding	GO:0006412//translation;GO:0006413//translational initiation;GO:0006446//regulation of translational initiation	--
1	38092042	38092827	MergePeak_251	ENSMUSG00000026082	-	38091867	38168743	3utr,cds,stop_codon	ENSMUSG00000026082	Rev1	REV1, DNA directed polymerase [Source:MGI Symbol;Acc:MGI:1929074]	Genetic Information Processing	Replication and repair	ko03460//Fanconi anemia pathway	K03515	GO:0005634//nucleus	GO:0003677//DNA binding;GO:0003684//damaged DNA binding;GO:0003887//DNA-directed DNA polymerase activity;GO:0005515//protein binding;GO:0016740//transferase activity;GO:0016779//nucleotidyltransferase activity;GO:0017125//deoxycytidyl transferase activity;GO:0046872//metal ion binding	GO:0006259//DNA metabolic process;GO:0006281//DNA repair;GO:0006974//cellular response to DNA damage stimulus;GO:0009411//response to UV;GO:0042276//error-prone translesion synthesis;GO:0050896//response to stimulus;GO:0070987//error-free translesion synthesis;GO:0071897//DNA biosynthetic process	--
1	38092042	38092827	MergePeak_251	ENSMUSG00000026083	+	38037091	38094660	3utr	ENSMUSG00000026083	Eif5b	eukaryotic translation initiation factor 5B [Source:MGI Symbol;Acc:MGI:2441772]	-	-	-	-	GO:0005737//cytoplasm	GO:0000166//nucleotide binding;GO:0003743//translation initiation factor activity;GO:0003924//GTPase activity;GO:0005525//GTP binding;GO:0016787//hydrolase activity;GO:0046872//metal ion binding	GO:0006412//translation;GO:0006413//translational initiation;GO:0006446//regulation of translational initiation	--
1	38096846	38098290	MergePeak_252	ENSMUSG00000026082	-	38091867	38168743	cds	ENSMUSG00000026082	Rev1	REV1, DNA directed polymerase [Source:MGI Symbol;Acc:MGI:1929074]	Genetic Information Processing	Replication and repair	ko03460//Fanconi anemia pathway	K03515	GO:0005634//nucleus	GO:0003677//DNA binding;GO:0003684//damaged DNA binding;GO:0003887//DNA-directed DNA polymerase activity;GO:0005515//protein binding;GO:0016740//transferase activity;GO:0016779//nucleotidyltransferase activity;GO:0017125//deoxycytidyl transferase activity;GO:0046872//metal ion binding	GO:0006259//DNA metabolic process;GO:0006281//DNA repair;GO:0006974//cellular response to DNA damage stimulus;GO:0009411//response to UV;GO:0042276//error-prone translesion synthesis;GO:0050896//response to stimulus;GO:0070987//error-free translesion synthesis;GO:0071897//DNA biosynthetic process	--
1	38124662	38131165	MergePeak_253	ENSMUSG00000026082	-	38091867	38168743	cds	ENSMUSG00000026082	Rev1	REV1, DNA directed polymerase [Source:MGI Symbol;Acc:MGI:1929074]	Genetic Information Processing	Replication and repair	ko03460//Fanconi anemia pathway	K03515	GO:0005634//nucleus	GO:0003677//DNA binding;GO:0003684//damaged DNA binding;GO:0003887//DNA-directed DNA polymerase activity;GO:0005515//protein binding;GO:0016740//transferase activity;GO:0016779//nucleotidyltransferase activity;GO:0017125//deoxycytidyl transferase activity;GO:0046872//metal ion binding	GO:0006259//DNA metabolic process;GO:0006281//DNA repair;GO:0006974//cellular response to DNA damage stimulus;GO:0009411//response to UV;GO:0042276//error-prone translesion synthesis;GO:0050896//response to stimulus;GO:0070987//error-free translesion synthesis;GO:0071897//DNA biosynthetic process	--
1	39035286	39035710	MergePeak_254	ENSMUSG00000026078	+	39024689	39036319	3utr,cds,stop_codon	ENSMUSG00000026078	Pdcl3	phosducin-like 3 [Source:MGI Symbol;Acc:MGI:1916083]	-	-	-	-	GO:0005654//nucleoplasm;GO:0005737//cytoplasm;GO:0005783//endoplasmic reticulum;GO:0005829//cytosol;GO:0032991//protein-containing complex;GO:0048471//perinuclear region of cytoplasm;GO:0097356//perinucleolar compartment	GO:0043184//vascular endothelial growth factor receptor 2 binding;GO:0044183//protein folding chaperone	GO:0001525//angiogenesis;GO:0001938//positive regulation of endothelial cell proliferation;GO:0006457//protein folding;GO:0006915//apoptotic process;GO:0010628//positive regulation of gene expression;GO:0030036//actin cytoskeleton organization;GO:0034605//cellular response to heat;GO:0045766//positive regulation of angiogenesis;GO:0050730//regulation of peptidyl-tyrosine phosphorylation;GO:005082…	--
1	39584059	39584613	MergePeak_255	ENSMUSG00000003135	+	39574073	39585970	3utr,cds,stop_codon	ENSMUSG00000003135	Cnot11	CCR4-NOT transcription complex, subunit 11 [Source:MGI Symbol;Acc:MGI:106580]	-	-	-	-	GO:0005634//nucleus;GO:0005737//cytoplasm;GO:0030014//CCR4-NOT complex	GO:0003674//molecular_function	GO:0006402//mRNA catabolic process;GO:0006417//regulation of translation;GO:0017148//negative regulation of translation;GO:0031047//gene silencing by RNA	--
1	40063514	40064042	MergePeak_263	ENSMUSG00000026074	+	39940073	40065470	3utr,cds,stop_codon	ENSMUSG00000026074	Map4k4	mitogen-activated protein kinase kinase kinase kinase 4 [Source:MGI Symbol;Acc:MGI:1349394]	Environmental Information Processing	Signal transduction	ko04010//MAPK signaling pathway	K04407	-	GO:0000166//nucleotide binding;GO:0004672//protein kinase activity;GO:0004674//protein serine/threonine kinase activity;GO:0005524//ATP binding	GO:0006468//protein phosphorylation	--
1	40064068	40064392	MergePeak_264	ENSMUSG00000026074	+	39940073	40065470	3utr,stop_codon	ENSMUSG00000026074	Map4k4	mitogen-activated protein kinase kinase kinase kinase 4 [Source:MGI Symbol;Acc:MGI:1349394]	Environmental Information Processing	Signal transduction	ko04010//MAPK signaling pathway	K04407	-	GO:0000166//nucleotide binding;GO:0004672//protein kinase activity;GO:0004674//protein serine/threonine kinase activity;GO:0005524//ATP binding	GO:0006468//protein phosphorylation	--
1	42937834	42938533	MergePeak_266	ENSMUSG00000060679	+	42926897	42944843	cds,stop_codon	ENSMUSG00000060679	Mrps9	mitochondrial ribosomal protein S9 [Source:MGI Symbol;Acc:MGI:1916777]	Genetic Information Processing	Translation	ko03010//Ribosome	K02996	GO:0005730//nucleolus;GO:0005739//mitochondrion;GO:0005743//mitochondrial inner membrane;GO:0005763//mitochondrial small ribosomal subunit;GO:0005840//ribosome;GO:0015935//small ribosomal subunit	GO:0003723//RNA binding;GO:0003735//structural constituent of ribosome	GO:0006412//translation;GO:0032543//mitochondrial translation	--
1	43087510	43087684	MergePeak_270	ENSMUSG00000070939	-	43086360	43137782	3utr	ENSMUSG00000070939	Tgfbrap1	transforming growth factor, beta receptor associated protein 1 [Source:MGI Symbol;Acc:MGI:2447427]	-	-	-	-	GO:0005737//cytoplasm;GO:0005768//endosome;GO:0005769//early endosome;GO:0012505//endomembrane system;GO:0016020//membrane;GO:0033263//CORVET complex;GO:0043231//intracellular membrane-bounded organelle	GO:0005160//transforming growth factor beta receptor binding;GO:0046332//SMAD binding	GO:0006355//regulation of transcription, DNA-templated;GO:0006886//intracellular protein transport;GO:0006914//autophagy;GO:0007165//signal transduction;GO:0008333//endosome to lysosome transport;GO:0015031//protein transport;GO:0016192//vesicle-mediated transport;GO:0034058//endosomal vesicle fusion	--
1	43088485	43088884	MergePeak_273	ENSMUSG00000070939	-	43086360	43137782	3utr,cds,stop_codon	ENSMUSG00000070939	Tgfbrap1	transforming growth factor, beta receptor associated protein 1 [Source:MGI Symbol;Acc:MGI:2447427]	-	-	-	-	GO:0005737//cytoplasm;GO:0005768//endosome;GO:0005769//early endosome;GO:0012505//endomembrane system;GO:0016020//membrane;GO:0033263//CORVET complex;GO:0043231//intracellular membrane-bounded organelle	GO:0005160//transforming growth factor beta receptor binding;GO:0046332//SMAD binding	GO:0006355//regulation of transcription, DNA-templated;GO:0006886//intracellular protein transport;GO:0006914//autophagy;GO:0007165//signal transduction;GO:0008333//endosome to lysosome transport;GO:0015031//protein transport;GO:0016192//vesicle-mediated transport;GO:0034058//endosomal vesicle fusion	--
1	43090757	43091106	MergePeak_274	ENSMUSG00000070939	-	43086360	43137782	cds	ENSMUSG00000070939	Tgfbrap1	transforming growth factor, beta receptor associated protein 1 [Source:MGI Symbol;Acc:MGI:2447427]	-	-	-	-	GO:0005737//cytoplasm;GO:0005768//endosome;GO:0005769//early endosome;GO:0012505//endomembrane system;GO:0016020//membrane;GO:0033263//CORVET complex;GO:0043231//intracellular membrane-bounded organelle	GO:0005160//transforming growth factor beta receptor binding;GO:0046332//SMAD binding	GO:0006355//regulation of transcription, DNA-templated;GO:0006886//intracellular protein transport;GO:0006914//autophagy;GO:0007165//signal transduction;GO:0008333//endosome to lysosome transport;GO:0015031//protein transport;GO:0016192//vesicle-mediated transport;GO:0034058//endosomal vesicle fusion	--
1	43114432	43115106	MergePeak_275	ENSMUSG00000070939	-	43086360	43137782	5utr,cds,start_codon	ENSMUSG00000070939	Tgfbrap1	transforming growth factor, beta receptor associated protein 1 [Source:MGI Symbol;Acc:MGI:2447427]	-	-	-	-	GO:0005737//cytoplasm;GO:0005768//endosome;GO:0005769//early endosome;GO:0012505//endomembrane system;GO:0016020//membrane;GO:0033263//CORVET complex;GO:0043231//intracellular membrane-bounded organelle	GO:0005160//transforming growth factor beta receptor binding;GO:0046332//SMAD binding	GO:0006355//regulation of transcription, DNA-templated;GO:0006886//intracellular protein transport;GO:0006914//autophagy;GO:0007165//signal transduction;GO:0008333//endosome to lysosome transport;GO:0015031//protein transport;GO:0016192//vesicle-mediated transport;GO:0034058//endosomal vesicle fusion	--
1	43150338	43152399	MergePeak_276	ENSMUSG00000010290	+	43137870	43155107	cds,stop_codon	ENSMUSG00000010290	AI597479	expressed sequence AI597479 [Source:MGI Symbol;Acc:MGI:2138299]	-	-	-	-	GO:0005634//nucleus;GO:0072669//tRNA-splicing ligase complex	GO:0003674//molecular_function	GO:0008150//biological_process;GO:0048598//embryonic morphogenesis	--
1	43153625	43153699	MergePeak_277	ENSMUSG00000010290	+	43137870	43155107	3utr	ENSMUSG00000010290	AI597479	expressed sequence AI597479 [Source:MGI Symbol;Acc:MGI:2138299]	-	-	-	-	GO:0005634//nucleus;GO:0072669//tRNA-splicing ligase complex	GO:0003674//molecular_function	GO:0008150//biological_process;GO:0048598//embryonic morphogenesis	--
1	43154750	43154924	MergePeak_278	ENSMUSG00000010290	+	43137870	43155107	3utr	ENSMUSG00000010290	AI597479	expressed sequence AI597479 [Source:MGI Symbol;Acc:MGI:2138299]	-	-	-	-	GO:0005634//nucleus;GO:0072669//tRNA-splicing ligase complex	GO:0003674//molecular_function	GO:0008150//biological_process;GO:0048598//embryonic morphogenesis	--
1	43593281	43593730	MergePeak_280	ENSMUSG00000066877	+	43484911	43609675	cds	ENSMUSG00000066877	Nck2	non-catalytic region of tyrosine kinase adaptor protein 2 [Source:MGI Symbol;Acc:MGI:1306821]	Human Diseases;Organismal Systems;Organismal Systems;Organismal Systems;Environmental Information Processing	Infectious disease: bacterial;Development and regeneration;Immune system;Development and regeneration;Signal transduction	ko05130//Pathogenic Escherichia coli infection;ko04360//Axon guidance;ko04660//T cell receptor signaling pathway;ko04361//Axon regeneration;ko04012//ErbB signaling pathway	K19862;K19862;K19862;K19862;K19862	GO:0005737//cytoplasm;GO:0005783//endoplasmic reticulum;GO:0005829//cytosol;GO:0012506//vesicle membrane;GO:0014069//postsynaptic density;GO:0045202//synapse	GO:0001784//phosphotyrosine residue binding;GO:0003779//actin binding;GO:0005515//protein binding;GO:0030971//receptor tyrosine kinase binding;GO:0035591//signaling adaptor activity;GO:0044877//protein-containing complex binding;GO:0097110//scaffold protein binding	GO:0001771//immunological synapse formation;GO:0006417//regulation of translation;GO:0007015//actin filament organization;GO:0007165//signal transduction;GO:0016477//cell migration;GO:0030032//lamellipodium assembly;GO:0030838//positive regulation of actin filament polymerization;GO:0033137//negative regulation of peptidyl-serine phosphorylation;GO:0036493//positive regulation of translation in r…	--
1	43608746	43608995	MergePeak_282	ENSMUSG00000066877	+	43484911	43609675	3utr	ENSMUSG00000066877	Nck2	non-catalytic region of tyrosine kinase adaptor protein 2 [Source:MGI Symbol;Acc:MGI:1306821]	Human Diseases;Organismal Systems;Organismal Systems;Organismal Systems;Environmental Information Processing	Infectious disease: bacterial;Development and regeneration;Immune system;Development and regeneration;Signal transduction	ko05130//Pathogenic Escherichia coli infection;ko04360//Axon guidance;ko04660//T cell receptor signaling pathway;ko04361//Axon regeneration;ko04012//ErbB signaling pathway	K19862;K19862;K19862;K19862;K19862	GO:0005737//cytoplasm;GO:0005783//endoplasmic reticulum;GO:0005829//cytosol;GO:0012506//vesicle membrane;GO:0014069//postsynaptic density;GO:0045202//synapse	GO:0001784//phosphotyrosine residue binding;GO:0003779//actin binding;GO:0005515//protein binding;GO:0030971//receptor tyrosine kinase binding;GO:0035591//signaling adaptor activity;GO:0044877//protein-containing complex binding;GO:0097110//scaffold protein binding	GO:0001771//immunological synapse formation;GO:0006417//regulation of translation;GO:0007015//actin filament organization;GO:0007165//signal transduction;GO:0016477//cell migration;GO:0030032//lamellipodium assembly;GO:0030838//positive regulation of actin filament polymerization;GO:0033137//negative regulation of peptidyl-serine phosphorylation;GO:0036493//positive regulation of translation in r…	--
1	43789126	43789425	MergePeak_284	ENSMUSG00000057363	-	43786126	43866960	3utr,cds,stop_codon	ENSMUSG00000057363	Uxs1	UDP-glucuronate decarboxylase 1 [Source:MGI Symbol;Acc:MGI:1915133]	Metabolism;Metabolism	Global and overview maps;Carbohydrate metabolism	ko01100//Metabolic pathways;ko00520//Amino sugar and nucleotide sugar metabolism	K08678;K08678	GO:0005737//cytoplasm;GO:0005739//mitochondrion;GO:0005794//Golgi apparatus;GO:0016020//membrane;GO:0016021//integral component of membrane;GO:0032580//Golgi cisterna membrane;GO:1902494//catalytic complex	GO:0016829//lyase activity;GO:0016831//carboxy-lyase activity;GO:0042802//identical protein binding;GO:0042803//protein homodimerization activity;GO:0048040//UDP-glucuronate decarboxylase activity;GO:0070403//NAD+ binding	GO:0033320//UDP-D-xylose biosynthetic process;GO:0042732//D-xylose metabolic process	--
1	44041232	44041406	MergePeak_286	ENSMUSG00000041763	+	43973167	44042131	3utr,cds,stop_codon	ENSMUSG00000041763	Tpp2	tripeptidyl peptidase II [Source:MGI Symbol;Acc:MGI:102724]	-	-	-	-	GO:0005634//nucleus;GO:0005654//nucleoplasm;GO:0005737//cytoplasm;GO:0005783//endoplasmic reticulum;GO:0005829//cytosol;GO:0016604//nuclear body	GO:0004177//aminopeptidase activity;GO:0004252//serine-type endopeptidase activity;GO:0008233//peptidase activity;GO:0008236//serine-type peptidase activity;GO:0008240//tripeptidyl-peptidase activity;GO:0016787//hydrolase activity;GO:0042277//peptide binding;GO:0042802//identical protein binding	GO:0006508//proteolysis;GO:0030163//protein catabolic process;GO:0080144//amino acid homeostasis	--
1	44041432	44041606	MergePeak_287	ENSMUSG00000041763	+	43973167	44042131	3utr,stop_codon	ENSMUSG00000041763	Tpp2	tripeptidyl peptidase II [Source:MGI Symbol;Acc:MGI:102724]	-	-	-	-	GO:0005634//nucleus;GO:0005654//nucleoplasm;GO:0005737//cytoplasm;GO:0005783//endoplasmic reticulum;GO:0005829//cytosol;GO:0016604//nuclear body	GO:0004177//aminopeptidase activity;GO:0004252//serine-type endopeptidase activity;GO:0008233//peptidase activity;GO:0008236//serine-type peptidase activity;GO:0008240//tripeptidyl-peptidase activity;GO:0016787//hydrolase activity;GO:0042277//peptide binding;GO:0042802//identical protein binding	GO:0006508//proteolysis;GO:0030163//protein catabolic process;GO:0080144//amino acid homeostasis	--
1	44125948	44126222	MergePeak_288	ENSMUSG00000026049	-	44125970	44141522	3utr,cds,stop_codon	ENSMUSG00000026049	Tex30	testis expressed 30 [Source:MGI Symbol;Acc:MGI:1922873]	-	-	-	-	-	GO:0003674//molecular_function;GO:0016787//hydrolase activity	GO:0008150//biological_process	--
1	44146117	44146926	MergePeak_289	ENSMUSG00000026047	-	44145706	44157968	3utr,cds,stop_codon,ncrna	ENSMUSG00000026047	Poglut2	protein O-glucosyltransferase 2 [Source:MGI Symbol;Acc:MGI:1919300]	-	-	-	-	GO:0005654//nucleoplasm;GO:0005783//endoplasmic reticulum;GO:0005788//endoplasmic reticulum lumen;GO:0005829//cytosol;GO:0012505//endomembrane system	GO:0005515//protein binding;GO:0016740//transferase activity;GO:0016757//glycosyltransferase activity;GO:0035251//UDP-glucosyltransferase activity;GO:0035252//UDP-xylosyltransferase activity;GO:0046527//glucosyltransferase activity;GO:0140561//EGF-domain serine glucosyltransferase activity;GO:0140562//EGF-domain serine xylosyltransferase activity	GO:0006486//protein glycosylation;GO:0018242//protein O-linked glycosylation via serine	--
1	44146117	44146926	MergePeak_289	ENSMUSG00000101104	-	44130623	44149205	-,ncrna
1	44157494	44157843	MergePeak_291	ENSMUSG00000026047	-	44145706	44157968	5utr,cds,start_codon	ENSMUSG00000026047	Poglut2	protein O-glucosyltransferase 2 [Source:MGI Symbol;Acc:MGI:1919300]	-	-	-	-	GO:0005654//nucleoplasm;GO:0005783//endoplasmic reticulum;GO:0005788//endoplasmic reticulum lumen;GO:0005829//cytosol;GO:0012505//endomembrane system	GO:0005515//protein binding;GO:0016740//transferase activity;GO:0016757//glycosyltransferase activity;GO:0035251//UDP-glucosyltransferase activity;GO:0035252//UDP-xylosyltransferase activity;GO:0046527//glucosyltransferase activity;GO:0140561//EGF-domain serine glucosyltransferase activity;GO:0140562//EGF-domain serine xylosyltransferase activity	GO:0006486//protein glycosylation;GO:0018242//protein O-linked glycosylation via serine	--
1	44181026	44182549	MergePeak_293	ENSMUSG00000041684	+	44159128	44183930	3utr,cds,stop_codon	ENSMUSG00000041684	Bivm	basic, immunoglobulin-like variable motif containing [Source:MGI Symbol;Acc:MGI:2179809]	-	-	-	-	GO:0005634//nucleus;GO:0005737//cytoplasm	-	-	--
1	44206248	44206947	MergePeak_295	ENSMUSG00000026048	+	44187007	44220420	cds	ENSMUSG00000026048	Ercc5	excision repair cross-complementing rodent repair deficiency, complementation group 5 [Source:MGI Symbol;Acc:MGI:103582]	Genetic Information Processing	Replication and repair	ko03420//Nucleotide excision repair	K10846	GO:0005634//nucleus	GO:0003677//DNA binding;GO:0003697//single-stranded DNA binding;GO:0003824//catalytic activity;GO:0004518//nuclease activity;GO:0004519//endonuclease activity;GO:0016787//hydrolase activity;GO:0016788//hydrolase activity, acting on ester bonds;GO:0046872//metal ion binding	GO:0006281//DNA repair;GO:0006289//nucleotide-excision repair;GO:0006807//nitrogen compound metabolic process;GO:0006974//cellular response to DNA damage stimulus;GO:0043170//macromolecule metabolic process;GO:0044238//primary metabolic process;GO:0090305//nucleic acid phosphodiester bond hydrolysis	--
1	44220014	44220363	MergePeak_297	ENSMUSG00000026048	+	44187007	44220420	3utr,cds,stop_codon	ENSMUSG00000026048	Ercc5	excision repair cross-complementing rodent repair deficiency, complementation group 5 [Source:MGI Symbol;Acc:MGI:103582]	Genetic Information Processing	Replication and repair	ko03420//Nucleotide excision repair	K10846	GO:0005634//nucleus	GO:0003677//DNA binding;GO:0003697//single-stranded DNA binding;GO:0003824//catalytic activity;GO:0004518//nuclease activity;GO:0004519//endonuclease activity;GO:0016787//hydrolase activity;GO:0016788//hydrolase activity, acting on ester bonds;GO:0046872//metal ion binding	GO:0006281//DNA repair;GO:0006289//nucleotide-excision repair;GO:0006807//nitrogen compound metabolic process;GO:0006974//cellular response to DNA damage stimulus;GO:0043170//macromolecule metabolic process;GO:0044238//primary metabolic process;GO:0090305//nucleic acid phosphodiester bond hydrolysis	--
1	45950200	45950399	MergePeak_299	ENSMUSG00000025993	-	45947228	45964742	cds	ENSMUSG00000025993	Slc40a1	solute carrier family 40 (iron-regulated transporter), member 1 [Source:MGI Symbol;Acc:MGI:1315204]	Organismal Systems;Cellular Processes	Digestive system;Cell growth and death	ko04978//Mineral absorption;ko04216//Ferroptosis	K14685;K14685	GO:0005654//nucleoplasm;GO:0005829//cytosol;GO:0005886//plasma membrane;GO:0008021//synaptic vesicle;GO:0016020//membrane;GO:0016021//integral component of membrane;GO:0016323//basolateral plasma membrane	GO:0005381//iron ion transmembrane transporter activity;GO:0005515//protein binding;GO:0015093//ferrous iron transmembrane transporter activity;GO:0017046//peptide hormone binding;GO:0042802//identical protein binding;GO:0046872//metal ion binding	GO:0002260//lymphocyte homeostasis;GO:0003158//endothelium development;GO:0006366//transcription by RNA polymerase II;GO:0006811//ion transport;GO:0006826//iron ion transport;GO:0006879//cellular iron ion homeostasis;GO:0006915//apoptotic process;GO:0034395//regulation of transcription from RNA polymerase II promoter in response to iron;GO:0034755//iron ion transmembrane transport;GO:0043066//neg…	--
1	46848754	46849253	MergePeak_302	ENSMUSG00000025986	-	46846704	46893206	3utr,cds,stop_codon	ENSMUSG00000025986	Slc39a10	solute carrier family 39 (zinc transporter), member 10 [Source:MGI Symbol;Acc:MGI:1914515]	Human Diseases;Human Diseases	Neurodegenerative disease;Neurodegenerative disease	ko05010//Alzheimer disease;ko05012//Parkinson disease	K14716;K14716	GO:0005886//plasma membrane;GO:0005887//integral component of plasma membrane;GO:0016020//membrane;GO:0016021//integral component of membrane	GO:0005385//zinc ion transmembrane transporter activity;GO:0046873//metal ion transmembrane transporter activity	GO:0002903//negative regulation of B cell apoptotic process;GO:0006811//ion transport;GO:0006829//zinc ion transport;GO:0006882//cellular zinc ion homeostasis;GO:0030001//metal ion transport;GO:0030890//positive regulation of B cell proliferation;GO:0050861//positive regulation of B cell receptor signaling pathway;GO:0055085//transmembrane transport;GO:0071578//zinc ion import across plasma membr…	--
1	46858310	46859698	MergePeak_303	ENSMUSG00000025986	-	46846704	46893206	cds	ENSMUSG00000025986	Slc39a10	solute carrier family 39 (zinc transporter), member 10 [Source:MGI Symbol;Acc:MGI:1914515]	Human Diseases;Human Diseases	Neurodegenerative disease;Neurodegenerative disease	ko05010//Alzheimer disease;ko05012//Parkinson disease	K14716;K14716	GO:0005886//plasma membrane;GO:0005887//integral component of plasma membrane;GO:0016020//membrane;GO:0016021//integral component of membrane	GO:0005385//zinc ion transmembrane transporter activity;GO:0046873//metal ion transmembrane transporter activity	GO:0002903//negative regulation of B cell apoptotic process;GO:0006811//ion transport;GO:0006829//zinc ion transport;GO:0006882//cellular zinc ion homeostasis;GO:0030001//metal ion transport;GO:0030890//positive regulation of B cell proliferation;GO:0050861//positive regulation of B cell receptor signaling pathway;GO:0055085//transmembrane transport;GO:0071578//zinc ion import across plasma membr…	--
1	46866584	46874514	MergePeak_304	ENSMUSG00000025986	-	46846704	46893206	cds	ENSMUSG00000025986	Slc39a10	solute carrier family 39 (zinc transporter), member 10 [Source:MGI Symbol;Acc:MGI:1914515]	Human Diseases;Human Diseases	Neurodegenerative disease;Neurodegenerative disease	ko05010//Alzheimer disease;ko05012//Parkinson disease	K14716;K14716	GO:0005886//plasma membrane;GO:0005887//integral component of plasma membrane;GO:0016020//membrane;GO:0016021//integral component of membrane	GO:0005385//zinc ion transmembrane transporter activity;GO:0046873//metal ion transmembrane transporter activity	GO:0002903//negative regulation of B cell apoptotic process;GO:0006811//ion transport;GO:0006829//zinc ion transport;GO:0006882//cellular zinc ion homeostasis;GO:0030001//metal ion transport;GO:0030890//positive regulation of B cell proliferation;GO:0050861//positive regulation of B cell receptor signaling pathway;GO:0055085//transmembrane transport;GO:0071578//zinc ion import across plasma membr…	--
1	46874665	46875189	MergePeak_306	ENSMUSG00000025986	-	46846704	46893206	cds,start_codon	ENSMUSG00000025986	Slc39a10	solute carrier family 39 (zinc transporter), member 10 [Source:MGI Symbol;Acc:MGI:1914515]	Human Diseases;Human Diseases	Neurodegenerative disease;Neurodegenerative disease	ko05010//Alzheimer disease;ko05012//Parkinson disease	K14716;K14716	GO:0005886//plasma membrane;GO:0005887//integral component of plasma membrane;GO:0016020//membrane;GO:0016021//integral component of membrane	GO:0005385//zinc ion transmembrane transporter activity;GO:0046873//metal ion transmembrane transporter activity	GO:0002903//negative regulation of B cell apoptotic process;GO:0006811//ion transport;GO:0006829//zinc ion transport;GO:0006882//cellular zinc ion homeostasis;GO:0030001//metal ion transport;GO:0030890//positive regulation of B cell proliferation;GO:0050861//positive regulation of B cell receptor signaling pathway;GO:0055085//transmembrane transport;GO:0071578//zinc ion import across plasma membr…	--
1	50855959	50856233	MergePeak_309	ENSMUSG00000100816	+	50854534	50856860	-,ncrna
1	51110695	51171422	MergePeak_310	ENSMUSG00000026109	+	50966678	51226429	cds	ENSMUSG00000026109	Tmeff2	transmembrane protein with EGF-like and two follistatin-like domains 2 [Source:MGI Symbol;Acc:MGI:1861735]	-	-	-	-	GO:0005604//basement membrane;GO:0005886//plasma membrane;GO:0016020//membrane;GO:0016021//integral component of membrane	GO:0005515//protein binding	GO:0009887//animal organ morphogenesis;GO:0009888//tissue development;GO:0016477//cell migration;GO:0030336//negative regulation of cell migration;GO:0034446//substrate adhesion-dependent cell spreading;GO:0044319//wound healing, spreading of cells;GO:0045720//negative regulation of integrin biosynthetic process;GO:0051497//negative regulation of stress fiber assembly	--
1	51224648	51224872	MergePeak_311	ENSMUSG00000026109	+	50966678	51226429	3utr,stop_codon	ENSMUSG00000026109	Tmeff2	transmembrane protein with EGF-like and two follistatin-like domains 2 [Source:MGI Symbol;Acc:MGI:1861735]	-	-	-	-	GO:0005604//basement membrane;GO:0005886//plasma membrane;GO:0016020//membrane;GO:0016021//integral component of membrane	GO:0005515//protein binding	GO:0009887//animal organ morphogenesis;GO:0009888//tissue development;GO:0016477//cell migration;GO:0030336//negative regulation of cell migration;GO:0034446//substrate adhesion-dependent cell spreading;GO:0044319//wound healing, spreading of cells;GO:0045720//negative regulation of integrin biosynthetic process;GO:0051497//negative regulation of stress fiber assembly	--
1	51340015	51340364	MergePeak_312	ENSMUSG00000045954	+	51328285	51342119	cds,ncrna	ENSMUSG00000045954	Cavin2	caveolae associated 2 [Source:MGI Symbol;Acc:MGI:99513]	-	-	-	-	GO:0005654//nucleoplasm;GO:0005737//cytoplasm;GO:0005829//cytosol;GO:0005886//plasma membrane;GO:0005901//caveola;GO:0016020//membrane;GO:0045121//membrane raft	GO:0001786//phosphatidylserine binding;GO:0005080//protein kinase C binding;GO:0005515//protein binding;GO:0008289//lipid binding	GO:0045944//positive regulation of transcription by RNA polymerase II;GO:0097320//plasma membrane tubulation	--
1	51340015	51340364	MergePeak_312	ENSMUSG00000101799	-	51257545	51372938	-,ncrna
1	51340490	51341014	MergePeak_313	ENSMUSG00000045954	+	51328285	51342119	3utr,cds,stop_codon,ncrna	ENSMUSG00000045954	Cavin2	caveolae associated 2 [Source:MGI Symbol;Acc:MGI:99513]	-	-	-	-	GO:0005654//nucleoplasm;GO:0005737//cytoplasm;GO:0005829//cytosol;GO:0005886//plasma membrane;GO:0005901//caveola;GO:0016020//membrane;GO:0045121//membrane raft	GO:0001786//phosphatidylserine binding;GO:0005080//protein kinase C binding;GO:0005515//protein binding;GO:0008289//lipid binding	GO:0045944//positive regulation of transcription by RNA polymerase II;GO:0097320//plasma membrane tubulation	--
1	51340490	51341014	MergePeak_313	ENSMUSG00000101799	-	51257545	51372938	-,ncrna
1	51341040	51341389	MergePeak_314	ENSMUSG00000045954	+	51328285	51342119	3utr,ncrna	ENSMUSG00000045954	Cavin2	caveolae associated 2 [Source:MGI Symbol;Acc:MGI:99513]	-	-	-	-	GO:0005654//nucleoplasm;GO:0005737//cytoplasm;GO:0005829//cytosol;GO:0005886//plasma membrane;GO:0005901//caveola;GO:0016020//membrane;GO:0045121//membrane raft	GO:0001786//phosphatidylserine binding;GO:0005080//protein kinase C binding;GO:0005515//protein binding;GO:0008289//lipid binding	GO:0045944//positive regulation of transcription by RNA polymerase II;GO:0097320//plasma membrane tubulation	--
1	51341040	51341389	MergePeak_314	ENSMUSG00000101799	-	51257545	51372938	-,ncrna
1	52198552	52198826	MergePeak_317	ENSMUSG00000026104	+	52158614	52201024	3utr,stop_codon	ENSMUSG00000026104	Stat1	signal transducer and activator of transcription 1 [Source:MGI Symbol;Acc:MGI:103063]	Human Diseases;Human Diseases;Human Diseases;Human Diseases;Human Diseases;Human Diseases;Human Diseases;Organismal Systems;Organismal Systems;Human Diseases;Environmental Information Processing;Human Diseases;Cellular Processes;Human Diseases;Human Diseases;Human Diseases;Organismal Systems;Organismal Systems;Organismal Systems;Organismal Systems;Human Diseases;Organismal Systems;Human Diseases;…	Infectious disease: viral;Cancer: overview;Infectious disease: viral;Infectious disease: viral;Infectious disease: viral;Infectious disease: bacterial;Infectious disease: viral;Immune system;Immune system;Infectious disease: parasitic;Signal transduction;Infectious disease: viral;Cell growth and death;Infectious disease: viral;Infectious disease: viral;Infectious disease: viral;Development and re…	ko05168//Herpes simplex virus 1 infection;ko05200//Pathways in cancer;ko05171//Coronavirus disease - COVID-19;ko05169//Epstein-Barr virus infection;ko05165//Human papillomavirus infection;ko05152//Tuberculosis;ko05167//Kaposi sarcoma-associated herpesvirus infection;ko04621//NOD-like receptor signaling pathway;ko04062//Chemokine signaling pathway;ko05140//Leishmaniasis;ko04630//JAK-STAT signaling…	K11220;K11220;K11220;K11220;K11220;K11220;K11220;K11220;K11220;K11220;K11220;K11220;K11220;K11220;K11220;K11220;K11220;K11220;K11220;K11220;K11220;K11220;K11220;K11220;K11220;K11220;K11220;K11220;K11220	GO:0000785//chromatin;GO:0005634//nucleus;GO:0005654//nucleoplasm;GO:0005730//nucleolus;GO:0005737//cytoplasm;GO:0005829//cytosol;GO:0032991//protein-containing complex;GO:0048471//perinuclear region of cytoplasm;GO:0070721//ISGF3 complex;GO:0090575//RNA polymerase II transcription regulator complex	GO:0000977//RNA polymerase II transcription regulatory region sequence-specific DNA binding;GO:0000978//RNA polymerase II cis-regulatory region sequence-specific DNA binding;GO:0000979//RNA polymerase II core promoter sequence-specific DNA binding;GO:0000981//DNA-binding transcription factor activity, RNA polymerase II-specific;GO:0001222//transcription corepressor binding;GO:0001223//transcripti…	GO:0001937//negative regulation of endothelial cell proliferation;GO:0002230//positive regulation of defense response to virus by host;GO:0006355//regulation of transcription, DNA-templated;GO:0007165//signal transduction;GO:0007259//receptor signaling pathway via JAK-STAT;GO:0010742//macrophage derived foam cell differentiation;GO:0016525//negative regulation of angiogenesis;GO:0019221//cytokine…	STAT
1	52204932	52205106	MergePeak_320	ENSMUSG00000026103	-	52205100	52271455	3utr	ENSMUSG00000026103	Gls	glutaminase [Source:MGI Symbol;Acc:MGI:95752]	Metabolism;Human Diseases;Organismal Systems;Organismal Systems;Human Diseases;Metabolism;Organismal Systems;Metabolism;Metabolism	Global and overview maps;Cancer: overview;Nervous system;Nervous system;Cancer: overview;Amino acid metabolism;Excretory system;Amino acid metabolism;Metabolism of other amino acids	ko01100//Metabolic pathways;ko05206//MicroRNAs in cancer;ko04724//Glutamatergic synapse;ko04727//GABAergic synapse;ko05230//Central carbon metabolism in cancer;ko00250//Alanine, aspartate and glutamate metabolism;ko04964//Proximal tubule bicarbonate reclamation;ko00220//Arginine biosynthesis;ko00470//D-Amino acid metabolism	K01425;K01425;K01425;K01425;K01425;K01425;K01425;K01425;K01425	GO:0005737//cytoplasm;GO:0005739//mitochondrion;GO:0005759//mitochondrial matrix;GO:0005829//cytosol;GO:0045202//synapse	GO:0004359//glutaminase activity;GO:0005515//protein binding;GO:0016787//hydrolase activity;GO:0042802//identical protein binding	GO:0001967//suckling behavior;GO:0002087//regulation of respiratory gaseous exchange by nervous system process;GO:0006537//glutamate biosynthetic process;GO:0006541//glutamine metabolic process;GO:0006543//glutamine catabolic process;GO:0007268//chemical synaptic transmission;GO:0051289//protein homotetramerization;GO:0090461//glutamate homeostasis	--
1	52205157	52205406	MergePeak_321	ENSMUSG00000026103	-	52205100	52271455	3utr,cds,stop_codon	ENSMUSG00000026103	Gls	glutaminase [Source:MGI Symbol;Acc:MGI:95752]	Metabolism;Human Diseases;Organismal Systems;Organismal Systems;Human Diseases;Metabolism;Organismal Systems;Metabolism;Metabolism	Global and overview maps;Cancer: overview;Nervous system;Nervous system;Cancer: overview;Amino acid metabolism;Excretory system;Amino acid metabolism;Metabolism of other amino acids	ko01100//Metabolic pathways;ko05206//MicroRNAs in cancer;ko04724//Glutamatergic synapse;ko04727//GABAergic synapse;ko05230//Central carbon metabolism in cancer;ko00250//Alanine, aspartate and glutamate metabolism;ko04964//Proximal tubule bicarbonate reclamation;ko00220//Arginine biosynthesis;ko00470//D-Amino acid metabolism	K01425;K01425;K01425;K01425;K01425;K01425;K01425;K01425;K01425	GO:0005737//cytoplasm;GO:0005739//mitochondrion;GO:0005759//mitochondrial matrix;GO:0005829//cytosol;GO:0045202//synapse	GO:0004359//glutaminase activity;GO:0005515//protein binding;GO:0016787//hydrolase activity;GO:0042802//identical protein binding	GO:0001967//suckling behavior;GO:0002087//regulation of respiratory gaseous exchange by nervous system process;GO:0006537//glutamate biosynthetic process;GO:0006541//glutamine metabolic process;GO:0006543//glutamine catabolic process;GO:0007268//chemical synaptic transmission;GO:0051289//protein homotetramerization;GO:0090461//glutamate homeostasis	--
1	52226668	52227842	MergePeak_323	ENSMUSG00000026103	-	52223263	52272391	3utr,cds,stop_codon	ENSMUSG00000026103	Gls	glutaminase [Source:MGI Symbol;Acc:MGI:95752]	Metabolism;Human Diseases;Organismal Systems;Organismal Systems;Human Diseases;Metabolism;Organismal Systems;Metabolism;Metabolism	Global and overview maps;Cancer: overview;Nervous system;Nervous system;Cancer: overview;Amino acid metabolism;Excretory system;Amino acid metabolism;Metabolism of other amino acids	ko01100//Metabolic pathways;ko05206//MicroRNAs in cancer;ko04724//Glutamatergic synapse;ko04727//GABAergic synapse;ko05230//Central carbon metabolism in cancer;ko00250//Alanine, aspartate and glutamate metabolism;ko04964//Proximal tubule bicarbonate reclamation;ko00220//Arginine biosynthesis;ko00470//D-Amino acid metabolism	K01425;K01425;K01425;K01425;K01425;K01425;K01425;K01425;K01425	GO:0005737//cytoplasm;GO:0005739//mitochondrion;GO:0005759//mitochondrial matrix;GO:0005829//cytosol;GO:0045202//synapse	GO:0004359//glutaminase activity;GO:0005515//protein binding;GO:0016787//hydrolase activity;GO:0042802//identical protein binding	GO:0001967//suckling behavior;GO:0002087//regulation of respiratory gaseous exchange by nervous system process;GO:0006537//glutamate biosynthetic process;GO:0006541//glutamine metabolic process;GO:0006543//glutamine catabolic process;GO:0007268//chemical synaptic transmission;GO:0051289//protein homotetramerization;GO:0090461//glutamate homeostasis	--
1	52230344	52235345	MergePeak_324	ENSMUSG00000026103	-	52223263	52272391	cds	ENSMUSG00000026103	Gls	glutaminase [Source:MGI Symbol;Acc:MGI:95752]	Metabolism;Human Diseases;Organismal Systems;Organismal Systems;Human Diseases;Metabolism;Organismal Systems;Metabolism;Metabolism	Global and overview maps;Cancer: overview;Nervous system;Nervous system;Cancer: overview;Amino acid metabolism;Excretory system;Amino acid metabolism;Metabolism of other amino acids	ko01100//Metabolic pathways;ko05206//MicroRNAs in cancer;ko04724//Glutamatergic synapse;ko04727//GABAergic synapse;ko05230//Central carbon metabolism in cancer;ko00250//Alanine, aspartate and glutamate metabolism;ko04964//Proximal tubule bicarbonate reclamation;ko00220//Arginine biosynthesis;ko00470//D-Amino acid metabolism	K01425;K01425;K01425;K01425;K01425;K01425;K01425;K01425;K01425	GO:0005737//cytoplasm;GO:0005739//mitochondrion;GO:0005759//mitochondrial matrix;GO:0005829//cytosol;GO:0045202//synapse	GO:0004359//glutaminase activity;GO:0005515//protein binding;GO:0016787//hydrolase activity;GO:0042802//identical protein binding	GO:0001967//suckling behavior;GO:0002087//regulation of respiratory gaseous exchange by nervous system process;GO:0006537//glutamate biosynthetic process;GO:0006541//glutamine metabolic process;GO:0006543//glutamine catabolic process;GO:0007268//chemical synaptic transmission;GO:0051289//protein homotetramerization;GO:0090461//glutamate homeostasis	--
1	52498028	52498252	MergePeak_330	ENSMUSG00000002881	-	52496453	52539838	3utr,stop_codon	ENSMUSG00000002881	Nab1	Ngfi-A binding protein 1 [Source:MGI Symbol;Acc:MGI:107564]	-	-	-	-	GO:0005634//nucleus	GO:0003712//transcription coregulator activity	GO:0001958//endochondral ossification;GO:0006355//regulation of transcription, DNA-templated;GO:0014037//Schwann cell differentiation;GO:0042552//myelination;GO:0045682//regulation of epidermis development;GO:0045892//negative regulation of transcription, DNA-templated	--
1	52498328	52501333	MergePeak_331	ENSMUSG00000002881	-	52496453	52539838	3utr,cds,stop_codon	ENSMUSG00000002881	Nab1	Ngfi-A binding protein 1 [Source:MGI Symbol;Acc:MGI:107564]	-	-	-	-	GO:0005634//nucleus	GO:0003712//transcription coregulator activity	GO:0001958//endochondral ossification;GO:0006355//regulation of transcription, DNA-templated;GO:0014037//Schwann cell differentiation;GO:0042552//myelination;GO:0045682//regulation of epidermis development;GO:0045892//negative regulation of transcription, DNA-templated	--
1	52529111	52529485	MergePeak_332	ENSMUSG00000002881	-	52496453	52539838	cds	ENSMUSG00000002881	Nab1	Ngfi-A binding protein 1 [Source:MGI Symbol;Acc:MGI:107564]	-	-	-	-	GO:0005634//nucleus	GO:0003712//transcription coregulator activity	GO:0001958//endochondral ossification;GO:0006355//regulation of transcription, DNA-templated;GO:0014037//Schwann cell differentiation;GO:0042552//myelination;GO:0045682//regulation of epidermis development;GO:0045892//negative regulation of transcription, DNA-templated	--
1	52695720	52695919	MergePeak_337	ENSMUSG00000041439	-	52695445	52766621	3utr	ENSMUSG00000041439	Mfsd6	major facilitator superfamily domain containing 6 [Source:MGI Symbol;Acc:MGI:1922925]	-	-	-	-	GO:0005886//plasma membrane;GO:0016020//membrane;GO:0016021//integral component of membrane	GO:0032393//MHC class I receptor activity;GO:0042288//MHC class I protein binding	GO:0002250//adaptive immune response;GO:0002376//immune system process;GO:0042590//antigen processing and presentation of exogenous peptide antigen via MHC class I	--
1	52696795	52697144	MergePeak_339	ENSMUSG00000041439	-	52695445	52766621	3utr	ENSMUSG00000041439	Mfsd6	major facilitator superfamily domain containing 6 [Source:MGI Symbol;Acc:MGI:1922925]	-	-	-	-	GO:0005886//plasma membrane;GO:0016020//membrane;GO:0016021//integral component of membrane	GO:0032393//MHC class I receptor activity;GO:0042288//MHC class I protein binding	GO:0002250//adaptive immune response;GO:0002376//immune system process;GO:0042590//antigen processing and presentation of exogenous peptide antigen via MHC class I	--
1	52747344	52747593	MergePeak_341	ENSMUSG00000041439	-	52695445	52766621	cds	ENSMUSG00000041439	Mfsd6	major facilitator superfamily domain containing 6 [Source:MGI Symbol;Acc:MGI:1922925]	-	-	-	-	GO:0005886//plasma membrane;GO:0016020//membrane;GO:0016021//integral component of membrane	GO:0032393//MHC class I receptor activity;GO:0042288//MHC class I protein binding	GO:0002250//adaptive immune response;GO:0002376//immune system process;GO:0042590//antigen processing and presentation of exogenous peptide antigen via MHC class I	--
1	52747619	52747968	MergePeak_342	ENSMUSG00000041439	-	52695445	52766621	cds	ENSMUSG00000041439	Mfsd6	major facilitator superfamily domain containing 6 [Source:MGI Symbol;Acc:MGI:1922925]	-	-	-	-	GO:0005886//plasma membrane;GO:0016020//membrane;GO:0016021//integral component of membrane	GO:0032393//MHC class I receptor activity;GO:0042288//MHC class I protein binding	GO:0002250//adaptive immune response;GO:0002376//immune system process;GO:0042590//antigen processing and presentation of exogenous peptide antigen via MHC class I	--
1	52748044	52748768	MergePeak_343	ENSMUSG00000041439	-	52695445	52766621	cds,start_codon	ENSMUSG00000041439	Mfsd6	major facilitator superfamily domain containing 6 [Source:MGI Symbol;Acc:MGI:1922925]	-	-	-	-	GO:0005886//plasma membrane;GO:0016020//membrane;GO:0016021//integral component of membrane	GO:0032393//MHC class I receptor activity;GO:0042288//MHC class I protein binding	GO:0002250//adaptive immune response;GO:0002376//immune system process;GO:0042590//antigen processing and presentation of exogenous peptide antigen via MHC class I	--
1	52828636	52829335	MergePeak_344	ENSMUSG00000026102	-	52824586	52856847	3utr,cds,stop_codon	ENSMUSG00000026102	Inpp1	inositol polyphosphate-1-phosphatase [Source:MGI Symbol;Acc:MGI:104848]	Metabolism;Environmental Information Processing;Metabolism	Global and overview maps;Signal transduction;Carbohydrate metabolism	ko01100//Metabolic pathways;ko04070//Phosphatidylinositol signaling system;ko00562//Inositol phosphate metabolism	K01107;K01107;K01107	-	GO:0004441//inositol-1,4-bisphosphate 1-phosphatase activity;GO:0016787//hydrolase activity;GO:0046872//metal ion binding;GO:0052829//inositol-1,3,4-trisphosphate 1-phosphatase activity	GO:0046854//phosphatidylinositol phosphate biosynthetic process;GO:0046855//inositol phosphate dephosphorylation	--
1	53348086	53348310	MergePeak_347	ENSMUSG00000026097	+	53336254	53349468	3utr,cds,stop_codon	ENSMUSG00000026097	Ormdl1	ORM1-like 1 (S. cerevisiae) [Source:MGI Symbol;Acc:MGI:2181669]	-	-	-	-	GO:0005783//endoplasmic reticulum;GO:0005789//endoplasmic reticulum membrane;GO:0016020//membrane;GO:0016021//integral component of membrane;GO:0035339//SPOTS complex	GO:0003674//molecular_function	GO:0006629//lipid metabolic process;GO:0006672//ceramide metabolic process;GO:0006686//sphingomyelin biosynthetic process;GO:0042552//myelination;GO:0061744//motor behavior;GO:0090153//regulation of sphingolipid biosynthetic process;GO:0090155//negative regulation of sphingolipid biosynthetic process;GO:0090156//cellular sphingolipid homeostasis;GO:1900060//negative regulation of ceramide biosynt…	--
1	53348086	53348310	MergePeak_347	ENSMUSG00000100679	+	53336270	53357194	-	ENSMUSG00000100679	Gm28778	predicted gene 28778 [Source:MGI Symbol;Acc:MGI:5579484]	-	-	-	-	GO:0005783//endoplasmic reticulum;GO:0005789//endoplasmic reticulum membrane;GO:0016020//membrane;GO:0016021//integral component of membrane;GO:0035339//SPOTS complex	GO:0016740//transferase activity;GO:0016746//acyltransferase activity;GO:0046872//metal ion binding;GO:0061711//N(6)-L-threonylcarbamoyladenine synthase activity	GO:0006629//lipid metabolic process;GO:0006672//ceramide metabolic process;GO:0008033//tRNA processing;GO:0090155//negative regulation of sphingolipid biosynthetic process;GO:0090156//cellular sphingolipid homeostasis;GO:1900060//negative regulation of ceramide biosynthetic process;GO:2000303//regulation of ceramide biosynthetic process	--
1	53384076	53386435	MergePeak_349	ENSMUSG00000026095	-	53383776	53391911	cds,stop_codon	ENSMUSG00000026095	Asnsd1	asparagine synthetase domain containing 1 [Source:MGI Symbol;Acc:MGI:1917646]	-	-	-	-	GO:0005575//cellular_component	GO:0003674//molecular_function;GO:0004066//asparagine synthase (glutamine-hydrolyzing) activity	GO:0006529//asparagine biosynthetic process;GO:0006541//glutamine metabolic process;GO:0008150//biological_process;GO:0008652//cellular amino acid biosynthetic process	--
1	53384076	53386435	MergePeak_349	ENSMUSG00000099913	-	53364666	53391826	cds	ENSMUSG00000099913	Gm28551	predicted gene 28551 [Source:MGI Symbol;Acc:MGI:5579257]	-	-	-	-	GO:0005575//cellular_component	GO:0003674//molecular_function;GO:0004066//asparagine synthase (glutamine-hydrolyzing) activity	GO:0006529//asparagine biosynthetic process;GO:0006541//glutamine metabolic process;GO:0008150//biological_process;GO:0008652//cellular amino acid biosynthetic process	--
1	53387336	53387710	MergePeak_353	ENSMUSG00000026095	-	53383776	53391911	5utr,cds,start_codon	ENSMUSG00000026095	Asnsd1	asparagine synthetase domain containing 1 [Source:MGI Symbol;Acc:MGI:1917646]	-	-	-	-	GO:0005575//cellular_component	GO:0003674//molecular_function;GO:0004066//asparagine synthase (glutamine-hydrolyzing) activity	GO:0006529//asparagine biosynthetic process;GO:0006541//glutamine metabolic process;GO:0008150//biological_process;GO:0008652//cellular amino acid biosynthetic process	--
1	53387336	53387710	MergePeak_353	ENSMUSG00000099913	-	53364666	53391826	5utr,cds,start_codon	ENSMUSG00000099913	Gm28551	predicted gene 28551 [Source:MGI Symbol;Acc:MGI:5579257]	-	-	-	-	GO:0005575//cellular_component	GO:0003674//molecular_function;GO:0004066//asparagine synthase (glutamine-hydrolyzing) activity	GO:0006529//asparagine biosynthetic process;GO:0006541//glutamine metabolic process;GO:0008150//biological_process;GO:0008652//cellular amino acid biosynthetic process	--
1	53387336	53387710	MergePeak_353	ENSMUSG00000117809	-	53387638	53391778	3utr,cds,stop_codon	ENSMUSG00000117809	Gm50478	predicted gene, 50478 [Source:MGI Symbol;Acc:MGI:6324750]	-	-	-	-	GO:1990062//RPAP3/R2TP/prefoldin-like complex	-	-	--
1	53796365	53796714	MergePeak_354	ENSMUSG00000026094	-	53794665	53824383	3utr,cds,stop_codon	ENSMUSG00000026094	Stk17b	serine/threonine kinase 17b (apoptosis-inducing) [Source:MGI Symbol;Acc:MGI:2138162]	-	-	-	-	GO:0005634//nucleus;GO:0005793//endoplasmic reticulum-Golgi intermediate compartment;GO:0005886//plasma membrane;GO:0015629//actin cytoskeleton;GO:0016020//membrane	GO:0000166//nucleotide binding;GO:0004672//protein kinase activity;GO:0004674//protein serine/threonine kinase activity;GO:0004712//protein serine/threonine/tyrosine kinase activity;GO:0005524//ATP binding;GO:0016301//kinase activity;GO:0016740//transferase activity;GO:0106310//protein serine kinase activity	GO:0006468//protein phosphorylation;GO:0006915//apoptotic process;GO:0012501//programmed cell death;GO:0016310//phosphorylation;GO:0035556//intracellular signal transduction;GO:0043065//positive regulation of apoptotic process;GO:0046777//protein autophosphorylation;GO:2000271//positive regulation of fibroblast apoptotic process	--
1	54436738	54437087	MergePeak_355	ENSMUSG00000041303	-	54435163	54478130	3utr,cds,stop_codon	ENSMUSG00000041303	Gtf3c3	general transcription factor IIIC, polypeptide 3 [Source:MGI Symbol;Acc:MGI:2138383]	-	-	-	-	GO:0000127//transcription factor TFIIIC complex;GO:0005654//nucleoplasm;GO:0005730//nucleolus;GO:0031965//nuclear membrane	GO:0000995//RNA polymerase III general transcription initiation factor activity;GO:0005515//protein binding	GO:0006383//transcription by RNA polymerase III	--
1	54519378	54519927	MergePeak_357	ENSMUSG00000073678	-	54512153	54596841	3utr,cds,stop_codon	ENSMUSG00000073678	Pgap1	post-GPI attachment to proteins 1 [Source:MGI Symbol;Acc:MGI:2443342]	Metabolism;Metabolism	Global and overview maps;Glycan biosynthesis and metabolism	ko01100//Metabolic pathways;ko00563//Glycosylphosphatidylinositol (GPI)-anchor biosynthesis	K05294;K05294	GO:0005783//endoplasmic reticulum;GO:0005789//endoplasmic reticulum membrane;GO:0016020//membrane;GO:0016021//integral component of membrane	GO:0016787//hydrolase activity;GO:0016788//hydrolase activity, acting on ester bonds;GO:0050185//phosphatidylinositol deacylase activity	GO:0006505//GPI anchor metabolic process;GO:0006506//GPI anchor biosynthetic process;GO:0006888//endoplasmic reticulum to Golgi vesicle-mediated transport;GO:0007605//sensory perception of sound;GO:0009880//embryonic pattern specification;GO:0009948//anterior/posterior axis specification;GO:0015031//protein transport;GO:0021871//forebrain regionalization;GO:0060322//head development;GO:1902953//p…	--
1	54688410	54688609	MergePeak_360	ENSMUSG00000052331	-	54688256	54696846	3utr,cds,stop_codon	ENSMUSG00000052331	Ankrd44	ankyrin repeat domain 44 [Source:MGI Symbol;Acc:MGI:3045243]	-	-	-	-	GO:0005575//cellular_component	GO:0003674//molecular_function;GO:0005515//protein binding	GO:0008150//biological_process	--
1	55045442	55045516	MergePeak_369	ENSMUSG00000025982	-	55024328	55066640	cds	ENSMUSG00000025982	Sf3b1	splicing factor 3b, subunit 1 [Source:MGI Symbol;Acc:MGI:1932339]	Genetic Information Processing	Transcription	ko03040//Spliceosome	K12828	GO:0005634//nucleus;GO:0005681//spliceosomal complex;GO:0005684//U2-type spliceosomal complex;GO:0005686//U2 snRNP;GO:0005689//U12-type spliceosomal complex;GO:0016607//nuclear speck;GO:0034693//U11/U12 snRNP;GO:0071005//U2-type precatalytic spliceosome;GO:0071013//catalytic step 2 spliceosome;GO:0110016//B-WICH complex	GO:0003723//RNA binding;GO:0003729//mRNA binding;GO:1990935//splicing factor binding	GO:0000245//spliceosomal complex assembly;GO:0000398//mRNA splicing, via spliceosome;GO:0045945//positive regulation of transcription by RNA polymerase III	--
1	55111079	55111353	MergePeak_370	ENSMUSG00000025981	+	55091929	55111861	3utr,stop_codon	ENSMUSG00000025981	Coq10b	coenzyme Q10B [Source:MGI Symbol;Acc:MGI:1915126]	-	-	-	-	-	GO:0048039//ubiquinone binding	GO:0006744//ubiquinone biosynthetic process;GO:0045333//cellular respiration	--
1	55127566	55128278	MergePeak_371	ENSMUSG00000073676	+	55127291	55130466	5utr,cds,start_codon	ENSMUSG00000073676	Hspe1	heat shock protein 1 (chaperonin 10) [Source:MGI Symbol;Acc:MGI:104680]	-	-	-	-	GO:0005739//mitochondrion;GO:0005759//mitochondrial matrix	GO:0005524//ATP binding;GO:0046872//metal ion binding;GO:0051082//unfolded protein binding;GO:0051087//chaperone binding;GO:0140662//ATP-dependent protein folding chaperone	GO:0006457//protein folding;GO:0051085//chaperone cofactor-dependent protein refolding	--
1	55277236	55278410	MergePeak_374	ENSMUSG00000046994	+	55276336	55287629	3utr,cds,stop_codon	ENSMUSG00000046994	Mars2	methionine-tRNA synthetase 2 (mitochondrial) [Source:MGI Symbol;Acc:MGI:2444136]	Metabolism;Genetic Information Processing;Metabolism	Global and overview maps;Translation;Metabolism of other amino acids	ko01100//Metabolic pathways;ko00970//Aminoacyl-tRNA biosynthesis;ko00450//Selenocompound metabolism	K01874;K01874;K01874	GO:0005739//mitochondrion;GO:0005759//mitochondrial matrix	GO:0000166//nucleotide binding;GO:0003824//catalytic activity;GO:0004812//aminoacyl-tRNA ligase activity;GO:0004825//methionine-tRNA ligase activity;GO:0005524//ATP binding;GO:0016874//ligase activity	GO:0006412//translation;GO:0006418//tRNA aminoacylation for protein translation;GO:0006431//methionyl-tRNA aminoacylation	--
1	56834865	56835089	MergePeak_375	ENSMUSG00000038331	-	56833140	57011661	3utr	ENSMUSG00000038331	Satb2	special AT-rich sequence binding protein 2 [Source:MGI Symbol;Acc:MGI:2679336]	-	-	-	-	GO:0000118//histone deacetylase complex;GO:0000785//chromatin;GO:0005634//nucleus;GO:0005654//nucleoplasm;GO:0005667//transcription regulator complex;GO:0016363//nuclear matrix	GO:0000977//RNA polymerase II transcription regulatory region sequence-specific DNA binding;GO:0000978//RNA polymerase II cis-regulatory region sequence-specific DNA binding;GO:0000981//DNA-binding transcription factor activity, RNA polymerase II-specific;GO:0001227//DNA-binding transcription repressor activity, RNA polymerase II-specific;GO:0001228//DNA-binding transcription activator activity, …	GO:0000122//negative regulation of transcription by RNA polymerase II;GO:0001764//neuron migration;GO:0002076//osteoblast development;GO:0006325//chromatin organization;GO:0006338//chromatin remodeling;GO:0006357//regulation of transcription by RNA polymerase II;GO:0009880//embryonic pattern specification;GO:0010468//regulation of gene expression;GO:0045944//positive regulation of transcription b…	CUT
1	56835215	56836164	MergePeak_376	ENSMUSG00000038331	-	56833140	57011661	3utr,cds,stop_codon	ENSMUSG00000038331	Satb2	special AT-rich sequence binding protein 2 [Source:MGI Symbol;Acc:MGI:2679336]	-	-	-	-	GO:0000118//histone deacetylase complex;GO:0000785//chromatin;GO:0005634//nucleus;GO:0005654//nucleoplasm;GO:0005667//transcription regulator complex;GO:0016363//nuclear matrix	GO:0000977//RNA polymerase II transcription regulatory region sequence-specific DNA binding;GO:0000978//RNA polymerase II cis-regulatory region sequence-specific DNA binding;GO:0000981//DNA-binding transcription factor activity, RNA polymerase II-specific;GO:0001227//DNA-binding transcription repressor activity, RNA polymerase II-specific;GO:0001228//DNA-binding transcription activator activity, …	GO:0000122//negative regulation of transcription by RNA polymerase II;GO:0001764//neuron migration;GO:0002076//osteoblast development;GO:0006325//chromatin organization;GO:0006338//chromatin remodeling;GO:0006357//regulation of transcription by RNA polymerase II;GO:0009880//embryonic pattern specification;GO:0010468//regulation of gene expression;GO:0045944//positive regulation of transcription b…	CUT
1	57422048	57422722	MergePeak_379	ENSMUSG00000038323	+	57416779	57424582	3utr,cds,stop_codon	ENSMUSG00000038323	1700066M21Rik	RIKEN cDNA 1700066M21 gene [Source:MGI Symbol;Acc:MGI:1920717]	-	-	-	-	GO:0005739//mitochondrion;GO:0005759//mitochondrial matrix;GO:0070469//respirasome	GO:0003674//molecular_function	GO:0006119//oxidative phosphorylation	--
1	57427521	57427745	MergePeak_380	ENSMUSG00000048495	-	57427396	57446260	3utr,cds,stop_codon	ENSMUSG00000048495	Tyw5	tRNA-yW synthesizing protein 5 [Source:MGI Symbol;Acc:MGI:1915986]	-	-	-	-	GO:0005575//cellular_component	GO:0000049//tRNA binding;GO:0005506//iron ion binding;GO:0016491//oxidoreductase activity;GO:0016706//2-oxoglutarate-dependent dioxygenase activity;GO:0042803//protein homodimerization activity;GO:0046872//metal ion binding;GO:0051213//dioxygenase activity;GO:0102524//tRNAPhe (7-(3-amino-3-carboxypropyl)wyosine37-C2)-hydroxylase activity	GO:0008033//tRNA processing;GO:0031591//wybutosine biosynthetic process	--
1	57446237	57449100	MergePeak_382	ENSMUSG00000025971	+	57445487	57457112	cds	ENSMUSG00000025971	Maip1	matrix AAA peptidase interacting protein 1 [Source:MGI Symbol;Acc:MGI:1915365]	-	-	-	-	GO:0005739//mitochondrion;GO:0005743//mitochondrial inner membrane;GO:0005759//mitochondrial matrix	GO:0043022//ribosome binding	GO:0007007//inner mitochondrial membrane organization;GO:0032979//protein insertion into mitochondrial inner membrane from matrix;GO:0036444//calcium import into the mitochondrion;GO:0051204//protein insertion into mitochondrial membrane;GO:0051560//mitochondrial calcium ion homeostasis	--
1	57446237	57449100	MergePeak_382	ENSMUSG00000048495	-	57427396	57446260	5utr	ENSMUSG00000048495	Tyw5	tRNA-yW synthesizing protein 5 [Source:MGI Symbol;Acc:MGI:1915986]	-	-	-	-	GO:0005575//cellular_component	GO:0000049//tRNA binding;GO:0005506//iron ion binding;GO:0016491//oxidoreductase activity;GO:0016706//2-oxoglutarate-dependent dioxygenase activity;GO:0042803//protein homodimerization activity;GO:0046872//metal ion binding;GO:0051213//dioxygenase activity;GO:0102524//tRNAPhe (7-(3-amino-3-carboxypropyl)wyosine37-C2)-hydroxylase activity	GO:0008033//tRNA processing;GO:0031591//wybutosine biosynthetic process	--
1	57454848	57455122	MergePeak_383	ENSMUSG00000025971	+	57445487	57457112	3utr,cds,stop_codon	ENSMUSG00000025971	Maip1	matrix AAA peptidase interacting protein 1 [Source:MGI Symbol;Acc:MGI:1915365]	-	-	-	-	GO:0005739//mitochondrion;GO:0005743//mitochondrial inner membrane;GO:0005759//mitochondrial matrix	GO:0043022//ribosome binding	GO:0007007//inner mitochondrial membrane organization;GO:0032979//protein insertion into mitochondrial inner membrane from matrix;GO:0036444//calcium import into the mitochondrion;GO:0051204//protein insertion into mitochondrial membrane;GO:0051560//mitochondrial calcium ion homeostasis	--
1	57995710	57998331	MergePeak_385	ENSMUSG00000054770	-	57995231	58058115	3utr	ENSMUSG00000054770	Kctd18	potassium channel tetramerisation domain containing 18 [Source:MGI Symbol;Acc:MGI:3603813]	-	-	-	-	GO:0005575//cellular_component	GO:0003674//molecular_function	GO:0008150//biological_process;GO:0051260//protein homooligomerization	--
1	58055306	58056173	MergePeak_387	ENSMUSG00000026039	+	58035130	58065058	cds	ENSMUSG00000026039	Sgo2a	shugoshin 2A [Source:MGI Symbol;Acc:MGI:1098767]	-	-	-	-	GO:0000775//chromosome, centromeric region;GO:0000776//kinetochore;GO:0000779//condensed chromosome, centromeric region;GO:0000793//condensed chromosome;GO:0005634//nucleus;GO:0005654//nucleoplasm;GO:0005694//chromosome;GO:0016604//nuclear body;GO:0030892//mitotic cohesin complex	GO:0005515//protein binding	GO:0000070//mitotic sister chromatid segregation;GO:0007049//cell cycle;GO:0007059//chromosome segregation;GO:0007140//male meiotic nuclear division;GO:0007143//female meiotic nuclear division;GO:0008104//protein localization;GO:0010789//meiotic sister chromatid cohesion involved in meiosis I;GO:0035875//maintenance of meiotic sister chromatid cohesion, centromeric;GO:0045143//homologous chromoso…	--
1	58055306	58056173	MergePeak_387	ENSMUSG00000054770	-	57995231	58058115	5utr	ENSMUSG00000054770	Kctd18	potassium channel tetramerisation domain containing 18 [Source:MGI Symbol;Acc:MGI:3603813]	-	-	-	-	GO:0005575//cellular_component	GO:0003674//molecular_function	GO:0008150//biological_process;GO:0051260//protein homooligomerization	--
1	58456306	58459287	MergePeak_391	ENSMUSG00000026034	-	58451159	58463225	cds	ENSMUSG00000026034	Clk1	CDC-like kinase 1 [Source:MGI Symbol;Acc:MGI:107403]	Human Diseases	Infectious disease: bacterial	ko05134//Legionellosis	K23561	GO:0005634//nucleus;GO:0005737//cytoplasm	GO:0000166//nucleotide binding;GO:0004672//protein kinase activity;GO:0004674//protein serine/threonine kinase activity;GO:0004712//protein serine/threonine/tyrosine kinase activity;GO:0004713//protein tyrosine kinase activity;GO:0005515//protein binding;GO:0005524//ATP binding;GO:0016301//kinase activity;GO:0016740//transferase activity;GO:0106310//protein serine kinase activity	GO:0006468//protein phosphorylation;GO:0016310//phosphorylation;GO:0018105//peptidyl-serine phosphorylation;GO:0018107//peptidyl-threonine phosphorylation;GO:0018108//peptidyl-tyrosine phosphorylation;GO:0043484//regulation of RNA splicing;GO:0046777//protein autophosphorylation	--
1	58470178	58470427	MergePeak_392	ENSMUSG00000026035	-	58470153	58484588	3utr,cds,stop_codon	ENSMUSG00000026035	Ppil3	peptidylprolyl isomerase (cyclophilin)-like 3 [Source:MGI Symbol;Acc:MGI:1917475]	-	-	-	-	GO:0005681//spliceosomal complex;GO:0071013//catalytic step 2 spliceosome	GO:0003755//peptidyl-prolyl cis-trans isomerase activity;GO:0016853//isomerase activity	GO:0000413//protein peptidyl-prolyl isomerization;GO:0006397//mRNA processing;GO:0006457//protein folding;GO:0008380//RNA splicing	--
1	58486872	58487171	MergePeak_393	ENSMUSG00000026036	+	58484310	58502615	cds,start_codon	ENSMUSG00000026036	Nif3l1	Ngg1 interacting factor 3-like 1 (S. pombe) [Source:MGI Symbol;Acc:MGI:1929485]	-	-	-	-	GO:0005634//nucleus;GO:0005737//cytoplasm;GO:0005739//mitochondrion	GO:0005515//protein binding;GO:0042802//identical protein binding;GO:0061629//RNA polymerase II-specific DNA-binding transcription factor binding	GO:0030182//neuron differentiation;GO:0045893//positive regulation of transcription, DNA-templated;GO:1903507//negative regulation of nucleic acid-templated transcription	--
1	58500477	58500851	MergePeak_394	ENSMUSG00000026036	+	58484310	58502615	3utr,cds,stop_codon	ENSMUSG00000026036	Nif3l1	Ngg1 interacting factor 3-like 1 (S. pombe) [Source:MGI Symbol;Acc:MGI:1929485]	-	-	-	-	GO:0005634//nucleus;GO:0005737//cytoplasm;GO:0005739//mitochondrion	GO:0005515//protein binding;GO:0042802//identical protein binding;GO:0061629//RNA polymerase II-specific DNA-binding transcription factor binding	GO:0030182//neuron differentiation;GO:0045893//positive regulation of transcription, DNA-templated;GO:1903507//negative regulation of nucleic acid-templated transcription	--
1	58500977	58501251	MergePeak_395	ENSMUSG00000026036	+	58484310	58502615	3utr	ENSMUSG00000026036	Nif3l1	Ngg1 interacting factor 3-like 1 (S. pombe) [Source:MGI Symbol;Acc:MGI:1929485]	-	-	-	-	GO:0005634//nucleus;GO:0005737//cytoplasm;GO:0005739//mitochondrion	GO:0005515//protein binding;GO:0042802//identical protein binding;GO:0061629//RNA polymerase II-specific DNA-binding transcription factor binding	GO:0030182//neuron differentiation;GO:0045893//positive regulation of transcription, DNA-templated;GO:1903507//negative regulation of nucleic acid-templated transcription	--
1	58502680	58503429	MergePeak_397	ENSMUSG00000026036	+	58484426	58520975	-	ENSMUSG00000026036	Nif3l1	Ngg1 interacting factor 3-like 1 (S. pombe) [Source:MGI Symbol;Acc:MGI:1929485]	-	-	-	-	GO:0005634//nucleus;GO:0005737//cytoplasm;GO:0005739//mitochondrion	GO:0005515//protein binding;GO:0042802//identical protein binding;GO:0061629//RNA polymerase II-specific DNA-binding transcription factor binding	GO:0030182//neuron differentiation;GO:0045893//positive regulation of transcription, DNA-templated;GO:1903507//negative regulation of nucleic acid-templated transcription	--
1	58502680	58503429	MergePeak_397	ENSMUSG00000026037	-	58501930	58544268	3utr,cds,stop_codon	ENSMUSG00000026037	Orc2	origin recognition complex, subunit 2 [Source:MGI Symbol;Acc:MGI:1328306]	Cellular Processes	Cell growth and death	ko04110//Cell cycle	K02604	GO:0000781//chromosome, telomeric region;GO:0000785//chromatin;GO:0000792//heterochromatin;GO:0000808//origin recognition complex;GO:0000939//inner kinetochore;GO:0005634//nucleus;GO:0005654//nucleoplasm;GO:0005664//nuclear origin of replication recognition complex;GO:0005813//centrosome	GO:0003688//DNA replication origin binding	GO:0006260//DNA replication	--
1	58567940	58568114	MergePeak_398	ENSMUSG00000038174	-	58561965	58625482	3utr	ENSMUSG00000038174	Fam126b	family with sequence similarity 126, member B [Source:MGI Symbol;Acc:MGI:1098784]	-	-	-	-	GO:0005737//cytoplasm;GO:0005829//cytosol;GO:0005886//plasma membrane;GO:0016020//membrane	GO:0003674//molecular_function	GO:0046854//phosphatidylinositol phosphate biosynthetic process;GO:0072659//protein localization to plasma membrane	--
1	58568940	58569114	MergePeak_400	ENSMUSG00000038174	-	58561965	58625482	cds,stop_codon	ENSMUSG00000038174	Fam126b	family with sequence similarity 126, member B [Source:MGI Symbol;Acc:MGI:1098784]	-	-	-	-	GO:0005737//cytoplasm;GO:0005829//cytosol;GO:0005886//plasma membrane;GO:0016020//membrane	GO:0003674//molecular_function	GO:0046854//phosphatidylinositol phosphate biosynthetic process;GO:0072659//protein localization to plasma membrane	--
1	58635036	58635110	MergePeak_401	ENSMUSG00000026032	+	58625543	58635123	3utr,stop_codon	ENSMUSG00000026032	Ndufb3	NADH:ubiquinone oxidoreductase subunit B3 [Source:MGI Symbol;Acc:MGI:1913745]	Metabolism;Human Diseases;Human Diseases;Human Diseases;Human Diseases;Human Diseases;Human Diseases;Organismal Systems;Human Diseases;Human Diseases;Human Diseases;Organismal Systems;Metabolism	Global and overview maps;Neurodegenerative disease;Neurodegenerative disease;Neurodegenerative disease;Neurodegenerative disease;Neurodegenerative disease;Neurodegenerative disease;Environmental adaptation;Cancer: overview;Cardiovascular disease;Endocrine and metabolic disease;Nervous system;Energy metabolism	ko01100//Metabolic pathways;ko05022//Pathways of neurodegeneration - multiple diseases;ko05010//Alzheimer disease;ko05014//Amyotrophic lateral sclerosis;ko05016//Huntington disease;ko05012//Parkinson disease;ko05020//Prion disease;ko04714//Thermogenesis;ko05208//Chemical carcinogenesis - reactive oxygen species;ko05415//Diabetic cardiomyopathy;ko04932//Non-alcoholic fatty liver disease;ko04723//R…	K03959;K03959;K03959;K03959;K03959;K03959;K03959;K03959;K03959;K03959;K03959;K03959;K03959	GO:0005739//mitochondrion;GO:0005743//mitochondrial inner membrane;GO:0005747//mitochondrial respiratory chain complex I;GO:0016020//membrane;GO:0016021//integral component of membrane;GO:0070469//respirasome	GO:0003674//molecular_function	GO:0009060//aerobic respiration;GO:0022900//electron transport chain;GO:0032981//mitochondrial respiratory chain complex I assembly;GO:0042776//mitochondrial ATP synthesis coupled proton transport	--
1	58942258	58942982	MergePeak_407	ENSMUSG00000026028	-	58939608	59012589	3utr,cds,stop_codon	ENSMUSG00000026028	Trak2	trafficking protein, kinesin binding 2 [Source:MGI Symbol;Acc:MGI:1918077]	Organismal Systems	Nervous system	ko04727//GABAergic synapse	K15374	GO:0005634//nucleus;GO:0005737//cytoplasm;GO:0005739//mitochondrion;GO:0005769//early endosome;GO:0005886//plasma membrane;GO:0030425//dendrite;GO:0031410//cytoplasmic vesicle;GO:0032839//dendrite cytoplasm;GO:0043005//neuron projection;GO:0043025//neuronal cell body;GO:0044295//axonal growth cone;GO:1904115//axon cytoplasm	GO:0005102//signaling receptor binding;GO:0017022//myosin binding;GO:0019894//kinesin binding;GO:0019899//enzyme binding;GO:0030911//TPR domain binding;GO:0050811//GABA receptor binding	GO:0006357//regulation of transcription by RNA polymerase II;GO:0006493//protein O-linked glycosylation;GO:0006605//protein targeting;GO:0008333//endosome to lysosome transport;GO:0022008//neurogenesis;GO:0047496//vesicle transport along microtubule;GO:0048311//mitochondrion distribution;GO:0048813//dendrite morphogenesis;GO:0050771//negative regulation of axonogenesis;GO:0098939//dendritic trans…	--
1	58943133	58943307	MergePeak_408	ENSMUSG00000026028	-	58939608	59012589	cds	ENSMUSG00000026028	Trak2	trafficking protein, kinesin binding 2 [Source:MGI Symbol;Acc:MGI:1918077]	Organismal Systems	Nervous system	ko04727//GABAergic synapse	K15374	GO:0005634//nucleus;GO:0005737//cytoplasm;GO:0005739//mitochondrion;GO:0005769//early endosome;GO:0005886//plasma membrane;GO:0030425//dendrite;GO:0031410//cytoplasmic vesicle;GO:0032839//dendrite cytoplasm;GO:0043005//neuron projection;GO:0043025//neuronal cell body;GO:0044295//axonal growth cone;GO:1904115//axon cytoplasm	GO:0005102//signaling receptor binding;GO:0017022//myosin binding;GO:0019894//kinesin binding;GO:0019899//enzyme binding;GO:0030911//TPR domain binding;GO:0050811//GABA receptor binding	GO:0006357//regulation of transcription by RNA polymerase II;GO:0006493//protein O-linked glycosylation;GO:0006605//protein targeting;GO:0008333//endosome to lysosome transport;GO:0022008//neurogenesis;GO:0047496//vesicle transport along microtubule;GO:0048311//mitochondrion distribution;GO:0048813//dendrite morphogenesis;GO:0050771//negative regulation of axonogenesis;GO:0098939//dendritic trans…	--
1	59202085	59202309	MergePeak_409	ENSMUSG00000026024	-	59202085	59276390	3utr,ncrna	ENSMUSG00000026024	Als2	alsin Rho guanine nucleotide exchange factor [Source:MGI Symbol;Acc:MGI:1921268]	Human Diseases;Human Diseases	Neurodegenerative disease;Neurodegenerative disease	ko05022//Pathways of neurodegeneration - multiple diseases;ko05014//Amyotrophic lateral sclerosis	K04575;K04575	GO:0001726//ruffle;GO:0005634//nucleus;GO:0005737//cytoplasm;GO:0005769//early endosome;GO:0005813//centrosome;GO:0005829//cytosol;GO:0014069//postsynaptic density;GO:0016020//membrane;GO:0030027//lamellipodium;GO:0030424//axon;GO:0030425//dendrite;GO:0030426//growth cone;GO:0031982//vesicle;GO:0032991//protein-containing complex;GO:0043005//neuron projection;GO:0043025//neuronal cell body;GO:004…	GO:0005085//guanyl-nucleotide exchange factor activity;GO:0005096//GTPase activator activity;GO:0005515//protein binding;GO:0031267//small GTPase binding;GO:0042802//identical protein binding;GO:0042803//protein homodimerization activity;GO:0043539//protein serine/threonine kinase activator activity	GO:0001662//behavioral fear response;GO:0001701//in utero embryonic development;GO:0001881//receptor recycling;GO:0006979//response to oxidative stress;GO:0007032//endosome organization;GO:0007041//lysosomal transport;GO:0007409//axonogenesis;GO:0007528//neuromuscular junction development;GO:0007626//locomotory behavior;GO:0008104//protein localization;GO:0008219//cell death;GO:0016050//vesicle o…	--
1	59202085	59202309	MergePeak_409	ENSMUSG00000079550	-	59160094	59202548	5utr,ncrna	ENSMUSG00000079550	Mpp4	membrane protein, palmitoylated 4 (MAGUK p55 subfamily member 4) [Source:MGI Symbol;Acc:MGI:2386681]	Cellular Processes	Cellular community - eukaryotes	ko04530//Tight junction	K21109	GO:0000139//Golgi membrane;GO:0005737//cytoplasm;GO:0005829//cytosol;GO:0005886//plasma membrane;GO:0005911//cell-cell junction;GO:0005912//adherens junction;GO:0015629//actin cytoskeleton;GO:0016328//lateral plasma membrane;GO:0032991//protein-containing complex;GO:0042734//presynaptic membrane;GO:0044316//cone cell pedicle;GO:0044317//rod spherule;GO:0045178//basal part of cell;GO:0071944//cell…	GO:0005102//signaling receptor binding;GO:0005515//protein binding	GO:0035418//protein localization to synapse	--
1	59202085	59202309	MergePeak_409	ENSMUSG00000101586	+	59190206	59208479	-,ncrna
1	59203010	59203259	MergePeak_412	ENSMUSG00000026024	-	59202085	59276390	3utr,stop_codon,ncrna	ENSMUSG00000026024	Als2	alsin Rho guanine nucleotide exchange factor [Source:MGI Symbol;Acc:MGI:1921268]	Human Diseases;Human Diseases	Neurodegenerative disease;Neurodegenerative disease	ko05022//Pathways of neurodegeneration - multiple diseases;ko05014//Amyotrophic lateral sclerosis	K04575;K04575	GO:0001726//ruffle;GO:0005634//nucleus;GO:0005737//cytoplasm;GO:0005769//early endosome;GO:0005813//centrosome;GO:0005829//cytosol;GO:0014069//postsynaptic density;GO:0016020//membrane;GO:0030027//lamellipodium;GO:0030424//axon;GO:0030425//dendrite;GO:0030426//growth cone;GO:0031982//vesicle;GO:0032991//protein-containing complex;GO:0043005//neuron projection;GO:0043025//neuronal cell body;GO:004…	GO:0005085//guanyl-nucleotide exchange factor activity;GO:0005096//GTPase activator activity;GO:0005515//protein binding;GO:0031267//small GTPase binding;GO:0042802//identical protein binding;GO:0042803//protein homodimerization activity;GO:0043539//protein serine/threonine kinase activator activity	GO:0001662//behavioral fear response;GO:0001701//in utero embryonic development;GO:0001881//receptor recycling;GO:0006979//response to oxidative stress;GO:0007032//endosome organization;GO:0007041//lysosomal transport;GO:0007409//axonogenesis;GO:0007528//neuromuscular junction development;GO:0007626//locomotory behavior;GO:0008104//protein localization;GO:0008219//cell death;GO:0016050//vesicle o…	--
1	59203010	59203259	MergePeak_412	ENSMUSG00000101586	+	59190206	59208479	-,ncrna
1	59254349	59254673	MergePeak_413	ENSMUSG00000026024	-	59202085	59276390	cds	ENSMUSG00000026024	Als2	alsin Rho guanine nucleotide exchange factor [Source:MGI Symbol;Acc:MGI:1921268]	Human Diseases;Human Diseases	Neurodegenerative disease;Neurodegenerative disease	ko05022//Pathways of neurodegeneration - multiple diseases;ko05014//Amyotrophic lateral sclerosis	K04575;K04575	GO:0001726//ruffle;GO:0005634//nucleus;GO:0005737//cytoplasm;GO:0005769//early endosome;GO:0005813//centrosome;GO:0005829//cytosol;GO:0014069//postsynaptic density;GO:0016020//membrane;GO:0030027//lamellipodium;GO:0030424//axon;GO:0030425//dendrite;GO:0030426//growth cone;GO:0031982//vesicle;GO:0032991//protein-containing complex;GO:0043005//neuron projection;GO:0043025//neuronal cell body;GO:004…	GO:0005085//guanyl-nucleotide exchange factor activity;GO:0005096//GTPase activator activity;GO:0005515//protein binding;GO:0031267//small GTPase binding;GO:0042802//identical protein binding;GO:0042803//protein homodimerization activity;GO:0043539//protein serine/threonine kinase activator activity	GO:0001662//behavioral fear response;GO:0001701//in utero embryonic development;GO:0001881//receptor recycling;GO:0006979//response to oxidative stress;GO:0007032//endosome organization;GO:0007041//lysosomal transport;GO:0007409//axonogenesis;GO:0007528//neuromuscular junction development;GO:0007626//locomotory behavior;GO:0008104//protein localization;GO:0008219//cell death;GO:0016050//vesicle o…	--
1	59391921	59392120	MergePeak_414	ENSMUSG00000026023	+	59296065	59392152	3utr	ENSMUSG00000026023	Cdk15	cyclin-dependent kinase 15 [Source:MGI Symbol;Acc:MGI:3583944]	-	-	-	-	GO:0005634//nucleus;GO:0005737//cytoplasm;GO:0005829//cytosol	GO:0000166//nucleotide binding;GO:0004672//protein kinase activity;GO:0004674//protein serine/threonine kinase activity;GO:0004693//cyclin-dependent protein serine/threonine kinase activity;GO:0004712//protein serine/threonine/tyrosine kinase activity;GO:0005524//ATP binding;GO:0016301//kinase activity;GO:0016740//transferase activity;GO:0030332//cyclin binding;GO:0046872//metal ion binding;GO:01…	GO:0000083//regulation of transcription involved in G1/S transition of mitotic cell cycle;GO:0006468//protein phosphorylation;GO:0016310//phosphorylation;GO:0051726//regulation of cell cycle	--
1	59521583	59521682	MergePeak_415	ENSMUSG00000041075	+	59521583	59526114	5utr	ENSMUSG00000041075	Fzd7	frizzled class receptor 7 [Source:MGI Symbol;Acc:MGI:108570]	Human Diseases;Human Diseases;Human Diseases;Human Diseases;Human Diseases;Human Diseases;Environmental Information Processing;Human Diseases;Environmental Information Processing;Environmental Information Processing;Human Diseases;Human Diseases;Cellular Processes;Organismal Systems;Human Diseases	Cancer: overview;Neurodegenerative disease;Neurodegenerative disease;Infectious disease: viral;Cancer: overview;Cancer: specific types;Signal transduction;Endocrine and metabolic disease;Signal transduction;Signal transduction;Cancer: specific types;Cancer: specific types;Cellular community - eukaryotes;Endocrine system;Cancer: specific types	ko05200//Pathways in cancer;ko05022//Pathways of neurodegeneration - multiple diseases;ko05010//Alzheimer disease;ko05165//Human papillomavirus infection;ko05205//Proteoglycans in cancer;ko05225//Hepatocellular carcinoma;ko04310//Wnt signaling pathway;ko04934//Cushing syndrome;ko04150//mTOR signaling pathway;ko04390//Hippo signaling pathway;ko05226//Gastric cancer;ko05224//Breast cancer;ko04550//…	K02432;K02432;K02432;K02432;K02432;K02432;K02432;K02432;K02432;K02432;K02432;K02432;K02432;K02432;K02432	GO:0005768//endosome;GO:0005886//plasma membrane;GO:0010008//endosome membrane;GO:0016020//membrane;GO:0016021//integral component of membrane;GO:0043231//intracellular membrane-bounded organelle;GO:0055038//recycling endosome membrane	GO:0004888//transmembrane signaling receptor activity;GO:0004930//G protein-coupled receptor activity;GO:0005109//frizzled binding;GO:0005515//protein binding;GO:0005546//phosphatidylinositol-4,5-bisphosphate binding;GO:0017147//Wnt-protein binding;GO:0030165//PDZ domain binding;GO:0042813//Wnt-activated receptor activity	GO:0006355//regulation of transcription, DNA-templated;GO:0007165//signal transduction;GO:0007166//cell surface receptor signaling pathway;GO:0007186//G protein-coupled receptor signaling pathway;GO:0010812//negative regulation of cell-substrate adhesion;GO:0014834//skeletal muscle satellite cell maintenance involved in skeletal muscle regeneration;GO:0016055//Wnt signaling pathway;GO:0019827//st…	--
1	59522783	59523182	MergePeak_417	ENSMUSG00000041075	+	59521583	59526114	cds	ENSMUSG00000041075	Fzd7	frizzled class receptor 7 [Source:MGI Symbol;Acc:MGI:108570]	Human Diseases;Human Diseases;Human Diseases;Human Diseases;Human Diseases;Human Diseases;Environmental Information Processing;Human Diseases;Environmental Information Processing;Environmental Information Processing;Human Diseases;Human Diseases;Cellular Processes;Organismal Systems;Human Diseases	Cancer: overview;Neurodegenerative disease;Neurodegenerative disease;Infectious disease: viral;Cancer: overview;Cancer: specific types;Signal transduction;Endocrine and metabolic disease;Signal transduction;Signal transduction;Cancer: specific types;Cancer: specific types;Cellular community - eukaryotes;Endocrine system;Cancer: specific types	ko05200//Pathways in cancer;ko05022//Pathways of neurodegeneration - multiple diseases;ko05010//Alzheimer disease;ko05165//Human papillomavirus infection;ko05205//Proteoglycans in cancer;ko05225//Hepatocellular carcinoma;ko04310//Wnt signaling pathway;ko04934//Cushing syndrome;ko04150//mTOR signaling pathway;ko04390//Hippo signaling pathway;ko05226//Gastric cancer;ko05224//Breast cancer;ko04550//…	K02432;K02432;K02432;K02432;K02432;K02432;K02432;K02432;K02432;K02432;K02432;K02432;K02432;K02432;K02432	GO:0005768//endosome;GO:0005886//plasma membrane;GO:0010008//endosome membrane;GO:0016020//membrane;GO:0016021//integral component of membrane;GO:0043231//intracellular membrane-bounded organelle;GO:0055038//recycling endosome membrane	GO:0004888//transmembrane signaling receptor activity;GO:0004930//G protein-coupled receptor activity;GO:0005109//frizzled binding;GO:0005515//protein binding;GO:0005546//phosphatidylinositol-4,5-bisphosphate binding;GO:0017147//Wnt-protein binding;GO:0030165//PDZ domain binding;GO:0042813//Wnt-activated receptor activity	GO:0006355//regulation of transcription, DNA-templated;GO:0007165//signal transduction;GO:0007166//cell surface receptor signaling pathway;GO:0007186//G protein-coupled receptor signaling pathway;GO:0010812//negative regulation of cell-substrate adhesion;GO:0014834//skeletal muscle satellite cell maintenance involved in skeletal muscle regeneration;GO:0016055//Wnt signaling pathway;GO:0019827//st…	--
1	59523233	59523457	MergePeak_418	ENSMUSG00000041075	+	59521583	59526114	cds	ENSMUSG00000041075	Fzd7	frizzled class receptor 7 [Source:MGI Symbol;Acc:MGI:108570]	Human Diseases;Human Diseases;Human Diseases;Human Diseases;Human Diseases;Human Diseases;Environmental Information Processing;Human Diseases;Environmental Information Processing;Environmental Information Processing;Human Diseases;Human Diseases;Cellular Processes;Organismal Systems;Human Diseases	Cancer: overview;Neurodegenerative disease;Neurodegenerative disease;Infectious disease: viral;Cancer: overview;Cancer: specific types;Signal transduction;Endocrine and metabolic disease;Signal transduction;Signal transduction;Cancer: specific types;Cancer: specific types;Cellular community - eukaryotes;Endocrine system;Cancer: specific types	ko05200//Pathways in cancer;ko05022//Pathways of neurodegeneration - multiple diseases;ko05010//Alzheimer disease;ko05165//Human papillomavirus infection;ko05205//Proteoglycans in cancer;ko05225//Hepatocellular carcinoma;ko04310//Wnt signaling pathway;ko04934//Cushing syndrome;ko04150//mTOR signaling pathway;ko04390//Hippo signaling pathway;ko05226//Gastric cancer;ko05224//Breast cancer;ko04550//…	K02432;K02432;K02432;K02432;K02432;K02432;K02432;K02432;K02432;K02432;K02432;K02432;K02432;K02432;K02432	GO:0005768//endosome;GO:0005886//plasma membrane;GO:0010008//endosome membrane;GO:0016020//membrane;GO:0016021//integral component of membrane;GO:0043231//intracellular membrane-bounded organelle;GO:0055038//recycling endosome membrane	GO:0004888//transmembrane signaling receptor activity;GO:0004930//G protein-coupled receptor activity;GO:0005109//frizzled binding;GO:0005515//protein binding;GO:0005546//phosphatidylinositol-4,5-bisphosphate binding;GO:0017147//Wnt-protein binding;GO:0030165//PDZ domain binding;GO:0042813//Wnt-activated receptor activity	GO:0006355//regulation of transcription, DNA-templated;GO:0007165//signal transduction;GO:0007166//cell surface receptor signaling pathway;GO:0007186//G protein-coupled receptor signaling pathway;GO:0010812//negative regulation of cell-substrate adhesion;GO:0014834//skeletal muscle satellite cell maintenance involved in skeletal muscle regeneration;GO:0016055//Wnt signaling pathway;GO:0019827//st…	--
1	59524008	59524332	MergePeak_421	ENSMUSG00000041075	+	59521583	59526114	3utr,stop_codon	ENSMUSG00000041075	Fzd7	frizzled class receptor 7 [Source:MGI Symbol;Acc:MGI:108570]	Human Diseases;Human Diseases;Human Diseases;Human Diseases;Human Diseases;Human Diseases;Environmental Information Processing;Human Diseases;Environmental Information Processing;Environmental Information Processing;Human Diseases;Human Diseases;Cellular Processes;Organismal Systems;Human Diseases	Cancer: overview;Neurodegenerative disease;Neurodegenerative disease;Infectious disease: viral;Cancer: overview;Cancer: specific types;Signal transduction;Endocrine and metabolic disease;Signal transduction;Signal transduction;Cancer: specific types;Cancer: specific types;Cellular community - eukaryotes;Endocrine system;Cancer: specific types	ko05200//Pathways in cancer;ko05022//Pathways of neurodegeneration - multiple diseases;ko05010//Alzheimer disease;ko05165//Human papillomavirus infection;ko05205//Proteoglycans in cancer;ko05225//Hepatocellular carcinoma;ko04310//Wnt signaling pathway;ko04934//Cushing syndrome;ko04150//mTOR signaling pathway;ko04390//Hippo signaling pathway;ko05226//Gastric cancer;ko05224//Breast cancer;ko04550//…	K02432;K02432;K02432;K02432;K02432;K02432;K02432;K02432;K02432;K02432;K02432;K02432;K02432;K02432;K02432	GO:0005768//endosome;GO:0005886//plasma membrane;GO:0010008//endosome membrane;GO:0016020//membrane;GO:0016021//integral component of membrane;GO:0043231//intracellular membrane-bounded organelle;GO:0055038//recycling endosome membrane	GO:0004888//transmembrane signaling receptor activity;GO:0004930//G protein-coupled receptor activity;GO:0005109//frizzled binding;GO:0005515//protein binding;GO:0005546//phosphatidylinositol-4,5-bisphosphate binding;GO:0017147//Wnt-protein binding;GO:0030165//PDZ domain binding;GO:0042813//Wnt-activated receptor activity	GO:0006355//regulation of transcription, DNA-templated;GO:0007165//signal transduction;GO:0007166//cell surface receptor signaling pathway;GO:0007186//G protein-coupled receptor signaling pathway;GO:0010812//negative regulation of cell-substrate adhesion;GO:0014834//skeletal muscle satellite cell maintenance involved in skeletal muscle regeneration;GO:0016055//Wnt signaling pathway;GO:0019827//st…	--
1	59678728	59679077	MergePeak_422	ENSMUSG00000026021	-	59678593	59709993	3utr	ENSMUSG00000026021	Sumo1	small ubiquitin-like modifier 1 [Source:MGI Symbol;Acc:MGI:1197010]	Human Diseases;Genetic Information Processing	Cardiovascular disease;Translation	ko05418//Fluid shear stress and atherosclerosis;ko03013//Nucleocytoplasmic transport	K12160;K12160	GO:0000792//heterochromatin;GO:0001650//fibrillar center;GO:0001741//XY body;GO:0005634//nucleus;GO:0005654//nucleoplasm;GO:0005730//nucleolus;GO:0005737//cytoplasm;GO:0005829//cytosol;GO:0005886//plasma membrane;GO:0008076//voltage-gated potassium channel complex;GO:0016020//membrane;GO:0016604//nuclear body;GO:0016605//PML body;GO:0016607//nuclear speck;GO:0030425//dendrite;GO:0031965//nuclear …	GO:0005515//protein binding;GO:0008134//transcription factor binding;GO:0015459//potassium channel regulator activity;GO:0019899//enzyme binding;GO:0031386//protein tag;GO:0031625//ubiquitin protein ligase binding;GO:0044388//small protein activating enzyme binding;GO:0044389//ubiquitin-like protein ligase binding;GO:1990381//ubiquitin-specific protease binding	GO:0006355//regulation of transcription, DNA-templated;GO:0010621//negative regulation of transcription by transcription factor localization;GO:0016925//protein sumoylation;GO:0030578//PML body organization;GO:0031334//positive regulation of protein-containing complex assembly;GO:0031647//regulation of protein stability;GO:0032436//positive regulation of proteasomal ubiquitin-dependent protein ca…	--
1	59731650	59731824	MergePeak_423	ENSMUSG00000026020	+	59724213	59737581	3utr,cds,stop_codon,ncrna	ENSMUSG00000026020	Nop58	NOP58 ribonucleoprotein [Source:MGI Symbol;Acc:MGI:1933184]	Genetic Information Processing	Translation	ko03008//Ribosome biogenesis in eukaryotes	K14565	GO:0001650//fibrillar center;GO:0005634//nucleus;GO:0005654//nucleoplasm;GO:0005730//nucleolus;GO:0005732//sno(s)RNA-containing ribonucleoprotein complex;GO:0005829//cytosol;GO:0015030//Cajal body;GO:0031428//box C/D RNP complex;GO:0032040//small-subunit processome;GO:0070761//pre-snoRNP complex	GO:0001094//TFIID-class transcription factor complex binding;GO:0030515//snoRNA binding;GO:0051117//ATPase binding	GO:0042254//ribosome biogenesis;GO:0048254//snoRNA localization	--
1	59906506	59906705	MergePeak_427	ENSMUSG00000067336	+	59802559	59918173	cds	ENSMUSG00000067336	Bmpr2	bone morphogenetic protein receptor, type II (serine/threonine kinase) [Source:MGI Symbol;Acc:MGI:1095407]	Environmental Information Processing;Organismal Systems;Human Diseases;Environmental Information Processing;Human Diseases;Cellular Processes;Environmental Information Processing	Signaling molecules and interaction;Development and regeneration;Cancer: overview;Signal transduction;Cardiovascular disease;Cellular community - eukaryotes;Signal transduction	ko04060//Cytokine-cytokine receptor interaction;ko04360//Axon guidance;ko05206//MicroRNAs in cancer;ko04390//Hippo signaling pathway;ko05418//Fluid shear stress and atherosclerosis;ko04550//Signaling pathways regulating pluripotency of stem cells;ko04350//TGF-beta signaling pathway	K04671;K04671;K04671;K04671;K04671;K04671;K04671	GO:0005654//nucleoplasm;GO:0005737//cytoplasm;GO:0005886//plasma membrane;GO:0005887//integral component of plasma membrane;GO:0005901//caveola;GO:0005905//clathrin-coated pit;GO:0005912//adherens junction;GO:0009925//basal plasma membrane;GO:0009986//cell surface;GO:0014069//postsynaptic density;GO:0016020//membrane;GO:0016021//integral component of membrane;GO:0016324//apical plasma membrane;GO…	GO:0000166//nucleotide binding;GO:0004672//protein kinase activity;GO:0004674//protein serine/threonine kinase activity;GO:0004675//transmembrane receptor protein serine/threonine kinase activity;GO:0005024//transforming growth factor beta-activated receptor activity;GO:0005515//protein binding;GO:0005524//ATP binding;GO:0016301//kinase activity;GO:0016740//transferase activity;GO:0019211//phosph…	GO:0001568//blood vessel development;GO:0001649//osteoblast differentiation;GO:0001707//mesoderm formation;GO:0001893//maternal placenta development;GO:0001935//endothelial cell proliferation;GO:0001938//positive regulation of endothelial cell proliferation;GO:0001946//lymphangiogenesis;GO:0001974//blood vessel remodeling;GO:0002063//chondrocyte development;GO:0003085//negative regulation of syst…	--
1	59906831	59907655	MergePeak_428	ENSMUSG00000067336	+	59802559	59918173	cds	ENSMUSG00000067336	Bmpr2	bone morphogenetic protein receptor, type II (serine/threonine kinase) [Source:MGI Symbol;Acc:MGI:1095407]	Environmental Information Processing;Organismal Systems;Human Diseases;Environmental Information Processing;Human Diseases;Cellular Processes;Environmental Information Processing	Signaling molecules and interaction;Development and regeneration;Cancer: overview;Signal transduction;Cardiovascular disease;Cellular community - eukaryotes;Signal transduction	ko04060//Cytokine-cytokine receptor interaction;ko04360//Axon guidance;ko05206//MicroRNAs in cancer;ko04390//Hippo signaling pathway;ko05418//Fluid shear stress and atherosclerosis;ko04550//Signaling pathways regulating pluripotency of stem cells;ko04350//TGF-beta signaling pathway	K04671;K04671;K04671;K04671;K04671;K04671;K04671	GO:0005654//nucleoplasm;GO:0005737//cytoplasm;GO:0005886//plasma membrane;GO:0005887//integral component of plasma membrane;GO:0005901//caveola;GO:0005905//clathrin-coated pit;GO:0005912//adherens junction;GO:0009925//basal plasma membrane;GO:0009986//cell surface;GO:0014069//postsynaptic density;GO:0016020//membrane;GO:0016021//integral component of membrane;GO:0016324//apical plasma membrane;GO…	GO:0000166//nucleotide binding;GO:0004672//protein kinase activity;GO:0004674//protein serine/threonine kinase activity;GO:0004675//transmembrane receptor protein serine/threonine kinase activity;GO:0005024//transforming growth factor beta-activated receptor activity;GO:0005515//protein binding;GO:0005524//ATP binding;GO:0016301//kinase activity;GO:0016740//transferase activity;GO:0019211//phosph…	GO:0001568//blood vessel development;GO:0001649//osteoblast differentiation;GO:0001707//mesoderm formation;GO:0001893//maternal placenta development;GO:0001935//endothelial cell proliferation;GO:0001938//positive regulation of endothelial cell proliferation;GO:0001946//lymphangiogenesis;GO:0001974//blood vessel remodeling;GO:0002063//chondrocyte development;GO:0003085//negative regulation of syst…	--
1	59907756	59909624	MergePeak_429	ENSMUSG00000067336	+	59802559	59918173	cds,stop_codon	ENSMUSG00000067336	Bmpr2	bone morphogenetic protein receptor, type II (serine/threonine kinase) [Source:MGI Symbol;Acc:MGI:1095407]	Environmental Information Processing;Organismal Systems;Human Diseases;Environmental Information Processing;Human Diseases;Cellular Processes;Environmental Information Processing	Signaling molecules and interaction;Development and regeneration;Cancer: overview;Signal transduction;Cardiovascular disease;Cellular community - eukaryotes;Signal transduction	ko04060//Cytokine-cytokine receptor interaction;ko04360//Axon guidance;ko05206//MicroRNAs in cancer;ko04390//Hippo signaling pathway;ko05418//Fluid shear stress and atherosclerosis;ko04550//Signaling pathways regulating pluripotency of stem cells;ko04350//TGF-beta signaling pathway	K04671;K04671;K04671;K04671;K04671;K04671;K04671	GO:0005654//nucleoplasm;GO:0005737//cytoplasm;GO:0005886//plasma membrane;GO:0005887//integral component of plasma membrane;GO:0005901//caveola;GO:0005905//clathrin-coated pit;GO:0005912//adherens junction;GO:0009925//basal plasma membrane;GO:0009986//cell surface;GO:0014069//postsynaptic density;GO:0016020//membrane;GO:0016021//integral component of membrane;GO:0016324//apical plasma membrane;GO…	GO:0000166//nucleotide binding;GO:0004672//protein kinase activity;GO:0004674//protein serine/threonine kinase activity;GO:0004675//transmembrane receptor protein serine/threonine kinase activity;GO:0005024//transforming growth factor beta-activated receptor activity;GO:0005515//protein binding;GO:0005524//ATP binding;GO:0016301//kinase activity;GO:0016740//transferase activity;GO:0019211//phosph…	GO:0001568//blood vessel development;GO:0001649//osteoblast differentiation;GO:0001707//mesoderm formation;GO:0001893//maternal placenta development;GO:0001935//endothelial cell proliferation;GO:0001938//positive regulation of endothelial cell proliferation;GO:0001946//lymphangiogenesis;GO:0001974//blood vessel remodeling;GO:0002063//chondrocyte development;GO:0003085//negative regulation of syst…	--
1	60020866	60021565	MergePeak_432	ENSMUSG00000041040	+	59952165	60024505	3utr,cds,stop_codon	ENSMUSG00000041040	Fam117b	family with sequence similarity 117, member B [Source:MGI Symbol;Acc:MGI:1920000]	-	-	-	-	-	GO:0003674//molecular_function	GO:0008150//biological_process	--
1	60021766	60022665	MergePeak_434	ENSMUSG00000026018	-	60021649	60030086	-	ENSMUSG00000026018	Ica1l	islet cell autoantigen 1-like [Source:MGI Symbol;Acc:MGI:1917625]	-	-	-	-	GO:0001669//acrosomal vesicle;GO:0005737//cytoplasm;GO:0005794//Golgi apparatus;GO:0012505//endomembrane system;GO:0043231//intracellular membrane-bounded organelle	GO:0005515//protein binding;GO:0019904//protein domain specific binding	GO:0007286//spermatid development;GO:0051049//regulation of transport	--
1	60021766	60022665	MergePeak_434	ENSMUSG00000041040	+	59952165	60024505	3utr	ENSMUSG00000041040	Fam117b	family with sequence similarity 117, member B [Source:MGI Symbol;Acc:MGI:1920000]	-	-	-	-	-	GO:0003674//molecular_function	GO:0008150//biological_process	--
1	60187069	60190021	MergePeak_438	ENSMUSG00000026017	+	60144503	60193112	3utr,cds,stop_codon	ENSMUSG00000026017	Carf	calcium response factor [Source:MGI Symbol;Acc:MGI:2182269]	-	-	-	-	GO:0001652//granular component;GO:0005634//nucleus	GO:0000978//RNA polymerase II cis-regulatory region sequence-specific DNA binding;GO:0000981//DNA-binding transcription factor activity, RNA polymerase II-specific;GO:0001228//DNA-binding transcription activator activity, RNA polymerase II-specific;GO:0003677//DNA binding;GO:0003700//DNA-binding transcription factor activity;GO:0005515//protein binding	GO:0006357//regulation of transcription by RNA polymerase II;GO:0035865//cellular response to potassium ion;GO:0045944//positive regulation of transcription by RNA polymerase II;GO:0051090//regulation of DNA-binding transcription factor activity;GO:0061400//positive regulation of transcription from RNA polymerase II promoter in response to calcium ion;GO:0071277//cellular response to calcium ion	Others
1	60274294	60274593	MergePeak_441	ENSMUSG00000073664	+	60219758	60377487	cds	ENSMUSG00000073664	Nbeal1	neurobeachin like 1 [Source:MGI Symbol;Acc:MGI:2444343]	-	-	-	-	GO:0005829//cytosol;GO:0016020//membrane	GO:0005515//protein binding;GO:0019901//protein kinase binding	GO:0008104//protein localization	--
1	60299526	60299775	MergePeak_442	ENSMUSG00000073664	+	60219758	60377487	cds	ENSMUSG00000073664	Nbeal1	neurobeachin like 1 [Source:MGI Symbol;Acc:MGI:2444343]	-	-	-	-	GO:0005829//cytosol;GO:0016020//membrane	GO:0005515//protein binding;GO:0019901//protein kinase binding	GO:0008104//protein localization	--
1	60370079	60370403	MergePeak_444	ENSMUSG00000073664	+	60219758	60377487	3utr,cds,stop_codon	ENSMUSG00000073664	Nbeal1	neurobeachin like 1 [Source:MGI Symbol;Acc:MGI:2444343]	-	-	-	-	GO:0005829//cytosol;GO:0016020//membrane	GO:0005515//protein binding;GO:0019901//protein kinase binding	GO:0008104//protein localization	--
1	60515962	60516711	MergePeak_446	ENSMUSG00000026782	+	60448778	60520317	3utr,cds,stop_codon	ENSMUSG00000026782	Abi2	abl interactor 2 [Source:MGI Symbol;Acc:MGI:106913]	Cellular Processes	Cell motility	ko04810//Regulation of actin cytoskeleton	K05751	GO:0005654//nucleoplasm;GO:0005737//cytoplasm;GO:0005829//cytosol;GO:0005856//cytoskeleton;GO:0005884//actin filament;GO:0005912//adherens junction;GO:0030027//lamellipodium;GO:0030054//cell junction;GO:0030175//filopodium;GO:0030425//dendrite;GO:0031209//SCAR complex;GO:0032433//filopodium tip;GO:0042995//cell projection;GO:0043197//dendritic spine;GO:0043231//intracellular membrane-bounded orga…	GO:0005515//protein binding;GO:0017124//SH3 domain binding;GO:0031267//small GTPase binding;GO:0031625//ubiquitin protein ligase binding;GO:0035591//signaling adaptor activity;GO:0042802//identical protein binding;GO:0070064//proline-rich region binding	GO:0001764//neuron migration;GO:0007399//nervous system development;GO:0007611//learning or memory;GO:0008154//actin polymerization or depolymerization;GO:0010592//positive regulation of lamellipodium assembly;GO:0016358//dendrite development;GO:0016477//cell migration;GO:0016601//Rac protein signal transduction;GO:0018108//peptidyl-tyrosine phosphorylation;GO:0043010//camera-type eye development…	--
1	60517062	60517286	MergePeak_447	ENSMUSG00000026782	+	60448778	60520317	3utr	ENSMUSG00000026782	Abi2	abl interactor 2 [Source:MGI Symbol;Acc:MGI:106913]	Cellular Processes	Cell motility	ko04810//Regulation of actin cytoskeleton	K05751	GO:0005654//nucleoplasm;GO:0005737//cytoplasm;GO:0005829//cytosol;GO:0005856//cytoskeleton;GO:0005884//actin filament;GO:0005912//adherens junction;GO:0030027//lamellipodium;GO:0030054//cell junction;GO:0030175//filopodium;GO:0030425//dendrite;GO:0031209//SCAR complex;GO:0032433//filopodium tip;GO:0042995//cell projection;GO:0043197//dendritic spine;GO:0043231//intracellular membrane-bounded orga…	GO:0005515//protein binding;GO:0017124//SH3 domain binding;GO:0031267//small GTPase binding;GO:0031625//ubiquitin protein ligase binding;GO:0035591//signaling adaptor activity;GO:0042802//identical protein binding;GO:0070064//proline-rich region binding	GO:0001764//neuron migration;GO:0007399//nervous system development;GO:0007611//learning or memory;GO:0008154//actin polymerization or depolymerization;GO:0010592//positive regulation of lamellipodium assembly;GO:0016358//dendrite development;GO:0016477//cell migration;GO:0016601//Rac protein signal transduction;GO:0018108//peptidyl-tyrosine phosphorylation;GO:0043010//camera-type eye development…	--
1	60517862	60518161	MergePeak_448	ENSMUSG00000026782	+	60448778	60520317	3utr	ENSMUSG00000026782	Abi2	abl interactor 2 [Source:MGI Symbol;Acc:MGI:106913]	Cellular Processes	Cell motility	ko04810//Regulation of actin cytoskeleton	K05751	GO:0005654//nucleoplasm;GO:0005737//cytoplasm;GO:0005829//cytosol;GO:0005856//cytoskeleton;GO:0005884//actin filament;GO:0005912//adherens junction;GO:0030027//lamellipodium;GO:0030054//cell junction;GO:0030175//filopodium;GO:0030425//dendrite;GO:0031209//SCAR complex;GO:0032433//filopodium tip;GO:0042995//cell projection;GO:0043197//dendritic spine;GO:0043231//intracellular membrane-bounded orga…	GO:0005515//protein binding;GO:0017124//SH3 domain binding;GO:0031267//small GTPase binding;GO:0031625//ubiquitin protein ligase binding;GO:0035591//signaling adaptor activity;GO:0042802//identical protein binding;GO:0070064//proline-rich region binding	GO:0001764//neuron migration;GO:0007399//nervous system development;GO:0007611//learning or memory;GO:0008154//actin polymerization or depolymerization;GO:0010592//positive regulation of lamellipodium assembly;GO:0016358//dendrite development;GO:0016477//cell migration;GO:0016601//Rac protein signal transduction;GO:0018108//peptidyl-tyrosine phosphorylation;GO:0043010//camera-type eye development…	--
1	60526751	60527000	MergePeak_453	ENSMUSG00000026014	-	60521451	60605938	3utr	ENSMUSG00000026014	Raph1	Ras association (RalGDS/AF-6) and pleckstrin homology domains 1 [Source:MGI Symbol;Acc:MGI:1924550]	Organismal Systems	Development and regeneration	ko04361//Axon regeneration	K23488	GO:0005829//cytosol;GO:0005886//plasma membrane;GO:0016604//nuclear body;GO:0031252//cell leading edge	GO:0005515//protein binding	GO:0007165//signal transduction;GO:0048675//axon extension	--
1	60527251	60527800	MergePeak_455	ENSMUSG00000026014	-	60521451	60605938	3utr,cds,stop_codon	ENSMUSG00000026014	Raph1	Ras association (RalGDS/AF-6) and pleckstrin homology domains 1 [Source:MGI Symbol;Acc:MGI:1924550]	Organismal Systems	Development and regeneration	ko04361//Axon regeneration	K23488	GO:0005829//cytosol;GO:0005886//plasma membrane;GO:0016604//nuclear body;GO:0031252//cell leading edge	GO:0005515//protein binding	GO:0007165//signal transduction;GO:0048675//axon extension	--
1	60527826	60528125	MergePeak_456	ENSMUSG00000026014	-	60521451	60605938	cds	ENSMUSG00000026014	Raph1	Ras association (RalGDS/AF-6) and pleckstrin homology domains 1 [Source:MGI Symbol;Acc:MGI:1924550]	Organismal Systems	Development and regeneration	ko04361//Axon regeneration	K23488	GO:0005829//cytosol;GO:0005886//plasma membrane;GO:0016604//nuclear body;GO:0031252//cell leading edge	GO:0005515//protein binding	GO:0007165//signal transduction;GO:0048675//axon extension	--
1	60564802	60566609	MergePeak_458	ENSMUSG00000026014	-	60521451	60605938	cds	ENSMUSG00000026014	Raph1	Ras association (RalGDS/AF-6) and pleckstrin homology domains 1 [Source:MGI Symbol;Acc:MGI:1924550]	Organismal Systems	Development and regeneration	ko04361//Axon regeneration	K23488	GO:0005829//cytosol;GO:0005886//plasma membrane;GO:0016604//nuclear body;GO:0031252//cell leading edge	GO:0005515//protein binding	GO:0007165//signal transduction;GO:0048675//axon extension	--
1	62742744	62758145	MergePeak_459	ENSMUSG00000025969	+	62742444	62857854	5utr,cds,start_codon,ncrna	ENSMUSG00000025969	Nrp2	neuropilin 2 [Source:MGI Symbol;Acc:MGI:1100492]	-	-	-	-	GO:0005886//plasma membrane;GO:0016020//membrane;GO:0016021//integral component of membrane;GO:0030424//axon;GO:0043005//neuron projection;GO:0098978//glutamatergic synapse;GO:0099055//integral component of postsynaptic membrane	GO:0005021//vascular endothelial growth factor-activated receptor activity;GO:0005515//protein binding;GO:0008201//heparin binding;GO:0017154//semaphorin receptor activity;GO:0042802//identical protein binding;GO:0046872//metal ion binding	GO:0001525//angiogenesis;GO:0001764//neuron migration;GO:0003148//outflow tract septum morphogenesis;GO:0007399//nervous system development;GO:0007411//axon guidance;GO:0007507//heart development;GO:0021612//facial nerve structural organization;GO:0021649//vestibulocochlear nerve structural organization;GO:0021675//nerve development;GO:0021828//gonadotrophin-releasing hormone neuronal migration t…	--
1	62742744	62758145	MergePeak_459	ENSMUSG00000100811	-	62753882	62757232	-,ncrna
1	62783506	62784582	MergePeak_460	ENSMUSG00000025969	+	62742444	62857854	cds	ENSMUSG00000025969	Nrp2	neuropilin 2 [Source:MGI Symbol;Acc:MGI:1100492]	-	-	-	-	GO:0005886//plasma membrane;GO:0016020//membrane;GO:0016021//integral component of membrane;GO:0030424//axon;GO:0043005//neuron projection;GO:0098978//glutamatergic synapse;GO:0099055//integral component of postsynaptic membrane	GO:0005021//vascular endothelial growth factor-activated receptor activity;GO:0005515//protein binding;GO:0008201//heparin binding;GO:0017154//semaphorin receptor activity;GO:0042802//identical protein binding;GO:0046872//metal ion binding	GO:0001525//angiogenesis;GO:0001764//neuron migration;GO:0003148//outflow tract septum morphogenesis;GO:0007399//nervous system development;GO:0007411//axon guidance;GO:0007507//heart development;GO:0021612//facial nerve structural organization;GO:0021649//vestibulocochlear nerve structural organization;GO:0021675//nerve development;GO:0021828//gonadotrophin-releasing hormone neuronal migration t…	--
1	62854650	62855174	MergePeak_463	ENSMUSG00000025969	+	62742444	62857854	3utr,cds,stop_codon	ENSMUSG00000025969	Nrp2	neuropilin 2 [Source:MGI Symbol;Acc:MGI:1100492]	-	-	-	-	GO:0005886//plasma membrane;GO:0016020//membrane;GO:0016021//integral component of membrane;GO:0030424//axon;GO:0043005//neuron projection;GO:0098978//glutamatergic synapse;GO:0099055//integral component of postsynaptic membrane	GO:0005021//vascular endothelial growth factor-activated receptor activity;GO:0005515//protein binding;GO:0008201//heparin binding;GO:0017154//semaphorin receptor activity;GO:0042802//identical protein binding;GO:0046872//metal ion binding	GO:0001525//angiogenesis;GO:0001764//neuron migration;GO:0003148//outflow tract septum morphogenesis;GO:0007399//nervous system development;GO:0007411//axon guidance;GO:0007507//heart development;GO:0021612//facial nerve structural organization;GO:0021649//vestibulocochlear nerve structural organization;GO:0021675//nerve development;GO:0021828//gonadotrophin-releasing hormone neuronal migration t…	--
1	63097890	63098289	MergePeak_473	ENSMUSG00000040865	-	63086960	63153849	cds	ENSMUSG00000040865	Ino80d	INO80 complex subunit D [Source:MGI Symbol;Acc:MGI:3027003]	-	-	-	-	GO:0005634//nucleus;GO:0031011//Ino80 complex	GO:0003674//molecular_function	GO:0000723//telomere maintenance;GO:0006275//regulation of DNA replication;GO:0006281//DNA repair;GO:0006282//regulation of DNA repair;GO:0006310//DNA recombination;GO:0006338//chromatin remodeling;GO:0006974//cellular response to DNA damage stimulus;GO:0033044//regulation of chromosome organization;GO:0045739//positive regulation of DNA repair;GO:0045893//positive regulation of transcription, DN…	--
1	63118202	63124982	MergePeak_474	ENSMUSG00000040865	-	63086960	63153849	cds	ENSMUSG00000040865	Ino80d	INO80 complex subunit D [Source:MGI Symbol;Acc:MGI:3027003]	-	-	-	-	GO:0005634//nucleus;GO:0031011//Ino80 complex	GO:0003674//molecular_function	GO:0000723//telomere maintenance;GO:0006275//regulation of DNA replication;GO:0006281//DNA repair;GO:0006282//regulation of DNA repair;GO:0006310//DNA recombination;GO:0006338//chromatin remodeling;GO:0006974//cellular response to DNA damage stimulus;GO:0033044//regulation of chromosome organization;GO:0045739//positive regulation of DNA repair;GO:0045893//positive regulation of transcription, DN…	--
1	63125108	63125482	MergePeak_475	ENSMUSG00000040865	-	63086960	63153849	cds	ENSMUSG00000040865	Ino80d	INO80 complex subunit D [Source:MGI Symbol;Acc:MGI:3027003]	-	-	-	-	GO:0005634//nucleus;GO:0031011//Ino80 complex	GO:0003674//molecular_function	GO:0000723//telomere maintenance;GO:0006275//regulation of DNA replication;GO:0006281//DNA repair;GO:0006282//regulation of DNA repair;GO:0006310//DNA recombination;GO:0006338//chromatin remodeling;GO:0006974//cellular response to DNA damage stimulus;GO:0033044//regulation of chromosome organization;GO:0045739//positive regulation of DNA repair;GO:0045893//positive regulation of transcription, DN…	--
1	63216334	63216939	MergePeak_478	ENSMUSG00000025967	+	63215984	63219645	5utr,cds,start_codon	ENSMUSG00000025967	Eef1b2	eukaryotic translation elongation factor 1 beta 2 [Source:MGI Symbol;Acc:MGI:1929520]	-	-	-	-	GO:0005737//cytoplasm;GO:0005783//endoplasmic reticulum;GO:0005829//cytosol;GO:0005853//eukaryotic translation elongation factor 1 complex;GO:0016020//membrane;GO:0016021//integral component of membrane	GO:0003746//translation elongation factor activity;GO:0005085//guanyl-nucleotide exchange factor activity;GO:0005515//protein binding	GO:0006412//translation;GO:0006414//translational elongation;GO:0045471//response to ethanol;GO:0050790//regulation of catalytic activity	--
1	63218430	63218863	MergePeak_479	ENSMUSG00000025967	+	63215984	63219645	3utr,cds,stop_codon	ENSMUSG00000025967	Eef1b2	eukaryotic translation elongation factor 1 beta 2 [Source:MGI Symbol;Acc:MGI:1929520]	-	-	-	-	GO:0005737//cytoplasm;GO:0005783//endoplasmic reticulum;GO:0005829//cytosol;GO:0005853//eukaryotic translation elongation factor 1 complex;GO:0016020//membrane;GO:0016021//integral component of membrane	GO:0003746//translation elongation factor activity;GO:0005085//guanyl-nucleotide exchange factor activity;GO:0005515//protein binding	GO:0006412//translation;GO:0006414//translational elongation;GO:0045471//response to ethanol;GO:0050790//regulation of catalytic activity	--
1	63341877	63342576	MergePeak_480	ENSMUSG00000027520	+	63312424	63353735	cds	ENSMUSG00000027520	Zdbf2	zinc finger, DBF-type containing 2 [Source:MGI Symbol;Acc:MGI:1921134]	-	-	-	-	GO:0005575//cellular_component;GO:0005634//nucleus	GO:0003674//molecular_function;GO:0003676//nucleic acid binding;GO:0008270//zinc ion binding;GO:0046872//metal ion binding	GO:0043045//DNA methylation involved in embryo development;GO:0071514//genetic imprinting	--
1	63343052	63343226	MergePeak_481	ENSMUSG00000027520	+	63312424	63353735	cds	ENSMUSG00000027520	Zdbf2	zinc finger, DBF-type containing 2 [Source:MGI Symbol;Acc:MGI:1921134]	-	-	-	-	GO:0005575//cellular_component;GO:0005634//nucleus	GO:0003674//molecular_function;GO:0003676//nucleic acid binding;GO:0008270//zinc ion binding;GO:0046872//metal ion binding	GO:0043045//DNA methylation involved in embryo development;GO:0071514//genetic imprinting	--
1	63343402	63343776	MergePeak_482	ENSMUSG00000027520	+	63312424	63353735	cds	ENSMUSG00000027520	Zdbf2	zinc finger, DBF-type containing 2 [Source:MGI Symbol;Acc:MGI:1921134]	-	-	-	-	GO:0005575//cellular_component;GO:0005634//nucleus	GO:0003674//molecular_function;GO:0003676//nucleic acid binding;GO:0008270//zinc ion binding;GO:0046872//metal ion binding	GO:0043045//DNA methylation involved in embryo development;GO:0071514//genetic imprinting	--
1	63343802	63344176	MergePeak_483	ENSMUSG00000027520	+	63312424	63353735	cds	ENSMUSG00000027520	Zdbf2	zinc finger, DBF-type containing 2 [Source:MGI Symbol;Acc:MGI:1921134]	-	-	-	-	GO:0005575//cellular_component;GO:0005634//nucleus	GO:0003674//molecular_function;GO:0003676//nucleic acid binding;GO:0008270//zinc ion binding;GO:0046872//metal ion binding	GO:0043045//DNA methylation involved in embryo development;GO:0071514//genetic imprinting	--
1	63344227	63344526	MergePeak_484	ENSMUSG00000027520	+	63312424	63353735	cds	ENSMUSG00000027520	Zdbf2	zinc finger, DBF-type containing 2 [Source:MGI Symbol;Acc:MGI:1921134]	-	-	-	-	GO:0005575//cellular_component;GO:0005634//nucleus	GO:0003674//molecular_function;GO:0003676//nucleic acid binding;GO:0008270//zinc ion binding;GO:0046872//metal ion binding	GO:0043045//DNA methylation involved in embryo development;GO:0071514//genetic imprinting	--
1	63344627	63345376	MergePeak_485	ENSMUSG00000027520	+	63312424	63353735	cds	ENSMUSG00000027520	Zdbf2	zinc finger, DBF-type containing 2 [Source:MGI Symbol;Acc:MGI:1921134]	-	-	-	-	GO:0005575//cellular_component;GO:0005634//nucleus	GO:0003674//molecular_function;GO:0003676//nucleic acid binding;GO:0008270//zinc ion binding;GO:0046872//metal ion binding	GO:0043045//DNA methylation involved in embryo development;GO:0071514//genetic imprinting	--
1	63345427	63345651	MergePeak_486	ENSMUSG00000027520	+	63312424	63353735	cds	ENSMUSG00000027520	Zdbf2	zinc finger, DBF-type containing 2 [Source:MGI Symbol;Acc:MGI:1921134]	-	-	-	-	GO:0005575//cellular_component;GO:0005634//nucleus	GO:0003674//molecular_function;GO:0003676//nucleic acid binding;GO:0008270//zinc ion binding;GO:0046872//metal ion binding	GO:0043045//DNA methylation involved in embryo development;GO:0071514//genetic imprinting	--
1	63345902	63346201	MergePeak_487	ENSMUSG00000027520	+	63312424	63353735	cds	ENSMUSG00000027520	Zdbf2	zinc finger, DBF-type containing 2 [Source:MGI Symbol;Acc:MGI:1921134]	-	-	-	-	GO:0005575//cellular_component;GO:0005634//nucleus	GO:0003674//molecular_function;GO:0003676//nucleic acid binding;GO:0008270//zinc ion binding;GO:0046872//metal ion binding	GO:0043045//DNA methylation involved in embryo development;GO:0071514//genetic imprinting	--
1	63346227	63346776	MergePeak_488	ENSMUSG00000027520	+	63312424	63353735	cds	ENSMUSG00000027520	Zdbf2	zinc finger, DBF-type containing 2 [Source:MGI Symbol;Acc:MGI:1921134]	-	-	-	-	GO:0005575//cellular_component;GO:0005634//nucleus	GO:0003674//molecular_function;GO:0003676//nucleic acid binding;GO:0008270//zinc ion binding;GO:0046872//metal ion binding	GO:0043045//DNA methylation involved in embryo development;GO:0071514//genetic imprinting	--
1	63346877	63347151	MergePeak_489	ENSMUSG00000027520	+	63312424	63353735	cds	ENSMUSG00000027520	Zdbf2	zinc finger, DBF-type containing 2 [Source:MGI Symbol;Acc:MGI:1921134]	-	-	-	-	GO:0005575//cellular_component;GO:0005634//nucleus	GO:0003674//molecular_function;GO:0003676//nucleic acid binding;GO:0008270//zinc ion binding;GO:0046872//metal ion binding	GO:0043045//DNA methylation involved in embryo development;GO:0071514//genetic imprinting	--
1	63347227	63347501	MergePeak_490	ENSMUSG00000027520	+	63312424	63353735	cds	ENSMUSG00000027520	Zdbf2	zinc finger, DBF-type containing 2 [Source:MGI Symbol;Acc:MGI:1921134]	-	-	-	-	GO:0005575//cellular_component;GO:0005634//nucleus	GO:0003674//molecular_function;GO:0003676//nucleic acid binding;GO:0008270//zinc ion binding;GO:0046872//metal ion binding	GO:0043045//DNA methylation involved in embryo development;GO:0071514//genetic imprinting	--
1	63347677	63347951	MergePeak_492	ENSMUSG00000027520	+	63312424	63353735	cds	ENSMUSG00000027520	Zdbf2	zinc finger, DBF-type containing 2 [Source:MGI Symbol;Acc:MGI:1921134]	-	-	-	-	GO:0005575//cellular_component;GO:0005634//nucleus	GO:0003674//molecular_function;GO:0003676//nucleic acid binding;GO:0008270//zinc ion binding;GO:0046872//metal ion binding	GO:0043045//DNA methylation involved in embryo development;GO:0071514//genetic imprinting	--
1	63348177	63348376	MergePeak_493	ENSMUSG00000027520	+	63312424	63353735	cds	ENSMUSG00000027520	Zdbf2	zinc finger, DBF-type containing 2 [Source:MGI Symbol;Acc:MGI:1921134]	-	-	-	-	GO:0005575//cellular_component;GO:0005634//nucleus	GO:0003674//molecular_function;GO:0003676//nucleic acid binding;GO:0008270//zinc ion binding;GO:0046872//metal ion binding	GO:0043045//DNA methylation involved in embryo development;GO:0071514//genetic imprinting	--
1	63348927	63349351	MergePeak_494	ENSMUSG00000027520	+	63312424	63353735	3utr,cds,stop_codon	ENSMUSG00000027520	Zdbf2	zinc finger, DBF-type containing 2 [Source:MGI Symbol;Acc:MGI:1921134]	-	-	-	-	GO:0005575//cellular_component;GO:0005634//nucleus	GO:0003674//molecular_function;GO:0003676//nucleic acid binding;GO:0008270//zinc ion binding;GO:0046872//metal ion binding	GO:0043045//DNA methylation involved in embryo development;GO:0071514//genetic imprinting	--
1	63351977	63352126	MergePeak_495	ENSMUSG00000027520	+	63312424	63353735	3utr	ENSMUSG00000027520	Zdbf2	zinc finger, DBF-type containing 2 [Source:MGI Symbol;Acc:MGI:1921134]	-	-	-	-	GO:0005575//cellular_component;GO:0005634//nucleus	GO:0003674//molecular_function;GO:0003676//nucleic acid binding;GO:0008270//zinc ion binding;GO:0046872//metal ion binding	GO:0043045//DNA methylation involved in embryo development;GO:0071514//genetic imprinting	--
1	63631835	63632109	MergePeak_497	ENSMUSG00000025964	+	63485054	63635435	3utr,stop_codon	ENSMUSG00000025964	Adam23	a disintegrin and metallopeptidase domain 23 [Source:MGI Symbol;Acc:MGI:1345162]	-	-	-	-	GO:0005576//extracellular region;GO:0005886//plasma membrane;GO:0016020//membrane;GO:0016021//integral component of membrane;GO:0098978//glutamatergic synapse;GO:0099056//integral component of presynaptic membrane	GO:0004222//metalloendopeptidase activity;GO:0005515//protein binding;GO:0008237//metallopeptidase activity	GO:0006508//proteolysis;GO:0007155//cell adhesion;GO:1990830//cellular response to leukemia inhibitory factor	--
1	63632460	63632684	MergePeak_499	ENSMUSG00000025964	+	63485054	63635435	3utr	ENSMUSG00000025964	Adam23	a disintegrin and metallopeptidase domain 23 [Source:MGI Symbol;Acc:MGI:1345162]	-	-	-	-	GO:0005576//extracellular region;GO:0005886//plasma membrane;GO:0016020//membrane;GO:0016021//integral component of membrane;GO:0098978//glutamatergic synapse;GO:0099056//integral component of presynaptic membrane	GO:0004222//metalloendopeptidase activity;GO:0005515//protein binding;GO:0008237//metallopeptidase activity	GO:0006508//proteolysis;GO:0007155//cell adhesion;GO:1990830//cellular response to leukemia inhibitory factor	--
1	63770856	63771330	MergePeak_502	ENSMUSG00000025962	+	63769773	63793814	cds	ENSMUSG00000025962	Fastkd2	FAST kinase domains 2 [Source:MGI Symbol;Acc:MGI:1922869]	-	-	-	-	GO:0005739//mitochondrion;GO:0005759//mitochondrial matrix;GO:0035770//ribonucleoprotein granule;GO:0042645//mitochondrial nucleoid	GO:0003723//RNA binding;GO:0019843//rRNA binding	GO:0000963//mitochondrial RNA processing;GO:0006396//RNA processing;GO:0006915//apoptotic process;GO:0032543//mitochondrial translation;GO:0042254//ribosome biogenesis;GO:0044528//regulation of mitochondrial mRNA stability;GO:0070131//positive regulation of mitochondrial translation;GO:1902775//mitochondrial large ribosomal subunit assembly	--
1	64072131	64072530	MergePeak_504	ENSMUSG00000025959	-	64068606	64160650	3utr	ENSMUSG00000025959	Klf7	Kruppel-like factor 7 (ubiquitous) [Source:MGI Symbol;Acc:MGI:1935151]	-	-	-	-	GO:0005634//nucleus;GO:0005654//nucleoplasm;GO:0005829//cytosol	GO:0000978//RNA polymerase II cis-regulatory region sequence-specific DNA binding;GO:0000981//DNA-binding transcription factor activity, RNA polymerase II-specific;GO:0001228//DNA-binding transcription activator activity, RNA polymerase II-specific;GO:0003677//DNA binding;GO:0003700//DNA-binding transcription factor activity;GO:0005515//protein binding;GO:0046872//metal ion binding	GO:0000122//negative regulation of transcription by RNA polymerase II;GO:0006357//regulation of transcription by RNA polymerase II;GO:0007409//axonogenesis;GO:0007411//axon guidance;GO:0042593//glucose homeostasis;GO:0045604//regulation of epidermal cell differentiation;GO:0045893//positive regulation of transcription, DNA-templated;GO:0045944//positive regulation of transcription by RNA polymera…	zf-C2H2
1	64072831	64073205	MergePeak_505	ENSMUSG00000025959	-	64068606	64160650	3utr	ENSMUSG00000025959	Klf7	Kruppel-like factor 7 (ubiquitous) [Source:MGI Symbol;Acc:MGI:1935151]	-	-	-	-	GO:0005634//nucleus;GO:0005654//nucleoplasm;GO:0005829//cytosol	GO:0000978//RNA polymerase II cis-regulatory region sequence-specific DNA binding;GO:0000981//DNA-binding transcription factor activity, RNA polymerase II-specific;GO:0001228//DNA-binding transcription activator activity, RNA polymerase II-specific;GO:0003677//DNA binding;GO:0003700//DNA-binding transcription factor activity;GO:0005515//protein binding;GO:0046872//metal ion binding	GO:0000122//negative regulation of transcription by RNA polymerase II;GO:0006357//regulation of transcription by RNA polymerase II;GO:0007409//axonogenesis;GO:0007411//axon guidance;GO:0042593//glucose homeostasis;GO:0045604//regulation of epidermal cell differentiation;GO:0045893//positive regulation of transcription, DNA-templated;GO:0045944//positive regulation of transcription by RNA polymera…	zf-C2H2
1	64073456	64074280	MergePeak_506	ENSMUSG00000025959	-	64068606	64160650	3utr	ENSMUSG00000025959	Klf7	Kruppel-like factor 7 (ubiquitous) [Source:MGI Symbol;Acc:MGI:1935151]	-	-	-	-	GO:0005634//nucleus;GO:0005654//nucleoplasm;GO:0005829//cytosol	GO:0000978//RNA polymerase II cis-regulatory region sequence-specific DNA binding;GO:0000981//DNA-binding transcription factor activity, RNA polymerase II-specific;GO:0001228//DNA-binding transcription activator activity, RNA polymerase II-specific;GO:0003677//DNA binding;GO:0003700//DNA-binding transcription factor activity;GO:0005515//protein binding;GO:0046872//metal ion binding	GO:0000122//negative regulation of transcription by RNA polymerase II;GO:0006357//regulation of transcription by RNA polymerase II;GO:0007409//axonogenesis;GO:0007411//axon guidance;GO:0042593//glucose homeostasis;GO:0045604//regulation of epidermal cell differentiation;GO:0045893//positive regulation of transcription, DNA-templated;GO:0045944//positive regulation of transcription by RNA polymera…	zf-C2H2
1	64074506	64074830	MergePeak_508	ENSMUSG00000025959	-	64068606	64160650	3utr,stop_codon	ENSMUSG00000025959	Klf7	Kruppel-like factor 7 (ubiquitous) [Source:MGI Symbol;Acc:MGI:1935151]	-	-	-	-	GO:0005634//nucleus;GO:0005654//nucleoplasm;GO:0005829//cytosol	GO:0000978//RNA polymerase II cis-regulatory region sequence-specific DNA binding;GO:0000981//DNA-binding transcription factor activity, RNA polymerase II-specific;GO:0001228//DNA-binding transcription activator activity, RNA polymerase II-specific;GO:0003677//DNA binding;GO:0003700//DNA-binding transcription factor activity;GO:0005515//protein binding;GO:0046872//metal ion binding	GO:0000122//negative regulation of transcription by RNA polymerase II;GO:0006357//regulation of transcription by RNA polymerase II;GO:0007409//axonogenesis;GO:0007411//axon guidance;GO:0042593//glucose homeostasis;GO:0045604//regulation of epidermal cell differentiation;GO:0045893//positive regulation of transcription, DNA-templated;GO:0045944//positive regulation of transcription by RNA polymera…	zf-C2H2
1	64117911	64160275	MergePeak_509	ENSMUSG00000025959	-	64068606	64160650	5utr,cds,start_codon,ncrna	ENSMUSG00000025959	Klf7	Kruppel-like factor 7 (ubiquitous) [Source:MGI Symbol;Acc:MGI:1935151]	-	-	-	-	GO:0005634//nucleus;GO:0005654//nucleoplasm;GO:0005829//cytosol	GO:0000978//RNA polymerase II cis-regulatory region sequence-specific DNA binding;GO:0000981//DNA-binding transcription factor activity, RNA polymerase II-specific;GO:0001228//DNA-binding transcription activator activity, RNA polymerase II-specific;GO:0003677//DNA binding;GO:0003700//DNA-binding transcription factor activity;GO:0005515//protein binding;GO:0046872//metal ion binding	GO:0000122//negative regulation of transcription by RNA polymerase II;GO:0006357//regulation of transcription by RNA polymerase II;GO:0007409//axonogenesis;GO:0007411//axon guidance;GO:0042593//glucose homeostasis;GO:0045604//regulation of epidermal cell differentiation;GO:0045893//positive regulation of transcription, DNA-templated;GO:0045944//positive regulation of transcription by RNA polymera…	zf-C2H2
1	64117911	64160275	MergePeak_509	ENSMUSG00000086836	+	64117813	64129941	-,ncrna
1	64636423	64637047	MergePeak_510	ENSMUSG00000025958	+	64571978	64643707	3utr,cds,stop_codon	ENSMUSG00000025958	Creb1	cAMP responsive element binding protein 1 [Source:MGI Symbol;Acc:MGI:88494]	Environmental Information Processing;Human Diseases;Human Diseases;Human Diseases;Human Diseases;Human Diseases;Human Diseases;Organismal Systems;Human Diseases;Human Diseases;Environmental Information Processing;Human Diseases;Human Diseases;Environmental Information Processing;Human Diseases;Human Diseases;Organismal Systems;Organismal Systems;Organismal Systems;Organismal Systems;Organismal Sy…	Signal transduction;Infectious disease: viral;Neurodegenerative disease;Infectious disease: bacterial;Neurodegenerative disease;Infectious disease: viral;Infectious disease: viral;Environmental adaptation;Infectious disease: viral;Cancer: overview;Signal transduction;Cancer: overview;Substance dependence;Signal transduction;Infectious disease: viral;Endocrine and metabolic disease;Circulatory sys…	ko04151//PI3K-Akt signaling pathway;ko05165//Human papillomavirus infection;ko05016//Huntington disease;ko05152//Tuberculosis;ko05020//Prion disease;ko05163//Human cytomegalovirus infection;ko05166//Human T-cell leukemia virus 1 infection;ko04714//Thermogenesis;ko05167//Kaposi sarcoma-associated herpesvirus infection;ko05203//Viral carcinogenesis;ko04024//cAMP signaling pathway;ko05207//Chemical …	K05870;K05870;K05870;K05870;K05870;K05870;K05870;K05870;K05870;K05870;K05870;K05870;K05870;K05870;K05870;K05870;K05870;K05870;K05870;K05870;K05870;K05870;K05870;K05870;K05870;K05870;K05870;K05870;K05870;K05870;K05870;K05870;K05870;K05870;K05870;K05870;K05870;K05870;K05870;K05870;K05870;K05870	GO:0000785//chromatin;GO:0000791//euchromatin;GO:0005634//nucleus;GO:0005654//nucleoplasm;GO:0005667//transcription regulator complex;GO:0005739//mitochondrion;GO:0005759//mitochondrial matrix;GO:0030424//axon;GO:0090575//RNA polymerase II transcription regulator complex;GO:1990589//ATF4-CREB1 transcription factor complex	GO:0000976//transcription cis-regulatory region binding;GO:0000977//RNA polymerase II transcription regulatory region sequence-specific DNA binding;GO:0000978//RNA polymerase II cis-regulatory region sequence-specific DNA binding;GO:0000981//DNA-binding transcription factor activity, RNA polymerase II-specific;GO:0001223//transcription coactivator binding;GO:0001228//DNA-binding transcription act…	GO:0006355//regulation of transcription, DNA-templated;GO:0006357//regulation of transcription by RNA polymerase II;GO:0006366//transcription by RNA polymerase II;GO:0006468//protein phosphorylation;GO:0007179//transforming growth factor beta receptor signaling pathway;GO:0007409//axonogenesis;GO:0007595//lactation;GO:0007613//memory;GO:0007623//circadian rhythm;GO:0008361//regulation of cell siz…	TF_bZIP
1	64646607	64647131	MergePeak_514	ENSMUSG00000025956	-	64645639	64656327	3utr,cds,stop_codon	ENSMUSG00000025956	Mettl21a	methyltransferase like 21A [Source:MGI Symbol;Acc:MGI:1914349]	-	-	-	-	GO:0005737//cytoplasm;GO:0005829//cytosol;GO:0032991//protein-containing complex	GO:0008168//methyltransferase activity;GO:0008276//protein methyltransferase activity;GO:0016279//protein-lysine N-methyltransferase activity;GO:0016740//transferase activity;GO:0030544//Hsp70 protein binding;GO:0031072//heat shock protein binding;GO:0051117//ATPase binding	GO:0006479//protein methylation;GO:0018022//peptidyl-lysine methylation;GO:0032259//methylation	--
1	64769892	64770141	MergePeak_517	ENSMUSG00000045005	-	64769717	64776910	3utr	ENSMUSG00000045005	Fzd5	frizzled class receptor 5 [Source:MGI Symbol;Acc:MGI:108571]	Human Diseases;Human Diseases;Human Diseases;Human Diseases;Human Diseases;Human Diseases;Environmental Information Processing;Human Diseases;Environmental Information Processing;Environmental Information Processing;Human Diseases;Human Diseases;Cellular Processes;Organismal Systems;Human Diseases	Cancer: overview;Neurodegenerative disease;Neurodegenerative disease;Infectious disease: viral;Cancer: overview;Cancer: specific types;Signal transduction;Endocrine and metabolic disease;Signal transduction;Signal transduction;Cancer: specific types;Cancer: specific types;Cellular community - eukaryotes;Endocrine system;Cancer: specific types	ko05200//Pathways in cancer;ko05022//Pathways of neurodegeneration - multiple diseases;ko05010//Alzheimer disease;ko05165//Human papillomavirus infection;ko05205//Proteoglycans in cancer;ko05225//Hepatocellular carcinoma;ko04310//Wnt signaling pathway;ko04934//Cushing syndrome;ko04150//mTOR signaling pathway;ko04390//Hippo signaling pathway;ko05226//Gastric cancer;ko05224//Breast cancer;ko04550//…	K02375;K02375;K02375;K02375;K02375;K02375;K02375;K02375;K02375;K02375;K02375;K02375;K02375;K02375;K02375	GO:0000139//Golgi membrane;GO:0005769//early endosome;GO:0005794//Golgi apparatus;GO:0005886//plasma membrane;GO:0005887//integral component of plasma membrane;GO:0005923//bicellular tight junction;GO:0009986//cell surface;GO:0016020//membrane;GO:0016021//integral component of membrane;GO:0030054//cell junction;GO:0030424//axon;GO:0030425//dendrite;GO:0042995//cell projection;GO:0043204//perikary…	GO:0001540//amyloid-beta binding;GO:0004888//transmembrane signaling receptor activity;GO:0004930//G protein-coupled receptor activity;GO:0005515//protein binding;GO:0008289//lipid binding;GO:0017147//Wnt-protein binding;GO:0019901//protein kinase binding;GO:0031625//ubiquitin protein ligase binding;GO:0042813//Wnt-activated receptor activity;GO:0044877//protein-containing complex binding	GO:0000578//embryonic axis specification;GO:0001525//angiogenesis;GO:0001944//vasculature development;GO:0002071//glandular epithelial cell maturation;GO:0002726//positive regulation of T cell cytokine production;GO:0007165//signal transduction;GO:0007166//cell surface receptor signaling pathway;GO:0007186//G protein-coupled receptor signaling pathway;GO:0008285//negative regulation of cell popul…	--
1	64774067	64774891	MergePeak_519	ENSMUSG00000045005	-	64769717	64776910	cds,stop_codon	ENSMUSG00000045005	Fzd5	frizzled class receptor 5 [Source:MGI Symbol;Acc:MGI:108571]	Human Diseases;Human Diseases;Human Diseases;Human Diseases;Human Diseases;Human Diseases;Environmental Information Processing;Human Diseases;Environmental Information Processing;Environmental Information Processing;Human Diseases;Human Diseases;Cellular Processes;Organismal Systems;Human Diseases	Cancer: overview;Neurodegenerative disease;Neurodegenerative disease;Infectious disease: viral;Cancer: overview;Cancer: specific types;Signal transduction;Endocrine and metabolic disease;Signal transduction;Signal transduction;Cancer: specific types;Cancer: specific types;Cellular community - eukaryotes;Endocrine system;Cancer: specific types	ko05200//Pathways in cancer;ko05022//Pathways of neurodegeneration - multiple diseases;ko05010//Alzheimer disease;ko05165//Human papillomavirus infection;ko05205//Proteoglycans in cancer;ko05225//Hepatocellular carcinoma;ko04310//Wnt signaling pathway;ko04934//Cushing syndrome;ko04150//mTOR signaling pathway;ko04390//Hippo signaling pathway;ko05226//Gastric cancer;ko05224//Breast cancer;ko04550//…	K02375;K02375;K02375;K02375;K02375;K02375;K02375;K02375;K02375;K02375;K02375;K02375;K02375;K02375;K02375	GO:0000139//Golgi membrane;GO:0005769//early endosome;GO:0005794//Golgi apparatus;GO:0005886//plasma membrane;GO:0005887//integral component of plasma membrane;GO:0005923//bicellular tight junction;GO:0009986//cell surface;GO:0016020//membrane;GO:0016021//integral component of membrane;GO:0030054//cell junction;GO:0030424//axon;GO:0030425//dendrite;GO:0042995//cell projection;GO:0043204//perikary…	GO:0001540//amyloid-beta binding;GO:0004888//transmembrane signaling receptor activity;GO:0004930//G protein-coupled receptor activity;GO:0005515//protein binding;GO:0008289//lipid binding;GO:0017147//Wnt-protein binding;GO:0019901//protein kinase binding;GO:0031625//ubiquitin protein ligase binding;GO:0042813//Wnt-activated receptor activity;GO:0044877//protein-containing complex binding	GO:0000578//embryonic axis specification;GO:0001525//angiogenesis;GO:0001944//vasculature development;GO:0002071//glandular epithelial cell maturation;GO:0002726//positive regulation of T cell cytokine production;GO:0007165//signal transduction;GO:0007166//cell surface receptor signaling pathway;GO:0007186//G protein-coupled receptor signaling pathway;GO:0008285//negative regulation of cell popul…	--
1	64775792	64775991	MergePeak_520	ENSMUSG00000045005	-	64769717	64776910	5utr,start_codon	ENSMUSG00000045005	Fzd5	frizzled class receptor 5 [Source:MGI Symbol;Acc:MGI:108571]	Human Diseases;Human Diseases;Human Diseases;Human Diseases;Human Diseases;Human Diseases;Environmental Information Processing;Human Diseases;Environmental Information Processing;Environmental Information Processing;Human Diseases;Human Diseases;Cellular Processes;Organismal Systems;Human Diseases	Cancer: overview;Neurodegenerative disease;Neurodegenerative disease;Infectious disease: viral;Cancer: overview;Cancer: specific types;Signal transduction;Endocrine and metabolic disease;Signal transduction;Signal transduction;Cancer: specific types;Cancer: specific types;Cellular community - eukaryotes;Endocrine system;Cancer: specific types	ko05200//Pathways in cancer;ko05022//Pathways of neurodegeneration - multiple diseases;ko05010//Alzheimer disease;ko05165//Human papillomavirus infection;ko05205//Proteoglycans in cancer;ko05225//Hepatocellular carcinoma;ko04310//Wnt signaling pathway;ko04934//Cushing syndrome;ko04150//mTOR signaling pathway;ko04390//Hippo signaling pathway;ko05226//Gastric cancer;ko05224//Breast cancer;ko04550//…	K02375;K02375;K02375;K02375;K02375;K02375;K02375;K02375;K02375;K02375;K02375;K02375;K02375;K02375;K02375	GO:0000139//Golgi membrane;GO:0005769//early endosome;GO:0005794//Golgi apparatus;GO:0005886//plasma membrane;GO:0005887//integral component of plasma membrane;GO:0005923//bicellular tight junction;GO:0009986//cell surface;GO:0016020//membrane;GO:0016021//integral component of membrane;GO:0030054//cell junction;GO:0030424//axon;GO:0030425//dendrite;GO:0042995//cell projection;GO:0043204//perikary…	GO:0001540//amyloid-beta binding;GO:0004888//transmembrane signaling receptor activity;GO:0004930//G protein-coupled receptor activity;GO:0005515//protein binding;GO:0008289//lipid binding;GO:0017147//Wnt-protein binding;GO:0019901//protein kinase binding;GO:0031625//ubiquitin protein ligase binding;GO:0042813//Wnt-activated receptor activity;GO:0044877//protein-containing complex binding	GO:0000578//embryonic axis specification;GO:0001525//angiogenesis;GO:0001944//vasculature development;GO:0002071//glandular epithelial cell maturation;GO:0002726//positive regulation of T cell cytokine production;GO:0007165//signal transduction;GO:0007166//cell surface receptor signaling pathway;GO:0007186//G protein-coupled receptor signaling pathway;GO:0008285//negative regulation of cell popul…	--
1	64831500	64831799	MergePeak_522	ENSMUSG00000051344	-	64828280	64995983	3utr	ENSMUSG00000051344	Plekhm3	pleckstrin homology domain containing, family M, member 3 [Source:MGI Symbol;Acc:MGI:2443627]	-	-	-	-	GO:0005737//cytoplasm;GO:0005794//Golgi apparatus;GO:0005886//plasma membrane;GO:0016020//membrane	GO:0005515//protein binding;GO:0046872//metal ion binding	GO:0045445//myoblast differentiation	--
1	64833350	64833949	MergePeak_524	ENSMUSG00000051344	-	64828280	64995983	3utr	ENSMUSG00000051344	Plekhm3	pleckstrin homology domain containing, family M, member 3 [Source:MGI Symbol;Acc:MGI:2443627]	-	-	-	-	GO:0005737//cytoplasm;GO:0005794//Golgi apparatus;GO:0005886//plasma membrane;GO:0016020//membrane	GO:0005515//protein binding;GO:0046872//metal ion binding	GO:0045445//myoblast differentiation	--
1	64960878	64961502	MergePeak_526	ENSMUSG00000051344	-	64828280	64995983	cds	ENSMUSG00000051344	Plekhm3	pleckstrin homology domain containing, family M, member 3 [Source:MGI Symbol;Acc:MGI:2443627]	-	-	-	-	GO:0005737//cytoplasm;GO:0005794//Golgi apparatus;GO:0005886//plasma membrane;GO:0016020//membrane	GO:0005515//protein binding;GO:0046872//metal ion binding	GO:0045445//myoblast differentiation	--
1	64977142	64977466	MergePeak_528	ENSMUSG00000051344	-	64828280	64995983	cds,start_codon	ENSMUSG00000051344	Plekhm3	pleckstrin homology domain containing, family M, member 3 [Source:MGI Symbol;Acc:MGI:2443627]	-	-	-	-	GO:0005737//cytoplasm;GO:0005794//Golgi apparatus;GO:0005886//plasma membrane;GO:0016020//membrane	GO:0005515//protein binding;GO:0046872//metal ion binding	GO:0045445//myoblast differentiation	--
1	65067453	65067727	MergePeak_529	ENSMUSG00000025955	-	65051848	65071918	-	ENSMUSG00000025955	Akr1cl	aldo-keto reductase family 1, member C-like [Source:MGI Symbol;Acc:MGI:1918111]	Metabolism;Human Diseases;Metabolism;Metabolism;Organismal Systems;Metabolism	Global and overview maps;Cancer: overview;Lipid metabolism;Lipid metabolism;Endocrine system;Metabolism of cofactors and vitamins	ko01100//Metabolic pathways;ko05208//Chemical carcinogenesis - reactive oxygen species;ko00140//Steroid hormone biosynthesis;ko00590//Arachidonic acid metabolism;ko04913//Ovarian steroidogenesis;ko00790//Folate biosynthesis	K04119;K04119;K04119;K04119;K04119;K04119	GO:0005634//nucleus;GO:0005737//cytoplasm;GO:0005829//cytosol	GO:0001758//retinal dehydrogenase activity;GO:0004032//alditol:NADP+ 1-oxidoreductase activity;GO:0004033//aldo-keto reductase (NADP) activity;GO:0004745//NAD-retinol dehydrogenase activity;GO:0016229//steroid dehydrogenase activity;GO:0016491//oxidoreductase activity;GO:0016655//oxidoreductase activity, acting on NAD(P)H, quinone or similar compound as acceptor;GO:0018636//phenanthrene 9,10-mono…	GO:0006693//prostaglandin metabolic process;GO:0008202//steroid metabolic process;GO:0042448//progesterone metabolic process;GO:0044597//daunorubicin metabolic process;GO:0044598//doxorubicin metabolic process	--
1	65198000	65198224	MergePeak_530	ENSMUSG00000025950	-	65197775	65218340	3utr	ENSMUSG00000025950	Idh1	isocitrate dehydrogenase 1 (NADP+), soluble [Source:MGI Symbol;Acc:MGI:96413]	Metabolism;Metabolism;Cellular Processes;Metabolism;Metabolism;Human Diseases;Metabolism;Metabolism	Global and overview maps;Global and overview maps;Transport and catabolism;Global and overview maps;Metabolism of other amino acids;Cancer: overview;Carbohydrate metabolism;Global and overview maps	ko01100//Metabolic pathways;ko01200//Carbon metabolism;ko04146//Peroxisome;ko01230//Biosynthesis of amino acids;ko00480//Glutathione metabolism;ko05230//Central carbon metabolism in cancer;ko00020//Citrate cycle (TCA cycle);ko01210//2-Oxocarboxylic acid metabolism	K00031;K00031;K00031;K00031;K00031;K00031;K00031;K00031	GO:0005737//cytoplasm;GO:0005739//mitochondrion;GO:0005777//peroxisome;GO:0005829//cytosol	GO:0000287//magnesium ion binding;GO:0004448//isocitrate dehydrogenase activity;GO:0004450//isocitrate dehydrogenase (NADP+) activity;GO:0016491//oxidoreductase activity;GO:0016616//oxidoreductase activity, acting on the CH-OH group of donors, NAD or NADP as acceptor;GO:0042802//identical protein binding;GO:0042803//protein homodimerization activity;GO:0046872//metal ion binding;GO:0050661//NADP …	GO:0006097//glyoxylate cycle;GO:0006099//tricarboxylic acid cycle;GO:0006102//isocitrate metabolic process;GO:0006103//2-oxoglutarate metabolic process;GO:0006739//NADP metabolic process;GO:0006749//glutathione metabolic process;GO:0006979//response to oxidative stress;GO:0008585//female gonad development;GO:0014070//response to organic cyclic compound;GO:0048545//response to steroid hormone;GO:0…	--
1	65285496	65286345	MergePeak_534	ENSMUSG00000025949	+	65225861	65317854	cds	ENSMUSG00000025949	Pikfyve	phosphoinositide kinase, FYVE type zinc finger containing [Source:MGI Symbol;Acc:MGI:1335106]	Metabolism;Cellular Processes;Cellular Processes;Environmental Information Processing;Metabolism	Global and overview maps;Transport and catabolism;Cell motility;Signal transduction;Carbohydrate metabolism	ko01100//Metabolic pathways;ko04145//Phagosome;ko04810//Regulation of actin cytoskeleton;ko04070//Phosphatidylinositol signaling system;ko00562//Inositol phosphate metabolism	K00921;K00921;K00921;K00921;K00921	GO:0000139//Golgi membrane;GO:0005768//endosome;GO:0005829//cytosol;GO:0005911//cell-cell junction;GO:0010008//endosome membrane;GO:0012506//vesicle membrane;GO:0016020//membrane;GO:0030670//phagocytic vesicle membrane;GO:0031410//cytoplasmic vesicle;GO:0031901//early endosome membrane;GO:0031902//late endosome membrane;GO:0045121//membrane raft;GO:0048471//perinuclear region of cytoplasm	GO:0000166//nucleotide binding;GO:0000285//1-phosphatidylinositol-3-phosphate 5-kinase activity;GO:0004674//protein serine/threonine kinase activity;GO:0004712//protein serine/threonine/tyrosine kinase activity;GO:0005515//protein binding;GO:0005524//ATP binding;GO:0008270//zinc ion binding;GO:0016301//kinase activity;GO:0016307//phosphatidylinositol phosphate kinase activity;GO:0016308//1-phosph…	GO:0006612//protein targeting to membrane;GO:0006629//lipid metabolic process;GO:0016310//phosphorylation;GO:0019065//receptor-mediated endocytosis of virus by host cell;GO:0019886//antigen processing and presentation of exogenous peptide antigen via MHC class II;GO:0030593//neutrophil chemotaxis;GO:0032288//myelin assembly;GO:0032438//melanosome organization;GO:0034504//protein localization to n…	--
1	65312247	65313156	MergePeak_535	ENSMUSG00000025949	+	65225861	65317854	3utr,cds,stop_codon	ENSMUSG00000025949	Pikfyve	phosphoinositide kinase, FYVE type zinc finger containing [Source:MGI Symbol;Acc:MGI:1335106]	Metabolism;Cellular Processes;Cellular Processes;Environmental Information Processing;Metabolism	Global and overview maps;Transport and catabolism;Cell motility;Signal transduction;Carbohydrate metabolism	ko01100//Metabolic pathways;ko04145//Phagosome;ko04810//Regulation of actin cytoskeleton;ko04070//Phosphatidylinositol signaling system;ko00562//Inositol phosphate metabolism	K00921;K00921;K00921;K00921;K00921	GO:0000139//Golgi membrane;GO:0005768//endosome;GO:0005829//cytosol;GO:0005911//cell-cell junction;GO:0010008//endosome membrane;GO:0012506//vesicle membrane;GO:0016020//membrane;GO:0030670//phagocytic vesicle membrane;GO:0031410//cytoplasmic vesicle;GO:0031901//early endosome membrane;GO:0031902//late endosome membrane;GO:0045121//membrane raft;GO:0048471//perinuclear region of cytoplasm	GO:0000166//nucleotide binding;GO:0000285//1-phosphatidylinositol-3-phosphate 5-kinase activity;GO:0004674//protein serine/threonine kinase activity;GO:0004712//protein serine/threonine/tyrosine kinase activity;GO:0005515//protein binding;GO:0005524//ATP binding;GO:0008270//zinc ion binding;GO:0016301//kinase activity;GO:0016307//phosphatidylinositol phosphate kinase activity;GO:0016308//1-phosph…	GO:0006612//protein targeting to membrane;GO:0006629//lipid metabolic process;GO:0016310//phosphorylation;GO:0019065//receptor-mediated endocytosis of virus by host cell;GO:0019886//antigen processing and presentation of exogenous peptide antigen via MHC class II;GO:0030593//neutrophil chemotaxis;GO:0032288//myelin assembly;GO:0032438//melanosome organization;GO:0034504//protein localization to n…	--
1	66453090	66453264	MergePeak_538	ENSMUSG00000015222	+	66401355	66478347	cds	ENSMUSG00000015222	Map2	microtubule-associated protein 2 [Source:MGI Symbol;Acc:MGI:97175]	-	-	-	-	GO:0005737//cytoplasm;GO:0005790//smooth endoplasmic reticulum;GO:0005791//rough endoplasmic reticulum;GO:0005856//cytoskeleton;GO:0005874//microtubule;GO:0005875//microtubule associated complex;GO:0014069//postsynaptic density;GO:0015629//actin cytoskeleton;GO:0015630//microtubule cytoskeleton;GO:0030425//dendrite;GO:0032587//ruffle membrane;GO:0032839//dendrite cytoplasm;GO:0032991//protein-con…	GO:0002162//dystroglycan binding;GO:0003779//actin binding;GO:0005515//protein binding;GO:0005516//calmodulin binding;GO:0005519//cytoskeletal regulatory protein binding;GO:0008017//microtubule binding;GO:0015631//tubulin binding;GO:0019901//protein kinase binding	GO:0000226//microtubule cytoskeleton organization;GO:0001578//microtubule bundle formation;GO:0007026//negative regulation of microtubule depolymerization;GO:0007409//axonogenesis;GO:0016358//dendrite development;GO:0021954//central nervous system neuron development;GO:0030010//establishment of cell polarity;GO:0030517//negative regulation of axon extension;GO:0031115//negative regulation of micr…	--
1	66478315	66478539	MergePeak_540	ENSMUSG00000015222	+	66401355	66478347	3utr,stop_codon	ENSMUSG00000015222	Map2	microtubule-associated protein 2 [Source:MGI Symbol;Acc:MGI:97175]	-	-	-	-	GO:0005737//cytoplasm;GO:0005790//smooth endoplasmic reticulum;GO:0005791//rough endoplasmic reticulum;GO:0005856//cytoskeleton;GO:0005874//microtubule;GO:0005875//microtubule associated complex;GO:0014069//postsynaptic density;GO:0015629//actin cytoskeleton;GO:0015630//microtubule cytoskeleton;GO:0030425//dendrite;GO:0032587//ruffle membrane;GO:0032839//dendrite cytoplasm;GO:0032991//protein-con…	GO:0002162//dystroglycan binding;GO:0003779//actin binding;GO:0005515//protein binding;GO:0005516//calmodulin binding;GO:0005519//cytoskeletal regulatory protein binding;GO:0008017//microtubule binding;GO:0015631//tubulin binding;GO:0019901//protein kinase binding	GO:0000226//microtubule cytoskeleton organization;GO:0001578//microtubule bundle formation;GO:0007026//negative regulation of microtubule depolymerization;GO:0007409//axonogenesis;GO:0016358//dendrite development;GO:0021954//central nervous system neuron development;GO:0030010//establishment of cell polarity;GO:0030517//negative regulation of axon extension;GO:0031115//negative regulation of micr…	--
1	66734720	66734919	MergePeak_543	ENSMUSG00000055567	+	66507526	66738307	3utr,cds,stop_codon	ENSMUSG00000055567	Unc80	unc-80, NALCN activator [Source:MGI Symbol;Acc:MGI:2652882]	-	-	-	-	-	-	-	--
1	66740390	66740788	MergePeak_545	ENSMUSG00000026005	+	66739990	66758964	cds	ENSMUSG00000026005	Rpe	ribulose-5-phosphate-3-epimerase [Source:MGI Symbol;Acc:MGI:1913896]	Metabolism;Metabolism;Metabolism;Metabolism;Metabolism	Global and overview maps;Global and overview maps;Global and overview maps;Carbohydrate metabolism;Carbohydrate metabolism	ko01100//Metabolic pathways;ko01200//Carbon metabolism;ko01230//Biosynthesis of amino acids;ko00040//Pentose and glucuronate interconversions;ko00030//Pentose phosphate pathway	K01783;K01783;K01783;K01783;K01783	GO:0005829//cytosol;GO:0016020//membrane;GO:0016021//integral component of membrane;GO:0043231//intracellular membrane-bounded organelle	GO:0004750//ribulose-phosphate 3-epimerase activity;GO:0016853//isomerase activity;GO:0016857//racemase and epimerase activity, acting on carbohydrates and derivatives;GO:0030246//carbohydrate binding;GO:0042802//identical protein binding;GO:0042803//protein homodimerization activity;GO:0046872//metal ion binding;GO:0048029//monosaccharide binding	GO:0005975//carbohydrate metabolic process;GO:0006098//pentose-phosphate shunt;GO:0009052//pentose-phosphate shunt, non-oxidative branch;GO:0044262//cellular carbohydrate metabolic process	--
1	66840456	66840880	MergePeak_547	ENSMUSG00000026004	-	66758522	66856705	cds	ENSMUSG00000026004	Kansl1l	KAT8 regulatory NSL complex subunit 1-like [Source:MGI Symbol;Acc:MGI:1915941]	-	-	-	-	GO:0000123//histone acetyltransferase complex;GO:0044545//NSL complex	GO:0003674//molecular_function;GO:0035035//histone acetyltransferase binding	GO:0008150//biological_process	--
1	66840981	66841230	MergePeak_548	ENSMUSG00000026004	-	66758522	66856705	cds,start_codon	ENSMUSG00000026004	Kansl1l	KAT8 regulatory NSL complex subunit 1-like [Source:MGI Symbol;Acc:MGI:1915941]	-	-	-	-	GO:0000123//histone acetyltransferase complex;GO:0044545//NSL complex	GO:0003674//molecular_function;GO:0035035//histone acetyltransferase binding	GO:0008150//biological_process	--
1	71069457	71069731	MergePeak_551	ENSMUSG00000026196	-	71066657	71142305	3utr,cds,stop_codon	ENSMUSG00000026196	Bard1	BRCA1 associated RING domain 1 [Source:MGI Symbol;Acc:MGI:1328361]	Genetic Information Processing	Replication and repair	ko03440//Homologous recombination	K10683	GO:0000152//nuclear ubiquitin ligase complex;GO:0005634//nucleus;GO:0005654//nucleoplasm;GO:0005737//cytoplasm;GO:0016607//nuclear speck;GO:0031436//BRCA1-BARD1 complex;GO:0036464//cytoplasmic ribonucleoprotein granule;GO:0043231//intracellular membrane-bounded organelle;GO:0070531//BRCA1-A complex;GO:0070532//BRCA1-B complex;GO:0070533//BRCA1-C complex	GO:0003723//RNA binding;GO:0004842//ubiquitin-protein transferase activity;GO:0005515//protein binding;GO:0016740//transferase activity;GO:0042803//protein homodimerization activity;GO:0046872//metal ion binding;GO:0046982//protein heterodimerization activity	GO:0000209//protein polyubiquitination;GO:0006281//DNA repair;GO:0006282//regulation of DNA repair;GO:0006974//cellular response to DNA damage stimulus;GO:0016567//protein ubiquitination;GO:0035518//histone H2A monoubiquitination;GO:0035825//homologous recombination;GO:0042325//regulation of phosphorylation;GO:0043065//positive regulation of apoptotic process;GO:0043066//negative regulation of ap…	--
1	71113985	71114459	MergePeak_552	ENSMUSG00000026196	-	71066657	71142305	cds	ENSMUSG00000026196	Bard1	BRCA1 associated RING domain 1 [Source:MGI Symbol;Acc:MGI:1328361]	Genetic Information Processing	Replication and repair	ko03440//Homologous recombination	K10683	GO:0000152//nuclear ubiquitin ligase complex;GO:0005634//nucleus;GO:0005654//nucleoplasm;GO:0005737//cytoplasm;GO:0016607//nuclear speck;GO:0031436//BRCA1-BARD1 complex;GO:0036464//cytoplasmic ribonucleoprotein granule;GO:0043231//intracellular membrane-bounded organelle;GO:0070531//BRCA1-A complex;GO:0070532//BRCA1-B complex;GO:0070533//BRCA1-C complex	GO:0003723//RNA binding;GO:0004842//ubiquitin-protein transferase activity;GO:0005515//protein binding;GO:0016740//transferase activity;GO:0042803//protein homodimerization activity;GO:0046872//metal ion binding;GO:0046982//protein heterodimerization activity	GO:0000209//protein polyubiquitination;GO:0006281//DNA repair;GO:0006282//regulation of DNA repair;GO:0006974//cellular response to DNA damage stimulus;GO:0016567//protein ubiquitination;GO:0035518//histone H2A monoubiquitination;GO:0035825//homologous recombination;GO:0042325//regulation of phosphorylation;GO:0043065//positive regulation of apoptotic process;GO:0043066//negative regulation of ap…	--
1	71618271	71618470	MergePeak_553	ENSMUSG00000026192	+	71596309	71618790	3utr	ENSMUSG00000026192	Atic	5-aminoimidazole-4-carboxamide ribonucleotide formyltransferase/IMP cyclohydrolase [Source:MGI Symbol;Acc:MGI:1351352]	Metabolism;Metabolism;Human Diseases;Metabolism	Global and overview maps;Nucleotide metabolism;Drug resistance: antineoplastic;Metabolism of cofactors and vitamins	ko01100//Metabolic pathways;ko00230//Purine metabolism;ko01523//Antifolate resistance;ko00670//One carbon pool by folate	K00602;K00602;K00602;K00602	GO:0005739//mitochondrion;GO:0005829//cytosol;GO:0005886//plasma membrane	GO:0003824//catalytic activity;GO:0003937//IMP cyclohydrolase activity;GO:0004643//phosphoribosylaminoimidazolecarboxamide formyltransferase activity;GO:0016740//transferase activity;GO:0016787//hydrolase activity;GO:0042803//protein homodimerization activity	GO:0003360//brainstem development;GO:0006164//purine nucleotide biosynthetic process;GO:0006177//GMP biosynthetic process;GO:0006189//'de novo' IMP biosynthetic process;GO:0008152//metabolic process;GO:0009116//nucleoside metabolic process;GO:0009259//ribonucleotide metabolic process;GO:0010035//response to inorganic substance;GO:0021549//cerebellum development;GO:0021987//cerebral cortex develop…	--
1	71679596	71681225	MergePeak_559	ENSMUSG00000026193	-	71624683	71692334	cds	ENSMUSG00000026193	Fn1	fibronectin 1 [Source:MGI Symbol;Acc:MGI:95566]	Human Diseases;Environmental Information Processing;Human Diseases;Human Diseases;Human Diseases;Cellular Processes;Human Diseases;Cellular Processes;Human Diseases;Human Diseases;Environmental Information Processing;Human Diseases	Cancer: overview;Signal transduction;Infectious disease: viral;Infectious disease: bacterial;Infectious disease: parasitic;Cell motility;Cancer: overview;Cellular community - eukaryotes;Endocrine and metabolic disease;Cancer: specific types;Signaling molecules and interaction;Infectious disease: bacterial	ko05200//Pathways in cancer;ko04151//PI3K-Akt signaling pathway;ko05165//Human papillomavirus infection;ko05135//Yersinia infection;ko05146//Amoebiasis;ko04810//Regulation of actin cytoskeleton;ko05205//Proteoglycans in cancer;ko04510//Focal adhesion;ko04933//AGE-RAGE signaling pathway in diabetic complications;ko05222//Small cell lung cancer;ko04512//ECM-receptor interaction;ko05100//Bacterial i…	K05717;K05717;K05717;K05717;K05717;K05717;K05717;K05717;K05717;K05717;K05717;K05717	GO:0005576//extracellular region;GO:0005577//fibrinogen complex;GO:0005604//basement membrane;GO:0005615//extracellular space;GO:0005793//endoplasmic reticulum-Golgi intermediate compartment;GO:0016324//apical plasma membrane;GO:0031012//extracellular matrix;GO:0062023//collagen-containing extracellular matrix;GO:0070062//extracellular exosome;GO:0110165//cellular anatomical entity	GO:0002020//protease binding;GO:0005102//signaling receptor binding;GO:0005178//integrin binding;GO:0005201//extracellular matrix structural constituent;GO:0005515//protein binding;GO:0008022//protein C-terminus binding;GO:0008201//heparin binding;GO:0016504//peptidase activator activity;GO:0019899//enzyme binding;GO:0042802//identical protein binding;GO:0043394//proteoglycan binding;GO:0045340//…	GO:0001525//angiogenesis;GO:0001775//cell activation;GO:0001932//regulation of protein phosphorylation;GO:0006953//acute-phase response;GO:0007044//cell-substrate junction assembly;GO:0007155//cell adhesion;GO:0007160//cell-matrix adhesion;GO:0007161//calcium-independent cell-matrix adhesion;GO:0007229//integrin-mediated signaling pathway;GO:0007399//nervous system development;GO:0007507//heart d…	--
1	72199051	72199300	MergePeak_562	ENSMUSG00000039395	-	72198601	72251466	3utr	ENSMUSG00000039395	Mreg	melanoregulin [Source:MGI Symbol;Acc:MGI:2151839]	-	-	-	-	GO:0005764//lysosome;GO:0005765//lysosomal membrane;GO:0005886//plasma membrane;GO:0016020//membrane;GO:0016324//apical plasma membrane;GO:0030659//cytoplasmic vesicle membrane;GO:0031300//intrinsic component of organelle membrane;GO:0031410//cytoplasmic vesicle;GO:0031902//late endosome membrane;GO:0032991//protein-containing complex;GO:0033162//melanosome membrane;GO:0042470//melanosome	GO:0005515//protein binding;GO:0008289//lipid binding;GO:0035091//phosphatidylinositol binding	GO:0030318//melanocyte differentiation;GO:0032400//melanosome localization;GO:0032402//melanosome transport;GO:0043473//pigmentation;GO:0048066//developmental pigmentation;GO:0072385//minus-end-directed organelle transport along microtubule;GO:0090382//phagosome maturation	--
1	72199601	72199800	MergePeak_563	ENSMUSG00000039395	-	72198601	72251466	3utr	ENSMUSG00000039395	Mreg	melanoregulin [Source:MGI Symbol;Acc:MGI:2151839]	-	-	-	-	GO:0005764//lysosome;GO:0005765//lysosomal membrane;GO:0005886//plasma membrane;GO:0016020//membrane;GO:0016324//apical plasma membrane;GO:0030659//cytoplasmic vesicle membrane;GO:0031300//intrinsic component of organelle membrane;GO:0031410//cytoplasmic vesicle;GO:0031902//late endosome membrane;GO:0032991//protein-containing complex;GO:0033162//melanosome membrane;GO:0042470//melanosome	GO:0005515//protein binding;GO:0008289//lipid binding;GO:0035091//phosphatidylinositol binding	GO:0030318//melanocyte differentiation;GO:0032400//melanosome localization;GO:0032402//melanosome transport;GO:0043473//pigmentation;GO:0048066//developmental pigmentation;GO:0072385//minus-end-directed organelle transport along microtubule;GO:0090382//phagosome maturation	--
1	72276177	72294449	MergePeak_564	ENSMUSG00000121277	+	72275642	72305891	-,ncrna
1	72276177	72294449	MergePeak_564	MSTRG.607	+	72275927	72284234	-,ncrna
1	72276177	72294449	MergePeak_564	MSTRG.608	+	72283330	72296947	-,ncrna
1	72340310	72340584	MergePeak_566	ENSMUSG00000026188	+	72323528	72342263	3utr,cds,stop_codon	ENSMUSG00000026188	Tmem169	transmembrane protein 169 [Source:MGI Symbol;Acc:MGI:2442781]	-	-	-	-	GO:0005575//cellular_component;GO:0016020//membrane;GO:0016021//integral component of membrane	GO:0003674//molecular_function	GO:0008150//biological_process	--
1	72340610	72341009	MergePeak_567	ENSMUSG00000026188	+	72323528	72342263	3utr,stop_codon	ENSMUSG00000026188	Tmem169	transmembrane protein 169 [Source:MGI Symbol;Acc:MGI:2442781]	-	-	-	-	GO:0005575//cellular_component;GO:0016020//membrane;GO:0016021//integral component of membrane	GO:0003674//molecular_function	GO:0008150//biological_process	--
1	72467921	72468145	MergePeak_568	ENSMUSG00000039372	-	72466271	72576089	cds,stop_codon	ENSMUSG00000039372	Marchf4	membrane associated ring-CH-type finger 4 [Source:MGI Symbol;Acc:MGI:2683550]	-	-	-	-	GO:0000139//Golgi membrane;GO:0005794//Golgi apparatus;GO:0005795//Golgi stack;GO:0005802//trans-Golgi network;GO:0016020//membrane;GO:0016021//integral component of membrane	GO:0004842//ubiquitin-protein transferase activity;GO:0008270//zinc ion binding;GO:0016740//transferase activity;GO:0046872//metal ion binding	GO:0016567//protein ubiquitination	--
1	72491660	72573936	MergePeak_569	ENSMUSG00000039372	-	72466271	72576089	cds	ENSMUSG00000039372	Marchf4	membrane associated ring-CH-type finger 4 [Source:MGI Symbol;Acc:MGI:2683550]	-	-	-	-	GO:0000139//Golgi membrane;GO:0005794//Golgi apparatus;GO:0005795//Golgi stack;GO:0005802//trans-Golgi network;GO:0016020//membrane;GO:0016021//integral component of membrane	GO:0004842//ubiquitin-protein transferase activity;GO:0008270//zinc ion binding;GO:0016740//transferase activity;GO:0046872//metal ion binding	GO:0016567//protein ubiquitination	--
1	72575162	72575361	MergePeak_570	ENSMUSG00000039372	-	72466271	72576089	5utr	ENSMUSG00000039372	Marchf4	membrane associated ring-CH-type finger 4 [Source:MGI Symbol;Acc:MGI:2683550]	-	-	-	-	GO:0000139//Golgi membrane;GO:0005794//Golgi apparatus;GO:0005795//Golgi stack;GO:0005802//trans-Golgi network;GO:0016020//membrane;GO:0016021//integral component of membrane	GO:0004842//ubiquitin-protein transferase activity;GO:0008270//zinc ion binding;GO:0016740//transferase activity;GO:0046872//metal ion binding	GO:0016567//protein ubiquitination	--
1	72625324	72630230	MergePeak_571	ENSMUSG00000039354	+	72622410	72672293	cds	ENSMUSG00000039354	Smarcal1	SWI/SNF related matrix associated, actin dependent regulator of chromatin, subfamily a-like 1 [Source:MGI Symbol;Acc:MGI:1859183]	-	-	-	-	GO:0005634//nucleus;GO:0005654//nucleoplasm;GO:0005662//DNA replication factor A complex;GO:0035861//site of double-strand break;GO:0043596//nuclear replication fork	GO:0000166//nucleotide binding;GO:0004386//helicase activity;GO:0005524//ATP binding;GO:0008094//ATP-dependent activity, acting on DNA;GO:0016787//hydrolase activity;GO:0036310//ATP-dependent DNA/DNA annealing activity;GO:0140658//ATP-dependent chromatin remodeler activity	GO:0006281//DNA repair;GO:0006303//double-strand break repair via nonhomologous end joining;GO:0006338//chromatin remodeling;GO:0006357//regulation of transcription by RNA polymerase II;GO:0006974//cellular response to DNA damage stimulus;GO:0031297//replication fork processing;GO:0048478//replication fork protection	Others
1	72898066	72898390	MergePeak_575	ENSMUSG00000026185	-	72897091	72914043	3utr	ENSMUSG00000026185	Igfbp5	insulin-like growth factor binding protein 5 [Source:MGI Symbol;Acc:MGI:96440]	-	-	-	-	GO:0005576//extracellular region;GO:0005615//extracellular space;GO:0016942//insulin-like growth factor binding protein complex;GO:0042567//insulin-like growth factor ternary complex	GO:0001968//fibronectin binding;GO:0005520//insulin-like growth factor binding;GO:0019838//growth factor binding;GO:0031994//insulin-like growth factor I binding;GO:0031995//insulin-like growth factor II binding	GO:0001558//regulation of cell growth;GO:0001649//osteoblast differentiation;GO:0007565//female pregnancy;GO:0007568//aging;GO:0014912//negative regulation of smooth muscle cell migration;GO:0017148//negative regulation of translation;GO:0030336//negative regulation of cell migration;GO:0031069//hair follicle morphogenesis;GO:0035556//intracellular signal transduction;GO:0040008//regulation of gr…	--
1	72898791	72899715	MergePeak_577	ENSMUSG00000026185	-	72897091	72914043	3utr	ENSMUSG00000026185	Igfbp5	insulin-like growth factor binding protein 5 [Source:MGI Symbol;Acc:MGI:96440]	-	-	-	-	GO:0005576//extracellular region;GO:0005615//extracellular space;GO:0016942//insulin-like growth factor binding protein complex;GO:0042567//insulin-like growth factor ternary complex	GO:0001968//fibronectin binding;GO:0005520//insulin-like growth factor binding;GO:0019838//growth factor binding;GO:0031994//insulin-like growth factor I binding;GO:0031995//insulin-like growth factor II binding	GO:0001558//regulation of cell growth;GO:0001649//osteoblast differentiation;GO:0007565//female pregnancy;GO:0007568//aging;GO:0014912//negative regulation of smooth muscle cell migration;GO:0017148//negative regulation of translation;GO:0030336//negative regulation of cell migration;GO:0031069//hair follicle morphogenesis;GO:0035556//intracellular signal transduction;GO:0040008//regulation of gr…	--
1	72900441	72900615	MergePeak_578	ENSMUSG00000026185	-	72897091	72914043	3utr	ENSMUSG00000026185	Igfbp5	insulin-like growth factor binding protein 5 [Source:MGI Symbol;Acc:MGI:96440]	-	-	-	-	GO:0005576//extracellular region;GO:0005615//extracellular space;GO:0016942//insulin-like growth factor binding protein complex;GO:0042567//insulin-like growth factor ternary complex	GO:0001968//fibronectin binding;GO:0005520//insulin-like growth factor binding;GO:0019838//growth factor binding;GO:0031994//insulin-like growth factor I binding;GO:0031995//insulin-like growth factor II binding	GO:0001558//regulation of cell growth;GO:0001649//osteoblast differentiation;GO:0007565//female pregnancy;GO:0007568//aging;GO:0014912//negative regulation of smooth muscle cell migration;GO:0017148//negative regulation of translation;GO:0030336//negative regulation of cell migration;GO:0031069//hair follicle morphogenesis;GO:0035556//intracellular signal transduction;GO:0040008//regulation of gr…	--
1	73992345	73992919	MergePeak_586	ENSMUSG00000055322	-	73949390	74163606	cds	ENSMUSG00000055322	Tns1	tensin 1 [Source:MGI Symbol;Acc:MGI:104552]	-	-	-	-	GO:0005925//focal adhesion;GO:0030054//cell junction;GO:0030055//cell-substrate junction	GO:0003779//actin binding;GO:0005515//protein binding	GO:0007044//cell-substrate junction assembly;GO:0010761//fibroblast migration	--
1	74323070	74323373	MergePeak_589	ENSMUSG00000006299	-	74318999	74323897	cds	ENSMUSG00000006299	Aamp	angio-associated migratory protein [Source:MGI Symbol;Acc:MGI:107809]	-	-	-	-	GO:0005829//cytosol;GO:0009986//cell surface;GO:0015630//microtubule cytoskeleton;GO:0045171//intercellular bridge	GO:0005515//protein binding;GO:0008201//heparin binding	GO:0014909//smooth muscle cell migration	--
1	74328381	74328605	MergePeak_591	ENSMUSG00000006301	-	74327412	74343520	3utr,cds,stop_codon	ENSMUSG00000006301	Tmbim1	transmembrane BAX inhibitor motif containing 1 [Source:MGI Symbol;Acc:MGI:1916910]	-	-	-	-	GO:0005765//lysosomal membrane;GO:0005794//Golgi apparatus;GO:0010008//endosome membrane;GO:0016020//membrane;GO:0016021//integral component of membrane;GO:0043231//intracellular membrane-bounded organelle	GO:0005123//death receptor binding	GO:1902042//negative regulation of extrinsic apoptotic signaling pathway via death domain receptors;GO:1902045//negative regulation of Fas signaling pathway;GO:1903077//negative regulation of protein localization to plasma membrane	--
1	74328381	74328605	MergePeak_591	ENSMUSG00000026179	+	74324214	74392853	-	ENSMUSG00000026179	Pnkd	paroxysmal nonkinesiogenic dyskinesia [Source:MGI Symbol;Acc:MGI:1930773]	-	-	-	-	GO:0005634//nucleus;GO:0005737//cytoplasm;GO:0005739//mitochondrion;GO:0016020//membrane;GO:0016021//integral component of membrane	GO:0004416//hydroxyacylglutathione hydrolase activity;GO:0005515//protein binding;GO:0016787//hydrolase activity;GO:0046872//metal ion binding	GO:0019243//methylglyoxal catabolic process to D-lactate via S-lactoyl-glutathione;GO:0032225//regulation of synaptic transmission, dopaminergic;GO:0042053//regulation of dopamine metabolic process;GO:0046929//negative regulation of neurotransmitter secretion;GO:0050884//neuromuscular process controlling posture	--
1	74391372	74391771	MergePeak_592	ENSMUSG00000026179	+	74324214	74392853	3utr	ENSMUSG00000026179	Pnkd	paroxysmal nonkinesiogenic dyskinesia [Source:MGI Symbol;Acc:MGI:1930773]	-	-	-	-	GO:0005634//nucleus;GO:0005737//cytoplasm;GO:0005739//mitochondrion;GO:0016020//membrane;GO:0016021//integral component of membrane	GO:0004416//hydroxyacylglutathione hydrolase activity;GO:0005515//protein binding;GO:0016787//hydrolase activity;GO:0046872//metal ion binding	GO:0019243//methylglyoxal catabolic process to D-lactate via S-lactoyl-glutathione;GO:0032225//regulation of synaptic transmission, dopaminergic;GO:0042053//regulation of dopamine metabolic process;GO:0046929//negative regulation of neurotransmitter secretion;GO:0050884//neuromuscular process controlling posture	--
1	74434681	74434905	MergePeak_594	ENSMUSG00000026176	+	74430668	74436444	3utr,cds,stop_codon	ENSMUSG00000026176	Ctdsp1	CTD (carboxy-terminal domain, RNA polymerase II, polypeptide A) small phosphatase 1 [Source:MGI Symbol;Acc:MGI:2654470]	-	-	-	-	GO:0005634//nucleus;GO:0005654//nucleoplasm	GO:0004721//phosphoprotein phosphatase activity;GO:0004722//protein serine/threonine phosphatase activity;GO:0005515//protein binding;GO:0008420//RNA polymerase II CTD heptapeptide repeat phosphatase activity;GO:0016787//hydrolase activity;GO:0016791//phosphatase activity;GO:0017018//myosin phosphatase activity;GO:0046872//metal ion binding	GO:0001933//negative regulation of protein phosphorylation;GO:0006357//regulation of transcription by RNA polymerase II;GO:0006470//protein dephosphorylation;GO:0045665//negative regulation of neuron differentiation;GO:0050768//negative regulation of neurogenesis;GO:2000134//negative regulation of G1/S transition of mitotic cell cycle	--
1	74476920	74477119	MergePeak_601	ENSMUSG00000033364	-	74474670	74544962	3utr	ENSMUSG00000033364	Usp37	ubiquitin specific peptidase 37 [Source:MGI Symbol;Acc:MGI:2442483]	-	-	-	-	GO:0005634//nucleus;GO:0005829//cytosol	GO:0004197//cysteine-type endopeptidase activity;GO:0004843//thiol-dependent deubiquitinase;GO:0008233//peptidase activity;GO:0008234//cysteine-type peptidase activity;GO:0016787//hydrolase activity;GO:0019901//protein kinase binding	GO:0000082//G1/S transition of mitotic cell cycle;GO:0006275//regulation of DNA replication;GO:0006508//proteolysis;GO:0006511//ubiquitin-dependent protein catabolic process;GO:0007049//cell cycle;GO:0016579//protein deubiquitination;GO:0035871//protein K11-linked deubiquitination;GO:0051301//cell division;GO:0071108//protein K48-linked deubiquitination	--
1	74568020	74568294	MergePeak_605	ENSMUSG00000026174	+	74545217	74570001	3utr,stop_codon	ENSMUSG00000026174	Cnot9	CCR4-NOT transcription complex, subunit 9 [Source:MGI Symbol;Acc:MGI:1928902]	Genetic Information Processing	Folding, sorting and degradation	ko03018//RNA degradation	K12606	GO:0000932//P-body;GO:0005634//nucleus;GO:0005737//cytoplasm;GO:0030014//CCR4-NOT complex;GO:0030015//CCR4-NOT core complex;GO:0032991//protein-containing complex	GO:0005154//epidermal growth factor receptor binding;GO:0005515//protein binding;GO:0019900//kinase binding;GO:0019904//protein domain specific binding;GO:0030374//nuclear receptor coactivator activity;GO:0042803//protein homodimerization activity	GO:0006402//mRNA catabolic process;GO:0006417//regulation of translation;GO:0017148//negative regulation of translation;GO:0019221//cytokine-mediated signaling pathway;GO:0031047//gene silencing by RNA;GO:0033138//positive regulation of peptidyl-serine phosphorylation;GO:0033147//negative regulation of intracellular estrogen receptor signaling pathway;GO:0045742//positive regulation of epidermal …	--
1	74568020	74568294	MergePeak_605	ENSMUSG00000033364	-	74476889	74583443	-	ENSMUSG00000033364	Usp37	ubiquitin specific peptidase 37 [Source:MGI Symbol;Acc:MGI:2442483]	-	-	-	-	GO:0005634//nucleus;GO:0005829//cytosol	GO:0004197//cysteine-type endopeptidase activity;GO:0004843//thiol-dependent deubiquitinase;GO:0008233//peptidase activity;GO:0008234//cysteine-type peptidase activity;GO:0016787//hydrolase activity;GO:0019901//protein kinase binding	GO:0000082//G1/S transition of mitotic cell cycle;GO:0006275//regulation of DNA replication;GO:0006508//proteolysis;GO:0006511//ubiquitin-dependent protein catabolic process;GO:0007049//cell cycle;GO:0016579//protein deubiquitination;GO:0035871//protein K11-linked deubiquitination;GO:0051301//cell division;GO:0071108//protein K48-linked deubiquitination	--
1	74605661	74606358	MergePeak_609	ENSMUSG00000026135	-	74604286	74627187	3utr,cds,stop_codon	ENSMUSG00000026135	Zfp142	zinc finger protein 142 [Source:MGI Symbol;Acc:MGI:1924514]	-	-	-	-	GO:0005575//cellular_component;GO:0005634//nucleus	GO:0003674//molecular_function;GO:0003677//DNA binding;GO:0046872//metal ion binding	GO:0008150//biological_process;GO:0010468//regulation of gene expression;GO:0045944//positive regulation of transcription by RNA polymerase II	zf-C2H2
1	74605661	74606358	MergePeak_609	ENSMUSG00000026173	+	74582047	74606953	3utr	ENSMUSG00000026173	Plcd4	phospholipase C, delta 4 [Source:MGI Symbol;Acc:MGI:107469]	Metabolism;Environmental Information Processing;Human Diseases;Organismal Systems;Human Diseases;Environmental Information Processing;Metabolism	Global and overview maps;Signal transduction;Infectious disease: bacterial;Endocrine system;Endocrine and metabolic disease;Signal transduction;Carbohydrate metabolism	ko01100//Metabolic pathways;ko04020//Calcium signaling pathway;ko05131//Shigellosis;ko04919//Thyroid hormone signaling pathway;ko04933//AGE-RAGE signaling pathway in diabetic complications;ko04070//Phosphatidylinositol signaling system;ko00562//Inositol phosphate metabolism	K05857;K05857;K05857;K05857;K05857;K05857;K05857	GO:0005634//nucleus;GO:0005737//cytoplasm;GO:0005783//endoplasmic reticulum;GO:0005829//cytosol;GO:0005886//plasma membrane;GO:0016020//membrane	GO:0001965//G-protein alpha-subunit binding;GO:0004435//phosphatidylinositol phospholipase C activity;GO:0004629//phospholipase C activity;GO:0005085//guanyl-nucleotide exchange factor activity;GO:0005509//calcium ion binding;GO:0008081//phosphoric diester hydrolase activity;GO:0016787//hydrolase activity;GO:0046872//metal ion binding	GO:0006629//lipid metabolic process;GO:0007165//signal transduction;GO:0007264//small GTPase mediated signal transduction;GO:0007340//acrosome reaction;GO:0016042//lipid catabolic process;GO:0035556//intracellular signal transduction;GO:0046488//phosphatidylinositol metabolic process;GO:0048015//phosphatidylinositol-mediated signaling;GO:0050790//regulation of catalytic activity	--
1	74609836	74610235	MergePeak_611	ENSMUSG00000026135	-	74604286	74627187	cds	ENSMUSG00000026135	Zfp142	zinc finger protein 142 [Source:MGI Symbol;Acc:MGI:1924514]	-	-	-	-	GO:0005575//cellular_component;GO:0005634//nucleus	GO:0003674//molecular_function;GO:0003677//DNA binding;GO:0046872//metal ion binding	GO:0008150//biological_process;GO:0010468//regulation of gene expression;GO:0045944//positive regulation of transcription by RNA polymerase II	zf-C2H2
1	74610661	74610910	MergePeak_612	ENSMUSG00000026135	-	74604286	74627187	cds	ENSMUSG00000026135	Zfp142	zinc finger protein 142 [Source:MGI Symbol;Acc:MGI:1924514]	-	-	-	-	GO:0005575//cellular_component;GO:0005634//nucleus	GO:0003674//molecular_function;GO:0003677//DNA binding;GO:0046872//metal ion binding	GO:0008150//biological_process;GO:0010468//regulation of gene expression;GO:0045944//positive regulation of transcription by RNA polymerase II	zf-C2H2
1	74611111	74611335	MergePeak_614	ENSMUSG00000026135	-	74604286	74627187	cds	ENSMUSG00000026135	Zfp142	zinc finger protein 142 [Source:MGI Symbol;Acc:MGI:1924514]	-	-	-	-	GO:0005575//cellular_component;GO:0005634//nucleus	GO:0003674//molecular_function;GO:0003677//DNA binding;GO:0046872//metal ion binding	GO:0008150//biological_process;GO:0010468//regulation of gene expression;GO:0045944//positive regulation of transcription by RNA polymerase II	zf-C2H2
1	74619034	74624839	MergePeak_616	ENSMUSG00000026135	-	74604286	74627187	5utr,cds,start_codon	ENSMUSG00000026135	Zfp142	zinc finger protein 142 [Source:MGI Symbol;Acc:MGI:1924514]	-	-	-	-	GO:0005575//cellular_component;GO:0005634//nucleus	GO:0003674//molecular_function;GO:0003677//DNA binding;GO:0046872//metal ion binding	GO:0008150//biological_process;GO:0010468//regulation of gene expression;GO:0045944//positive regulation of transcription by RNA polymerase II	zf-C2H2
1	74628704	74628878	MergePeak_617	ENSMUSG00000026172	+	74627459	74631602	5utr,cds,start_codon	ENSMUSG00000026172	Bcs1l	BCS1-like (yeast) [Source:MGI Symbol;Acc:MGI:1914071]	-	-	-	-	GO:0005739//mitochondrion;GO:0005743//mitochondrial inner membrane;GO:0016020//membrane;GO:0016021//integral component of membrane	GO:0000166//nucleotide binding;GO:0005524//ATP binding;GO:0016887//ATP hydrolysis activity	GO:0007005//mitochondrion organization;GO:0032979//protein insertion into mitochondrial inner membrane from matrix;GO:0032981//mitochondrial respiratory chain complex I assembly;GO:0033617//mitochondrial cytochrome c oxidase assembly;GO:0034551//mitochondrial respiratory chain complex III assembly	--
1	74632907	74633306	MergePeak_618	ENSMUSG00000026171	-	74632907	74640531	3utr	ENSMUSG00000026171	Rnf25	ring finger protein 25 [Source:MGI Symbol;Acc:MGI:1890215]	-	-	-	-	GO:0005634//nucleus;GO:0005829//cytosol	GO:0004842//ubiquitin-protein transferase activity;GO:0005515//protein binding;GO:0016740//transferase activity;GO:0046872//metal ion binding;GO:0051059//NF-kappaB binding;GO:0061630//ubiquitin protein ligase activity	GO:0016567//protein ubiquitination;GO:0051092//positive regulation of NF-kappaB transcription factor activity	--
1	74718395	74718519	MergePeak_619	ENSMUSG00000033257	+	74700904	74742889	cds	ENSMUSG00000033257	Ttll4	tubulin tyrosine ligase-like family, member 4 [Source:MGI Symbol;Acc:MGI:1914784]	-	-	-	-	GO:0005737//cytoplasm;GO:0005856//cytoskeleton;GO:0005874//microtubule;GO:0005929//cilium;GO:0036064//ciliary basal body;GO:0042995//cell projection;GO:0097731//9+0 non-motile cilium	GO:0000166//nucleotide binding;GO:0005515//protein binding;GO:0005524//ATP binding;GO:0015631//tubulin binding;GO:0016874//ligase activity;GO:0016881//acid-amino acid ligase activity;GO:0046872//metal ion binding;GO:0070739//protein-glutamic acid ligase activity;GO:0070740//tubulin-glutamic acid ligase activity	GO:0000226//microtubule cytoskeleton organization;GO:0018095//protein polyglutamylation;GO:0018200//peptidyl-glutamic acid modification;GO:0036211//protein modification process;GO:0120222//regulation of blastocyst development	--
1	74719245	74719469	MergePeak_622	ENSMUSG00000033257	+	74700904	74742889	cds	ENSMUSG00000033257	Ttll4	tubulin tyrosine ligase-like family, member 4 [Source:MGI Symbol;Acc:MGI:1914784]	-	-	-	-	GO:0005737//cytoplasm;GO:0005856//cytoskeleton;GO:0005874//microtubule;GO:0005929//cilium;GO:0036064//ciliary basal body;GO:0042995//cell projection;GO:0097731//9+0 non-motile cilium	GO:0000166//nucleotide binding;GO:0005515//protein binding;GO:0005524//ATP binding;GO:0015631//tubulin binding;GO:0016874//ligase activity;GO:0016881//acid-amino acid ligase activity;GO:0046872//metal ion binding;GO:0070739//protein-glutamic acid ligase activity;GO:0070740//tubulin-glutamic acid ligase activity	GO:0000226//microtubule cytoskeleton organization;GO:0018095//protein polyglutamylation;GO:0018200//peptidyl-glutamic acid modification;GO:0036211//protein modification process;GO:0120222//regulation of blastocyst development	--
1	74736750	74736999	MergePeak_624	ENSMUSG00000033257	+	74700904	74742889	3utr,cds,stop_codon	ENSMUSG00000033257	Ttll4	tubulin tyrosine ligase-like family, member 4 [Source:MGI Symbol;Acc:MGI:1914784]	-	-	-	-	GO:0005737//cytoplasm;GO:0005856//cytoskeleton;GO:0005874//microtubule;GO:0005929//cilium;GO:0036064//ciliary basal body;GO:0042995//cell projection;GO:0097731//9+0 non-motile cilium	GO:0000166//nucleotide binding;GO:0005515//protein binding;GO:0005524//ATP binding;GO:0015631//tubulin binding;GO:0016874//ligase activity;GO:0016881//acid-amino acid ligase activity;GO:0046872//metal ion binding;GO:0070739//protein-glutamic acid ligase activity;GO:0070740//tubulin-glutamic acid ligase activity	GO:0000226//microtubule cytoskeleton organization;GO:0018095//protein polyglutamylation;GO:0018200//peptidyl-glutamic acid modification;GO:0036211//protein modification process;GO:0120222//regulation of blastocyst development	--
1	74737625	74737899	MergePeak_625	ENSMUSG00000033257	+	74700904	74742889	3utr	ENSMUSG00000033257	Ttll4	tubulin tyrosine ligase-like family, member 4 [Source:MGI Symbol;Acc:MGI:1914784]	-	-	-	-	GO:0005737//cytoplasm;GO:0005856//cytoskeleton;GO:0005874//microtubule;GO:0005929//cilium;GO:0036064//ciliary basal body;GO:0042995//cell projection;GO:0097731//9+0 non-motile cilium	GO:0000166//nucleotide binding;GO:0005515//protein binding;GO:0005524//ATP binding;GO:0015631//tubulin binding;GO:0016874//ligase activity;GO:0016881//acid-amino acid ligase activity;GO:0046872//metal ion binding;GO:0070739//protein-glutamic acid ligase activity;GO:0070740//tubulin-glutamic acid ligase activity	GO:0000226//microtubule cytoskeleton organization;GO:0018095//protein polyglutamylation;GO:0018200//peptidyl-glutamic acid modification;GO:0036211//protein modification process;GO:0120222//regulation of blastocyst development	--
1	74739325	74739474	MergePeak_626	ENSMUSG00000033257	+	74700904	74742889	3utr	ENSMUSG00000033257	Ttll4	tubulin tyrosine ligase-like family, member 4 [Source:MGI Symbol;Acc:MGI:1914784]	-	-	-	-	GO:0005737//cytoplasm;GO:0005856//cytoskeleton;GO:0005874//microtubule;GO:0005929//cilium;GO:0036064//ciliary basal body;GO:0042995//cell projection;GO:0097731//9+0 non-motile cilium	GO:0000166//nucleotide binding;GO:0005515//protein binding;GO:0005524//ATP binding;GO:0015631//tubulin binding;GO:0016874//ligase activity;GO:0016881//acid-amino acid ligase activity;GO:0046872//metal ion binding;GO:0070739//protein-glutamic acid ligase activity;GO:0070740//tubulin-glutamic acid ligase activity	GO:0000226//microtubule cytoskeleton organization;GO:0018095//protein polyglutamylation;GO:0018200//peptidyl-glutamic acid modification;GO:0036211//protein modification process;GO:0120222//regulation of blastocyst development	--
1	74895268	74895567	MergePeak_628	ENSMUSG00000089964	+	74890054	74919112	-,ncrna
1	74895268	74895567	MergePeak_628	ENSMUSG00000090071	+	74894093	74896891	3utr,cds,stop_codon,ncrna	ENSMUSG00000090071	Cdk5r2	cyclin-dependent kinase 5, regulatory subunit 2 (p39) [Source:MGI Symbol;Acc:MGI:1330828]	-	-	-	-	GO:0000307//cyclin-dependent protein kinase holoenzyme complex;GO:0005737//cytoplasm;GO:0005886//plasma membrane;GO:0016020//membrane;GO:0016533//protein kinase 5 complex;GO:0030426//growth cone;GO:0043005//neuron projection	GO:0003779//actin binding;GO:0008092//cytoskeletal protein binding;GO:0008289//lipid binding;GO:0019901//protein kinase binding;GO:0061575//cyclin-dependent protein serine/threonine kinase activator activity	GO:0000079//regulation of cyclin-dependent protein serine/threonine kinase activity;GO:0001764//neuron migration;GO:0007411//axon guidance;GO:0007420//brain development;GO:0021549//cerebellum development;GO:0021722//superior olivary nucleus maturation;GO:0021766//hippocampus development;GO:0021819//layer formation in cerebral cortex;GO:0032147//activation of protein kinase activity;GO:0045737//po…	--
1	75118747	75119096	MergePeak_634	ENSMUSG00000033159	-	75111198	75119282	5utr,ncrna	ENSMUSG00000033159	Cnppd1	cyclin Pas1/PHO80 domain containing 1 [Source:MGI Symbol;Acc:MGI:1916421]	-	-	-	-	GO:0000307//cyclin-dependent protein kinase holoenzyme complex;GO:0005634//nucleus;GO:0016020//membrane;GO:0016021//integral component of membrane	GO:0016538//cyclin-dependent protein serine/threonine kinase regulator activity;GO:0019901//protein kinase binding	GO:0000079//regulation of cyclin-dependent protein serine/threonine kinase activity	--
1	75118747	75119096	MergePeak_634	ENSMUSG00000121256	+	75118294	75118883	-,ncrna
1	75123465	75123714	MergePeak_635	ENSMUSG00000049339	+	75119430	75124557	3utr,cds,stop_codon	ENSMUSG00000049339	Retreg2	reticulophagy regulator family member 2 [Source:MGI Symbol;Acc:MGI:2388278]	-	-	-	-	GO:0005783//endoplasmic reticulum;GO:0016020//membrane;GO:0016021//integral component of membrane	GO:0140506//endoplasmic reticulum-autophagosome adaptor activity	GO:0007029//endoplasmic reticulum organization;GO:0030574//collagen catabolic process;GO:0061709//reticulophagy	--
1	75155640	75156365	MergePeak_637	ENSMUSG00000026198	-	75148361	75157036	cds,ncrna	ENSMUSG00000026198	Abcb6	ATP-binding cassette, sub-family B (MDR/TAP), member 6 [Source:MGI Symbol;Acc:MGI:1921354]	Environmental Information Processing	Membrane transport	ko02010//ABC transporters	K05661	GO:0000139//Golgi membrane;GO:0005576//extracellular region;GO:0005654//nucleoplasm;GO:0005739//mitochondrion;GO:0005740//mitochondrial envelope;GO:0005741//mitochondrial outer membrane;GO:0005764//lysosome;GO:0005765//lysosomal membrane;GO:0005768//endosome;GO:0005774//vacuolar membrane;GO:0005783//endoplasmic reticulum;GO:0005789//endoplasmic reticulum membrane;GO:0005794//Golgi apparatus;GO:00…	GO:0000166//nucleotide binding;GO:0005524//ATP binding;GO:0015439//ABC-type heme transporter activity;GO:0015562//efflux transmembrane transporter activity;GO:0016887//ATP hydrolysis activity;GO:0020037//heme binding;GO:0042626//ATPase-coupled transmembrane transporter activity;GO:0046906//tetrapyrrole binding;GO:0140359//ABC-type transporter activity	GO:0006778//porphyrin-containing compound metabolic process;GO:0006779//porphyrin-containing compound biosynthetic process;GO:0006878//cellular copper ion homeostasis;GO:0007420//brain development;GO:0015886//heme transport;GO:0033013//tetrapyrrole metabolic process;GO:0035351//heme transmembrane transport;GO:0042168//heme metabolic process;GO:0043588//skin development;GO:0055085//transmembrane t…	--
1	75155640	75156365	MergePeak_637	ENSMUSG00000099519	-	75148375	75161790	-,ncrna
1	75156541	75156840	MergePeak_638	ENSMUSG00000026198	-	75148361	75157036	5utr,cds,start_codon,ncrna	ENSMUSG00000026198	Abcb6	ATP-binding cassette, sub-family B (MDR/TAP), member 6 [Source:MGI Symbol;Acc:MGI:1921354]	Environmental Information Processing	Membrane transport	ko02010//ABC transporters	K05661	GO:0000139//Golgi membrane;GO:0005576//extracellular region;GO:0005654//nucleoplasm;GO:0005739//mitochondrion;GO:0005740//mitochondrial envelope;GO:0005741//mitochondrial outer membrane;GO:0005764//lysosome;GO:0005765//lysosomal membrane;GO:0005768//endosome;GO:0005774//vacuolar membrane;GO:0005783//endoplasmic reticulum;GO:0005789//endoplasmic reticulum membrane;GO:0005794//Golgi apparatus;GO:00…	GO:0000166//nucleotide binding;GO:0005524//ATP binding;GO:0015439//ABC-type heme transporter activity;GO:0015562//efflux transmembrane transporter activity;GO:0016887//ATP hydrolysis activity;GO:0020037//heme binding;GO:0042626//ATPase-coupled transmembrane transporter activity;GO:0046906//tetrapyrrole binding;GO:0140359//ABC-type transporter activity	GO:0006778//porphyrin-containing compound metabolic process;GO:0006779//porphyrin-containing compound biosynthetic process;GO:0006878//cellular copper ion homeostasis;GO:0007420//brain development;GO:0015886//heme transport;GO:0033013//tetrapyrrole metabolic process;GO:0035351//heme transmembrane transport;GO:0042168//heme metabolic process;GO:0043588//skin development;GO:0055085//transmembrane t…	--
1	75156541	75156840	MergePeak_638	ENSMUSG00000099519	-	75148375	75161790	-,ncrna
1	75158216	75158465	MergePeak_639	ENSMUSG00000033124	-	75157509	75167026	3utr,ncrna	ENSMUSG00000033124	Atg9a	autophagy related 9A [Source:MGI Symbol;Acc:MGI:2138446]	Cellular Processes;Cellular Processes;Cellular Processes	Transport and catabolism;Transport and catabolism;Transport and catabolism	ko04140//Autophagy - animal;ko04137//Mitophagy - animal;ko04136//Autophagy - other	K17907;K17907;K17907	GO:0000139//Golgi membrane;GO:0000407//phagophore assembly site;GO:0005737//cytoplasm;GO:0005739//mitochondrion;GO:0005768//endosome;GO:0005770//late endosome;GO:0005776//autophagosome;GO:0005783//endoplasmic reticulum;GO:0005789//endoplasmic reticulum membrane;GO:0005794//Golgi apparatus;GO:0005802//trans-Golgi network;GO:0008021//synaptic vesicle;GO:0016020//membrane;GO:0016021//integral compon…	GO:0017128//phospholipid scramblase activity	GO:0000045//autophagosome assembly;GO:0000422//autophagy of mitochondrion;GO:0006869//lipid transport;GO:0006914//autophagy;GO:0010936//negative regulation of macrophage cytokine production;GO:0010940//positive regulation of necrotic cell death;GO:0017121//plasma membrane phospholipid scrambling;GO:0032688//negative regulation of interferon-beta production;GO:0034067//protein localization to Golg…	--
1	75158216	75158465	MergePeak_639	ENSMUSG00000099519	-	75148375	75161790	-,ncrna
1	75163250	75163399	MergePeak_641	ENSMUSG00000033124	-	75157509	75167026	cds	ENSMUSG00000033124	Atg9a	autophagy related 9A [Source:MGI Symbol;Acc:MGI:2138446]	Cellular Processes;Cellular Processes;Cellular Processes	Transport and catabolism;Transport and catabolism;Transport and catabolism	ko04140//Autophagy - animal;ko04137//Mitophagy - animal;ko04136//Autophagy - other	K17907;K17907;K17907	GO:0000139//Golgi membrane;GO:0000407//phagophore assembly site;GO:0005737//cytoplasm;GO:0005739//mitochondrion;GO:0005768//endosome;GO:0005770//late endosome;GO:0005776//autophagosome;GO:0005783//endoplasmic reticulum;GO:0005789//endoplasmic reticulum membrane;GO:0005794//Golgi apparatus;GO:0005802//trans-Golgi network;GO:0008021//synaptic vesicle;GO:0016020//membrane;GO:0016021//integral compon…	GO:0017128//phospholipid scramblase activity	GO:0000045//autophagosome assembly;GO:0000422//autophagy of mitochondrion;GO:0006869//lipid transport;GO:0006914//autophagy;GO:0010936//negative regulation of macrophage cytokine production;GO:0010940//positive regulation of necrotic cell death;GO:0017121//plasma membrane phospholipid scrambling;GO:0032688//negative regulation of interferon-beta production;GO:0034067//protein localization to Golg…	--
1	75192872	75193096	MergePeak_647	ENSMUSG00000026202	-	75190872	75195938	cds	ENSMUSG00000026202	Tuba4a	tubulin, alpha 4A [Source:MGI Symbol;Acc:MGI:1095410]	Human Diseases;Human Diseases;Human Diseases;Human Diseases;Human Diseases;Cellular Processes;Human Diseases;Human Diseases;Human Diseases;Cellular Processes;Cellular Processes;Cellular Processes	Neurodegenerative disease;Neurodegenerative disease;Neurodegenerative disease;Infectious disease: bacterial;Neurodegenerative disease;Transport and catabolism;Neurodegenerative disease;Neurodegenerative disease;Infectious disease: bacterial;Cellular community - eukaryotes;Cell growth and death;Cellular community - eukaryotes	ko05022//Pathways of neurodegeneration - multiple diseases;ko05010//Alzheimer disease;ko05014//Amyotrophic lateral sclerosis;ko05130//Pathogenic Escherichia coli infection;ko05016//Huntington disease;ko04145//Phagosome;ko05012//Parkinson disease;ko05020//Prion disease;ko05132//Salmonella infection;ko04530//Tight junction;ko04210//Apoptosis;ko04540//Gap junction	K07374;K07374;K07374;K07374;K07374;K07374;K07374;K07374;K07374;K07374;K07374;K07374	GO:0005737//cytoplasm;GO:0005856//cytoskeleton;GO:0005874//microtubule;GO:0015630//microtubule cytoskeleton	GO:0000166//nucleotide binding;GO:0005200//structural constituent of cytoskeleton;GO:0005515//protein binding;GO:0005525//GTP binding;GO:0019899//enzyme binding;GO:0019901//protein kinase binding	GO:0000226//microtubule cytoskeleton organization;GO:0000278//mitotic cell cycle;GO:0007010//cytoskeleton organization;GO:0007017//microtubule-based process	--
1	75234593	75234892	MergePeak_648	ENSMUSG00000026204	-	75223671	75240857	cds	ENSMUSG00000026204	Ptprn	protein tyrosine phosphatase, receptor type, N [Source:MGI Symbol;Acc:MGI:102765]	Human Diseases	Endocrine and metabolic disease	ko04940//Type I diabetes mellitus	K07817	GO:0005634//nucleus;GO:0016020//membrane;GO:0016021//integral component of membrane;GO:0030054//cell junction;GO:0030141//secretory granule;GO:0030658//transport vesicle membrane;GO:0031410//cytoplasmic vesicle;GO:0045202//synapse	GO:0004725//protein tyrosine phosphatase activity;GO:0016791//phosphatase activity;GO:0030507//spectrin binding;GO:0044389//ubiquitin-like protein ligase binding	GO:0000302//response to reactive oxygen species;GO:0006470//protein dephosphorylation;GO:0016311//dephosphorylation;GO:0030073//insulin secretion;GO:0045944//positive regulation of transcription by RNA polymerase II;GO:1904692//positive regulation of type B pancreatic cell proliferation;GO:1990502//dense core granule maturation	--
1	75398420	75398644	MergePeak_652	ENSMUSG00000026207	+	75351941	75408964	cds	ENSMUSG00000026207	Speg	SPEG complex locus [Source:MGI Symbol;Acc:MGI:109282]	-	-	-	-	GO:0005634//nucleus	GO:0000166//nucleotide binding;GO:0004672//protein kinase activity;GO:0004674//protein serine/threonine kinase activity;GO:0004712//protein serine/threonine/tyrosine kinase activity;GO:0005515//protein binding;GO:0005524//ATP binding;GO:0016301//kinase activity;GO:0016740//transferase activity;GO:0106310//protein serine kinase activity	GO:0001701//in utero embryonic development;GO:0006468//protein phosphorylation;GO:0016310//phosphorylation;GO:0030154//cell differentiation;GO:0042692//muscle cell differentiation;GO:0055013//cardiac muscle cell development;GO:0060541//respiratory system development;GO:0072359//circulatory system development	--
1	75427405	75427879	MergePeak_655	ENSMUSG00000033007	+	75427080	75450984	5utr,cds,start_codon	ENSMUSG00000033007	Asic4	acid-sensing (proton-gated) ion channel family member 4 [Source:MGI Symbol;Acc:MGI:2652846]	Organismal Systems	Sensory system	ko04750//Inflammatory mediator regulation of TRP channels	K04831	GO:0005887//integral component of plasma membrane;GO:0016020//membrane;GO:0016021//integral component of membrane	GO:0005272//sodium channel activity;GO:0015280//ligand-gated sodium channel activity	GO:0001662//behavioral fear response;GO:0006811//ion transport;GO:0006814//sodium ion transport;GO:0035725//sodium ion transmembrane transport	--
1	75451213	75451612	MergePeak_656	ENSMUSG00000032997	-	75451219	75455951	3utr,stop_codon	ENSMUSG00000032997	Chpf	chondroitin polymerizing factor [Source:MGI Symbol;Acc:MGI:106576]	Metabolism;Metabolism	Global and overview maps;Glycan biosynthesis and metabolism	ko01100//Metabolic pathways;ko00532//Glycosaminoglycan biosynthesis - chondroitin sulfate / dermatan sulfate	K00747;K00747	GO:0005575//cellular_component;GO:0005737//cytoplasm;GO:0005739//mitochondrion;GO:0005759//mitochondrial matrix;GO:0005794//Golgi apparatus;GO:0005829//cytosol;GO:0016020//membrane;GO:0016021//integral component of membrane;GO:0032580//Golgi cisterna membrane	GO:0008376//acetylgalactosaminyltransferase activity;GO:0016740//transferase activity;GO:0016757//glycosyltransferase activity;GO:0046872//metal ion binding;GO:0047238//glucuronosyl-N-acetylgalactosaminyl-proteoglycan 4-beta-N-acetylgalactosaminyltransferase activity;GO:0050510//N-acetylgalactosaminyl-proteoglycan 3-beta-glucuronosyltransferase activity	GO:0030206//chondroitin sulfate biosynthetic process	--
1	75451813	75452162	MergePeak_657	ENSMUSG00000032997	-	75451219	75455951	cds,stop_codon	ENSMUSG00000032997	Chpf	chondroitin polymerizing factor [Source:MGI Symbol;Acc:MGI:106576]	Metabolism;Metabolism	Global and overview maps;Glycan biosynthesis and metabolism	ko01100//Metabolic pathways;ko00532//Glycosaminoglycan biosynthesis - chondroitin sulfate / dermatan sulfate	K00747;K00747	GO:0005575//cellular_component;GO:0005737//cytoplasm;GO:0005739//mitochondrion;GO:0005759//mitochondrial matrix;GO:0005794//Golgi apparatus;GO:0005829//cytosol;GO:0016020//membrane;GO:0016021//integral component of membrane;GO:0032580//Golgi cisterna membrane	GO:0008376//acetylgalactosaminyltransferase activity;GO:0016740//transferase activity;GO:0016757//glycosyltransferase activity;GO:0046872//metal ion binding;GO:0047238//glucuronosyl-N-acetylgalactosaminyl-proteoglycan 4-beta-N-acetylgalactosaminyltransferase activity;GO:0050510//N-acetylgalactosaminyl-proteoglycan 3-beta-glucuronosyltransferase activity	GO:0030206//chondroitin sulfate biosynthetic process	--
1	75452213	75452462	MergePeak_658	ENSMUSG00000032997	-	75451219	75455951	cds	ENSMUSG00000032997	Chpf	chondroitin polymerizing factor [Source:MGI Symbol;Acc:MGI:106576]	Metabolism;Metabolism	Global and overview maps;Glycan biosynthesis and metabolism	ko01100//Metabolic pathways;ko00532//Glycosaminoglycan biosynthesis - chondroitin sulfate / dermatan sulfate	K00747;K00747	GO:0005575//cellular_component;GO:0005737//cytoplasm;GO:0005739//mitochondrion;GO:0005759//mitochondrial matrix;GO:0005794//Golgi apparatus;GO:0005829//cytosol;GO:0016020//membrane;GO:0016021//integral component of membrane;GO:0032580//Golgi cisterna membrane	GO:0008376//acetylgalactosaminyltransferase activity;GO:0016740//transferase activity;GO:0016757//glycosyltransferase activity;GO:0046872//metal ion binding;GO:0047238//glucuronosyl-N-acetylgalactosaminyl-proteoglycan 4-beta-N-acetylgalactosaminyltransferase activity;GO:0050510//N-acetylgalactosaminyl-proteoglycan 3-beta-glucuronosyltransferase activity	GO:0030206//chondroitin sulfate biosynthetic process	--
1	75453951	75454425	MergePeak_659	ENSMUSG00000032997	-	75451219	75455951	5utr,cds,start_codon	ENSMUSG00000032997	Chpf	chondroitin polymerizing factor [Source:MGI Symbol;Acc:MGI:106576]	Metabolism;Metabolism	Global and overview maps;Glycan biosynthesis and metabolism	ko01100//Metabolic pathways;ko00532//Glycosaminoglycan biosynthesis - chondroitin sulfate / dermatan sulfate	K00747;K00747	GO:0005575//cellular_component;GO:0005737//cytoplasm;GO:0005739//mitochondrion;GO:0005759//mitochondrial matrix;GO:0005794//Golgi apparatus;GO:0005829//cytosol;GO:0016020//membrane;GO:0016021//integral component of membrane;GO:0032580//Golgi cisterna membrane	GO:0008376//acetylgalactosaminyltransferase activity;GO:0016740//transferase activity;GO:0016757//glycosyltransferase activity;GO:0046872//metal ion binding;GO:0047238//glucuronosyl-N-acetylgalactosaminyl-proteoglycan 4-beta-N-acetylgalactosaminyltransferase activity;GO:0050510//N-acetylgalactosaminyl-proteoglycan 3-beta-glucuronosyltransferase activity	GO:0030206//chondroitin sulfate biosynthetic process	--
1	75461496	75461695	MergePeak_660	ENSMUSG00000051703	+	75456224	75462349	3utr,cds,stop_codon	ENSMUSG00000051703	Tmem198	transmembrane protein 198 [Source:MGI Symbol;Acc:MGI:2443133]	-	-	-	-	GO:0005886//plasma membrane;GO:0016020//membrane;GO:0016021//integral component of membrane;GO:0031410//cytoplasmic vesicle	GO:0003674//molecular_function	GO:0016055//Wnt signaling pathway;GO:0090263//positive regulation of canonical Wnt signaling pathway	--
1	75467478	75467677	MergePeak_661	ENSMUSG00000026211	-	75462469	75483005	cds	ENSMUSG00000026211	Obsl1	obscurin-like 1 [Source:MGI Symbol;Acc:MGI:2138628]	-	-	-	-	GO:0005737//cytoplasm;GO:0005794//Golgi apparatus;GO:0005813//centrosome;GO:0048471//perinuclear region of cytoplasm;GO:1990393//3M complex	GO:0005515//protein binding	GO:0000226//microtubule cytoskeleton organization;GO:0007030//Golgi organization;GO:0007088//regulation of mitotic nuclear division;GO:0034067//protein localization to Golgi apparatus;GO:0050775//positive regulation of dendrite morphogenesis	--
1	75480544	75482014	MergePeak_662	ENSMUSG00000026211	-	75462469	75483005	cds	ENSMUSG00000026211	Obsl1	obscurin-like 1 [Source:MGI Symbol;Acc:MGI:2138628]	-	-	-	-	GO:0005737//cytoplasm;GO:0005794//Golgi apparatus;GO:0005813//centrosome;GO:0048471//perinuclear region of cytoplasm;GO:1990393//3M complex	GO:0005515//protein binding	GO:0000226//microtubule cytoskeleton organization;GO:0007030//Golgi organization;GO:0007088//regulation of mitotic nuclear division;GO:0034067//protein localization to Golgi apparatus;GO:0050775//positive regulation of dendrite morphogenesis	--
1	78393975	78394849	MergePeak_666	ENSMUSG00000026245	-	78394612	78465496	3utr	ENSMUSG00000026245	Farsb	phenylalanyl-tRNA synthetase, beta subunit [Source:MGI Symbol;Acc:MGI:1346035]	Genetic Information Processing	Translation	ko00970//Aminoacyl-tRNA biosynthesis	K01890	GO:0005737//cytoplasm;GO:0009328//phenylalanine-tRNA ligase complex	GO:0000166//nucleotide binding;GO:0000287//magnesium ion binding;GO:0003723//RNA binding;GO:0004812//aminoacyl-tRNA ligase activity;GO:0004826//phenylalanine-tRNA ligase activity;GO:0005524//ATP binding;GO:0016874//ligase activity	GO:0006412//translation;GO:0006432//phenylalanyl-tRNA aminoacylation;GO:0051290//protein heterotetramerization	--
1	78393975	78394849	MergePeak_666	ENSMUSG00000032908	+	78286982	78396926	3utr,cds,stop_codon	ENSMUSG00000032908	Sgpp2	sphingosine-1-phosphate phosphatase 2 [Source:MGI Symbol;Acc:MGI:3589109]	Metabolism;Environmental Information Processing;Metabolism	Global and overview maps;Signal transduction;Lipid metabolism	ko01100//Metabolic pathways;ko04071//Sphingolipid signaling pathway;ko00600//Sphingolipid metabolism	K04717;K04717;K04717	GO:0005783//endoplasmic reticulum;GO:0005789//endoplasmic reticulum membrane;GO:0016020//membrane;GO:0016021//integral component of membrane	GO:0016787//hydrolase activity;GO:0042392//sphingosine-1-phosphate phosphatase activity;GO:0070780//dihydrosphingosine-1-phosphate phosphatase activity	GO:0006629//lipid metabolic process;GO:0006670//sphingosine metabolic process;GO:0046839//phospholipid dephosphorylation;GO:0061469//regulation of type B pancreatic cell proliferation	--
1	78642938	78643537	MergePeak_670	ENSMUSG00000032883	+	78635542	78685460	-	ENSMUSG00000032883	Acsl3	acyl-CoA synthetase long-chain family member 3 [Source:MGI Symbol;Acc:MGI:1921455]	Metabolism;Organismal Systems;Organismal Systems;Cellular Processes;Organismal Systems;Metabolism;Metabolism;Cellular Processes;Metabolism	Global and overview maps;Environmental adaptation;Endocrine system;Transport and catabolism;Endocrine system;Global and overview maps;Lipid metabolism;Cell growth and death;Lipid metabolism	ko01100//Metabolic pathways;ko04714//Thermogenesis;ko03320//PPAR signaling pathway;ko04146//Peroxisome;ko04920//Adipocytokine signaling pathway;ko01212//Fatty acid metabolism;ko00071//Fatty acid degradation;ko04216//Ferroptosis;ko00061//Fatty acid biosynthesis	K01897;K01897;K01897;K01897;K01897;K01897;K01897;K01897;K01897	GO:0005739//mitochondrion;GO:0005741//mitochondrial outer membrane;GO:0005777//peroxisome;GO:0005778//peroxisomal membrane;GO:0005783//endoplasmic reticulum;GO:0005789//endoplasmic reticulum membrane;GO:0005794//Golgi apparatus;GO:0005811//lipid droplet;GO:0005886//plasma membrane;GO:0016020//membrane;GO:0016021//integral component of membrane;GO:0043231//intracellular membrane-bounded organelle;…	GO:0000166//nucleotide binding;GO:0004467//long-chain fatty acid-CoA ligase activity;GO:0005524//ATP binding;GO:0016874//ligase activity;GO:0019901//protein kinase binding;GO:0019904//protein domain specific binding;GO:0031956//medium-chain fatty acid-CoA ligase activity;GO:0047676//arachidonate-CoA ligase activity	GO:0001676//long-chain fatty acid metabolic process;GO:0006629//lipid metabolic process;GO:0006631//fatty acid metabolic process;GO:0006633//fatty acid biosynthetic process;GO:0030182//neuron differentiation;GO:0034379//very-low-density lipoprotein particle assembly;GO:0035336//long-chain fatty-acyl-CoA metabolic process;GO:0042998//positive regulation of Golgi to plasma membrane protein transpor…	--
1	78642938	78643537	MergePeak_670	ENSMUSG00000079470	+	78635755	78649229	cds	ENSMUSG00000079470	Utp14b	UTP14B small subunit processome component [Source:MGI Symbol;Acc:MGI:2445092]	Genetic Information Processing	Translation	ko03008//Ribosome biogenesis in eukaryotes	K14567	GO:0005634//nucleus;GO:0005730//nucleolus;GO:0032040//small-subunit processome	-	GO:0006364//rRNA processing	--
1	78643738	78644362	MergePeak_671	ENSMUSG00000032883	+	78635542	78685460	-	ENSMUSG00000032883	Acsl3	acyl-CoA synthetase long-chain family member 3 [Source:MGI Symbol;Acc:MGI:1921455]	Metabolism;Organismal Systems;Organismal Systems;Cellular Processes;Organismal Systems;Metabolism;Metabolism;Cellular Processes;Metabolism	Global and overview maps;Environmental adaptation;Endocrine system;Transport and catabolism;Endocrine system;Global and overview maps;Lipid metabolism;Cell growth and death;Lipid metabolism	ko01100//Metabolic pathways;ko04714//Thermogenesis;ko03320//PPAR signaling pathway;ko04146//Peroxisome;ko04920//Adipocytokine signaling pathway;ko01212//Fatty acid metabolism;ko00071//Fatty acid degradation;ko04216//Ferroptosis;ko00061//Fatty acid biosynthesis	K01897;K01897;K01897;K01897;K01897;K01897;K01897;K01897;K01897	GO:0005739//mitochondrion;GO:0005741//mitochondrial outer membrane;GO:0005777//peroxisome;GO:0005778//peroxisomal membrane;GO:0005783//endoplasmic reticulum;GO:0005789//endoplasmic reticulum membrane;GO:0005794//Golgi apparatus;GO:0005811//lipid droplet;GO:0005886//plasma membrane;GO:0016020//membrane;GO:0016021//integral component of membrane;GO:0043231//intracellular membrane-bounded organelle;…	GO:0000166//nucleotide binding;GO:0004467//long-chain fatty acid-CoA ligase activity;GO:0005524//ATP binding;GO:0016874//ligase activity;GO:0019901//protein kinase binding;GO:0019904//protein domain specific binding;GO:0031956//medium-chain fatty acid-CoA ligase activity;GO:0047676//arachidonate-CoA ligase activity	GO:0001676//long-chain fatty acid metabolic process;GO:0006629//lipid metabolic process;GO:0006631//fatty acid metabolic process;GO:0006633//fatty acid biosynthetic process;GO:0030182//neuron differentiation;GO:0034379//very-low-density lipoprotein particle assembly;GO:0035336//long-chain fatty-acyl-CoA metabolic process;GO:0042998//positive regulation of Golgi to plasma membrane protein transpor…	--
1	78643738	78644362	MergePeak_671	ENSMUSG00000079470	+	78635755	78649229	cds,stop_codon	ENSMUSG00000079470	Utp14b	UTP14B small subunit processome component [Source:MGI Symbol;Acc:MGI:2445092]	Genetic Information Processing	Translation	ko03008//Ribosome biogenesis in eukaryotes	K14567	GO:0005634//nucleus;GO:0005730//nucleolus;GO:0032040//small-subunit processome	-	GO:0006364//rRNA processing	--
1	78659543	78666068	MergePeak_675	ENSMUSG00000032883	+	78635542	78685460	cds,start_codon	ENSMUSG00000032883	Acsl3	acyl-CoA synthetase long-chain family member 3 [Source:MGI Symbol;Acc:MGI:1921455]	Metabolism;Organismal Systems;Organismal Systems;Cellular Processes;Organismal Systems;Metabolism;Metabolism;Cellular Processes;Metabolism	Global and overview maps;Environmental adaptation;Endocrine system;Transport and catabolism;Endocrine system;Global and overview maps;Lipid metabolism;Cell growth and death;Lipid metabolism	ko01100//Metabolic pathways;ko04714//Thermogenesis;ko03320//PPAR signaling pathway;ko04146//Peroxisome;ko04920//Adipocytokine signaling pathway;ko01212//Fatty acid metabolism;ko00071//Fatty acid degradation;ko04216//Ferroptosis;ko00061//Fatty acid biosynthesis	K01897;K01897;K01897;K01897;K01897;K01897;K01897;K01897;K01897	GO:0005739//mitochondrion;GO:0005741//mitochondrial outer membrane;GO:0005777//peroxisome;GO:0005778//peroxisomal membrane;GO:0005783//endoplasmic reticulum;GO:0005789//endoplasmic reticulum membrane;GO:0005794//Golgi apparatus;GO:0005811//lipid droplet;GO:0005886//plasma membrane;GO:0016020//membrane;GO:0016021//integral component of membrane;GO:0043231//intracellular membrane-bounded organelle;…	GO:0000166//nucleotide binding;GO:0004467//long-chain fatty acid-CoA ligase activity;GO:0005524//ATP binding;GO:0016874//ligase activity;GO:0019901//protein kinase binding;GO:0019904//protein domain specific binding;GO:0031956//medium-chain fatty acid-CoA ligase activity;GO:0047676//arachidonate-CoA ligase activity	GO:0001676//long-chain fatty acid metabolic process;GO:0006629//lipid metabolic process;GO:0006631//fatty acid metabolic process;GO:0006633//fatty acid biosynthetic process;GO:0030182//neuron differentiation;GO:0034379//very-low-density lipoprotein particle assembly;GO:0035336//long-chain fatty-acyl-CoA metabolic process;GO:0042998//positive regulation of Golgi to plasma membrane protein transpor…	--
1	78684188	78684512	MergePeak_676	ENSMUSG00000032883	+	78635542	78685460	3utr,stop_codon	ENSMUSG00000032883	Acsl3	acyl-CoA synthetase long-chain family member 3 [Source:MGI Symbol;Acc:MGI:1921455]	Metabolism;Organismal Systems;Organismal Systems;Cellular Processes;Organismal Systems;Metabolism;Metabolism;Cellular Processes;Metabolism	Global and overview maps;Environmental adaptation;Endocrine system;Transport and catabolism;Endocrine system;Global and overview maps;Lipid metabolism;Cell growth and death;Lipid metabolism	ko01100//Metabolic pathways;ko04714//Thermogenesis;ko03320//PPAR signaling pathway;ko04146//Peroxisome;ko04920//Adipocytokine signaling pathway;ko01212//Fatty acid metabolism;ko00071//Fatty acid degradation;ko04216//Ferroptosis;ko00061//Fatty acid biosynthesis	K01897;K01897;K01897;K01897;K01897;K01897;K01897;K01897;K01897	GO:0005739//mitochondrion;GO:0005741//mitochondrial outer membrane;GO:0005777//peroxisome;GO:0005778//peroxisomal membrane;GO:0005783//endoplasmic reticulum;GO:0005789//endoplasmic reticulum membrane;GO:0005794//Golgi apparatus;GO:0005811//lipid droplet;GO:0005886//plasma membrane;GO:0016020//membrane;GO:0016021//integral component of membrane;GO:0043231//intracellular membrane-bounded organelle;…	GO:0000166//nucleotide binding;GO:0004467//long-chain fatty acid-CoA ligase activity;GO:0005524//ATP binding;GO:0016874//ligase activity;GO:0019901//protein kinase binding;GO:0019904//protein domain specific binding;GO:0031956//medium-chain fatty acid-CoA ligase activity;GO:0047676//arachidonate-CoA ligase activity	GO:0001676//long-chain fatty acid metabolic process;GO:0006629//lipid metabolic process;GO:0006631//fatty acid metabolic process;GO:0006633//fatty acid biosynthetic process;GO:0030182//neuron differentiation;GO:0034379//very-low-density lipoprotein particle assembly;GO:0035336//long-chain fatty-acyl-CoA metabolic process;GO:0042998//positive regulation of Golgi to plasma membrane protein transpor…	--
1	79412611	79412810	MergePeak_677	ENSMUSG00000050711	-	79412386	79417837	3utr,stop_codon	ENSMUSG00000050711	Scg2	secretogranin II [Source:MGI Symbol;Acc:MGI:103033]	-	-	-	-	GO:0005576//extracellular region;GO:0005615//extracellular space;GO:0030141//secretory granule;GO:0031045//dense core granule;GO:0098992//neuronal dense core vesicle	GO:0005125//cytokine activity;GO:0042056//chemoattractant activity	GO:0000165//MAPK cascade;GO:0001525//angiogenesis;GO:0001938//positive regulation of endothelial cell proliferation;GO:0035556//intracellular signal transduction;GO:0048245//eosinophil chemotaxis;GO:0050918//positive chemotaxis;GO:0050930//induction of positive chemotaxis;GO:2000352//negative regulation of endothelial cell apoptotic process;GO:2001237//negative regulation of extrinsic apoptotic s…	--
1	79412836	79413110	MergePeak_678	ENSMUSG00000050711	-	79412386	79417837	3utr,cds,stop_codon	ENSMUSG00000050711	Scg2	secretogranin II [Source:MGI Symbol;Acc:MGI:103033]	-	-	-	-	GO:0005576//extracellular region;GO:0005615//extracellular space;GO:0030141//secretory granule;GO:0031045//dense core granule;GO:0098992//neuronal dense core vesicle	GO:0005125//cytokine activity;GO:0042056//chemoattractant activity	GO:0000165//MAPK cascade;GO:0001525//angiogenesis;GO:0001938//positive regulation of endothelial cell proliferation;GO:0035556//intracellular signal transduction;GO:0048245//eosinophil chemotaxis;GO:0050918//positive chemotaxis;GO:0050930//induction of positive chemotaxis;GO:2000352//negative regulation of endothelial cell apoptotic process;GO:2001237//negative regulation of extrinsic apoptotic s…	--
1	79413686	79414060	MergePeak_679	ENSMUSG00000050711	-	79412386	79417837	cds	ENSMUSG00000050711	Scg2	secretogranin II [Source:MGI Symbol;Acc:MGI:103033]	-	-	-	-	GO:0005576//extracellular region;GO:0005615//extracellular space;GO:0030141//secretory granule;GO:0031045//dense core granule;GO:0098992//neuronal dense core vesicle	GO:0005125//cytokine activity;GO:0042056//chemoattractant activity	GO:0000165//MAPK cascade;GO:0001525//angiogenesis;GO:0001938//positive regulation of endothelial cell proliferation;GO:0035556//intracellular signal transduction;GO:0048245//eosinophil chemotaxis;GO:0050918//positive chemotaxis;GO:0050930//induction of positive chemotaxis;GO:2000352//negative regulation of endothelial cell apoptotic process;GO:2001237//negative regulation of extrinsic apoptotic s…	--
1	79414136	79414335	MergePeak_680	ENSMUSG00000050711	-	79412386	79417837	cds	ENSMUSG00000050711	Scg2	secretogranin II [Source:MGI Symbol;Acc:MGI:103033]	-	-	-	-	GO:0005576//extracellular region;GO:0005615//extracellular space;GO:0030141//secretory granule;GO:0031045//dense core granule;GO:0098992//neuronal dense core vesicle	GO:0005125//cytokine activity;GO:0042056//chemoattractant activity	GO:0000165//MAPK cascade;GO:0001525//angiogenesis;GO:0001938//positive regulation of endothelial cell proliferation;GO:0035556//intracellular signal transduction;GO:0048245//eosinophil chemotaxis;GO:0050918//positive chemotaxis;GO:0050930//induction of positive chemotaxis;GO:2000352//negative regulation of endothelial cell apoptotic process;GO:2001237//negative regulation of extrinsic apoptotic s…	--
1	79681204	79681428	MergePeak_683	ENSMUSG00000073643	-	79679979	79739486	3utr	ENSMUSG00000073643	Wdfy1	WD repeat and FYVE domain containing 1 [Source:MGI Symbol;Acc:MGI:1916618]	-	-	-	-	GO:0005634//nucleus;GO:0005730//nucleolus;GO:0005768//endosome;GO:0005769//early endosome;GO:0005794//Golgi apparatus;GO:0005829//cytosol;GO:0030054//cell junction;GO:0043231//intracellular membrane-bounded organelle	GO:0005515//protein binding;GO:0005545//1-phosphatidylinositol binding;GO:0046872//metal ion binding	GO:0034141//positive regulation of toll-like receptor 3 signaling pathway;GO:0034145//positive regulation of toll-like receptor 4 signaling pathway	--
1	79755581	79757341	MergePeak_685	ENSMUSG00000026248	+	79753735	79759162	cds	ENSMUSG00000026248	Mrpl44	mitochondrial ribosomal protein L44 [Source:MGI Symbol;Acc:MGI:1916413]	-	-	-	-	GO:0005654//nucleoplasm;GO:0005739//mitochondrion;GO:0005743//mitochondrial inner membrane;GO:0005762//mitochondrial large ribosomal subunit;GO:0005840//ribosome;GO:0005886//plasma membrane;GO:0016604//nuclear body	GO:0003723//RNA binding;GO:0003725//double-stranded RNA binding;GO:0003735//structural constituent of ribosome;GO:0004518//nuclease activity;GO:0004519//endonuclease activity;GO:0004525//ribonuclease III activity;GO:0005515//protein binding;GO:0016787//hydrolase activity	GO:0006364//rRNA processing;GO:0006396//RNA processing;GO:0032543//mitochondrial translation;GO:0070125//mitochondrial translational elongation;GO:0090305//nucleic acid phosphodiester bond hydrolysis;GO:0090501//RNA phosphodiester bond hydrolysis;GO:0090502//RNA phosphodiester bond hydrolysis, endonucleolytic	--
1	80244590	80246936	MergePeak_687	ENSMUSG00000004364	-	80242640	80318197	3utr,cds,stop_codon	ENSMUSG00000004364	Cul3	cullin 3 [Source:MGI Symbol;Acc:MGI:1347360]	Genetic Information Processing;Environmental Information Processing;Environmental Information Processing	Folding, sorting and degradation;Signal transduction;Signal transduction	ko04120//Ubiquitin mediated proteolysis;ko04340//Hedgehog signaling pathway;ko04341//Hedgehog signaling pathway - fly	K03869;K03869;K03869	GO:0000922//spindle pole;GO:0005634//nucleus;GO:0005737//cytoplasm;GO:0005794//Golgi apparatus;GO:0005813//centrosome;GO:0005815//microtubule organizing center;GO:0005819//spindle;GO:0005827//polar microtubule;GO:0005856//cytoskeleton;GO:0005886//plasma membrane;GO:0005929//cilium;GO:0031461//cullin-RING ubiquitin ligase complex;GO:0031463//Cul3-RING ubiquitin ligase complex;GO:0031514//motile ci…	GO:0004842//ubiquitin-protein transferase activity;GO:0005112//Notch binding;GO:0005515//protein binding;GO:0030332//cyclin binding;GO:0031208//POZ domain binding;GO:0031625//ubiquitin protein ligase binding;GO:0042802//identical protein binding;GO:0061630//ubiquitin protein ligase activity	GO:0000122//negative regulation of transcription by RNA polymerase II;GO:0000209//protein polyubiquitination;GO:0000278//mitotic cell cycle;GO:0000902//cell morphogenesis;GO:0001701//in utero embryonic development;GO:0001831//trophectodermal cellular morphogenesis;GO:0006357//regulation of transcription by RNA polymerase II;GO:0006511//ubiquitin-dependent protein catabolic process;GO:0006513//pro…	--
1	80300679	80318067	MergePeak_690	ENSMUSG00000004364	-	80242640	80318197	5utr,cds,start_codon	ENSMUSG00000004364	Cul3	cullin 3 [Source:MGI Symbol;Acc:MGI:1347360]	Genetic Information Processing;Environmental Information Processing;Environmental Information Processing	Folding, sorting and degradation;Signal transduction;Signal transduction	ko04120//Ubiquitin mediated proteolysis;ko04340//Hedgehog signaling pathway;ko04341//Hedgehog signaling pathway - fly	K03869;K03869;K03869	GO:0000922//spindle pole;GO:0005634//nucleus;GO:0005737//cytoplasm;GO:0005794//Golgi apparatus;GO:0005813//centrosome;GO:0005815//microtubule organizing center;GO:0005819//spindle;GO:0005827//polar microtubule;GO:0005856//cytoskeleton;GO:0005886//plasma membrane;GO:0005929//cilium;GO:0031461//cullin-RING ubiquitin ligase complex;GO:0031463//Cul3-RING ubiquitin ligase complex;GO:0031514//motile ci…	GO:0004842//ubiquitin-protein transferase activity;GO:0005112//Notch binding;GO:0005515//protein binding;GO:0030332//cyclin binding;GO:0031208//POZ domain binding;GO:0031625//ubiquitin protein ligase binding;GO:0042802//identical protein binding;GO:0061630//ubiquitin protein ligase activity	GO:0000122//negative regulation of transcription by RNA polymerase II;GO:0000209//protein polyubiquitination;GO:0000278//mitotic cell cycle;GO:0000902//cell morphogenesis;GO:0001701//in utero embryonic development;GO:0001831//trophectodermal cellular morphogenesis;GO:0006357//regulation of transcription by RNA polymerase II;GO:0006511//ubiquitin-dependent protein catabolic process;GO:0006513//pro…	--
1	82214297	82214521	MergePeak_693	ENSMUSG00000055980	-	82210822	82269137	3utr	ENSMUSG00000055980	Irs1	insulin receptor substrate 1 [Source:MGI Symbol;Acc:MGI:99454]	Environmental Information Processing;Human Diseases;Human Diseases;Environmental Information Processing;Human Diseases;Environmental Information Processing;Human Diseases;Cellular Processes;Organismal Systems;Environmental Information Processing;Environmental Information Processing;Organismal Systems;Organismal Systems;Human Diseases;Organismal Systems;Organismal Systems;Organismal Systems;Organi…	Signal transduction;Neurodegenerative disease;Cardiovascular disease;Signal transduction;Cancer: overview;Signal transduction;Endocrine and metabolic disease;Transport and catabolism;Endocrine system;Signal transduction;Signal transduction;Nervous system;Endocrine system;Endocrine and metabolic disease;Aging;Aging;Endocrine system;Aging;Endocrine system;Endocrine and metabolic disease;Excretory s…	ko04151//PI3K-Akt signaling pathway;ko05010//Alzheimer disease;ko05415//Diabetic cardiomyopathy;ko04022//cGMP-PKG signaling pathway;ko05206//MicroRNAs in cancer;ko04150//mTOR signaling pathway;ko04932//Non-alcoholic fatty liver disease;ko04140//Autophagy - animal;ko04910//Insulin signaling pathway;ko04068//FoxO signaling pathway;ko04152//AMPK signaling pathway;ko04722//Neurotrophin signaling path…	K16172;K16172;K16172;K16172;K16172;K16172;K16172;K16172;K16172;K16172;K16172;K16172;K16172;K16172;K16172;K16172;K16172;K16172;K16172;K16172;K16172	GO:0005654//nucleoplasm;GO:0005829//cytosol;GO:0005886//plasma membrane;GO:0005901//caveola	GO:0001784//phosphotyrosine residue binding;GO:0005158//insulin receptor binding;GO:0005159//insulin-like growth factor receptor binding;GO:0030159//signaling receptor complex adaptor activity;GO:0043548//phosphatidylinositol 3-kinase binding	GO:0007165//signal transduction;GO:0008286//insulin receptor signaling pathway;GO:0010907//positive regulation of glucose metabolic process;GO:0014065//phosphatidylinositol 3-kinase signaling;GO:0032000//positive regulation of fatty acid beta-oxidation;GO:0032868//response to insulin;GO:0032869//cellular response to insulin stimulus;GO:0045725//positive regulation of glycogen biosynthetic process…	--
1	82214822	82264518	MergePeak_694	ENSMUSG00000055980	-	82210822	82269137	3utr,stop_codon	ENSMUSG00000055980	Irs1	insulin receptor substrate 1 [Source:MGI Symbol;Acc:MGI:99454]	Environmental Information Processing;Human Diseases;Human Diseases;Environmental Information Processing;Human Diseases;Environmental Information Processing;Human Diseases;Cellular Processes;Organismal Systems;Environmental Information Processing;Environmental Information Processing;Organismal Systems;Organismal Systems;Human Diseases;Organismal Systems;Organismal Systems;Organismal Systems;Organi…	Signal transduction;Neurodegenerative disease;Cardiovascular disease;Signal transduction;Cancer: overview;Signal transduction;Endocrine and metabolic disease;Transport and catabolism;Endocrine system;Signal transduction;Signal transduction;Nervous system;Endocrine system;Endocrine and metabolic disease;Aging;Aging;Endocrine system;Aging;Endocrine system;Endocrine and metabolic disease;Excretory s…	ko04151//PI3K-Akt signaling pathway;ko05010//Alzheimer disease;ko05415//Diabetic cardiomyopathy;ko04022//cGMP-PKG signaling pathway;ko05206//MicroRNAs in cancer;ko04150//mTOR signaling pathway;ko04932//Non-alcoholic fatty liver disease;ko04140//Autophagy - animal;ko04910//Insulin signaling pathway;ko04068//FoxO signaling pathway;ko04152//AMPK signaling pathway;ko04722//Neurotrophin signaling path…	K16172;K16172;K16172;K16172;K16172;K16172;K16172;K16172;K16172;K16172;K16172;K16172;K16172;K16172;K16172;K16172;K16172;K16172;K16172;K16172;K16172	GO:0005654//nucleoplasm;GO:0005829//cytosol;GO:0005886//plasma membrane;GO:0005901//caveola	GO:0001784//phosphotyrosine residue binding;GO:0005158//insulin receptor binding;GO:0005159//insulin-like growth factor receptor binding;GO:0030159//signaling receptor complex adaptor activity;GO:0043548//phosphatidylinositol 3-kinase binding	GO:0007165//signal transduction;GO:0008286//insulin receptor signaling pathway;GO:0010907//positive regulation of glucose metabolic process;GO:0014065//phosphatidylinositol 3-kinase signaling;GO:0032000//positive regulation of fatty acid beta-oxidation;GO:0032868//response to insulin;GO:0032869//cellular response to insulin stimulus;GO:0045725//positive regulation of glycogen biosynthetic process…	--
1	82264569	82264993	MergePeak_695	ENSMUSG00000055980	-	82210822	82269137	cds,stop_codon	ENSMUSG00000055980	Irs1	insulin receptor substrate 1 [Source:MGI Symbol;Acc:MGI:99454]	Environmental Information Processing;Human Diseases;Human Diseases;Environmental Information Processing;Human Diseases;Environmental Information Processing;Human Diseases;Cellular Processes;Organismal Systems;Environmental Information Processing;Environmental Information Processing;Organismal Systems;Organismal Systems;Human Diseases;Organismal Systems;Organismal Systems;Organismal Systems;Organi…	Signal transduction;Neurodegenerative disease;Cardiovascular disease;Signal transduction;Cancer: overview;Signal transduction;Endocrine and metabolic disease;Transport and catabolism;Endocrine system;Signal transduction;Signal transduction;Nervous system;Endocrine system;Endocrine and metabolic disease;Aging;Aging;Endocrine system;Aging;Endocrine system;Endocrine and metabolic disease;Excretory s…	ko04151//PI3K-Akt signaling pathway;ko05010//Alzheimer disease;ko05415//Diabetic cardiomyopathy;ko04022//cGMP-PKG signaling pathway;ko05206//MicroRNAs in cancer;ko04150//mTOR signaling pathway;ko04932//Non-alcoholic fatty liver disease;ko04140//Autophagy - animal;ko04910//Insulin signaling pathway;ko04068//FoxO signaling pathway;ko04152//AMPK signaling pathway;ko04722//Neurotrophin signaling path…	K16172;K16172;K16172;K16172;K16172;K16172;K16172;K16172;K16172;K16172;K16172;K16172;K16172;K16172;K16172;K16172;K16172;K16172;K16172;K16172;K16172	GO:0005654//nucleoplasm;GO:0005829//cytosol;GO:0005886//plasma membrane;GO:0005901//caveola	GO:0001784//phosphotyrosine residue binding;GO:0005158//insulin receptor binding;GO:0005159//insulin-like growth factor receptor binding;GO:0030159//signaling receptor complex adaptor activity;GO:0043548//phosphatidylinositol 3-kinase binding	GO:0007165//signal transduction;GO:0008286//insulin receptor signaling pathway;GO:0010907//positive regulation of glucose metabolic process;GO:0014065//phosphatidylinositol 3-kinase signaling;GO:0032000//positive regulation of fatty acid beta-oxidation;GO:0032868//response to insulin;GO:0032869//cellular response to insulin stimulus;GO:0045725//positive regulation of glycogen biosynthetic process…	--
1	82265244	82265493	MergePeak_696	ENSMUSG00000055980	-	82210822	82269137	cds	ENSMUSG00000055980	Irs1	insulin receptor substrate 1 [Source:MGI Symbol;Acc:MGI:99454]	Environmental Information Processing;Human Diseases;Human Diseases;Environmental Information Processing;Human Diseases;Environmental Information Processing;Human Diseases;Cellular Processes;Organismal Systems;Environmental Information Processing;Environmental Information Processing;Organismal Systems;Organismal Systems;Human Diseases;Organismal Systems;Organismal Systems;Organismal Systems;Organi…	Signal transduction;Neurodegenerative disease;Cardiovascular disease;Signal transduction;Cancer: overview;Signal transduction;Endocrine and metabolic disease;Transport and catabolism;Endocrine system;Signal transduction;Signal transduction;Nervous system;Endocrine system;Endocrine and metabolic disease;Aging;Aging;Endocrine system;Aging;Endocrine system;Endocrine and metabolic disease;Excretory s…	ko04151//PI3K-Akt signaling pathway;ko05010//Alzheimer disease;ko05415//Diabetic cardiomyopathy;ko04022//cGMP-PKG signaling pathway;ko05206//MicroRNAs in cancer;ko04150//mTOR signaling pathway;ko04932//Non-alcoholic fatty liver disease;ko04140//Autophagy - animal;ko04910//Insulin signaling pathway;ko04068//FoxO signaling pathway;ko04152//AMPK signaling pathway;ko04722//Neurotrophin signaling path…	K16172;K16172;K16172;K16172;K16172;K16172;K16172;K16172;K16172;K16172;K16172;K16172;K16172;K16172;K16172;K16172;K16172;K16172;K16172;K16172;K16172	GO:0005654//nucleoplasm;GO:0005829//cytosol;GO:0005886//plasma membrane;GO:0005901//caveola	GO:0001784//phosphotyrosine residue binding;GO:0005158//insulin receptor binding;GO:0005159//insulin-like growth factor receptor binding;GO:0030159//signaling receptor complex adaptor activity;GO:0043548//phosphatidylinositol 3-kinase binding	GO:0007165//signal transduction;GO:0008286//insulin receptor signaling pathway;GO:0010907//positive regulation of glucose metabolic process;GO:0014065//phosphatidylinositol 3-kinase signaling;GO:0032000//positive regulation of fatty acid beta-oxidation;GO:0032868//response to insulin;GO:0032869//cellular response to insulin stimulus;GO:0045725//positive regulation of glycogen biosynthetic process…	--
1	82267169	82267393	MergePeak_697	ENSMUSG00000055980	-	82210822	82269137	cds	ENSMUSG00000055980	Irs1	insulin receptor substrate 1 [Source:MGI Symbol;Acc:MGI:99454]	Environmental Information Processing;Human Diseases;Human Diseases;Environmental Information Processing;Human Diseases;Environmental Information Processing;Human Diseases;Cellular Processes;Organismal Systems;Environmental Information Processing;Environmental Information Processing;Organismal Systems;Organismal Systems;Human Diseases;Organismal Systems;Organismal Systems;Organismal Systems;Organi…	Signal transduction;Neurodegenerative disease;Cardiovascular disease;Signal transduction;Cancer: overview;Signal transduction;Endocrine and metabolic disease;Transport and catabolism;Endocrine system;Signal transduction;Signal transduction;Nervous system;Endocrine system;Endocrine and metabolic disease;Aging;Aging;Endocrine system;Aging;Endocrine system;Endocrine and metabolic disease;Excretory s…	ko04151//PI3K-Akt signaling pathway;ko05010//Alzheimer disease;ko05415//Diabetic cardiomyopathy;ko04022//cGMP-PKG signaling pathway;ko05206//MicroRNAs in cancer;ko04150//mTOR signaling pathway;ko04932//Non-alcoholic fatty liver disease;ko04140//Autophagy - animal;ko04910//Insulin signaling pathway;ko04068//FoxO signaling pathway;ko04152//AMPK signaling pathway;ko04722//Neurotrophin signaling path…	K16172;K16172;K16172;K16172;K16172;K16172;K16172;K16172;K16172;K16172;K16172;K16172;K16172;K16172;K16172;K16172;K16172;K16172;K16172;K16172;K16172	GO:0005654//nucleoplasm;GO:0005829//cytosol;GO:0005886//plasma membrane;GO:0005901//caveola	GO:0001784//phosphotyrosine residue binding;GO:0005158//insulin receptor binding;GO:0005159//insulin-like growth factor receptor binding;GO:0030159//signaling receptor complex adaptor activity;GO:0043548//phosphatidylinositol 3-kinase binding	GO:0007165//signal transduction;GO:0008286//insulin receptor signaling pathway;GO:0010907//positive regulation of glucose metabolic process;GO:0014065//phosphatidylinositol 3-kinase signaling;GO:0032000//positive regulation of fatty acid beta-oxidation;GO:0032868//response to insulin;GO:0032869//cellular response to insulin stimulus;GO:0045725//positive regulation of glycogen biosynthetic process…	--
1	82268369	82268618	MergePeak_699	ENSMUSG00000055980	-	82210822	82269137	5utr,start_codon	ENSMUSG00000055980	Irs1	insulin receptor substrate 1 [Source:MGI Symbol;Acc:MGI:99454]	Environmental Information Processing;Human Diseases;Human Diseases;Environmental Information Processing;Human Diseases;Environmental Information Processing;Human Diseases;Cellular Processes;Organismal Systems;Environmental Information Processing;Environmental Information Processing;Organismal Systems;Organismal Systems;Human Diseases;Organismal Systems;Organismal Systems;Organismal Systems;Organi…	Signal transduction;Neurodegenerative disease;Cardiovascular disease;Signal transduction;Cancer: overview;Signal transduction;Endocrine and metabolic disease;Transport and catabolism;Endocrine system;Signal transduction;Signal transduction;Nervous system;Endocrine system;Endocrine and metabolic disease;Aging;Aging;Endocrine system;Aging;Endocrine system;Endocrine and metabolic disease;Excretory s…	ko04151//PI3K-Akt signaling pathway;ko05010//Alzheimer disease;ko05415//Diabetic cardiomyopathy;ko04022//cGMP-PKG signaling pathway;ko05206//MicroRNAs in cancer;ko04150//mTOR signaling pathway;ko04932//Non-alcoholic fatty liver disease;ko04140//Autophagy - animal;ko04910//Insulin signaling pathway;ko04068//FoxO signaling pathway;ko04152//AMPK signaling pathway;ko04722//Neurotrophin signaling path…	K16172;K16172;K16172;K16172;K16172;K16172;K16172;K16172;K16172;K16172;K16172;K16172;K16172;K16172;K16172;K16172;K16172;K16172;K16172;K16172;K16172	GO:0005654//nucleoplasm;GO:0005829//cytosol;GO:0005886//plasma membrane;GO:0005901//caveola	GO:0001784//phosphotyrosine residue binding;GO:0005158//insulin receptor binding;GO:0005159//insulin-like growth factor receptor binding;GO:0030159//signaling receptor complex adaptor activity;GO:0043548//phosphatidylinositol 3-kinase binding	GO:0007165//signal transduction;GO:0008286//insulin receptor signaling pathway;GO:0010907//positive regulation of glucose metabolic process;GO:0014065//phosphatidylinositol 3-kinase signaling;GO:0032000//positive regulation of fatty acid beta-oxidation;GO:0032868//response to insulin;GO:0032869//cellular response to insulin stimulus;GO:0045725//positive regulation of glycogen biosynthetic process…	--
1	82318245	82320543	MergePeak_700	ENSMUSG00000026142	+	82316770	82423087	cds,start_codon	ENSMUSG00000026142	Rhbdd1	rhomboid domain containing 1 [Source:MGI Symbol;Acc:MGI:1924117]	-	-	-	-	GO:0005739//mitochondrion;GO:0005783//endoplasmic reticulum;GO:0005789//endoplasmic reticulum membrane;GO:0016020//membrane;GO:0016021//integral component of membrane;GO:0030176//integral component of endoplasmic reticulum membrane;GO:0031966//mitochondrial membrane;GO:0044322//endoplasmic reticulum quality control compartment	GO:0004175//endopeptidase activity;GO:0004252//serine-type endopeptidase activity;GO:0005515//protein binding;GO:0008233//peptidase activity;GO:0008236//serine-type peptidase activity;GO:0016787//hydrolase activity	GO:0006508//proteolysis;GO:0006915//apoptotic process;GO:0007283//spermatogenesis;GO:0010954//positive regulation of protein processing;GO:0030154//cell differentiation;GO:0031293//membrane protein intracellular domain proteolysis;GO:0033619//membrane protein proteolysis;GO:0034620//cellular response to unfolded protein;GO:0034644//cellular response to UV;GO:0036503//ERAD pathway;GO:0043066//nega…	--
1	82872720	82872969	MergePeak_702	ENSMUSG00000026159	+	82817204	82878903	3utr,cds,stop_codon	ENSMUSG00000026159	Agfg1	ArfGAP with FG repeats 1 [Source:MGI Symbol;Acc:MGI:1333754]	-	-	-	-	GO:0005634//nucleus;GO:0031410//cytoplasmic vesicle;GO:0042995//cell projection;GO:0043025//neuronal cell body;GO:0043231//intracellular membrane-bounded organelle	GO:0003677//DNA binding;GO:0005096//GTPase activator activity;GO:0046872//metal ion binding	GO:0001675//acrosome assembly;GO:0007283//spermatogenesis;GO:0007289//spermatid nucleus differentiation;GO:0030154//cell differentiation;GO:0045109//intermediate filament organization;GO:0050790//regulation of catalytic activity	--
1	82873270	82873669	MergePeak_703	ENSMUSG00000026159	+	82817204	82878903	3utr	ENSMUSG00000026159	Agfg1	ArfGAP with FG repeats 1 [Source:MGI Symbol;Acc:MGI:1333754]	-	-	-	-	GO:0005634//nucleus;GO:0031410//cytoplasmic vesicle;GO:0042995//cell projection;GO:0043025//neuronal cell body;GO:0043231//intracellular membrane-bounded organelle	GO:0003677//DNA binding;GO:0005096//GTPase activator activity;GO:0046872//metal ion binding	GO:0001675//acrosome assembly;GO:0007283//spermatogenesis;GO:0007289//spermatid nucleus differentiation;GO:0030154//cell differentiation;GO:0045109//intermediate filament organization;GO:0050790//regulation of catalytic activity	--
1	82873770	82873944	MergePeak_704	ENSMUSG00000026159	+	82817204	82878903	3utr	ENSMUSG00000026159	Agfg1	ArfGAP with FG repeats 1 [Source:MGI Symbol;Acc:MGI:1333754]	-	-	-	-	GO:0005634//nucleus;GO:0031410//cytoplasmic vesicle;GO:0042995//cell projection;GO:0043025//neuronal cell body;GO:0043231//intracellular membrane-bounded organelle	GO:0003677//DNA binding;GO:0005096//GTPase activator activity;GO:0046872//metal ion binding	GO:0001675//acrosome assembly;GO:0007283//spermatogenesis;GO:0007289//spermatid nucleus differentiation;GO:0030154//cell differentiation;GO:0045109//intermediate filament organization;GO:0050790//regulation of catalytic activity	--
1	84700785	84700959	MergePeak_706	ENSMUSG00000026219	-	84698910	84817025	3utr	ENSMUSG00000026219	Trip12	thyroid hormone receptor interactor 12 [Source:MGI Symbol;Acc:MGI:1309481]	Genetic Information Processing	Folding, sorting and degradation	ko04120//Ubiquitin mediated proteolysis	K10590	GO:0005634//nucleus;GO:0005654//nucleoplasm;GO:0016607//nuclear speck	GO:0004842//ubiquitin-protein transferase activity;GO:0008270//zinc ion binding;GO:0016740//transferase activity;GO:0046966//thyroid hormone receptor binding;GO:0061630//ubiquitin protein ligase activity	GO:0000209//protein polyubiquitination;GO:0006281//DNA repair;GO:0006511//ubiquitin-dependent protein catabolic process;GO:0006974//cellular response to DNA damage stimulus;GO:0016567//protein ubiquitination;GO:0043161//proteasome-mediated ubiquitin-dependent protein catabolic process;GO:0045995//regulation of embryonic development;GO:1901315//negative regulation of histone H2A K63-linked ubiquit…	--
1	84702160	84702509	MergePeak_707	ENSMUSG00000026219	-	84698910	84817025	3utr,cds,stop_codon	ENSMUSG00000026219	Trip12	thyroid hormone receptor interactor 12 [Source:MGI Symbol;Acc:MGI:1309481]	Genetic Information Processing	Folding, sorting and degradation	ko04120//Ubiquitin mediated proteolysis	K10590	GO:0005634//nucleus;GO:0005654//nucleoplasm;GO:0016607//nuclear speck	GO:0004842//ubiquitin-protein transferase activity;GO:0008270//zinc ion binding;GO:0016740//transferase activity;GO:0046966//thyroid hormone receptor binding;GO:0061630//ubiquitin protein ligase activity	GO:0000209//protein polyubiquitination;GO:0006281//DNA repair;GO:0006511//ubiquitin-dependent protein catabolic process;GO:0006974//cellular response to DNA damage stimulus;GO:0016567//protein ubiquitination;GO:0043161//proteasome-mediated ubiquitin-dependent protein catabolic process;GO:0045995//regulation of embryonic development;GO:1901315//negative regulation of histone H2A K63-linked ubiquit…	--
1	84763912	84771464	MergePeak_709	ENSMUSG00000026219	-	84698910	84817025	cds	ENSMUSG00000026219	Trip12	thyroid hormone receptor interactor 12 [Source:MGI Symbol;Acc:MGI:1309481]	Genetic Information Processing	Folding, sorting and degradation	ko04120//Ubiquitin mediated proteolysis	K10590	GO:0005634//nucleus;GO:0005654//nucleoplasm;GO:0016607//nuclear speck	GO:0004842//ubiquitin-protein transferase activity;GO:0008270//zinc ion binding;GO:0016740//transferase activity;GO:0046966//thyroid hormone receptor binding;GO:0061630//ubiquitin protein ligase activity	GO:0000209//protein polyubiquitination;GO:0006281//DNA repair;GO:0006511//ubiquitin-dependent protein catabolic process;GO:0006974//cellular response to DNA damage stimulus;GO:0016567//protein ubiquitination;GO:0043161//proteasome-mediated ubiquitin-dependent protein catabolic process;GO:0045995//regulation of embryonic development;GO:1901315//negative regulation of histone H2A K63-linked ubiquit…	--
1	84771590	84771989	MergePeak_710	ENSMUSG00000026219	-	84698910	84817025	cds	ENSMUSG00000026219	Trip12	thyroid hormone receptor interactor 12 [Source:MGI Symbol;Acc:MGI:1309481]	Genetic Information Processing	Folding, sorting and degradation	ko04120//Ubiquitin mediated proteolysis	K10590	GO:0005634//nucleus;GO:0005654//nucleoplasm;GO:0016607//nuclear speck	GO:0004842//ubiquitin-protein transferase activity;GO:0008270//zinc ion binding;GO:0016740//transferase activity;GO:0046966//thyroid hormone receptor binding;GO:0061630//ubiquitin protein ligase activity	GO:0000209//protein polyubiquitination;GO:0006281//DNA repair;GO:0006511//ubiquitin-dependent protein catabolic process;GO:0006974//cellular response to DNA damage stimulus;GO:0016567//protein ubiquitination;GO:0043161//proteasome-mediated ubiquitin-dependent protein catabolic process;GO:0045995//regulation of embryonic development;GO:1901315//negative regulation of histone H2A K63-linked ubiquit…	--
1	84890135	84890634	MergePeak_715	ENSMUSG00000026220	-	84883619	84912855	cds	ENSMUSG00000026220	Slc16a14	solute carrier family 16 (monocarboxylic acid transporters), member 14 [Source:MGI Symbol;Acc:MGI:1919031]	-	-	-	-	GO:0005886//plasma membrane;GO:0005887//integral component of plasma membrane;GO:0016020//membrane;GO:0016021//integral component of membrane	GO:0008028//monocarboxylic acid transmembrane transporter activity;GO:0015293//symporter activity;GO:0022857//transmembrane transporter activity	GO:0015718//monocarboxylic acid transport;GO:0055085//transmembrane transport	--
1	85570550	85571008	MergePeak_718	ENSMUSG00000070031	+	85528424	85572758	cds,ncrna	ENSMUSG00000070031	Sp140	Sp140 nuclear body protein [Source:MGI Symbol;Acc:MGI:3702467]	-	-	-	-	GO:0001650//fibrillar center;GO:0005634//nucleus;GO:0005737//cytoplasm;GO:0005739//mitochondrion	GO:0003677//DNA binding;GO:0005515//protein binding;GO:0046872//metal ion binding	-	SAND
1	85570550	85571008	MergePeak_718	ENSMUSG00000090246	-	85568943	85578306	-,ncrna
1	85763165	85769955	MergePeak_719	ENSMUSG00000036707	+	85721162	85779297	cds	ENSMUSG00000036707	Cab39	calcium binding protein 39 [Source:MGI Symbol;Acc:MGI:107438]	Environmental Information Processing;Environmental Information Processing	Signal transduction;Signal transduction	ko04150//mTOR signaling pathway;ko04152//AMPK signaling pathway	K08272;K08272	GO:0005737//cytoplasm;GO:0005829//cytosol;GO:0016020//membrane;GO:0030018//Z disc;GO:0032991//protein-containing complex;GO:1902554//serine/threonine protein kinase complex	GO:0005509//calcium ion binding;GO:0019900//kinase binding;GO:0030295//protein kinase activator activity;GO:0043539//protein serine/threonine kinase activator activity	GO:0007165//signal transduction;GO:0010800//positive regulation of peptidyl-threonine phosphorylation;GO:0014823//response to activity;GO:0018105//peptidyl-serine phosphorylation;GO:0032147//activation of protein kinase activity;GO:0035556//intracellular signal transduction;GO:0071902//positive regulation of protein serine/threonine kinase activity;GO:0097066//response to thyroid hormone	--
1	85777077	85777626	MergePeak_720	ENSMUSG00000036707	+	85721162	85779297	3utr,stop_codon	ENSMUSG00000036707	Cab39	calcium binding protein 39 [Source:MGI Symbol;Acc:MGI:107438]	Environmental Information Processing;Environmental Information Processing	Signal transduction;Signal transduction	ko04150//mTOR signaling pathway;ko04152//AMPK signaling pathway	K08272;K08272	GO:0005737//cytoplasm;GO:0005829//cytosol;GO:0016020//membrane;GO:0030018//Z disc;GO:0032991//protein-containing complex;GO:1902554//serine/threonine protein kinase complex	GO:0005509//calcium ion binding;GO:0019900//kinase binding;GO:0030295//protein kinase activator activity;GO:0043539//protein serine/threonine kinase activator activity	GO:0007165//signal transduction;GO:0010800//positive regulation of peptidyl-threonine phosphorylation;GO:0014823//response to activity;GO:0018105//peptidyl-serine phosphorylation;GO:0032147//activation of protein kinase activity;GO:0035556//intracellular signal transduction;GO:0071902//positive regulation of protein serine/threonine kinase activity;GO:0097066//response to thyroid hormone	--
1	85832935	85833084	MergePeak_721	ENSMUSG00000026223	+	85822002	85836396	cds	ENSMUSG00000026223	Itm2c	integral membrane protein 2C [Source:MGI Symbol;Acc:MGI:1927594]	-	-	-	-	GO:0005764//lysosome;GO:0005765//lysosomal membrane;GO:0005794//Golgi apparatus;GO:0005886//plasma membrane;GO:0016020//membrane;GO:0016021//integral component of membrane;GO:0048471//perinuclear region of cytoplasm	GO:0001540//amyloid-beta binding;GO:0005524//ATP binding	GO:0010977//negative regulation of neuron projection development;GO:0030182//neuron differentiation;GO:0042985//negative regulation of amyloid precursor protein biosynthetic process;GO:2001238//positive regulation of extrinsic apoptotic signaling pathway	--
1	86061459	86082455	MergePeak_726	ENSMUSG00000026229	+	85992341	86066873	3utr,cds,stop_codon	ENSMUSG00000026229	Psmd1	proteasome (prosome, macropain) 26S subunit, non-ATPase, 1 [Source:MGI Symbol;Acc:MGI:1917497]	Human Diseases;Human Diseases;Human Diseases;Human Diseases;Human Diseases;Human Diseases;Human Diseases;Human Diseases;Genetic Information Processing	Neurodegenerative disease;Neurodegenerative disease;Neurodegenerative disease;Infectious disease: viral;Neurodegenerative disease;Neurodegenerative disease;Neurodegenerative disease;Neurodegenerative disease;Folding, sorting and degradation	ko05022//Pathways of neurodegeneration - multiple diseases;ko05010//Alzheimer disease;ko05014//Amyotrophic lateral sclerosis;ko05169//Epstein-Barr virus infection;ko05016//Huntington disease;ko05012//Parkinson disease;ko05020//Prion disease;ko05017//Spinocerebellar ataxia;ko03050//Proteasome	K03032;K03032;K03032;K03032;K03032;K03032;K03032;K03032;K03032	GO:0000502//proteasome complex;GO:0005634//nucleus;GO:0008540//proteasome regulatory particle, base subcomplex;GO:0022624//proteasome accessory complex;GO:0034515//proteasome storage granule	GO:0005515//protein binding;GO:0030234//enzyme regulator activity;GO:0031625//ubiquitin protein ligase binding	GO:0042176//regulation of protein catabolic process;GO:0043161//proteasome-mediated ubiquitin-dependent protein catabolic process;GO:0050790//regulation of catalytic activity	--
1	86061459	86082455	MergePeak_726	ENSMUSG00000094638	+	86061359	86090510	3utr,cds,start_codon,stop_codon	ENSMUSG00000094638	Gm21972	predicted gene 21972 [Source:MGI Symbol;Acc:MGI:5439441]	Human Diseases;Human Diseases;Human Diseases;Human Diseases;Human Diseases;Human Diseases;Human Diseases;Human Diseases;Genetic Information Processing	Neurodegenerative disease;Neurodegenerative disease;Neurodegenerative disease;Infectious disease: viral;Neurodegenerative disease;Neurodegenerative disease;Neurodegenerative disease;Neurodegenerative disease;Folding, sorting and degradation	ko05022//Pathways of neurodegeneration - multiple diseases;ko05010//Alzheimer disease;ko05014//Amyotrophic lateral sclerosis;ko05169//Epstein-Barr virus infection;ko05016//Huntington disease;ko05012//Parkinson disease;ko05020//Prion disease;ko05017//Spinocerebellar ataxia;ko03050//Proteasome	K03032;K03032;K03032;K03032;K03032;K03032;K03032;K03032;K03032	GO:0005634//nucleus;GO:0008540//proteasome regulatory particle, base subcomplex;GO:0034515//proteasome storage granule	GO:0030234//enzyme regulator activity	GO:0043161//proteasome-mediated ubiquitin-dependent protein catabolic process;GO:0050790//regulation of catalytic activity	--
1	86277991	86278680	MergePeak_727	ENSMUSG00000026234	-	86272441	86287122	3utr,cds,stop_codon	ENSMUSG00000026234	Ncl	nucleolin [Source:MGI Symbol;Acc:MGI:97286]	Human Diseases	Infectious disease: bacterial	ko05130//Pathogenic Escherichia coli infection	K11294	GO:0001533//cornified envelope;GO:0001650//fibrillar center;GO:0001651//dense fibrillar component;GO:0005634//nucleus;GO:0005654//nucleoplasm;GO:0005681//spliceosomal complex;GO:0005694//chromosome;GO:0005730//nucleolus;GO:0005737//cytoplasm;GO:0005938//cell cortex;GO:0009986//cell surface;GO:0036464//cytoplasmic ribonucleoprotein granule;GO:1990904//ribonucleoprotein complex	GO:0003676//nucleic acid binding;GO:0003677//DNA binding;GO:0003697//single-stranded DNA binding;GO:0003723//RNA binding;GO:0005102//signaling receptor binding;GO:0005509//calcium ion binding;GO:0005515//protein binding;GO:0008022//protein C-terminus binding;GO:0035368//selenocysteine insertion sequence binding;GO:0042134//rRNA primary transcript binding;GO:0042162//telomeric DNA binding;GO:00423…	GO:0001525//angiogenesis;GO:0006897//endocytosis;GO:0017148//negative regulation of translation;GO:0032755//positive regulation of interleukin-6 production;GO:0032760//positive regulation of tumor necrosis factor production;GO:0043066//negative regulation of apoptotic process;GO:0045944//positive regulation of transcription by RNA polymerase II;GO:0048026//positive regulation of mRNA splicing, vi…	--
1	86280281	86280922	MergePeak_728	ENSMUSG00000026234	-	86272441	86287122	cds	ENSMUSG00000026234	Ncl	nucleolin [Source:MGI Symbol;Acc:MGI:97286]	Human Diseases	Infectious disease: bacterial	ko05130//Pathogenic Escherichia coli infection	K11294	GO:0001533//cornified envelope;GO:0001650//fibrillar center;GO:0001651//dense fibrillar component;GO:0005634//nucleus;GO:0005654//nucleoplasm;GO:0005681//spliceosomal complex;GO:0005694//chromosome;GO:0005730//nucleolus;GO:0005737//cytoplasm;GO:0005938//cell cortex;GO:0009986//cell surface;GO:0036464//cytoplasmic ribonucleoprotein granule;GO:1990904//ribonucleoprotein complex	GO:0003676//nucleic acid binding;GO:0003677//DNA binding;GO:0003697//single-stranded DNA binding;GO:0003723//RNA binding;GO:0005102//signaling receptor binding;GO:0005509//calcium ion binding;GO:0005515//protein binding;GO:0008022//protein C-terminus binding;GO:0035368//selenocysteine insertion sequence binding;GO:0042134//rRNA primary transcript binding;GO:0042162//telomeric DNA binding;GO:00423…	GO:0001525//angiogenesis;GO:0006897//endocytosis;GO:0017148//negative regulation of translation;GO:0032755//positive regulation of interleukin-6 production;GO:0032760//positive regulation of tumor necrosis factor production;GO:0043066//negative regulation of apoptotic process;GO:0045944//positive regulation of transcription by RNA polymerase II;GO:0048026//positive regulation of mRNA splicing, vi…	--
1	86282788	86283869	MergePeak_729	ENSMUSG00000026234	-	86272441	86287122	cds	ENSMUSG00000026234	Ncl	nucleolin [Source:MGI Symbol;Acc:MGI:97286]	Human Diseases	Infectious disease: bacterial	ko05130//Pathogenic Escherichia coli infection	K11294	GO:0001533//cornified envelope;GO:0001650//fibrillar center;GO:0001651//dense fibrillar component;GO:0005634//nucleus;GO:0005654//nucleoplasm;GO:0005681//spliceosomal complex;GO:0005694//chromosome;GO:0005730//nucleolus;GO:0005737//cytoplasm;GO:0005938//cell cortex;GO:0009986//cell surface;GO:0036464//cytoplasmic ribonucleoprotein granule;GO:1990904//ribonucleoprotein complex	GO:0003676//nucleic acid binding;GO:0003677//DNA binding;GO:0003697//single-stranded DNA binding;GO:0003723//RNA binding;GO:0005102//signaling receptor binding;GO:0005509//calcium ion binding;GO:0005515//protein binding;GO:0008022//protein C-terminus binding;GO:0035368//selenocysteine insertion sequence binding;GO:0042134//rRNA primary transcript binding;GO:0042162//telomeric DNA binding;GO:00423…	GO:0001525//angiogenesis;GO:0006897//endocytosis;GO:0017148//negative regulation of translation;GO:0032755//positive regulation of interleukin-6 production;GO:0032760//positive regulation of tumor necrosis factor production;GO:0043066//negative regulation of apoptotic process;GO:0045944//positive regulation of transcription by RNA polymerase II;GO:0048026//positive regulation of mRNA splicing, vi…	--
1	86284735	86284859	MergePeak_730	ENSMUSG00000026234	-	86272441	86287122	cds	ENSMUSG00000026234	Ncl	nucleolin [Source:MGI Symbol;Acc:MGI:97286]	Human Diseases	Infectious disease: bacterial	ko05130//Pathogenic Escherichia coli infection	K11294	GO:0001533//cornified envelope;GO:0001650//fibrillar center;GO:0001651//dense fibrillar component;GO:0005634//nucleus;GO:0005654//nucleoplasm;GO:0005681//spliceosomal complex;GO:0005694//chromosome;GO:0005730//nucleolus;GO:0005737//cytoplasm;GO:0005938//cell cortex;GO:0009986//cell surface;GO:0036464//cytoplasmic ribonucleoprotein granule;GO:1990904//ribonucleoprotein complex	GO:0003676//nucleic acid binding;GO:0003677//DNA binding;GO:0003697//single-stranded DNA binding;GO:0003723//RNA binding;GO:0005102//signaling receptor binding;GO:0005509//calcium ion binding;GO:0005515//protein binding;GO:0008022//protein C-terminus binding;GO:0035368//selenocysteine insertion sequence binding;GO:0042134//rRNA primary transcript binding;GO:0042162//telomeric DNA binding;GO:00423…	GO:0001525//angiogenesis;GO:0006897//endocytosis;GO:0017148//negative regulation of translation;GO:0032755//positive regulation of interleukin-6 production;GO:0032760//positive regulation of tumor necrosis factor production;GO:0043066//negative regulation of apoptotic process;GO:0045944//positive regulation of transcription by RNA polymerase II;GO:0048026//positive regulation of mRNA splicing, vi…	--
1	86286657	86287117	MergePeak_731	ENSMUSG00000026234	-	86272441	86287122	5utr,cds,start_codon	ENSMUSG00000026234	Ncl	nucleolin [Source:MGI Symbol;Acc:MGI:97286]	Human Diseases	Infectious disease: bacterial	ko05130//Pathogenic Escherichia coli infection	K11294	GO:0001533//cornified envelope;GO:0001650//fibrillar center;GO:0001651//dense fibrillar component;GO:0005634//nucleus;GO:0005654//nucleoplasm;GO:0005681//spliceosomal complex;GO:0005694//chromosome;GO:0005730//nucleolus;GO:0005737//cytoplasm;GO:0005938//cell cortex;GO:0009986//cell surface;GO:0036464//cytoplasmic ribonucleoprotein granule;GO:1990904//ribonucleoprotein complex	GO:0003676//nucleic acid binding;GO:0003677//DNA binding;GO:0003697//single-stranded DNA binding;GO:0003723//RNA binding;GO:0005102//signaling receptor binding;GO:0005509//calcium ion binding;GO:0005515//protein binding;GO:0008022//protein C-terminus binding;GO:0035368//selenocysteine insertion sequence binding;GO:0042134//rRNA primary transcript binding;GO:0042162//telomeric DNA binding;GO:00423…	GO:0001525//angiogenesis;GO:0006897//endocytosis;GO:0017148//negative regulation of translation;GO:0032755//positive regulation of interleukin-6 production;GO:0032760//positive regulation of tumor necrosis factor production;GO:0043066//negative regulation of apoptotic process;GO:0045944//positive regulation of transcription by RNA polymerase II;GO:0048026//positive regulation of mRNA splicing, vi…	--
1	86295064	86295238	MergePeak_733	ENSMUSG00000073627	+	86287306	86301513	-,ncrna
1	86300180	86300579	MergePeak_735	ENSMUSG00000073627	+	86287306	86301513	-,ncrna
1	86457488	86457797	MergePeak_736	ENSMUSG00000026238	+	86454448	86458434	3utr,cds,stop_codon	ENSMUSG00000026238	Ptma	prothymosin alpha [Source:MGI Symbol;Acc:MGI:97803]	-	-	-	-	GO:0005634//nucleus;GO:0005654//nucleoplasm;GO:0005829//cytosol	GO:0042393//histone binding;GO:0140297//DNA-binding transcription factor binding	GO:0043066//negative regulation of apoptotic process;GO:0043486//histone exchange;GO:0045944//positive regulation of transcription by RNA polymerase II;GO:0051092//positive regulation of NF-kappaB transcription factor activity	--
1	86470891	86471215	MergePeak_737	ENSMUSG00000026239	-	86470744	86510351	3utr	ENSMUSG00000026239	Pde6d	phosphodiesterase 6D, cGMP-specific, rod, delta [Source:MGI Symbol;Acc:MGI:1270843]	Metabolism;Metabolism	Global and overview maps;Nucleotide metabolism	ko01100//Metabolic pathways;ko00230//Purine metabolism	K13758;K13758	GO:0005737//cytoplasm;GO:0005829//cytosol;GO:0005856//cytoskeleton;GO:0016020//membrane;GO:0030659//cytoplasmic vesicle membrane;GO:0031410//cytoplasmic vesicle;GO:0042995//cell projection	GO:0005095//GTPase inhibitor activity;GO:0005515//protein binding;GO:0031267//small GTPase binding;GO:0047555//3',5'-cyclic-GMP phosphodiesterase activity	GO:0007601//visual perception;GO:0007602//phototransduction;GO:0043086//negative regulation of catalytic activity;GO:0050896//response to stimulus;GO:0050953//sensory perception of light stimulus	--
1	86533833	86534082	MergePeak_738	ENSMUSG00000026240	+	86510626	86537097	3utr	ENSMUSG00000026240	Cops7b	COP9 signalosome subunit 7B [Source:MGI Symbol;Acc:MGI:1349388]	-	-	-	-	GO:0005634//nucleus;GO:0005654//nucleoplasm;GO:0005737//cytoplasm;GO:0008180//COP9 signalosome	GO:0003674//molecular_function	GO:0000338//protein deneddylation;GO:0010387//COP9 signalosome assembly	--
1	86784970	86887483	MergePeak_739	ENSMUSG00000053333	+	86631541	86977817	cds,ncrna	ENSMUSG00000053333	Dis3l2	DIS3 like 3'-5' exoribonuclease 2 [Source:MGI Symbol;Acc:MGI:2442555]	-	-	-	-	GO:0000178//exosome (RNase complex);GO:0000932//P-body;GO:0005737//cytoplasm	GO:0000175//3'-5'-exoribonuclease activity;GO:0000287//magnesium ion binding;GO:0003723//RNA binding;GO:0004518//nuclease activity;GO:0004527//exonuclease activity;GO:0004540//ribonuclease activity;GO:0005515//protein binding;GO:0008266//poly(U) RNA binding;GO:0016787//hydrolase activity;GO:0046872//metal ion binding	GO:0000278//mitotic cell cycle;GO:0000291//nuclear-transcribed mRNA catabolic process, exonucleolytic;GO:0006402//mRNA catabolic process;GO:0007049//cell cycle;GO:0008285//negative regulation of cell population proliferation;GO:0010587//miRNA catabolic process;GO:0019827//stem cell population maintenance;GO:0034427//nuclear-transcribed mRNA catabolic process, exonucleolytic, 3'-5';GO:0051301//cel…	--
1	86784970	86887483	MergePeak_739	ENSMUSG00000099401	-	86857109	86985318	-,ncrna
1	87165689	87166063	MergePeak_742	ENSMUSG00000026254	+	87141636	87168210	3utr	ENSMUSG00000026254	Eif4e2	eukaryotic translation initiation factor 4E member 2 [Source:MGI Symbol;Acc:MGI:1914440]	Environmental Information Processing;Environmental Information Processing;Organismal Systems;Environmental Information Processing;Organismal Systems;Human Diseases	Signal transduction;Signal transduction;Endocrine system;Signal transduction;Aging;Drug resistance: antineoplastic	ko04151//PI3K-Akt signaling pathway;ko04150//mTOR signaling pathway;ko04910//Insulin signaling pathway;ko04066//HIF-1 signaling pathway;ko04211//Longevity regulating pathway;ko01521//EGFR tyrosine kinase inhibitor resistance	K03259;K03259;K03259;K03259;K03259;K03259	GO:0000932//P-body;GO:0005737//cytoplasm;GO:0005845//mRNA cap binding complex;GO:0016281//eukaryotic translation initiation factor 4F complex	GO:0000340//RNA 7-methylguanosine cap binding;GO:0003723//RNA binding;GO:0003743//translation initiation factor activity;GO:0031625//ubiquitin protein ligase binding	GO:0001701//in utero embryonic development;GO:0006412//translation;GO:0006413//translational initiation;GO:0006417//regulation of translation;GO:0017148//negative regulation of translation;GO:0031047//gene silencing by RNA;GO:0035278//miRNA mediated inhibition of translation	--
1	87166239	87166763	MergePeak_744	ENSMUSG00000026254	+	87141636	87168210	3utr	ENSMUSG00000026254	Eif4e2	eukaryotic translation initiation factor 4E member 2 [Source:MGI Symbol;Acc:MGI:1914440]	Environmental Information Processing;Environmental Information Processing;Organismal Systems;Environmental Information Processing;Organismal Systems;Human Diseases	Signal transduction;Signal transduction;Endocrine system;Signal transduction;Aging;Drug resistance: antineoplastic	ko04151//PI3K-Akt signaling pathway;ko04150//mTOR signaling pathway;ko04910//Insulin signaling pathway;ko04066//HIF-1 signaling pathway;ko04211//Longevity regulating pathway;ko01521//EGFR tyrosine kinase inhibitor resistance	K03259;K03259;K03259;K03259;K03259;K03259	GO:0000932//P-body;GO:0005737//cytoplasm;GO:0005845//mRNA cap binding complex;GO:0016281//eukaryotic translation initiation factor 4F complex	GO:0000340//RNA 7-methylguanosine cap binding;GO:0003723//RNA binding;GO:0003743//translation initiation factor activity;GO:0031625//ubiquitin protein ligase binding	GO:0001701//in utero embryonic development;GO:0006412//translation;GO:0006413//translational initiation;GO:0006417//regulation of translation;GO:0017148//negative regulation of translation;GO:0031047//gene silencing by RNA;GO:0035278//miRNA mediated inhibition of translation	--
1	87261997	87282724	MergePeak_745	ENSMUSG00000048000	+	87254725	87378518	5utr,cds,start_codon,ncrna	ENSMUSG00000048000	Gigyf2	GRB10 interacting GYF protein 2 [Source:MGI Symbol;Acc:MGI:2138584]	-	-	-	-	GO:0005737//cytoplasm;GO:0005768//endosome;GO:0005783//endoplasmic reticulum;GO:0005794//Golgi apparatus;GO:0005829//cytosol;GO:0010494//cytoplasmic stress granule;GO:0016020//membrane;GO:0016021//integral component of membrane;GO:0031982//vesicle;GO:0032991//protein-containing complex;GO:0043204//perikaryon;GO:1990635//proximal dendrite	GO:0005515//protein binding;GO:0070064//proline-rich region binding	GO:0007631//feeding behavior;GO:0008344//adult locomotory behavior;GO:0009791//post-embryonic development;GO:0016441//posttranscriptional gene silencing;GO:0017148//negative regulation of translation;GO:0019538//protein metabolic process;GO:0021522//spinal cord motor neuron differentiation;GO:0031571//mitotic G1 DNA damage checkpoint signaling;GO:0035264//multicellular organism growth;GO:0048009/…	--
1	87376862	87377186	MergePeak_747	ENSMUSG00000048000	+	87254725	87378518	3utr,cds,stop_codon	ENSMUSG00000048000	Gigyf2	GRB10 interacting GYF protein 2 [Source:MGI Symbol;Acc:MGI:2138584]	-	-	-	-	GO:0005737//cytoplasm;GO:0005768//endosome;GO:0005783//endoplasmic reticulum;GO:0005794//Golgi apparatus;GO:0005829//cytosol;GO:0010494//cytoplasmic stress granule;GO:0016020//membrane;GO:0016021//integral component of membrane;GO:0031982//vesicle;GO:0032991//protein-containing complex;GO:0043204//perikaryon;GO:1990635//proximal dendrite	GO:0005515//protein binding;GO:0070064//proline-rich region binding	GO:0007631//feeding behavior;GO:0008344//adult locomotory behavior;GO:0009791//post-embryonic development;GO:0016441//posttranscriptional gene silencing;GO:0017148//negative regulation of translation;GO:0019538//protein metabolic process;GO:0021522//spinal cord motor neuron differentiation;GO:0031571//mitotic G1 DNA damage checkpoint signaling;GO:0035264//multicellular organism growth;GO:0048009/…	--
1	87377537	87377761	MergePeak_748	ENSMUSG00000048000	+	87254725	87378518	3utr	ENSMUSG00000048000	Gigyf2	GRB10 interacting GYF protein 2 [Source:MGI Symbol;Acc:MGI:2138584]	-	-	-	-	GO:0005737//cytoplasm;GO:0005768//endosome;GO:0005783//endoplasmic reticulum;GO:0005794//Golgi apparatus;GO:0005829//cytosol;GO:0010494//cytoplasmic stress granule;GO:0016020//membrane;GO:0016021//integral component of membrane;GO:0031982//vesicle;GO:0032991//protein-containing complex;GO:0043204//perikaryon;GO:1990635//proximal dendrite	GO:0005515//protein binding;GO:0070064//proline-rich region binding	GO:0007631//feeding behavior;GO:0008344//adult locomotory behavior;GO:0009791//post-embryonic development;GO:0016441//posttranscriptional gene silencing;GO:0017148//negative regulation of translation;GO:0019538//protein metabolic process;GO:0021522//spinal cord motor neuron differentiation;GO:0031571//mitotic G1 DNA damage checkpoint signaling;GO:0035264//multicellular organism growth;GO:0048009/…	--
1	87377987	87378261	MergePeak_750	ENSMUSG00000048000	+	87254725	87378518	3utr	ENSMUSG00000048000	Gigyf2	GRB10 interacting GYF protein 2 [Source:MGI Symbol;Acc:MGI:2138584]	-	-	-	-	GO:0005737//cytoplasm;GO:0005768//endosome;GO:0005783//endoplasmic reticulum;GO:0005794//Golgi apparatus;GO:0005829//cytosol;GO:0010494//cytoplasmic stress granule;GO:0016020//membrane;GO:0016021//integral component of membrane;GO:0031982//vesicle;GO:0032991//protein-containing complex;GO:0043204//perikaryon;GO:1990635//proximal dendrite	GO:0005515//protein binding;GO:0070064//proline-rich region binding	GO:0007631//feeding behavior;GO:0008344//adult locomotory behavior;GO:0009791//post-embryonic development;GO:0016441//posttranscriptional gene silencing;GO:0017148//negative regulation of translation;GO:0019538//protein metabolic process;GO:0021522//spinal cord motor neuron differentiation;GO:0031571//mitotic G1 DNA damage checkpoint signaling;GO:0035264//multicellular organism growth;GO:0048009/…	--
1	87719055	87719554	MergePeak_751	ENSMUSG00000026289	+	87683735	87720150	3utr,stop_codon	ENSMUSG00000026289	Atg16l1	autophagy related 16-like 1 (S. cerevisiae) [Source:MGI Symbol;Acc:MGI:1924290]	Human Diseases;Organismal Systems;Cellular Processes;Cellular Processes	Infectious disease: bacterial;Immune system;Transport and catabolism;Transport and catabolism	ko05131//Shigellosis;ko04621//NOD-like receptor signaling pathway;ko04140//Autophagy - animal;ko04136//Autophagy - other	K17890;K17890;K17890;K17890	GO:0000421//autophagosome membrane;GO:0005737//cytoplasm;GO:0005764//lysosome;GO:0005765//lysosomal membrane;GO:0005768//endosome;GO:0005776//autophagosome;GO:0005829//cytosol;GO:0005930//axoneme;GO:0010008//endosome membrane;GO:0016020//membrane;GO:0034045//phagophore assembly site membrane;GO:0034274//Atg12-Atg5-Atg16 complex;GO:0036020//endolysosome membrane;GO:0097225//sperm midpiece;GO:01200…	GO:0005515//protein binding;GO:0042802//identical protein binding;GO:0051020//GTPase binding	GO:0000045//autophagosome assembly;GO:0006497//protein lipidation;GO:0006501//C-terminal protein lipidation;GO:0006914//autophagy;GO:0010508//positive regulation of autophagy;GO:0015031//protein transport;GO:0016236//macroautophagy;GO:0016237//lysosomal microautophagy;GO:0034497//protein localization to phagophore assembly site;GO:0039689//negative stranded viral RNA replication;GO:0051607//defen…	--
1	87871218	87871542	MergePeak_754	ENSMUSG00000070738	+	87781009	87872212	3utr	ENSMUSG00000070738	Dgkd	diacylglycerol kinase, delta [Source:MGI Symbol;Acc:MGI:2138334]	Metabolism;Environmental Information Processing;Human Diseases;Metabolism;Environmental Information Processing;Organismal Systems;Metabolism	Global and overview maps;Signal transduction;Cancer: overview;Lipid metabolism;Signal transduction;Development and regeneration;Lipid metabolism	ko01100//Metabolic pathways;ko04072//Phospholipase D signaling pathway;ko05231//Choline metabolism in cancer;ko00564//Glycerophospholipid metabolism;ko04070//Phosphatidylinositol signaling system;ko04361//Axon regeneration;ko00561//Glycerolipid metabolism	K00901;K00901;K00901;K00901;K00901;K00901;K00901	GO:0005737//cytoplasm;GO:0005829//cytosol;GO:0005886//plasma membrane;GO:0005905//clathrin-coated pit;GO:0016020//membrane;GO:0031410//cytoplasmic vesicle	GO:0000166//nucleotide binding;GO:0003951//NAD+ kinase activity;GO:0004143//diacylglycerol kinase activity;GO:0005515//protein binding;GO:0005524//ATP binding;GO:0016301//kinase activity;GO:0016740//transferase activity;GO:0019900//kinase binding;GO:0042802//identical protein binding;GO:0042803//protein homodimerization activity;GO:0046872//metal ion binding;GO:0046982//protein heterodimerization…	GO:0006629//lipid metabolic process;GO:0006654//phosphatidic acid biosynthetic process;GO:0006897//endocytosis;GO:0007165//signal transduction;GO:0007205//protein kinase C-activating G protein-coupled receptor signaling pathway;GO:0010033//response to organic substance;GO:0015031//protein transport;GO:0016310//phosphorylation;GO:0035556//intracellular signal transduction;GO:0045742//positive regu…	--
1	88191893	88192292	MergePeak_756	ENSMUSG00000044783	-	88190193	88205355	3utr	ENSMUSG00000044783	Hjurp	Holliday junction recognition protein [Source:MGI Symbol;Acc:MGI:2685821]	-	-	-	-	GO:0005634//nucleus;GO:0043229//intracellular organelle	GO:0003677//DNA binding;GO:0042393//histone binding	-	--
1	88192643	88193092	MergePeak_757	ENSMUSG00000044783	-	88190193	88205355	3utr,cds,stop_codon	ENSMUSG00000044783	Hjurp	Holliday junction recognition protein [Source:MGI Symbol;Acc:MGI:2685821]	-	-	-	-	GO:0005634//nucleus;GO:0043229//intracellular organelle	GO:0003677//DNA binding;GO:0042393//histone binding	-	--
1	88193393	88193992	MergePeak_759	ENSMUSG00000044783	-	88190193	88205355	cds	ENSMUSG00000044783	Hjurp	Holliday junction recognition protein [Source:MGI Symbol;Acc:MGI:2685821]	-	-	-	-	GO:0005634//nucleus;GO:0043229//intracellular organelle	GO:0003677//DNA binding;GO:0042393//histone binding	-	--
1	89816736	89817010	MergePeak_762	ENSMUSG00000055013	+	89382528	89825339	3utr,stop_codon	ENSMUSG00000055013	Agap1	ArfGAP with GTPase domain, ankyrin repeat and PH domain 1 [Source:MGI Symbol;Acc:MGI:2653690]	Cellular Processes	Transport and catabolism	ko04144//Endocytosis	K12491	GO:0005634//nucleus;GO:0005737//cytoplasm;GO:0005829//cytosol	GO:0000166//nucleotide binding;GO:0003924//GTPase activity;GO:0005096//GTPase activator activity;GO:0005515//protein binding;GO:0005525//GTP binding;GO:0005543//phospholipid binding;GO:0046872//metal ion binding	GO:0015031//protein transport;GO:0050790//regulation of catalytic activity	--
1	89818136	89818635	MergePeak_764	ENSMUSG00000055013	+	89382528	89825339	3utr	ENSMUSG00000055013	Agap1	ArfGAP with GTPase domain, ankyrin repeat and PH domain 1 [Source:MGI Symbol;Acc:MGI:2653690]	Cellular Processes	Transport and catabolism	ko04144//Endocytosis	K12491	GO:0005634//nucleus;GO:0005737//cytoplasm;GO:0005829//cytosol	GO:0000166//nucleotide binding;GO:0003924//GTPase activity;GO:0005096//GTPase activator activity;GO:0005515//protein binding;GO:0005525//GTP binding;GO:0005543//phospholipid binding;GO:0046872//metal ion binding	GO:0015031//protein transport;GO:0050790//regulation of catalytic activity	--
1	89821586	89821760	MergePeak_765	ENSMUSG00000055013	+	89382528	89825339	3utr	ENSMUSG00000055013	Agap1	ArfGAP with GTPase domain, ankyrin repeat and PH domain 1 [Source:MGI Symbol;Acc:MGI:2653690]	Cellular Processes	Transport and catabolism	ko04144//Endocytosis	K12491	GO:0005634//nucleus;GO:0005737//cytoplasm;GO:0005829//cytosol	GO:0000166//nucleotide binding;GO:0003924//GTPase activity;GO:0005096//GTPase activator activity;GO:0005515//protein binding;GO:0005525//GTP binding;GO:0005543//phospholipid binding;GO:0046872//metal ion binding	GO:0015031//protein transport;GO:0050790//regulation of catalytic activity	--
1	90540146	90540745	MergePeak_767	ENSMUSG00000034432	+	90530703	90541063	3utr,stop_codon	ENSMUSG00000034432	Cops8	COP9 signalosome subunit 8 [Source:MGI Symbol;Acc:MGI:1915363]	-	-	-	-	GO:0005634//nucleus;GO:0005654//nucleoplasm;GO:0005737//cytoplasm;GO:0005829//cytosol;GO:0008180//COP9 signalosome;GO:0048471//perinuclear region of cytoplasm	GO:0005515//protein binding	GO:0000338//protein deneddylation;GO:0006468//protein phosphorylation;GO:0007250//activation of NF-kappaB-inducing kinase activity;GO:0008285//negative regulation of cell population proliferation;GO:0010387//COP9 signalosome assembly	--
1	91213276	91213725	MergePeak_769	ENSMUSG00000034343	+	91178059	91218059	3utr	ENSMUSG00000034343	Ube2f	ubiquitin-conjugating enzyme E2F (putative) [Source:MGI Symbol;Acc:MGI:1915171]	Genetic Information Processing	Folding, sorting and degradation	ko04120//Ubiquitin mediated proteolysis	K10687	GO:0005634//nucleus	GO:0000166//nucleotide binding;GO:0005524//ATP binding;GO:0016740//transferase activity;GO:0019788//NEDD8 transferase activity;GO:0061654//NEDD8 conjugating enzyme activity	GO:0045116//protein neddylation	--
1	91339680	91339854	MergePeak_771	ENSMUSG00000067071	-	91339205	91340944	3utr,cds,stop_codon	ENSMUSG00000067071	Hes6	hairy and enhancer of split 6 [Source:MGI Symbol;Acc:MGI:1859852]	Human Diseases	Infectious disease: viral	ko05165//Human papillomavirus infection	K09087	GO:0005634//nucleus;GO:0005667//transcription regulator complex	GO:0000977//RNA polymerase II transcription regulatory region sequence-specific DNA binding;GO:0000978//RNA polymerase II cis-regulatory region sequence-specific DNA binding;GO:0000981//DNA-binding transcription factor activity, RNA polymerase II-specific;GO:0001227//DNA-binding transcription repressor activity, RNA polymerase II-specific;GO:0003677//DNA binding;GO:0003700//DNA-binding transcript…	GO:0000122//negative regulation of transcription by RNA polymerase II;GO:0006355//regulation of transcription, DNA-templated;GO:0006357//regulation of transcription by RNA polymerase II;GO:0007399//nervous system development;GO:0009952//anterior/posterior pattern specification;GO:0030154//cell differentiation;GO:0043433//negative regulation of DNA-binding transcription factor activity;GO:0050767/…	bHLH
1	91344229	91344478	MergePeak_772	ENSMUSG00000055866	-	91343704	91387046	3utr	ENSMUSG00000055866	Per2	period circadian clock 2 [Source:MGI Symbol;Acc:MGI:1195265]	Human Diseases;Organismal Systems;Human Diseases;Organismal Systems;Organismal Systems	Cancer: overview;Environmental adaptation;Cancer: specific types;Environmental adaptation;Environmental adaptation	ko05202//Transcriptional misregulation in cancer;ko04713//Circadian entrainment;ko05221//Acute myeloid leukemia;ko04710//Circadian rhythm;ko04711//Circadian rhythm - fly	K02633;K02633;K02633;K02633;K02633	GO:0005634//nucleus;GO:0005654//nucleoplasm;GO:0005737//cytoplasm;GO:0005829//cytosol	GO:0005515//protein binding	GO:0000122//negative regulation of transcription by RNA polymerase II;GO:0007623//circadian rhythm;GO:0045892//negative regulation of transcription, DNA-templated;GO:0048511//rhythmic process	--
1	91345154	91345528	MergePeak_774	ENSMUSG00000055866	-	91343704	91387046	3utr,stop_codon	ENSMUSG00000055866	Per2	period circadian clock 2 [Source:MGI Symbol;Acc:MGI:1195265]	Human Diseases;Organismal Systems;Human Diseases;Organismal Systems;Organismal Systems	Cancer: overview;Environmental adaptation;Cancer: specific types;Environmental adaptation;Environmental adaptation	ko05202//Transcriptional misregulation in cancer;ko04713//Circadian entrainment;ko05221//Acute myeloid leukemia;ko04710//Circadian rhythm;ko04711//Circadian rhythm - fly	K02633;K02633;K02633;K02633;K02633	GO:0005634//nucleus;GO:0005654//nucleoplasm;GO:0005737//cytoplasm;GO:0005829//cytosol	GO:0005515//protein binding	GO:0000122//negative regulation of transcription by RNA polymerase II;GO:0007623//circadian rhythm;GO:0045892//negative regulation of transcription, DNA-templated;GO:0048511//rhythmic process	--
1	91474661	91474935	MergePeak_778	ENSMUSG00000026311	+	91468436	91487311	5utr	ENSMUSG00000026311	Asb1	ankyrin repeat and SOCS box-containing 1 [Source:MGI Symbol;Acc:MGI:1929735]	-	-	-	-	GO:0000151//ubiquitin ligase complex	GO:0005515//protein binding;GO:0061630//ubiquitin protein ligase activity	GO:0016567//protein ubiquitination;GO:0030539//male genitalia development;GO:0035556//intracellular signal transduction	--
1	91482580	91483004	MergePeak_779	ENSMUSG00000026311	+	91468436	91487311	3utr,cds,stop_codon	ENSMUSG00000026311	Asb1	ankyrin repeat and SOCS box-containing 1 [Source:MGI Symbol;Acc:MGI:1929735]	-	-	-	-	GO:0000151//ubiquitin ligase complex	GO:0005515//protein binding;GO:0061630//ubiquitin protein ligase activity	GO:0016567//protein ubiquitination;GO:0030539//male genitalia development;GO:0035556//intracellular signal transduction	--
1	91859651	91859850	MergePeak_783	ENSMUSG00000026313	-	91856501	92108063	3utr	ENSMUSG00000026313	Hdac4	histone deacetylase 4 [Source:MGI Symbol;Acc:MGI:3036234]	Organismal Systems;Human Diseases;Human Diseases;Human Diseases;Environmental Information Processing	Immune system;Cancer: overview;Substance dependence;Cancer: overview;Signal transduction	ko04613//Neutrophil extracellular trap formation;ko05203//Viral carcinogenesis;ko05034//Alcoholism;ko05206//MicroRNAs in cancer;ko04371//Apelin signaling pathway	K11406;K11406;K11406;K11406;K11406	GO:0000118//histone deacetylase complex;GO:0005634//nucleus;GO:0005654//nucleoplasm;GO:0005737//cytoplasm;GO:0005829//cytosol;GO:0016607//nuclear speck;GO:0017053//transcription repressor complex;GO:0030017//sarcomere;GO:0030018//Z disc;GO:0031594//neuromuscular junction;GO:0031672//A band;GO:0032991//protein-containing complex;GO:0042641//actomyosin	GO:0000976//transcription cis-regulatory region binding;GO:0000978//RNA polymerase II cis-regulatory region sequence-specific DNA binding;GO:0003677//DNA binding;GO:0003682//chromatin binding;GO:0003714//transcription corepressor activity;GO:0004407//histone deacetylase activity;GO:0005515//protein binding;GO:0008270//zinc ion binding;GO:0016787//hydrolase activity;GO:0019789//SUMO transferase ac…	GO:0000122//negative regulation of transcription by RNA polymerase II;GO:0001501//skeletal system development;GO:0001649//osteoblast differentiation;GO:0002076//osteoblast development;GO:0006325//chromatin organization;GO:0006338//chromatin remodeling;GO:0006476//protein deacetylation;GO:0008283//cell population proliferation;GO:0008284//positive regulation of cell population proliferation;GO:000…	--
1	91860151	91860700	MergePeak_784	ENSMUSG00000026313	-	91856501	92108063	3utr	ENSMUSG00000026313	Hdac4	histone deacetylase 4 [Source:MGI Symbol;Acc:MGI:3036234]	Organismal Systems;Human Diseases;Human Diseases;Human Diseases;Environmental Information Processing	Immune system;Cancer: overview;Substance dependence;Cancer: overview;Signal transduction	ko04613//Neutrophil extracellular trap formation;ko05203//Viral carcinogenesis;ko05034//Alcoholism;ko05206//MicroRNAs in cancer;ko04371//Apelin signaling pathway	K11406;K11406;K11406;K11406;K11406	GO:0000118//histone deacetylase complex;GO:0005634//nucleus;GO:0005654//nucleoplasm;GO:0005737//cytoplasm;GO:0005829//cytosol;GO:0016607//nuclear speck;GO:0017053//transcription repressor complex;GO:0030017//sarcomere;GO:0030018//Z disc;GO:0031594//neuromuscular junction;GO:0031672//A band;GO:0032991//protein-containing complex;GO:0042641//actomyosin	GO:0000976//transcription cis-regulatory region binding;GO:0000978//RNA polymerase II cis-regulatory region sequence-specific DNA binding;GO:0003677//DNA binding;GO:0003682//chromatin binding;GO:0003714//transcription corepressor activity;GO:0004407//histone deacetylase activity;GO:0005515//protein binding;GO:0008270//zinc ion binding;GO:0016787//hydrolase activity;GO:0019789//SUMO transferase ac…	GO:0000122//negative regulation of transcription by RNA polymerase II;GO:0001501//skeletal system development;GO:0001649//osteoblast differentiation;GO:0002076//osteoblast development;GO:0006325//chromatin organization;GO:0006338//chromatin remodeling;GO:0006476//protein deacetylation;GO:0008283//cell population proliferation;GO:0008284//positive regulation of cell population proliferation;GO:000…	--
1	92564867	92565041	MergePeak_786	ENSMUSG00000073616	-	92564867	92568286	3utr,stop_codon	ENSMUSG00000073616	Cops9	COP9 signalosome subunit 9 [Source:MGI Symbol;Acc:MGI:1914165]	-	-	-	-	GO:0000785//chromatin;GO:0005634//nucleus;GO:0005654//nucleoplasm;GO:0005737//cytoplasm;GO:0008180//COP9 signalosome	GO:0003674//molecular_function	GO:0008284//positive regulation of cell population proliferation;GO:0034644//cellular response to UV;GO:0051220//cytoplasmic sequestering of protein;GO:2000435//negative regulation of protein neddylation	--
1	92782713	92783672	MergePeak_787	ENSMUSG00000034220	+	92759367	92788501	cds	ENSMUSG00000034220	Gpc1	glypican 1 [Source:MGI Symbol;Acc:MGI:1194891]	Human Diseases;Human Diseases	Cancer: overview;Cardiovascular disease	ko05205//Proteoglycans in cancer;ko05418//Fluid shear stress and atherosclerosis	K08107;K08107	GO:0005576//extracellular region;GO:0005615//extracellular space;GO:0005654//nucleoplasm;GO:0005768//endosome;GO:0005796//Golgi lumen;GO:0005829//cytosol;GO:0005886//plasma membrane;GO:0009986//cell surface;GO:0016020//membrane;GO:0031012//extracellular matrix;GO:0031225//anchored component of membrane;GO:0043025//neuronal cell body;GO:0045121//membrane raft;GO:0045202//synapse;GO:0046658//anchor…	GO:0005507//copper ion binding;GO:0017134//fibroblast growth factor binding;GO:0043236//laminin binding;GO:0070052//collagen V binding	GO:0009966//regulation of signal transduction;GO:0014037//Schwann cell differentiation;GO:0016477//cell migration;GO:0030200//heparan sulfate proteoglycan catabolic process;GO:0032288//myelin assembly;GO:0040037//negative regulation of fibroblast growth factor receptor signaling pathway;GO:1905475//regulation of protein localization to membrane;GO:2001016//positive regulation of skeletal muscle c…	--
1	92785695	92786220	MergePeak_788	ENSMUSG00000034220	+	92759367	92788501	cds,stop_codon	ENSMUSG00000034220	Gpc1	glypican 1 [Source:MGI Symbol;Acc:MGI:1194891]	Human Diseases;Human Diseases	Cancer: overview;Cardiovascular disease	ko05205//Proteoglycans in cancer;ko05418//Fluid shear stress and atherosclerosis	K08107;K08107	GO:0005576//extracellular region;GO:0005615//extracellular space;GO:0005654//nucleoplasm;GO:0005768//endosome;GO:0005796//Golgi lumen;GO:0005829//cytosol;GO:0005886//plasma membrane;GO:0009986//cell surface;GO:0016020//membrane;GO:0031012//extracellular matrix;GO:0031225//anchored component of membrane;GO:0043025//neuronal cell body;GO:0045121//membrane raft;GO:0045202//synapse;GO:0046658//anchor…	GO:0005507//copper ion binding;GO:0017134//fibroblast growth factor binding;GO:0043236//laminin binding;GO:0070052//collagen V binding	GO:0009966//regulation of signal transduction;GO:0014037//Schwann cell differentiation;GO:0016477//cell migration;GO:0030200//heparan sulfate proteoglycan catabolic process;GO:0032288//myelin assembly;GO:0040037//negative regulation of fibroblast growth factor receptor signaling pathway;GO:1905475//regulation of protein localization to membrane;GO:2001016//positive regulation of skeletal muscle c…	--
1	92786246	92786495	MergePeak_789	ENSMUSG00000034220	+	92759367	92788501	3utr,cds,stop_codon	ENSMUSG00000034220	Gpc1	glypican 1 [Source:MGI Symbol;Acc:MGI:1194891]	Human Diseases;Human Diseases	Cancer: overview;Cardiovascular disease	ko05205//Proteoglycans in cancer;ko05418//Fluid shear stress and atherosclerosis	K08107;K08107	GO:0005576//extracellular region;GO:0005615//extracellular space;GO:0005654//nucleoplasm;GO:0005768//endosome;GO:0005796//Golgi lumen;GO:0005829//cytosol;GO:0005886//plasma membrane;GO:0009986//cell surface;GO:0016020//membrane;GO:0031012//extracellular matrix;GO:0031225//anchored component of membrane;GO:0043025//neuronal cell body;GO:0045121//membrane raft;GO:0045202//synapse;GO:0046658//anchor…	GO:0005507//copper ion binding;GO:0017134//fibroblast growth factor binding;GO:0043236//laminin binding;GO:0070052//collagen V binding	GO:0009966//regulation of signal transduction;GO:0014037//Schwann cell differentiation;GO:0016477//cell migration;GO:0030200//heparan sulfate proteoglycan catabolic process;GO:0032288//myelin assembly;GO:0040037//negative regulation of fibroblast growth factor receptor signaling pathway;GO:1905475//regulation of protein localization to membrane;GO:2001016//positive regulation of skeletal muscle c…	--
1	92786846	92787120	MergePeak_790	ENSMUSG00000034220	+	92759367	92788501	3utr	ENSMUSG00000034220	Gpc1	glypican 1 [Source:MGI Symbol;Acc:MGI:1194891]	Human Diseases;Human Diseases	Cancer: overview;Cardiovascular disease	ko05205//Proteoglycans in cancer;ko05418//Fluid shear stress and atherosclerosis	K08107;K08107	GO:0005576//extracellular region;GO:0005615//extracellular space;GO:0005654//nucleoplasm;GO:0005768//endosome;GO:0005796//Golgi lumen;GO:0005829//cytosol;GO:0005886//plasma membrane;GO:0009986//cell surface;GO:0016020//membrane;GO:0031012//extracellular matrix;GO:0031225//anchored component of membrane;GO:0043025//neuronal cell body;GO:0045121//membrane raft;GO:0045202//synapse;GO:0046658//anchor…	GO:0005507//copper ion binding;GO:0017134//fibroblast growth factor binding;GO:0043236//laminin binding;GO:0070052//collagen V binding	GO:0009966//regulation of signal transduction;GO:0014037//Schwann cell differentiation;GO:0016477//cell migration;GO:0030200//heparan sulfate proteoglycan catabolic process;GO:0032288//myelin assembly;GO:0040037//negative regulation of fibroblast growth factor receptor signaling pathway;GO:1905475//regulation of protein localization to membrane;GO:2001016//positive regulation of skeletal muscle c…	--
1	92847502	92847926	MergePeak_793	ENSMUSG00000026269	+	92847336	92852106	3utr,cds,start_codon,stop_codon	ENSMUSG00000026269	Rnpepl1	arginyl aminopeptidase (aminopeptidase B)-like 1 [Source:MGI Symbol;Acc:MGI:1914170]	-	-	-	-	-	GO:0004177//aminopeptidase activity;GO:0008233//peptidase activity;GO:0008237//metallopeptidase activity;GO:0008270//zinc ion binding;GO:0016787//hydrolase activity;GO:0046872//metal ion binding;GO:0070006//metalloaminopeptidase activity	GO:0006508//proteolysis	--
1	92847977	92848201	MergePeak_794	ENSMUSG00000026269	+	92847336	92852106	3utr	ENSMUSG00000026269	Rnpepl1	arginyl aminopeptidase (aminopeptidase B)-like 1 [Source:MGI Symbol;Acc:MGI:1914170]	-	-	-	-	-	GO:0004177//aminopeptidase activity;GO:0008233//peptidase activity;GO:0008237//metallopeptidase activity;GO:0008270//zinc ion binding;GO:0016787//hydrolase activity;GO:0046872//metal ion binding;GO:0070006//metalloaminopeptidase activity	GO:0006508//proteolysis	--
1	93229208	93229653	MergePeak_796	ENSMUSG00000026273	-	93226933	93233585	cds,stop_codon	ENSMUSG00000026273	Mterf4	mitochondrial transcription termination factor 4 [Source:MGI Symbol;Acc:MGI:1918355]	-	-	-	-	GO:0005739//mitochondrion;GO:0005762//mitochondrial large ribosomal subunit;GO:0005829//cytosol	GO:0003690//double-stranded DNA binding;GO:0003723//RNA binding;GO:0019843//rRNA binding	GO:0006355//regulation of transcription, DNA-templated;GO:0006364//rRNA processing;GO:0006390//mitochondrial transcription;GO:0006626//protein targeting to mitochondrion;GO:0007507//heart development;GO:0042255//ribosome assembly;GO:0043010//camera-type eye development	--
1	93242075	93244608	MergePeak_797	ENSMUSG00000026274	-	93236500	93270511	cds,ncrna	ENSMUSG00000026274	Pask	PAS domain containing serine/threonine kinase [Source:MGI Symbol;Acc:MGI:2155936]	-	-	-	-	GO:0005634//nucleus;GO:0005737//cytoplasm;GO:0005829//cytosol	GO:0000166//nucleotide binding;GO:0004672//protein kinase activity;GO:0004674//protein serine/threonine kinase activity;GO:0004712//protein serine/threonine/tyrosine kinase activity;GO:0005524//ATP binding;GO:0008289//lipid binding;GO:0016301//kinase activity;GO:0016740//transferase activity;GO:0035091//phosphatidylinositol binding;GO:0106310//protein serine kinase activity	GO:0006468//protein phosphorylation;GO:0016310//phosphorylation;GO:0035556//intracellular signal transduction;GO:0043576//regulation of respiratory gaseous exchange;GO:0045719//negative regulation of glycogen biosynthetic process;GO:0046777//protein autophosphorylation;GO:0070092//regulation of glucagon secretion;GO:0097009//energy homeostasis	--
1	93242075	93244608	MergePeak_797	ENSMUSG00000101172	+	93233673	93245034	-,ncrna
1	93248558	93249007	MergePeak_798	ENSMUSG00000026274	-	93236500	93270511	cds	ENSMUSG00000026274	Pask	PAS domain containing serine/threonine kinase [Source:MGI Symbol;Acc:MGI:2155936]	-	-	-	-	GO:0005634//nucleus;GO:0005737//cytoplasm;GO:0005829//cytosol	GO:0000166//nucleotide binding;GO:0004672//protein kinase activity;GO:0004674//protein serine/threonine kinase activity;GO:0004712//protein serine/threonine/tyrosine kinase activity;GO:0005524//ATP binding;GO:0008289//lipid binding;GO:0016301//kinase activity;GO:0016740//transferase activity;GO:0035091//phosphatidylinositol binding;GO:0106310//protein serine kinase activity	GO:0006468//protein phosphorylation;GO:0016310//phosphorylation;GO:0035556//intracellular signal transduction;GO:0043576//regulation of respiratory gaseous exchange;GO:0045719//negative regulation of glycogen biosynthetic process;GO:0046777//protein autophosphorylation;GO:0070092//regulation of glucagon secretion;GO:0097009//energy homeostasis	--
1	93249058	93249582	MergePeak_799	ENSMUSG00000026274	-	93236500	93270511	cds	ENSMUSG00000026274	Pask	PAS domain containing serine/threonine kinase [Source:MGI Symbol;Acc:MGI:2155936]	-	-	-	-	GO:0005634//nucleus;GO:0005737//cytoplasm;GO:0005829//cytosol	GO:0000166//nucleotide binding;GO:0004672//protein kinase activity;GO:0004674//protein serine/threonine kinase activity;GO:0004712//protein serine/threonine/tyrosine kinase activity;GO:0005524//ATP binding;GO:0008289//lipid binding;GO:0016301//kinase activity;GO:0016740//transferase activity;GO:0035091//phosphatidylinositol binding;GO:0106310//protein serine kinase activity	GO:0006468//protein phosphorylation;GO:0016310//phosphorylation;GO:0035556//intracellular signal transduction;GO:0043576//regulation of respiratory gaseous exchange;GO:0045719//negative regulation of glycogen biosynthetic process;GO:0046777//protein autophosphorylation;GO:0070092//regulation of glucagon secretion;GO:0097009//energy homeostasis	--
1	93293067	93293291	MergePeak_800	ENSMUSG00000026275	+	93270576	93301211	3utr	ENSMUSG00000026275	Ppp1r7	protein phosphatase 1, regulatory subunit 7 [Source:MGI Symbol;Acc:MGI:1913635]	-	-	-	-	GO:0005634//nucleus;GO:0005694//chromosome	GO:0005515//protein binding	GO:0007059//chromosome segregation;GO:0035307//positive regulation of protein dephosphorylation	--
1	93293742	93294216	MergePeak_804	ENSMUSG00000026275	+	93270576	93301211	3utr	ENSMUSG00000026275	Ppp1r7	protein phosphatase 1, regulatory subunit 7 [Source:MGI Symbol;Acc:MGI:1913635]	-	-	-	-	GO:0005634//nucleus;GO:0005694//chromosome	GO:0005515//protein binding	GO:0007059//chromosome segregation;GO:0035307//positive regulation of protein dephosphorylation	--
1	93300592	93300816	MergePeak_805	ENSMUSG00000026275	+	93270576	93301211	3utr	ENSMUSG00000026275	Ppp1r7	protein phosphatase 1, regulatory subunit 7 [Source:MGI Symbol;Acc:MGI:1913635]	-	-	-	-	GO:0005634//nucleus;GO:0005694//chromosome	GO:0005515//protein binding	GO:0007059//chromosome segregation;GO:0035307//positive regulation of protein dephosphorylation	--
1	93357148	93357959	MergePeak_809	ENSMUSG00000034088	-	93333662	93406523	cds	ENSMUSG00000034088	Hdlbp	high density lipoprotein (HDL) binding protein [Source:MGI Symbol;Acc:MGI:99256]	-	-	-	-	GO:0005634//nucleus;GO:0005737//cytoplasm;GO:0005829//cytosol;GO:0005844//polysome;GO:0034364//high-density lipoprotein particle	GO:0003676//nucleic acid binding;GO:0003723//RNA binding;GO:0003729//mRNA binding	GO:0006629//lipid metabolic process;GO:0006869//lipid transport;GO:0008202//steroid metabolic process;GO:0008203//cholesterol metabolic process	--
1	93359226	93365000	MergePeak_810	ENSMUSG00000034088	-	93333662	93406523	cds	ENSMUSG00000034088	Hdlbp	high density lipoprotein (HDL) binding protein [Source:MGI Symbol;Acc:MGI:99256]	-	-	-	-	GO:0005634//nucleus;GO:0005737//cytoplasm;GO:0005829//cytosol;GO:0005844//polysome;GO:0034364//high-density lipoprotein particle	GO:0003676//nucleic acid binding;GO:0003723//RNA binding;GO:0003729//mRNA binding	GO:0006629//lipid metabolic process;GO:0006869//lipid transport;GO:0008202//steroid metabolic process;GO:0008203//cholesterol metabolic process	--
1	93368488	93368562	MergePeak_811	ENSMUSG00000034088	-	93333662	93406523	5utr,start_codon	ENSMUSG00000034088	Hdlbp	high density lipoprotein (HDL) binding protein [Source:MGI Symbol;Acc:MGI:99256]	-	-	-	-	GO:0005634//nucleus;GO:0005737//cytoplasm;GO:0005829//cytosol;GO:0005844//polysome;GO:0034364//high-density lipoprotein particle	GO:0003676//nucleic acid binding;GO:0003723//RNA binding;GO:0003729//mRNA binding	GO:0006629//lipid metabolic process;GO:0006869//lipid transport;GO:0008202//steroid metabolic process;GO:0008203//cholesterol metabolic process	--
1	93507745	93507944	MergePeak_813	ENSMUSG00000034066	+	93439834	93509018	cds	ENSMUSG00000034066	Farp2	FERM, RhoGEF and pleckstrin domain protein 2 [Source:MGI Symbol;Acc:MGI:2385126]	Environmental Information Processing;Cellular Processes	Signal transduction;Cellular community - eukaryotes	ko04015//Rap1 signaling pathway;ko04520//Adherens junction	K06082;K06082	GO:0005737//cytoplasm;GO:0005829//cytosol;GO:0005856//cytoskeleton	GO:0005085//guanyl-nucleotide exchange factor activity;GO:0008092//cytoskeletal protein binding	GO:0007155//cell adhesion;GO:0016322//neuron remodeling;GO:0016601//Rac protein signal transduction;GO:0022405//hair cycle process;GO:0030316//osteoclast differentiation;GO:0031532//actin cytoskeleton reorganization;GO:0033623//regulation of integrin activation;GO:0050790//regulation of catalytic activity;GO:0071526//semaphorin-plexin signaling pathway;GO:0071800//podosome assembly	--
1	93549923	93550197	MergePeak_816	ENSMUSG00000026277	-	93547473	93563444	3utr,stop_codon	ENSMUSG00000026277	Stk25	serine/threonine kinase 25 (yeast) [Source:MGI Symbol;Acc:MGI:1891699]	-	-	-	-	GO:0000139//Golgi membrane;GO:0005737//cytoplasm;GO:0005794//Golgi apparatus	GO:0000166//nucleotide binding;GO:0004672//protein kinase activity;GO:0004674//protein serine/threonine kinase activity;GO:0004712//protein serine/threonine/tyrosine kinase activity;GO:0005515//protein binding;GO:0005524//ATP binding;GO:0016301//kinase activity;GO:0016740//transferase activity;GO:0042803//protein homodimerization activity;GO:0046872//metal ion binding;GO:0106310//protein serine k…	GO:0006468//protein phosphorylation;GO:0007163//establishment or maintenance of cell polarity;GO:0007409//axonogenesis;GO:0016310//phosphorylation;GO:0032874//positive regulation of stress-activated MAPK cascade;GO:0036481//intrinsic apoptotic signaling pathway in response to hydrogen peroxide;GO:0042542//response to hydrogen peroxide;GO:0046777//protein autophosphorylation;GO:0050772//positive r…	--
1	93678405	93678787	MergePeak_818	ENSMUSG00000026279	-	93629657	93682502	cds,ncrna	ENSMUSG00000026279	Thap4	THAP domain containing 4 [Source:MGI Symbol;Acc:MGI:1914276]	-	-	-	-	GO:0005575//cellular_component;GO:0005634//nucleus;GO:0005737//cytoplasm	GO:0003677//DNA binding;GO:0016853//isomerase activity;GO:0020037//heme binding;GO:0042802//identical protein binding;GO:0046872//metal ion binding;GO:0062213//peroxynitrite isomerase activity;GO:0070026//nitric oxide binding	GO:0006570//tyrosine metabolic process;GO:0042126//nitrate metabolic process	THAP
1	93678405	93678787	MergePeak_818	ENSMUSG00000101952	+	93658826	93678794	-,ncrna
1	93715575	93715799	MergePeak_819	ENSMUSG00000026280	+	93682627	93718332	3utr,stop_codon	ENSMUSG00000026280	Atg4b	autophagy related 4B, cysteine peptidase [Source:MGI Symbol;Acc:MGI:1913865]	Cellular Processes;Cellular Processes	Transport and catabolism;Transport and catabolism	ko04140//Autophagy - animal;ko04136//Autophagy - other	K08342;K08342	GO:0005737//cytoplasm	GO:0004175//endopeptidase activity;GO:0004197//cysteine-type endopeptidase activity;GO:0008233//peptidase activity;GO:0008234//cysteine-type peptidase activity;GO:0016787//hydrolase activity;GO:0019786//Atg8-specific protease activity;GO:0097110//scaffold protein binding	GO:0000423//mitophagy;GO:0006508//proteolysis;GO:0006914//autophagy;GO:0015031//protein transport;GO:0016237//lysosomal microautophagy;GO:0034497//protein localization to phagophore assembly site;GO:0051697//protein delipidation	--
1	93715900	93716049	MergePeak_820	ENSMUSG00000026280	+	93682627	93718332	3utr	ENSMUSG00000026280	Atg4b	autophagy related 4B, cysteine peptidase [Source:MGI Symbol;Acc:MGI:1913865]	Cellular Processes;Cellular Processes	Transport and catabolism;Transport and catabolism	ko04140//Autophagy - animal;ko04136//Autophagy - other	K08342;K08342	GO:0005737//cytoplasm	GO:0004175//endopeptidase activity;GO:0004197//cysteine-type endopeptidase activity;GO:0008233//peptidase activity;GO:0008234//cysteine-type peptidase activity;GO:0016787//hydrolase activity;GO:0019786//Atg8-specific protease activity;GO:0097110//scaffold protein binding	GO:0000423//mitophagy;GO:0006508//proteolysis;GO:0006914//autophagy;GO:0015031//protein transport;GO:0016237//lysosomal microautophagy;GO:0034497//protein localization to phagophore assembly site;GO:0051697//protein delipidation	--
1	93746345	93747119	MergePeak_823	ENSMUSG00000026283	+	93731705	93749823	3utr	ENSMUSG00000026283	Ing5	inhibitor of growth family, member 5 [Source:MGI Symbol;Acc:MGI:1922816]	-	-	-	-	GO:0000123//histone acetyltransferase complex;GO:0005634//nucleus;GO:0005654//nucleoplasm;GO:0005694//chromosome;GO:0070776//MOZ/MORF histone acetyltransferase complex	GO:0003682//chromatin binding;GO:0035064//methylated histone binding;GO:0046872//metal ion binding	GO:0001558//regulation of cell growth;GO:0006260//DNA replication;GO:0006275//regulation of DNA replication;GO:0006325//chromatin organization;GO:0006355//regulation of transcription, DNA-templated;GO:0006473//protein acetylation;GO:0008285//negative regulation of cell population proliferation;GO:0016570//histone modification;GO:0016573//histone acetylation;GO:0043065//positive regulation of apop…	--
1	97573293	97588496	MergePeak_826	ENSMUSG00000044768	-	97534043	97589799	3utr,5utr,cds,start_codon,stop_codon	ENSMUSG00000044768	Macir	macrophage immunometabolism regulator [Source:MGI Symbol;Acc:MGI:1277184]	-	-	-	-	GO:0005737//cytoplasm;GO:0005929//cilium;GO:0035869//ciliary transition zone;GO:0042995//cell projection	GO:0003674//molecular_function	GO:0006954//inflammatory response;GO:0010631//epithelial cell migration;GO:0010633//negative regulation of epithelial cell migration;GO:0010761//fibroblast migration;GO:0010764//negative regulation of fibroblast migration;GO:0015031//protein transport;GO:0030030//cell projection organization;GO:0050728//negative regulation of inflammatory response;GO:0060271//cilium assembly;GO:1900016//negative …	--
[truncated: 16,421 more rows]
