# Supplementary material for: N6-methyladenosine modification positively regulate Japanese encephalitis virus replication
Source: Virol J. 2024 Jan 19;21:23. doi: 10.1186/s12985-023-02275-w (PMC10799421; doi:10.1186/s12985-023-02275-w)
Supplement: Supplementary file 6 — Additional file 6. A list of gained m6A peaks and m6A-modified genes in JEV-infected neuro2a cells at 48 hpi. [file 12985_2023_2275_MOESM6_ESM.xls]

## Sheet: JEV48h.Gained.peaks.genes.annot
chr	start	end	peak_id	GeneID	strand	gene_start	gene_end	position_annot	Symbol	Description	KEGG_A_class	KEGG_B_class	Pathway	K_ID	GO Component	GO Function	GO Process	TF_family
1	3277174	3277373	MergePeak_1	ENSMUSG00000051951	-	3276124	3286567	-	ENSMUSG00000051951	Xkr4	X-linked Kx blood group related 4 [Source:MGI Symbol;Acc:MGI:3528744]	-	-	-	-	GO:0005886//plasma membrane;GO:0016020//membrane;GO:0016021//integral component of membrane	GO:0017128//phospholipid scramblase activity	GO:0006915//apoptotic process;GO:0043652//engulfment of apoptotic cell;GO:0070782//phosphatidylserine exposure on apoptotic cell surface;GO:1902742//apoptotic process involved in development	--
1	3277174	3277373	MergePeak_1	MSTRG.3	-	3276952	3283951	-
1	3283945	3284044	MergePeak_3	ENSMUSG00000051951	-	3276124	3286567	-	ENSMUSG00000051951	Xkr4	X-linked Kx blood group related 4 [Source:MGI Symbol;Acc:MGI:3528744]	-	-	-	-	GO:0005886//plasma membrane;GO:0016020//membrane;GO:0016021//integral component of membrane	GO:0017128//phospholipid scramblase activity	GO:0006915//apoptotic process;GO:0043652//engulfment of apoptotic cell;GO:0070782//phosphatidylserine exposure on apoptotic cell surface;GO:1902742//apoptotic process involved in development	--
1	3283945	3284044	MergePeak_3	MSTRG.3	-	3276952	3283951	-
1	4844629	4844828	MergePeak_9	ENSMUSG00000033845	-	4843434	4855962	3utr	ENSMUSG00000033845	Mrpl15	mitochondrial ribosomal protein L15 [Source:MGI Symbol;Acc:MGI:1351639]	Genetic Information Processing	Translation	ko03010//Ribosome	K02876	GO:0005739//mitochondrion;GO:0005743//mitochondrial inner membrane;GO:0005762//mitochondrial large ribosomal subunit;GO:0005840//ribosome;GO:0015934//large ribosomal subunit	GO:0003735//structural constituent of ribosome	GO:0000002//mitochondrial genome maintenance;GO:0006412//translation;GO:0032543//mitochondrial translation;GO:1990830//cellular response to leukemia inhibitory factor	--
1	6284133	6284307	MergePeak_15	ENSMUSG00000025907	+	6276421	6304535	-,ncrna	ENSMUSG00000025907	Rb1cc1	RB1-inducible coiled-coil 1 [Source:MGI Symbol;Acc:MGI:1341850]	Human Diseases;Human Diseases;Human Diseases;Human Diseases;Human Diseases;Cellular Processes;Organismal Systems	Neurodegenerative disease;Neurodegenerative disease;Neurodegenerative disease;Neurodegenerative disease;Neurodegenerative disease;Transport and catabolism;Aging	ko05022//Pathways of neurodegeneration - multiple diseases;ko05010//Alzheimer disease;ko05014//Amyotrophic lateral sclerosis;ko05016//Huntington disease;ko05017//Spinocerebellar ataxia;ko04140//Autophagy - animal;ko04211//Longevity regulating pathway	K17589;K17589;K17589;K17589;K17589;K17589;K17589	GO:0000407//phagophore assembly site;GO:0000421//autophagosome membrane;GO:0005634//nucleus;GO:0005737//cytoplasm;GO:0005764//lysosome;GO:0005829//cytosol;GO:0019898//extrinsic component of membrane;GO:0031965//nuclear membrane;GO:0034045//phagophore assembly site membrane;GO:1990316//Atg1/ULK1 kinase complex	GO:0005515//protein binding;GO:0019901//protein kinase binding;GO:0060090//molecular adaptor activity	GO:0000045//autophagosome assembly;GO:0000422//autophagy of mitochondrion;GO:0001889//liver development;GO:0001934//positive regulation of protein phosphorylation;GO:0006468//protein phosphorylation;GO:0006914//autophagy;GO:0006915//apoptotic process;GO:0006996//organelle organization;GO:0007049//cell cycle;GO:0007507//heart development;GO:0008285//negative regulation of cell population prolifera…	--
1	6284133	6284307	MergePeak_15	ENSMUSG00000090031	-	6280090	6285517	-,ncrna
1	6344747	6344921	MergePeak_22	ENSMUSG00000025907	+	6284869	6346872	3utr	ENSMUSG00000025907	Rb1cc1	RB1-inducible coiled-coil 1 [Source:MGI Symbol;Acc:MGI:1341850]	Human Diseases;Human Diseases;Human Diseases;Human Diseases;Human Diseases;Cellular Processes;Organismal Systems	Neurodegenerative disease;Neurodegenerative disease;Neurodegenerative disease;Neurodegenerative disease;Neurodegenerative disease;Transport and catabolism;Aging	ko05022//Pathways of neurodegeneration - multiple diseases;ko05010//Alzheimer disease;ko05014//Amyotrophic lateral sclerosis;ko05016//Huntington disease;ko05017//Spinocerebellar ataxia;ko04140//Autophagy - animal;ko04211//Longevity regulating pathway	K17589;K17589;K17589;K17589;K17589;K17589;K17589	GO:0000407//phagophore assembly site;GO:0000421//autophagosome membrane;GO:0005634//nucleus;GO:0005737//cytoplasm;GO:0005764//lysosome;GO:0005829//cytosol;GO:0019898//extrinsic component of membrane;GO:0031965//nuclear membrane;GO:0034045//phagophore assembly site membrane;GO:1990316//Atg1/ULK1 kinase complex	GO:0005515//protein binding;GO:0019901//protein kinase binding;GO:0060090//molecular adaptor activity	GO:0000045//autophagosome assembly;GO:0000422//autophagy of mitochondrion;GO:0001889//liver development;GO:0001934//positive regulation of protein phosphorylation;GO:0006468//protein phosphorylation;GO:0006914//autophagy;GO:0006915//apoptotic process;GO:0006996//organelle organization;GO:0007049//cell cycle;GO:0007507//heart development;GO:0008285//negative regulation of cell population prolifera…	--
1	6873179	6873846	MergePeak_25	ENSMUSG00000033740	+	6557455	6931158	cds	ENSMUSG00000033740	St18	suppression of tumorigenicity 18 [Source:MGI Symbol;Acc:MGI:2446700]	-	-	-	-	GO:0005634//nucleus;GO:0032993//protein-DNA complex	GO:0000977//RNA polymerase II transcription regulatory region sequence-specific DNA binding;GO:0000978//RNA polymerase II cis-regulatory region sequence-specific DNA binding;GO:0000981//DNA-binding transcription factor activity, RNA polymerase II-specific;GO:0003677//DNA binding;GO:0008270//zinc ion binding;GO:0046872//metal ion binding	GO:0000122//negative regulation of transcription by RNA polymerase II;GO:0006355//regulation of transcription, DNA-templated;GO:0006357//regulation of transcription by RNA polymerase II;GO:0008285//negative regulation of cell population proliferation;GO:0033209//tumor necrosis factor-mediated signaling pathway;GO:0045944//positive regulation of transcription by RNA polymerase II;GO:0070102//inter…	zf-C2HC
1	6928801	6928850	MergePeak_26	ENSMUSG00000033740	+	6557455	6931158	3utr,cds,stop_codon	ENSMUSG00000033740	St18	suppression of tumorigenicity 18 [Source:MGI Symbol;Acc:MGI:2446700]	-	-	-	-	GO:0005634//nucleus;GO:0032993//protein-DNA complex	GO:0000977//RNA polymerase II transcription regulatory region sequence-specific DNA binding;GO:0000978//RNA polymerase II cis-regulatory region sequence-specific DNA binding;GO:0000981//DNA-binding transcription factor activity, RNA polymerase II-specific;GO:0003677//DNA binding;GO:0008270//zinc ion binding;GO:0046872//metal ion binding	GO:0000122//negative regulation of transcription by RNA polymerase II;GO:0006355//regulation of transcription, DNA-templated;GO:0006357//regulation of transcription by RNA polymerase II;GO:0008285//negative regulation of cell population proliferation;GO:0033209//tumor necrosis factor-mediated signaling pathway;GO:0045944//positive regulation of transcription by RNA polymerase II;GO:0070102//inter…	zf-C2HC
1	6928926	6928975	MergePeak_27	ENSMUSG00000033740	+	6557455	6931158	3utr,stop_codon	ENSMUSG00000033740	St18	suppression of tumorigenicity 18 [Source:MGI Symbol;Acc:MGI:2446700]	-	-	-	-	GO:0005634//nucleus;GO:0032993//protein-DNA complex	GO:0000977//RNA polymerase II transcription regulatory region sequence-specific DNA binding;GO:0000978//RNA polymerase II cis-regulatory region sequence-specific DNA binding;GO:0000981//DNA-binding transcription factor activity, RNA polymerase II-specific;GO:0003677//DNA binding;GO:0008270//zinc ion binding;GO:0046872//metal ion binding	GO:0000122//negative regulation of transcription by RNA polymerase II;GO:0006355//regulation of transcription, DNA-templated;GO:0006357//regulation of transcription by RNA polymerase II;GO:0008285//negative regulation of cell population proliferation;GO:0033209//tumor necrosis factor-mediated signaling pathway;GO:0045944//positive regulation of transcription by RNA polymerase II;GO:0070102//inter…	zf-C2HC
1	6929026	6929100	MergePeak_28	ENSMUSG00000033740	+	6557455	6931158	3utr	ENSMUSG00000033740	St18	suppression of tumorigenicity 18 [Source:MGI Symbol;Acc:MGI:2446700]	-	-	-	-	GO:0005634//nucleus;GO:0032993//protein-DNA complex	GO:0000977//RNA polymerase II transcription regulatory region sequence-specific DNA binding;GO:0000978//RNA polymerase II cis-regulatory region sequence-specific DNA binding;GO:0000981//DNA-binding transcription factor activity, RNA polymerase II-specific;GO:0003677//DNA binding;GO:0008270//zinc ion binding;GO:0046872//metal ion binding	GO:0000122//negative regulation of transcription by RNA polymerase II;GO:0006355//regulation of transcription, DNA-templated;GO:0006357//regulation of transcription by RNA polymerase II;GO:0008285//negative regulation of cell population proliferation;GO:0033209//tumor necrosis factor-mediated signaling pathway;GO:0045944//positive regulation of transcription by RNA polymerase II;GO:0070102//inter…	zf-C2HC
1	7243129	7243303	MergePeak_32	ENSMUSG00000051285	+	7159144	7243852	3utr	ENSMUSG00000051285	Pcmtd1	protein-L-isoaspartate (D-aspartate) O-methyltransferase domain containing 1 [Source:MGI Symbol;Acc:MGI:2441773]	-	-	-	-	GO:0005737//cytoplasm;GO:0016020//membrane	GO:0004719//protein-L-isoaspartate (D-aspartate) O-methyltransferase activity;GO:0008168//methyltransferase activity;GO:0016740//transferase activity	GO:0006479//protein methylation;GO:0032259//methylation;GO:0036211//protein modification process	--
1	9616558	9616682	MergePeak_34	ENSMUSG00000061024	+	9615633	9617680	cds,stop_codon	ENSMUSG00000061024	Rrs1	ribosome biogenesis regulator 1 [Source:MGI Symbol;Acc:MGI:1929721]	-	-	-	-	GO:0000794//condensed nuclear chromosome;GO:0005634//nucleus;GO:0005654//nucleoplasm;GO:0005730//nucleolus;GO:0005783//endoplasmic reticulum;GO:0030687//preribosome, large subunit precursor	GO:0005515//protein binding;GO:0008097//5S rRNA binding	GO:0000027//ribosomal large subunit assembly;GO:0000055//ribosomal large subunit export from nucleus;GO:0000447//endonucleolytic cleavage in ITS1 to separate SSU-rRNA from 5.8S rRNA and LSU-rRNA from tricistronic rRNA transcript (SSU-rRNA, 5.8S rRNA, LSU-rRNA);GO:0002244//hematopoietic progenitor cell differentiation;GO:0007080//mitotic metaphase plate congression;GO:0042254//ribosome biogenesis;…	--
1	9746534	9748644	MergePeak_36	ENSMUSG00000025912	-	9737640	9770434	cds	ENSMUSG00000025912	Mybl1	myeloblastosis oncogene-like 1 [Source:MGI Symbol;Acc:MGI:99925]	-	-	-	-	GO:0005634//nucleus;GO:0005654//nucleoplasm	GO:0000978//RNA polymerase II cis-regulatory region sequence-specific DNA binding;GO:0001228//DNA-binding transcription activator activity, RNA polymerase II-specific;GO:0003677//DNA binding;GO:0003700//DNA-binding transcription factor activity;GO:0043565//sequence-specific DNA binding	GO:0006355//regulation of transcription, DNA-templated;GO:0045944//positive regulation of transcription by RNA polymerase II	MYB
1	9756023	9757822	MergePeak_38	ENSMUSG00000025912	-	9737640	9770434	cds	ENSMUSG00000025912	Mybl1	myeloblastosis oncogene-like 1 [Source:MGI Symbol;Acc:MGI:99925]	-	-	-	-	GO:0005634//nucleus;GO:0005654//nucleoplasm	GO:0000978//RNA polymerase II cis-regulatory region sequence-specific DNA binding;GO:0001228//DNA-binding transcription activator activity, RNA polymerase II-specific;GO:0003677//DNA binding;GO:0003700//DNA-binding transcription factor activity;GO:0043565//sequence-specific DNA binding	GO:0006355//regulation of transcription, DNA-templated;GO:0045944//positive regulation of transcription by RNA polymerase II	MYB
1	9818359	9818458	MergePeak_46	ENSMUSG00000045210	-	9788847	9818607	5utr,cds,start_codon,ncrna	ENSMUSG00000045210	Vcpip1	valosin containing protein (p97)/p47 complex interacting protein 1 [Source:MGI Symbol;Acc:MGI:1917925]	-	-	-	-	GO:0005634//nucleus;GO:0005737//cytoplasm	GO:0004843//thiol-dependent deubiquitinase;GO:0008233//peptidase activity;GO:0008234//cysteine-type peptidase activity	GO:0000278//mitotic cell cycle;GO:0006508//proteolysis;GO:0006974//cellular response to DNA damage stimulus;GO:0007030//Golgi organization;GO:0016320//endoplasmic reticulum membrane fusion;GO:0016567//protein ubiquitination;GO:0016579//protein deubiquitination;GO:0035871//protein K11-linked deubiquitination;GO:0071108//protein K48-linked deubiquitination;GO:0090168//Golgi reassembly;GO:0106300//p…	--
1	9818359	9818458	MergePeak_46	ENSMUSG00000097893	+	9817873	9862147	-,ncrna
1	9818498	9818597	MergePeak_47	ENSMUSG00000045210	-	9788847	9818607	5utr,start_codon,ncrna	ENSMUSG00000045210	Vcpip1	valosin containing protein (p97)/p47 complex interacting protein 1 [Source:MGI Symbol;Acc:MGI:1917925]	-	-	-	-	GO:0005634//nucleus;GO:0005737//cytoplasm	GO:0004843//thiol-dependent deubiquitinase;GO:0008233//peptidase activity;GO:0008234//cysteine-type peptidase activity	GO:0000278//mitotic cell cycle;GO:0006508//proteolysis;GO:0006974//cellular response to DNA damage stimulus;GO:0007030//Golgi organization;GO:0016320//endoplasmic reticulum membrane fusion;GO:0016567//protein ubiquitination;GO:0016579//protein deubiquitination;GO:0035871//protein K11-linked deubiquitination;GO:0071108//protein K48-linked deubiquitination;GO:0090168//Golgi reassembly;GO:0106300//p…	--
1	9818498	9818597	MergePeak_47	ENSMUSG00000097893	+	9817873	9862147	-,ncrna
1	10136664	10136838	MergePeak_49	ENSMUSG00000056763	+	10108442	10206993	cds	ENSMUSG00000056763	Cspp1	centrosome and spindle pole associated protein 1 [Source:MGI Symbol;Acc:MGI:2681832]	-	-	-	-	GO:0000922//spindle pole;GO:0005737//cytoplasm;GO:0005813//centrosome;GO:0005815//microtubule organizing center;GO:0005819//spindle;GO:0005856//cytoskeleton;GO:0005874//microtubule;GO:0034451//centriolar satellite	GO:0005515//protein binding	GO:0032467//positive regulation of cytokinesis;GO:0051781//positive regulation of cell division	--
1	10138314	10138488	MergePeak_51	ENSMUSG00000056763	+	10109998	10138558	3utr	ENSMUSG00000056763	Cspp1	centrosome and spindle pole associated protein 1 [Source:MGI Symbol;Acc:MGI:2681832]	-	-	-	-	GO:0000922//spindle pole;GO:0005737//cytoplasm;GO:0005813//centrosome;GO:0005815//microtubule organizing center;GO:0005819//spindle;GO:0005856//cytoskeleton;GO:0005874//microtubule;GO:0034451//centriolar satellite	GO:0005515//protein binding	GO:0032467//positive regulation of cytokinesis;GO:0051781//positive regulation of cell division	--
1	10152500	10155991	MergePeak_52	ENSMUSG00000056763	+	10108442	10206993	cds	ENSMUSG00000056763	Cspp1	centrosome and spindle pole associated protein 1 [Source:MGI Symbol;Acc:MGI:2681832]	-	-	-	-	GO:0000922//spindle pole;GO:0005737//cytoplasm;GO:0005813//centrosome;GO:0005815//microtubule organizing center;GO:0005819//spindle;GO:0005856//cytoskeleton;GO:0005874//microtubule;GO:0034451//centriolar satellite	GO:0005515//protein binding	GO:0032467//positive regulation of cytokinesis;GO:0051781//positive regulation of cell division	--
1	12929147	12929371	MergePeak_61	ENSMUSG00000016918	+	12762501	12931416	3utr,stop_codon	ENSMUSG00000016918	Sulf1	sulfatase 1 [Source:MGI Symbol;Acc:MGI:2138563]	-	-	-	-	GO:0005615//extracellular space;GO:0005783//endoplasmic reticulum;GO:0005794//Golgi apparatus;GO:0005795//Golgi stack;GO:0005886//plasma membrane;GO:0009986//cell surface;GO:0045121//membrane raft	GO:0004065//arylsulfatase activity;GO:0005509//calcium ion binding;GO:0005539//glycosaminoglycan binding;GO:0008449//N-acetylglucosamine-6-sulfatase activity;GO:0008484//sulfuric ester hydrolase activity;GO:0016787//hydrolase activity;GO:0046872//metal ion binding	GO:0001502//cartilage condensation;GO:0001822//kidney development;GO:0001937//negative regulation of endothelial cell proliferation;GO:0002063//chondrocyte development;GO:0003094//glomerular filtration;GO:0006790//sulfur compound metabolic process;GO:0006915//apoptotic process;GO:0007155//cell adhesion;GO:0010575//positive regulation of vascular endothelial growth factor production;GO:0014846//es…	--
1	12929422	12929621	MergePeak_62	ENSMUSG00000016918	+	12762501	12931416	3utr	ENSMUSG00000016918	Sulf1	sulfatase 1 [Source:MGI Symbol;Acc:MGI:2138563]	-	-	-	-	GO:0005615//extracellular space;GO:0005783//endoplasmic reticulum;GO:0005794//Golgi apparatus;GO:0005795//Golgi stack;GO:0005886//plasma membrane;GO:0009986//cell surface;GO:0045121//membrane raft	GO:0004065//arylsulfatase activity;GO:0005509//calcium ion binding;GO:0005539//glycosaminoglycan binding;GO:0008449//N-acetylglucosamine-6-sulfatase activity;GO:0008484//sulfuric ester hydrolase activity;GO:0016787//hydrolase activity;GO:0046872//metal ion binding	GO:0001502//cartilage condensation;GO:0001822//kidney development;GO:0001937//negative regulation of endothelial cell proliferation;GO:0002063//chondrocyte development;GO:0003094//glomerular filtration;GO:0006790//sulfur compound metabolic process;GO:0006915//apoptotic process;GO:0007155//cell adhesion;GO:0010575//positive regulation of vascular endothelial growth factor production;GO:0014846//es…	--
1	13211829	13212003	MergePeak_63	ENSMUSG00000005886	-	13209329	13442663	3utr	ENSMUSG00000005886	Ncoa2	nuclear receptor coactivator 2 [Source:MGI Symbol;Acc:MGI:1276533]	Organismal Systems;Organismal Systems	Endocrine system;Endocrine system	ko04915//Estrogen signaling pathway;ko04919//Thyroid hormone signaling pathway	K11255;K11255	GO:0005634//nucleus;GO:0005654//nucleoplasm;GO:0005667//transcription regulator complex;GO:0005737//cytoplasm;GO:0005791//rough endoplasmic reticulum;GO:0005794//Golgi apparatus;GO:0005874//microtubule;GO:0014069//postsynaptic density;GO:0016604//nuclear body;GO:0030425//dendrite;GO:0032991//protein-containing complex;GO:0043025//neuronal cell body;GO:0043197//dendritic spine;GO:0048786//presynap…	GO:0000978//RNA polymerase II cis-regulatory region sequence-specific DNA binding;GO:0001162//RNA polymerase II intronic transcription regulatory region sequence-specific DNA binding;GO:0003682//chromatin binding;GO:0003713//transcription coactivator activity;GO:0005102//signaling receptor binding;GO:0005515//protein binding;GO:0016922//nuclear receptor binding;GO:0017162//aryl hydrocarbon recept…	GO:0000122//negative regulation of transcription by RNA polymerase II;GO:0006355//regulation of transcription, DNA-templated;GO:0007623//circadian rhythm;GO:0010468//regulation of gene expression;GO:0010906//regulation of glucose metabolic process;GO:0019216//regulation of lipid metabolic process;GO:0032570//response to progesterone;GO:0032870//cellular response to hormone stimulus;GO:0032922//ci…	--
1	14240478	14240652	MergePeak_69	ENSMUSG00000025932	-	14239182	14380459	3utr	ENSMUSG00000025932	Eya1	EYA transcriptional coactivator and phosphatase 1 [Source:MGI Symbol;Acc:MGI:109344]	Human Diseases	Cancer: overview	ko05202//Transcriptional misregulation in cancer	K15616	GO:0005634//nucleus;GO:0005654//nucleoplasm;GO:0005737//cytoplasm;GO:0016604//nuclear body;GO:0032991//protein-containing complex;GO:0032993//protein-DNA complex	GO:0003723//RNA binding;GO:0004721//phosphoprotein phosphatase activity;GO:0004722//protein serine/threonine phosphatase activity;GO:0004725//protein tyrosine phosphatase activity;GO:0005515//protein binding;GO:0016787//hydrolase activity;GO:0017018//myosin phosphatase activity;GO:0046872//metal ion binding	GO:0001656//metanephros development;GO:0001657//ureteric bud development;GO:0001658//branching involved in ureteric bud morphogenesis;GO:0003151//outflow tract morphogenesis;GO:0006281//DNA repair;GO:0006302//double-strand break repair;GO:0006325//chromatin organization;GO:0006470//protein dephosphorylation;GO:0006974//cellular response to DNA damage stimulus;GO:0007275//multicellular organism de…	--
1	16717239	16718189	MergePeak_76	ENSMUSG00000079658	-	16711949	16727108	5utr,cds,start_codon	ENSMUSG00000079658	Eloc	elongin C [Source:MGI Symbol;Acc:MGI:1915173]	Human Diseases;Human Diseases;Genetic Information Processing;Environmental Information Processing;Human Diseases	Cancer: overview;Infectious disease: viral;Folding, sorting and degradation;Signal transduction;Cancer: specific types	ko05200//Pathways in cancer;ko05170//Human immunodeficiency virus 1 infection;ko04120//Ubiquitin mediated proteolysis;ko04066//HIF-1 signaling pathway;ko05211//Renal cell carcinoma	K03872;K03872;K03872;K03872;K03872	GO:0005634//nucleus;GO:0005829//cytosol;GO:0030891//VCB complex;GO:0031466//Cul5-RING ubiquitin ligase complex;GO:0070449//elongin complex	GO:0001222//transcription corepressor binding;GO:0005515//protein binding;GO:0030674//protein-macromolecule adaptor activity;GO:0044877//protein-containing complex binding	GO:0006367//transcription initiation from RNA polymerase II promoter;GO:0006511//ubiquitin-dependent protein catabolic process;GO:0016567//protein ubiquitination;GO:0032968//positive regulation of transcription elongation from RNA polymerase II promoter	--
1	17047779	17065397	MergePeak_78	ENSMUSG00000042686	-	17065162	17168113	3utr,ncrna	ENSMUSG00000042686	Jph1	junctophilin 1 [Source:MGI Symbol;Acc:MGI:1891495]	-	-	-	-	GO:0005654//nucleoplasm;GO:0005783//endoplasmic reticulum;GO:0005789//endoplasmic reticulum membrane;GO:0005886//plasma membrane;GO:0014701//junctional sarcoplasmic reticulum membrane;GO:0016020//membrane;GO:0016021//integral component of membrane;GO:0016529//sarcoplasmic reticulum;GO:0030018//Z disc;GO:0030314//junctional membrane complex;GO:0033017//sarcoplasmic reticulum membrane	GO:0008307//structural constituent of muscle	GO:0007517//muscle organ development	--
1	17047779	17065397	MergePeak_78	ENSMUSG00000101640	+	16968409	17161855	-,ncrna
1	17066423	17066597	MergePeak_79	ENSMUSG00000042686	-	17065162	17168113	3utr,ncrna	ENSMUSG00000042686	Jph1	junctophilin 1 [Source:MGI Symbol;Acc:MGI:1891495]	-	-	-	-	GO:0005654//nucleoplasm;GO:0005783//endoplasmic reticulum;GO:0005789//endoplasmic reticulum membrane;GO:0005886//plasma membrane;GO:0014701//junctional sarcoplasmic reticulum membrane;GO:0016020//membrane;GO:0016021//integral component of membrane;GO:0016529//sarcoplasmic reticulum;GO:0030018//Z disc;GO:0030314//junctional membrane complex;GO:0033017//sarcoplasmic reticulum membrane	GO:0008307//structural constituent of muscle	GO:0007517//muscle organ development	--
1	17066423	17066597	MergePeak_79	ENSMUSG00000101640	+	16968409	17161855	-,ncrna
1	17066698	17066872	MergePeak_80	ENSMUSG00000042686	-	17065162	17168113	3utr,ncrna	ENSMUSG00000042686	Jph1	junctophilin 1 [Source:MGI Symbol;Acc:MGI:1891495]	-	-	-	-	GO:0005654//nucleoplasm;GO:0005783//endoplasmic reticulum;GO:0005789//endoplasmic reticulum membrane;GO:0005886//plasma membrane;GO:0014701//junctional sarcoplasmic reticulum membrane;GO:0016020//membrane;GO:0016021//integral component of membrane;GO:0016529//sarcoplasmic reticulum;GO:0030018//Z disc;GO:0030314//junctional membrane complex;GO:0033017//sarcoplasmic reticulum membrane	GO:0008307//structural constituent of muscle	GO:0007517//muscle organ development	--
1	17066698	17066872	MergePeak_80	ENSMUSG00000101640	+	16968409	17161855	-,ncrna
1	17067423	17067547	MergePeak_82	ENSMUSG00000042686	-	17065162	17168113	3utr,stop_codon,ncrna	ENSMUSG00000042686	Jph1	junctophilin 1 [Source:MGI Symbol;Acc:MGI:1891495]	-	-	-	-	GO:0005654//nucleoplasm;GO:0005783//endoplasmic reticulum;GO:0005789//endoplasmic reticulum membrane;GO:0005886//plasma membrane;GO:0014701//junctional sarcoplasmic reticulum membrane;GO:0016020//membrane;GO:0016021//integral component of membrane;GO:0016529//sarcoplasmic reticulum;GO:0030018//Z disc;GO:0030314//junctional membrane complex;GO:0033017//sarcoplasmic reticulum membrane	GO:0008307//structural constituent of muscle	GO:0007517//muscle organ development	--
1	17067423	17067547	MergePeak_82	ENSMUSG00000101640	+	16968409	17161855	-,ncrna
1	17067748	17074178	MergePeak_83	ENSMUSG00000042686	-	17065162	17168113	cds,stop_codon,ncrna	ENSMUSG00000042686	Jph1	junctophilin 1 [Source:MGI Symbol;Acc:MGI:1891495]	-	-	-	-	GO:0005654//nucleoplasm;GO:0005783//endoplasmic reticulum;GO:0005789//endoplasmic reticulum membrane;GO:0005886//plasma membrane;GO:0014701//junctional sarcoplasmic reticulum membrane;GO:0016020//membrane;GO:0016021//integral component of membrane;GO:0016529//sarcoplasmic reticulum;GO:0030018//Z disc;GO:0030314//junctional membrane complex;GO:0033017//sarcoplasmic reticulum membrane	GO:0008307//structural constituent of muscle	GO:0007517//muscle organ development	--
1	17067748	17074178	MergePeak_83	ENSMUSG00000101640	+	16968409	17161855	-,ncrna
1	17074204	17074403	MergePeak_84	ENSMUSG00000042686	-	17065162	17168113	cds,ncrna	ENSMUSG00000042686	Jph1	junctophilin 1 [Source:MGI Symbol;Acc:MGI:1891495]	-	-	-	-	GO:0005654//nucleoplasm;GO:0005783//endoplasmic reticulum;GO:0005789//endoplasmic reticulum membrane;GO:0005886//plasma membrane;GO:0014701//junctional sarcoplasmic reticulum membrane;GO:0016020//membrane;GO:0016021//integral component of membrane;GO:0016529//sarcoplasmic reticulum;GO:0030018//Z disc;GO:0030314//junctional membrane complex;GO:0033017//sarcoplasmic reticulum membrane	GO:0008307//structural constituent of muscle	GO:0007517//muscle organ development	--
1	17074204	17074403	MergePeak_84	ENSMUSG00000101640	+	16968409	17161855	-,ncrna
1	17086308	17161522	MergePeak_85	ENSMUSG00000042686	-	17065162	17168113	cds,ncrna	ENSMUSG00000042686	Jph1	junctophilin 1 [Source:MGI Symbol;Acc:MGI:1891495]	-	-	-	-	GO:0005654//nucleoplasm;GO:0005783//endoplasmic reticulum;GO:0005789//endoplasmic reticulum membrane;GO:0005886//plasma membrane;GO:0014701//junctional sarcoplasmic reticulum membrane;GO:0016020//membrane;GO:0016021//integral component of membrane;GO:0016529//sarcoplasmic reticulum;GO:0030018//Z disc;GO:0030314//junctional membrane complex;GO:0033017//sarcoplasmic reticulum membrane	GO:0008307//structural constituent of muscle	GO:0007517//muscle organ development	--
1	17086308	17161522	MergePeak_85	ENSMUSG00000101640	+	16968409	17161855	-,ncrna
1	17161598	17161872	MergePeak_86	ENSMUSG00000042686	-	17065162	17168113	cds,ncrna	ENSMUSG00000042686	Jph1	junctophilin 1 [Source:MGI Symbol;Acc:MGI:1891495]	-	-	-	-	GO:0005654//nucleoplasm;GO:0005783//endoplasmic reticulum;GO:0005789//endoplasmic reticulum membrane;GO:0005886//plasma membrane;GO:0014701//junctional sarcoplasmic reticulum membrane;GO:0016020//membrane;GO:0016021//integral component of membrane;GO:0016529//sarcoplasmic reticulum;GO:0030018//Z disc;GO:0030314//junctional membrane complex;GO:0033017//sarcoplasmic reticulum membrane	GO:0008307//structural constituent of muscle	GO:0007517//muscle organ development	--
1	17161598	17161872	MergePeak_86	ENSMUSG00000101640	+	16968409	17161855	-,ncrna
1	21005887	21006036	MergePeak_94	ENSMUSG00000025931	+	20960830	21009874	3utr,cds,stop_codon	ENSMUSG00000025931	Paqr8	progestin and adipoQ receptor family member VIII [Source:MGI Symbol;Acc:MGI:1921479]	Human Diseases	Cancer: overview	ko05207//Chemical carcinogenesis - receptor activation	K25040	GO:0005794//Golgi apparatus;GO:0005886//plasma membrane;GO:0016020//membrane;GO:0016021//integral component of membrane	GO:0003707//steroid hormone receptor activity;GO:0005496//steroid binding;GO:0008289//lipid binding;GO:0038023//signaling receptor activity	GO:0030154//cell differentiation;GO:0043401//steroid hormone mediated signaling pathway;GO:0048477//oogenesis;GO:0048545//response to steroid hormone	--
1	21006587	21006761	MergePeak_95	ENSMUSG00000025931	+	20960830	21009874	3utr	ENSMUSG00000025931	Paqr8	progestin and adipoQ receptor family member VIII [Source:MGI Symbol;Acc:MGI:1921479]	Human Diseases	Cancer: overview	ko05207//Chemical carcinogenesis - receptor activation	K25040	GO:0005794//Golgi apparatus;GO:0005886//plasma membrane;GO:0016020//membrane;GO:0016021//integral component of membrane	GO:0003707//steroid hormone receptor activity;GO:0005496//steroid binding;GO:0008289//lipid binding;GO:0038023//signaling receptor activity	GO:0030154//cell differentiation;GO:0043401//steroid hormone mediated signaling pathway;GO:0048477//oogenesis;GO:0048545//response to steroid hormone	--
1	21030561	21031445	MergePeak_96	ENSMUSG00000041809	+	21021912	21061065	cds	ENSMUSG00000041809	Efhc1	EF-hand domain (C-terminal) containing 1 [Source:MGI Symbol;Acc:MGI:1919127]	-	-	-	-	GO:0000922//spindle pole;GO:0005813//centrosome;GO:0072686//mitotic spindle	GO:0005509//calcium ion binding;GO:0043014//alpha-tubulin binding	GO:0000281//mitotic cytokinesis;GO:0007052//mitotic spindle organization;GO:0021795//cerebral cortex cell migration;GO:0051302//regulation of cell division	--
1	21066673	21066822	MergePeak_97	ENSMUSG00000041779	-	21066523	21149453	3utr	ENSMUSG00000041779	Tram2	translocating chain-associating membrane protein 2 [Source:MGI Symbol;Acc:MGI:1924817]	-	-	-	-	GO:0016020//membrane;GO:0016021//integral component of membrane;GO:0030176//integral component of endoplasmic reticulum membrane	GO:0005515//protein binding	GO:0006616//SRP-dependent cotranslational protein targeting to membrane, translocation;GO:0015031//protein transport;GO:0032964//collagen biosynthetic process;GO:0045048//protein insertion into ER membrane	--
1	21469702	21469801	MergePeak_99	ENSMUSG00000028033	-	21468632	22032166	3utr	ENSMUSG00000028033	Kcnq5	potassium voltage-gated channel, subfamily Q, member 5 [Source:MGI Symbol;Acc:MGI:1924937]	Organismal Systems	Nervous system	ko04725//Cholinergic synapse	K04930	GO:0005886//plasma membrane;GO:0005887//integral component of plasma membrane;GO:0008076//voltage-gated potassium channel complex;GO:0016020//membrane;GO:0016021//integral component of membrane;GO:0030118//clathrin coat	GO:0005216//ion channel activity;GO:0005244//voltage-gated ion channel activity;GO:0005249//voltage-gated potassium channel activity;GO:0005251//delayed rectifier potassium channel activity;GO:0005267//potassium channel activity;GO:0005516//calmodulin binding;GO:0015075//ion transmembrane transporter activity	GO:0006811//ion transport;GO:0006813//potassium ion transport;GO:0034765//regulation of ion transmembrane transport;GO:0055085//transmembrane transport;GO:0071805//potassium ion transmembrane transport	--
1	21471727	21471876	MergePeak_101	ENSMUSG00000028033	-	21468632	22032166	3utr	ENSMUSG00000028033	Kcnq5	potassium voltage-gated channel, subfamily Q, member 5 [Source:MGI Symbol;Acc:MGI:1924937]	Organismal Systems	Nervous system	ko04725//Cholinergic synapse	K04930	GO:0005886//plasma membrane;GO:0005887//integral component of plasma membrane;GO:0008076//voltage-gated potassium channel complex;GO:0016020//membrane;GO:0016021//integral component of membrane;GO:0030118//clathrin coat	GO:0005216//ion channel activity;GO:0005244//voltage-gated ion channel activity;GO:0005249//voltage-gated potassium channel activity;GO:0005251//delayed rectifier potassium channel activity;GO:0005267//potassium channel activity;GO:0005516//calmodulin binding;GO:0015075//ion transmembrane transporter activity	GO:0006811//ion transport;GO:0006813//potassium ion transport;GO:0034765//regulation of ion transmembrane transport;GO:0055085//transmembrane transport;GO:0071805//potassium ion transmembrane transport	--
1	23854776	23884082	MergePeak_105	ENSMUSG00000026155	-	23883927	23948817	-	ENSMUSG00000026155	Smap1	small ArfGAP 1 [Source:MGI Symbol;Acc:MGI:2138261]	Cellular Processes	Transport and catabolism	ko04144//Endocytosis	K12486	GO:0005737//cytoplasm;GO:0005886//plasma membrane;GO:0016020//membrane	GO:0005096//GTPase activator activity;GO:0005515//protein binding;GO:0030276//clathrin binding;GO:0046872//metal ion binding	GO:0045648//positive regulation of erythrocyte differentiation;GO:0050790//regulation of catalytic activity;GO:2000369//regulation of clathrin-dependent endocytosis	--
1	23854776	23884082	MergePeak_105	ENSMUSG00000026156	+	23801007	23888239	cds,stop_codon	ENSMUSG00000026156	B3gat2	beta-1,3-glucuronyltransferase 2 (glucuronosyltransferase S) [Source:MGI Symbol;Acc:MGI:2389490]	Metabolism;Metabolism	Global and overview maps;Glycan biosynthesis and metabolism	ko01100//Metabolic pathways;ko00515//Mannose type O-glycan biosynthesis	K10157;K10157	GO:0000139//Golgi membrane;GO:0005794//Golgi apparatus;GO:0016020//membrane;GO:0016021//integral component of membrane	GO:0015018//galactosylgalactosylxylosylprotein 3-beta-glucuronosyltransferase activity;GO:0016740//transferase activity;GO:0046872//metal ion binding	GO:0005975//carbohydrate metabolic process;GO:0006486//protein glycosylation;GO:0016051//carbohydrate biosynthetic process;GO:0050650//chondroitin sulfate proteoglycan biosynthetic process	--
1	24035195	24035319	MergePeak_110	ENSMUSG00000026154	-	24035020	24044737	3utr,stop_codon	ENSMUSG00000026154	Sdhaf4	succinate dehydrogenase complex assembly factor 4 [Source:MGI Symbol;Acc:MGI:1915252]	-	-	-	-	GO:0005739//mitochondrion;GO:0005759//mitochondrial matrix	GO:0008047//enzyme activator activity	GO:0034553//mitochondrial respiratory chain complex II assembly;GO:0045087//innate immune response;GO:0045333//cellular respiration;GO:1904231//positive regulation of succinate dehydrogenase activity	--
1	24068943	24068992	MergePeak_114	ENSMUSG00000026153	-	24050762	24139414	cds	ENSMUSG00000026153	Fam135a	family with sequence similarity 135, member A [Source:MGI Symbol;Acc:MGI:1915437]	-	-	-	-	GO:0005575//cellular_component	-	GO:0044255//cellular lipid metabolic process	--
1	24804706	24804755	MergePeak_121	ENSMUSG00000073725	+	24718007	24805382	3utr	ENSMUSG00000073725	Lmbrd1	LMBR1 domain containing 1 [Source:MGI Symbol;Acc:MGI:1915671]	Organismal Systems	Digestive system	ko04977//Vitamin digestion and absorption	K14617	GO:0005764//lysosome;GO:0005765//lysosomal membrane;GO:0005774//vacuolar membrane;GO:0005783//endoplasmic reticulum;GO:0005789//endoplasmic reticulum membrane;GO:0005886//plasma membrane;GO:0016020//membrane;GO:0016021//integral component of membrane;GO:0030136//clathrin-coated vesicle;GO:0031410//cytoplasmic vesicle;GO:0043231//intracellular membrane-bounded organelle;GO:0045334//clathrin-coated…	GO:0005158//insulin receptor binding;GO:0005515//protein binding;GO:0031419//cobalamin binding;GO:0032050//clathrin heavy chain binding;GO:0035612//AP-2 adaptor complex binding;GO:0140318//protein transporter activity	GO:0006897//endocytosis;GO:0007369//gastrulation;GO:0038016//insulin receptor internalization;GO:0061462//protein localization to lysosome;GO:0072583//clathrin-dependent endocytosis;GO:0072665//protein localization to vacuole	--
1	30841420	30841569	MergePeak_123	ENSMUSG00000048874	-	30841420	30912662	3utr	ENSMUSG00000048874	Phf3	PHD finger protein 3 [Source:MGI Symbol;Acc:MGI:2446126]	-	-	-	-	GO:0005634//nucleus	GO:0003674//molecular_function;GO:0046872//metal ion binding	GO:0006351//transcription, DNA-templated	--
1	30841670	30841794	MergePeak_124	ENSMUSG00000048874	-	30841420	30912662	3utr	ENSMUSG00000048874	Phf3	PHD finger protein 3 [Source:MGI Symbol;Acc:MGI:2446126]	-	-	-	-	GO:0005634//nucleus	GO:0003674//molecular_function;GO:0046872//metal ion binding	GO:0006351//transcription, DNA-templated	--
1	30980258	30980407	MergePeak_129	ENSMUSG00000026064	-	30979383	30988390	3utr	ENSMUSG00000026064	Ptp4a1	protein tyrosine phosphatase 4a1 [Source:MGI Symbol;Acc:MGI:1277096]	-	-	-	-	GO:0005634//nucleus;GO:0005737//cytoplasm;GO:0005768//endosome;GO:0005769//early endosome;GO:0005783//endoplasmic reticulum;GO:0005819//spindle;GO:0005856//cytoskeleton;GO:0005886//plasma membrane;GO:0009898//cytoplasmic side of plasma membrane;GO:0016020//membrane	GO:0004721//phosphoprotein phosphatase activity;GO:0004725//protein tyrosine phosphatase activity;GO:0004727//prenylated protein tyrosine phosphatase activity;GO:0008138//protein tyrosine/serine/threonine phosphatase activity;GO:0016787//hydrolase activity;GO:0016791//phosphatase activity	GO:0006470//protein dephosphorylation;GO:0007049//cell cycle;GO:0016311//dephosphorylation;GO:0030335//positive regulation of cell migration	--
1	30980258	30980407	MergePeak_129	ENSMUSG00000117310	-	30979383	30988851	3utr	ENSMUSG00000117310	Ptp4a1	protein tyrosine phosphatase 4a1 [Source:MGI Symbol;Acc:MGI:1277096]	-	-	-	-	GO:0005634//nucleus;GO:0005737//cytoplasm;GO:0005768//endosome;GO:0005769//early endosome;GO:0005783//endoplasmic reticulum;GO:0005819//spindle;GO:0005856//cytoskeleton;GO:0005886//plasma membrane;GO:0009898//cytoplasmic side of plasma membrane;GO:0016020//membrane	GO:0004721//phosphoprotein phosphatase activity;GO:0004725//protein tyrosine phosphatase activity;GO:0004727//prenylated protein tyrosine phosphatase activity;GO:0008138//protein tyrosine/serine/threonine phosphatase activity;GO:0016787//hydrolase activity;GO:0016791//phosphatase activity	GO:0006470//protein dephosphorylation;GO:0007049//cell cycle;GO:0016311//dephosphorylation;GO:0030335//positive regulation of cell migration	--
1	33758976	33759125	MergePeak_133	ENSMUSG00000004768	+	33758990	33781638	5utr,ncrna	ENSMUSG00000004768	Rab23	RAB23, member RAS oncogene family [Source:MGI Symbol;Acc:MGI:99833]	-	-	-	-	GO:0005737//cytoplasm;GO:0005776//autophagosome;GO:0005813//centrosome;GO:0005829//cytosol;GO:0005886//plasma membrane;GO:0030054//cell junction;GO:0045335//phagocytic vesicle	GO:0003924//GTPase activity;GO:0005525//GTP binding	GO:0000045//autophagosome assembly;GO:0006968//cellular defense response;GO:0042308//negative regulation of protein import into nucleus;GO:0046039//GTP metabolic process;GO:0060271//cilium assembly;GO:0097094//craniofacial suture morphogenesis	--
1	33758976	33759125	MergePeak_133	ENSMUSG00000121274	-	33758492	33759167	-,ncrna
1	33834688	33834862	MergePeak_139	ENSMUSG00000042197	-	33831217	33853651	3utr	ENSMUSG00000042197	Zfp451	zinc finger protein 451 [Source:MGI Symbol;Acc:MGI:2137896]	-	-	-	-	GO:0005634//nucleus;GO:0005654//nucleoplasm;GO:0016605//PML body	GO:0003677//DNA binding;GO:0003714//transcription corepressor activity;GO:0016740//transferase activity;GO:0046872//metal ion binding;GO:0061665//SUMO ligase activity	GO:0010468//regulation of gene expression;GO:0016925//protein sumoylation;GO:0030512//negative regulation of transforming growth factor beta receptor signaling pathway;GO:0045944//positive regulation of transcription by RNA polymerase II;GO:0060633//negative regulation of transcription initiation from RNA polymerase II promoter;GO:2000616//negative regulation of histone H3-K9 acetylation	--
1	33839263	33839337	MergePeak_140	ENSMUSG00000042197	-	33831217	33853651	3utr	ENSMUSG00000042197	Zfp451	zinc finger protein 451 [Source:MGI Symbol;Acc:MGI:2137896]	-	-	-	-	GO:0005634//nucleus;GO:0005654//nucleoplasm;GO:0016605//PML body	GO:0003677//DNA binding;GO:0003714//transcription corepressor activity;GO:0016740//transferase activity;GO:0046872//metal ion binding;GO:0061665//SUMO ligase activity	GO:0010468//regulation of gene expression;GO:0016925//protein sumoylation;GO:0030512//negative regulation of transforming growth factor beta receptor signaling pathway;GO:0045944//positive regulation of transcription by RNA polymerase II;GO:0060633//negative regulation of transcription initiation from RNA polymerase II promoter;GO:2000616//negative regulation of histone H3-K9 acetylation	--
1	34161443	34174314	MergePeak_144	ENSMUSG00000026131	+	34050906	34347731	cds	ENSMUSG00000026131	Dst	dystonin [Source:MGI Symbol;Acc:MGI:104627]	-	-	-	-	GO:0005634//nucleus;GO:0005635//nuclear envelope;GO:0005654//nucleoplasm;GO:0005737//cytoplasm;GO:0005783//endoplasmic reticulum;GO:0005789//endoplasmic reticulum membrane;GO:0005829//cytosol;GO:0005856//cytoskeleton;GO:0005874//microtubule;GO:0005882//intermediate filament;GO:0005886//plasma membrane;GO:0005925//focal adhesion;GO:0005938//cell cortex;GO:0009898//cytoplasmic side of plasma membra…	GO:0003779//actin binding;GO:0005178//integrin binding;GO:0005198//structural molecule activity;GO:0005509//calcium ion binding;GO:0005515//protein binding;GO:0008017//microtubule binding;GO:0008022//protein C-terminus binding;GO:0008092//cytoskeletal protein binding;GO:0042803//protein homodimerization activity;GO:0046872//metal ion binding;GO:0051010//microtubule plus-end binding	GO:0000226//microtubule cytoskeleton organization;GO:0007010//cytoskeleton organization;GO:0007155//cell adhesion;GO:0007409//axonogenesis;GO:0008090//retrograde axonal transport;GO:0009611//response to wounding;GO:0030011//maintenance of cell polarity;GO:0031122//cytoplasmic microtubule organization;GO:0031581//hemidesmosome assembly;GO:0042060//wound healing;GO:0045104//intermediate filament cy…	--
1	34227144	34227218	MergePeak_150	ENSMUSG00000026131	+	34050906	34347731	cds	ENSMUSG00000026131	Dst	dystonin [Source:MGI Symbol;Acc:MGI:104627]	-	-	-	-	GO:0005634//nucleus;GO:0005635//nuclear envelope;GO:0005654//nucleoplasm;GO:0005737//cytoplasm;GO:0005783//endoplasmic reticulum;GO:0005789//endoplasmic reticulum membrane;GO:0005829//cytosol;GO:0005856//cytoskeleton;GO:0005874//microtubule;GO:0005882//intermediate filament;GO:0005886//plasma membrane;GO:0005925//focal adhesion;GO:0005938//cell cortex;GO:0009898//cytoplasmic side of plasma membra…	GO:0003779//actin binding;GO:0005178//integrin binding;GO:0005198//structural molecule activity;GO:0005509//calcium ion binding;GO:0005515//protein binding;GO:0008017//microtubule binding;GO:0008022//protein C-terminus binding;GO:0008092//cytoskeletal protein binding;GO:0042803//protein homodimerization activity;GO:0046872//metal ion binding;GO:0051010//microtubule plus-end binding	GO:0000226//microtubule cytoskeleton organization;GO:0007010//cytoskeleton organization;GO:0007155//cell adhesion;GO:0007409//axonogenesis;GO:0008090//retrograde axonal transport;GO:0009611//response to wounding;GO:0030011//maintenance of cell polarity;GO:0031122//cytoplasmic microtubule organization;GO:0031581//hemidesmosome assembly;GO:0042060//wound healing;GO:0045104//intermediate filament cy…	--
1	34227569	34227643	MergePeak_151	ENSMUSG00000026131	+	34050906	34347731	cds	ENSMUSG00000026131	Dst	dystonin [Source:MGI Symbol;Acc:MGI:104627]	-	-	-	-	GO:0005634//nucleus;GO:0005635//nuclear envelope;GO:0005654//nucleoplasm;GO:0005737//cytoplasm;GO:0005783//endoplasmic reticulum;GO:0005789//endoplasmic reticulum membrane;GO:0005829//cytosol;GO:0005856//cytoskeleton;GO:0005874//microtubule;GO:0005882//intermediate filament;GO:0005886//plasma membrane;GO:0005925//focal adhesion;GO:0005938//cell cortex;GO:0009898//cytoplasmic side of plasma membra…	GO:0003779//actin binding;GO:0005178//integrin binding;GO:0005198//structural molecule activity;GO:0005509//calcium ion binding;GO:0005515//protein binding;GO:0008017//microtubule binding;GO:0008022//protein C-terminus binding;GO:0008092//cytoskeletal protein binding;GO:0042803//protein homodimerization activity;GO:0046872//metal ion binding;GO:0051010//microtubule plus-end binding	GO:0000226//microtubule cytoskeleton organization;GO:0007010//cytoskeleton organization;GO:0007155//cell adhesion;GO:0007409//axonogenesis;GO:0008090//retrograde axonal transport;GO:0009611//response to wounding;GO:0030011//maintenance of cell polarity;GO:0031122//cytoplasmic microtubule organization;GO:0031581//hemidesmosome assembly;GO:0042060//wound healing;GO:0045104//intermediate filament cy…	--
1	34227819	34228093	MergePeak_152	ENSMUSG00000026131	+	34050906	34347731	cds	ENSMUSG00000026131	Dst	dystonin [Source:MGI Symbol;Acc:MGI:104627]	-	-	-	-	GO:0005634//nucleus;GO:0005635//nuclear envelope;GO:0005654//nucleoplasm;GO:0005737//cytoplasm;GO:0005783//endoplasmic reticulum;GO:0005789//endoplasmic reticulum membrane;GO:0005829//cytosol;GO:0005856//cytoskeleton;GO:0005874//microtubule;GO:0005882//intermediate filament;GO:0005886//plasma membrane;GO:0005925//focal adhesion;GO:0005938//cell cortex;GO:0009898//cytoplasmic side of plasma membra…	GO:0003779//actin binding;GO:0005178//integrin binding;GO:0005198//structural molecule activity;GO:0005509//calcium ion binding;GO:0005515//protein binding;GO:0008017//microtubule binding;GO:0008022//protein C-terminus binding;GO:0008092//cytoskeletal protein binding;GO:0042803//protein homodimerization activity;GO:0046872//metal ion binding;GO:0051010//microtubule plus-end binding	GO:0000226//microtubule cytoskeleton organization;GO:0007010//cytoskeleton organization;GO:0007155//cell adhesion;GO:0007409//axonogenesis;GO:0008090//retrograde axonal transport;GO:0009611//response to wounding;GO:0030011//maintenance of cell polarity;GO:0031122//cytoplasmic microtubule organization;GO:0031581//hemidesmosome assembly;GO:0042060//wound healing;GO:0045104//intermediate filament cy…	--
1	34231994	34232168	MergePeak_155	ENSMUSG00000026131	+	34050906	34347731	cds	ENSMUSG00000026131	Dst	dystonin [Source:MGI Symbol;Acc:MGI:104627]	-	-	-	-	GO:0005634//nucleus;GO:0005635//nuclear envelope;GO:0005654//nucleoplasm;GO:0005737//cytoplasm;GO:0005783//endoplasmic reticulum;GO:0005789//endoplasmic reticulum membrane;GO:0005829//cytosol;GO:0005856//cytoskeleton;GO:0005874//microtubule;GO:0005882//intermediate filament;GO:0005886//plasma membrane;GO:0005925//focal adhesion;GO:0005938//cell cortex;GO:0009898//cytoplasmic side of plasma membra…	GO:0003779//actin binding;GO:0005178//integrin binding;GO:0005198//structural molecule activity;GO:0005509//calcium ion binding;GO:0005515//protein binding;GO:0008017//microtubule binding;GO:0008022//protein C-terminus binding;GO:0008092//cytoskeletal protein binding;GO:0042803//protein homodimerization activity;GO:0046872//metal ion binding;GO:0051010//microtubule plus-end binding	GO:0000226//microtubule cytoskeleton organization;GO:0007010//cytoskeleton organization;GO:0007155//cell adhesion;GO:0007409//axonogenesis;GO:0008090//retrograde axonal transport;GO:0009611//response to wounding;GO:0030011//maintenance of cell polarity;GO:0031122//cytoplasmic microtubule organization;GO:0031581//hemidesmosome assembly;GO:0042060//wound healing;GO:0045104//intermediate filament cy…	--
1	34240196	34240395	MergePeak_157	ENSMUSG00000026131	+	34050906	34347731	cds	ENSMUSG00000026131	Dst	dystonin [Source:MGI Symbol;Acc:MGI:104627]	-	-	-	-	GO:0005634//nucleus;GO:0005635//nuclear envelope;GO:0005654//nucleoplasm;GO:0005737//cytoplasm;GO:0005783//endoplasmic reticulum;GO:0005789//endoplasmic reticulum membrane;GO:0005829//cytosol;GO:0005856//cytoskeleton;GO:0005874//microtubule;GO:0005882//intermediate filament;GO:0005886//plasma membrane;GO:0005925//focal adhesion;GO:0005938//cell cortex;GO:0009898//cytoplasmic side of plasma membra…	GO:0003779//actin binding;GO:0005178//integrin binding;GO:0005198//structural molecule activity;GO:0005509//calcium ion binding;GO:0005515//protein binding;GO:0008017//microtubule binding;GO:0008022//protein C-terminus binding;GO:0008092//cytoskeletal protein binding;GO:0042803//protein homodimerization activity;GO:0046872//metal ion binding;GO:0051010//microtubule plus-end binding	GO:0000226//microtubule cytoskeleton organization;GO:0007010//cytoskeleton organization;GO:0007155//cell adhesion;GO:0007409//axonogenesis;GO:0008090//retrograde axonal transport;GO:0009611//response to wounding;GO:0030011//maintenance of cell polarity;GO:0031122//cytoplasmic microtubule organization;GO:0031581//hemidesmosome assembly;GO:0042060//wound healing;GO:0045104//intermediate filament cy…	--
1	34347538	34347712	MergePeak_173	ENSMUSG00000026131	+	34050906	34347731	3utr	ENSMUSG00000026131	Dst	dystonin [Source:MGI Symbol;Acc:MGI:104627]	-	-	-	-	GO:0005634//nucleus;GO:0005635//nuclear envelope;GO:0005654//nucleoplasm;GO:0005737//cytoplasm;GO:0005783//endoplasmic reticulum;GO:0005789//endoplasmic reticulum membrane;GO:0005829//cytosol;GO:0005856//cytoskeleton;GO:0005874//microtubule;GO:0005882//intermediate filament;GO:0005886//plasma membrane;GO:0005925//focal adhesion;GO:0005938//cell cortex;GO:0009898//cytoplasmic side of plasma membra…	GO:0003779//actin binding;GO:0005178//integrin binding;GO:0005198//structural molecule activity;GO:0005509//calcium ion binding;GO:0005515//protein binding;GO:0008017//microtubule binding;GO:0008022//protein C-terminus binding;GO:0008092//cytoskeletal protein binding;GO:0042803//protein homodimerization activity;GO:0046872//metal ion binding;GO:0051010//microtubule plus-end binding	GO:0000226//microtubule cytoskeleton organization;GO:0007010//cytoskeleton organization;GO:0007155//cell adhesion;GO:0007409//axonogenesis;GO:0008090//retrograde axonal transport;GO:0009611//response to wounding;GO:0030011//maintenance of cell polarity;GO:0031122//cytoplasmic microtubule organization;GO:0031581//hemidesmosome assembly;GO:0042060//wound healing;GO:0045104//intermediate filament cy…	--
1	34471808	34471882	MergePeak_174	ENSMUSG00000102336	-	34466083	34472421	-,ncrna
1	34850866	34850989	MergePeak_178	ENSMUSG00000037509	+	34717269	34851820	3utr,cds,stop_codon,ncrna	ENSMUSG00000037509	Arhgef4	Rho guanine nucleotide exchange factor (GEF) 4 [Source:MGI Symbol;Acc:MGI:2442507]	Cellular Processes	Cell motility	ko04810//Regulation of actin cytoskeleton	K05769	GO:0005737//cytoplasm	GO:0005085//guanyl-nucleotide exchange factor activity;GO:0005515//protein binding;GO:0019904//protein domain specific binding	GO:0030032//lamellipodium assembly;GO:0035556//intracellular signal transduction;GO:0046847//filopodium assembly;GO:0050790//regulation of catalytic activity	--
1	34850866	34850989	MergePeak_178	ENSMUSG00000104002	-	34848441	34850989	-,ncrna
1	34851016	34851290	MergePeak_179	ENSMUSG00000037509	+	34717269	34851820	3utr,stop_codon	ENSMUSG00000037509	Arhgef4	Rho guanine nucleotide exchange factor (GEF) 4 [Source:MGI Symbol;Acc:MGI:2442507]	Cellular Processes	Cell motility	ko04810//Regulation of actin cytoskeleton	K05769	GO:0005737//cytoplasm	GO:0005085//guanyl-nucleotide exchange factor activity;GO:0005515//protein binding;GO:0019904//protein domain specific binding	GO:0030032//lamellipodium assembly;GO:0035556//intracellular signal transduction;GO:0046847//filopodium assembly;GO:0050790//regulation of catalytic activity	--
1	36174598	36174697	MergePeak_186	ENSMUSG00000102202	+	36171123	36177827	-,ncrna
1	36174798	36174922	MergePeak_187	ENSMUSG00000102202	+	36171123	36177827	-,ncrna
1	36177073	36177272	MergePeak_188	ENSMUSG00000102202	+	36171123	36177827	-,ncrna
1	36179183	36179257	MergePeak_189	ENSMUSG00000037470	-	36179108	36283386	3utr	ENSMUSG00000037470	Uggt1	UDP-glucose glycoprotein glucosyltransferase 1 [Source:MGI Symbol;Acc:MGI:2443162]	Genetic Information Processing	Folding, sorting and degradation	ko04141//Protein processing in endoplasmic reticulum	K11718	GO:0005783//endoplasmic reticulum;GO:0005788//endoplasmic reticulum lumen;GO:0005793//endoplasmic reticulum-Golgi intermediate compartment;GO:0032991//protein-containing complex	GO:0003980//UDP-glucose:glycoprotein glucosyltransferase activity;GO:0005515//protein binding;GO:0016740//transferase activity;GO:0016757//glycosyltransferase activity;GO:0051082//unfolded protein binding	GO:0006486//protein glycosylation;GO:0018279//protein N-linked glycosylation via asparagine;GO:0071704//organic substance metabolic process;GO:0071712//ER-associated misfolded protein catabolic process;GO:0097359//UDP-glucosylation	--
1	36181808	36181882	MergePeak_190	ENSMUSG00000037470	-	36179108	36283386	3utr	ENSMUSG00000037470	Uggt1	UDP-glucose glycoprotein glucosyltransferase 1 [Source:MGI Symbol;Acc:MGI:2443162]	Genetic Information Processing	Folding, sorting and degradation	ko04141//Protein processing in endoplasmic reticulum	K11718	GO:0005783//endoplasmic reticulum;GO:0005788//endoplasmic reticulum lumen;GO:0005793//endoplasmic reticulum-Golgi intermediate compartment;GO:0032991//protein-containing complex	GO:0003980//UDP-glucose:glycoprotein glucosyltransferase activity;GO:0005515//protein binding;GO:0016740//transferase activity;GO:0016757//glycosyltransferase activity;GO:0051082//unfolded protein binding	GO:0006486//protein glycosylation;GO:0018279//protein N-linked glycosylation via asparagine;GO:0071704//organic substance metabolic process;GO:0071712//ER-associated misfolded protein catabolic process;GO:0097359//UDP-glucosylation	--
1	36307755	36308080	MergePeak_199	ENSMUSG00000047180	-	36303678	36312516	cds	ENSMUSG00000047180	Neurl3	neuralized E3 ubiquitin protein ligase 3 [Source:MGI Symbol;Acc:MGI:2429944]	-	-	-	-	-	GO:0016740//transferase activity;GO:0046872//metal ion binding;GO:0061630//ubiquitin protein ligase activity	GO:0016567//protein ubiquitination	--
1	36358382	36358556	MergePeak_201	ENSMUSG00000037447	+	36346835	36363110	cds	ENSMUSG00000037447	Arid5a	AT rich interactive domain 5A (MRF1-like) [Source:MGI Symbol;Acc:MGI:2443039]	-	-	-	-	GO:0005634//nucleus;GO:0005654//nucleoplasm;GO:0005667//transcription regulator complex;GO:0005730//nucleolus	GO:0000976//transcription cis-regulatory region binding;GO:0003677//DNA binding;GO:0003682//chromatin binding;GO:0003714//transcription corepressor activity;GO:0003723//RNA binding;GO:0005515//protein binding;GO:0030331//estrogen receptor binding;GO:0035613//RNA stem-loop binding;GO:0042802//identical protein binding;GO:0043565//sequence-specific DNA binding;GO:0046965//retinoid X receptor bindin…	GO:0000122//negative regulation of transcription by RNA polymerase II;GO:0002062//chondrocyte differentiation;GO:0002376//immune system process;GO:0006357//regulation of transcription by RNA polymerase II;GO:0032729//positive regulation of interferon-gamma production;GO:0032740//positive regulation of interleukin-17 production;GO:0032755//positive regulation of interleukin-6 production;GO:0032760…	ARID
1	36397296	36404585	MergePeak_204	ENSMUSG00000010453	-	36374811	36408262	cds	ENSMUSG00000010453	Kansl3	KAT8 regulatory NSL complex subunit 3 [Source:MGI Symbol;Acc:MGI:1918055]	-	-	-	-	GO:0000123//histone acetyltransferase complex;GO:0005634//nucleus;GO:0005654//nucleoplasm;GO:0043231//intracellular membrane-bounded organelle;GO:0044545//NSL complex	-	GO:0006325//chromatin organization;GO:0043981//histone H4-K5 acetylation;GO:0043982//histone H4-K8 acetylation;GO:0043984//histone H4-K16 acetylation;GO:0045893//positive regulation of transcription, DNA-templated;GO:0045944//positive regulation of transcription by RNA polymerase II;GO:0051571//positive regulation of histone H3-K4 methylation;GO:1900095//regulation of dosage compensation by inact…	--
1	36406920	36407069	MergePeak_205	ENSMUSG00000010453	-	36374811	36408262	5utr,cds,start_codon	ENSMUSG00000010453	Kansl3	KAT8 regulatory NSL complex subunit 3 [Source:MGI Symbol;Acc:MGI:1918055]	-	-	-	-	GO:0000123//histone acetyltransferase complex;GO:0005634//nucleus;GO:0005654//nucleoplasm;GO:0043231//intracellular membrane-bounded organelle;GO:0044545//NSL complex	-	GO:0006325//chromatin organization;GO:0043981//histone H4-K5 acetylation;GO:0043982//histone H4-K8 acetylation;GO:0043984//histone H4-K16 acetylation;GO:0045893//positive regulation of transcription, DNA-templated;GO:0045944//positive regulation of transcription by RNA polymerase II;GO:0051571//positive regulation of histone H3-K4 methylation;GO:1900095//regulation of dosage compensation by inact…	--
1	36851285	36851662	MergePeak_222	ENSMUSG00000026116	-	36831275	36978903	cds	ENSMUSG00000026116	Tmem131	transmembrane protein 131 [Source:MGI Symbol;Acc:MGI:1927110]	-	-	-	-	GO:0016020//membrane;GO:0016021//integral component of membrane	GO:0003674//molecular_function	-	--
1	37442926	37443075	MergePeak_225	ENSMUSG00000026113	+	37408298	37443515	3utr	ENSMUSG00000026113	Inpp4a	inositol polyphosphate-4-phosphatase, type I [Source:MGI Symbol;Acc:MGI:1931123]	Metabolism;Environmental Information Processing;Metabolism	Global and overview maps;Signal transduction;Carbohydrate metabolism	ko01100//Metabolic pathways;ko04070//Phosphatidylinositol signaling system;ko00562//Inositol phosphate metabolism	K01109;K01109;K01109	GO:0005634//nucleus;GO:0005654//nucleoplasm;GO:0005737//cytoplasm;GO:0016020//membrane;GO:0016021//integral component of membrane;GO:0031965//nuclear membrane	GO:0016316//phosphatidylinositol-3,4-bisphosphate 4-phosphatase activity;GO:0034597//phosphatidylinositol-4,5-bisphosphate 4-phosphatase activity	GO:0006793//phosphorus metabolic process;GO:0036092//phosphatidylinositol-3-phosphate biosynthetic process	--
1	37459640	37459689	MergePeak_233	ENSMUSG00000026112	-	37456165	37469184	3utr,cds,stop_codon	ENSMUSG00000026112	Coa5	cytochrome C oxidase assembly factor 5 [Source:MGI Symbol;Acc:MGI:1923428]	Organismal Systems	Environmental adaptation	ko04714//Thermogenesis	K18178	GO:0005739//mitochondrion	GO:0003674//molecular_function	GO:0033617//mitochondrial cytochrome c oxidase assembly	--
1	37477936	37478060	MergePeak_236	ENSMUSG00000026111	+	37469251	37478205	3utr,stop_codon	ENSMUSG00000026111	Unc50	unc-50 homolog [Source:MGI Symbol;Acc:MGI:1914637]	-	-	-	-	GO:0000139//Golgi membrane;GO:0005634//nucleus;GO:0005637//nuclear inner membrane;GO:0005794//Golgi apparatus;GO:0016020//membrane;GO:0016021//integral component of membrane;GO:0030173//integral component of Golgi membrane	GO:0003723//RNA binding	GO:0034394//protein localization to cell surface	--
1	37874272	37874321	MergePeak_238	ENSMUSG00000060771	-	37871484	37903917	cds,stop_codon	ENSMUSG00000060771	Tsga10	testis specific 10 [Source:MGI Symbol;Acc:MGI:2685063]	-	-	-	-	GO:0005737//cytoplasm;GO:0005814//centriole;GO:0005856//cytoskeleton;GO:0031514//motile cilium;GO:0035686//sperm fibrous sheath;GO:0043005//neuron projection;GO:0097228//sperm principal piece	GO:0005198//structural molecule activity;GO:0005515//protein binding	GO:0007283//spermatogenesis;GO:0030031//cell projection assembly	--
1	37879689	37880340	MergePeak_239	ENSMUSG00000060771	-	37871484	37903917	cds	ENSMUSG00000060771	Tsga10	testis specific 10 [Source:MGI Symbol;Acc:MGI:2685063]	-	-	-	-	GO:0005737//cytoplasm;GO:0005814//centriole;GO:0005856//cytoskeleton;GO:0031514//motile cilium;GO:0035686//sperm fibrous sheath;GO:0043005//neuron projection;GO:0097228//sperm principal piece	GO:0005198//structural molecule activity;GO:0005515//protein binding	GO:0007283//spermatogenesis;GO:0030031//cell projection assembly	--
1	37914007	37914131	MergePeak_240	ENSMUSG00000026088	-	37913882	37929488	3utr	ENSMUSG00000026088	Mitd1	MIT, microtubule interacting and transport, domain containing 1 [Source:MGI Symbol;Acc:MGI:1916278]	-	-	-	-	GO:0005768//endosome;GO:0016020//membrane;GO:0019898//extrinsic component of membrane;GO:0030496//midbody;GO:0031902//late endosome membrane;GO:0043231//intracellular membrane-bounded organelle	GO:0019904//protein domain specific binding;GO:0035091//phosphatidylinositol binding;GO:0042802//identical protein binding	GO:0000281//mitotic cytokinesis;GO:0007049//cell cycle;GO:0032091//negative regulation of protein binding;GO:0051301//cell division;GO:0061952//midbody abscission	--
1	37914007	37914131	MergePeak_240	ENSMUSG00000037216	+	37911287	37915309	cds,start_codon	ENSMUSG00000037216	Lipt1	lipoyltransferase 1 [Source:MGI Symbol;Acc:MGI:3645211]	Metabolism;Metabolism	Global and overview maps;Metabolism of cofactors and vitamins	ko01100//Metabolic pathways;ko00785//Lipoic acid metabolism	K10105;K10105	GO:0005737//cytoplasm;GO:0005739//mitochondrion	GO:0016740//transferase activity;GO:0016746//acyltransferase activity;GO:0017118//lipoyltransferase activity	GO:0009249//protein lipoylation;GO:0036211//protein modification process	--
1	38060829	38061330	MergePeak_247	ENSMUSG00000026083	+	38037091	38094660	cds	ENSMUSG00000026083	Eif5b	eukaryotic translation initiation factor 5B [Source:MGI Symbol;Acc:MGI:2441772]	-	-	-	-	GO:0005737//cytoplasm	GO:0000166//nucleotide binding;GO:0003743//translation initiation factor activity;GO:0003924//GTPase activity;GO:0005525//GTP binding;GO:0016787//hydrolase activity;GO:0046872//metal ion binding	GO:0006412//translation;GO:0006413//translational initiation;GO:0006446//regulation of translational initiation	--
1	38091703	38091927	MergePeak_250	ENSMUSG00000026082	-	38091867	38168743	3utr	ENSMUSG00000026082	Rev1	REV1, DNA directed polymerase [Source:MGI Symbol;Acc:MGI:1929074]	Genetic Information Processing	Replication and repair	ko03460//Fanconi anemia pathway	K03515	GO:0005634//nucleus	GO:0003677//DNA binding;GO:0003684//damaged DNA binding;GO:0003887//DNA-directed DNA polymerase activity;GO:0005515//protein binding;GO:0016740//transferase activity;GO:0016779//nucleotidyltransferase activity;GO:0017125//deoxycytidyl transferase activity;GO:0046872//metal ion binding	GO:0006259//DNA metabolic process;GO:0006281//DNA repair;GO:0006974//cellular response to DNA damage stimulus;GO:0009411//response to UV;GO:0042276//error-prone translesion synthesis;GO:0050896//response to stimulus;GO:0070987//error-free translesion synthesis;GO:0071897//DNA biosynthetic process	--
1	38091703	38091927	MergePeak_250	ENSMUSG00000026083	+	38037091	38094660	3utr	ENSMUSG00000026083	Eif5b	eukaryotic translation initiation factor 5B [Source:MGI Symbol;Acc:MGI:2441772]	-	-	-	-	GO:0005737//cytoplasm	GO:0000166//nucleotide binding;GO:0003743//translation initiation factor activity;GO:0003924//GTPase activity;GO:0005525//GTP binding;GO:0016787//hydrolase activity;GO:0046872//metal ion binding	GO:0006412//translation;GO:0006413//translational initiation;GO:0006446//regulation of translational initiation	--
1	39591277	39591376	MergePeak_257	ENSMUSG00000048234	-	39590377	39616486	3utr,stop_codon	ENSMUSG00000048234	Rnf149	ring finger protein 149 [Source:MGI Symbol;Acc:MGI:2677438]	-	-	-	-	GO:0005737//cytoplasm;GO:0016020//membrane;GO:0016021//integral component of membrane	GO:0005515//protein binding;GO:0016740//transferase activity;GO:0046872//metal ion binding;GO:0061630//ubiquitin protein ligase activity	GO:0006511//ubiquitin-dependent protein catabolic process;GO:0016567//protein ubiquitination;GO:0031647//regulation of protein stability;GO:0043409//negative regulation of MAPK cascade;GO:0071466//cellular response to xenobiotic stimulus	--
1	39658024	39658248	MergePeak_259	ENSMUSG00000050967	-	39657574	39690642	3utr	ENSMUSG00000050967	Creg2	cellular repressor of E1A-stimulated genes 2 [Source:MGI Symbol;Acc:MGI:1928333]	-	-	-	-	GO:0005576//extracellular region;GO:0005615//extracellular space;GO:0005783//endoplasmic reticulum;GO:0005794//Golgi apparatus	GO:0003674//molecular_function	GO:0008150//biological_process	--
1	39658874	39658923	MergePeak_261	ENSMUSG00000050967	-	39657574	39690642	3utr	ENSMUSG00000050967	Creg2	cellular repressor of E1A-stimulated genes 2 [Source:MGI Symbol;Acc:MGI:1928333]	-	-	-	-	GO:0005576//extracellular region;GO:0005615//extracellular space;GO:0005783//endoplasmic reticulum;GO:0005794//Golgi apparatus	GO:0003674//molecular_function	GO:0008150//biological_process	--
1	39661949	39662098	MergePeak_262	ENSMUSG00000050967	-	39657574	39690642	3utr,stop_codon	ENSMUSG00000050967	Creg2	cellular repressor of E1A-stimulated genes 2 [Source:MGI Symbol;Acc:MGI:1928333]	-	-	-	-	GO:0005576//extracellular region;GO:0005615//extracellular space;GO:0005783//endoplasmic reticulum;GO:0005794//Golgi apparatus	GO:0003674//molecular_function	GO:0008150//biological_process	--
1	42940578	42940727	MergePeak_267	ENSMUSG00000060679	+	42890393	42944842	-	ENSMUSG00000060679	Mrps9	mitochondrial ribosomal protein S9 [Source:MGI Symbol;Acc:MGI:1916777]	Genetic Information Processing	Translation	ko03010//Ribosome	K02996	GO:0005730//nucleolus;GO:0005739//mitochondrion;GO:0005743//mitochondrial inner membrane;GO:0005763//mitochondrial small ribosomal subunit;GO:0005840//ribosome;GO:0015935//small ribosomal subunit	GO:0003723//RNA binding;GO:0003735//structural constituent of ribosome	GO:0006412//translation;GO:0032543//mitochondrial translation	--
1	43087060	43087159	MergePeak_269	ENSMUSG00000070939	-	43086360	43137782	3utr	ENSMUSG00000070939	Tgfbrap1	transforming growth factor, beta receptor associated protein 1 [Source:MGI Symbol;Acc:MGI:2447427]	-	-	-	-	GO:0005737//cytoplasm;GO:0005768//endosome;GO:0005769//early endosome;GO:0012505//endomembrane system;GO:0016020//membrane;GO:0033263//CORVET complex;GO:0043231//intracellular membrane-bounded organelle	GO:0005160//transforming growth factor beta receptor binding;GO:0046332//SMAD binding	GO:0006355//regulation of transcription, DNA-templated;GO:0006886//intracellular protein transport;GO:0006914//autophagy;GO:0007165//signal transduction;GO:0008333//endosome to lysosome transport;GO:0015031//protein transport;GO:0016192//vesicle-mediated transport;GO:0034058//endosomal vesicle fusion	--
1	43087860	43088059	MergePeak_271	ENSMUSG00000070939	-	43086360	43137782	3utr	ENSMUSG00000070939	Tgfbrap1	transforming growth factor, beta receptor associated protein 1 [Source:MGI Symbol;Acc:MGI:2447427]	-	-	-	-	GO:0005737//cytoplasm;GO:0005768//endosome;GO:0005769//early endosome;GO:0012505//endomembrane system;GO:0016020//membrane;GO:0033263//CORVET complex;GO:0043231//intracellular membrane-bounded organelle	GO:0005160//transforming growth factor beta receptor binding;GO:0046332//SMAD binding	GO:0006355//regulation of transcription, DNA-templated;GO:0006886//intracellular protein transport;GO:0006914//autophagy;GO:0007165//signal transduction;GO:0008333//endosome to lysosome transport;GO:0015031//protein transport;GO:0016192//vesicle-mediated transport;GO:0034058//endosomal vesicle fusion	--
1	43088210	43088284	MergePeak_272	ENSMUSG00000070939	-	43086360	43137782	3utr	ENSMUSG00000070939	Tgfbrap1	transforming growth factor, beta receptor associated protein 1 [Source:MGI Symbol;Acc:MGI:2447427]	-	-	-	-	GO:0005737//cytoplasm;GO:0005768//endosome;GO:0005769//early endosome;GO:0012505//endomembrane system;GO:0016020//membrane;GO:0033263//CORVET complex;GO:0043231//intracellular membrane-bounded organelle	GO:0005160//transforming growth factor beta receptor binding;GO:0046332//SMAD binding	GO:0006355//regulation of transcription, DNA-templated;GO:0006886//intracellular protein transport;GO:0006914//autophagy;GO:0007165//signal transduction;GO:0008333//endosome to lysosome transport;GO:0015031//protein transport;GO:0016192//vesicle-mediated transport;GO:0034058//endosomal vesicle fusion	--
1	43572839	43572888	MergePeak_279	ENSMUSG00000066877	+	43484911	43609675	cds,start_codon	ENSMUSG00000066877	Nck2	non-catalytic region of tyrosine kinase adaptor protein 2 [Source:MGI Symbol;Acc:MGI:1306821]	Human Diseases;Organismal Systems;Organismal Systems;Organismal Systems;Environmental Information Processing	Infectious disease: bacterial;Development and regeneration;Immune system;Development and regeneration;Signal transduction	ko05130//Pathogenic Escherichia coli infection;ko04360//Axon guidance;ko04660//T cell receptor signaling pathway;ko04361//Axon regeneration;ko04012//ErbB signaling pathway	K19862;K19862;K19862;K19862;K19862	GO:0005737//cytoplasm;GO:0005783//endoplasmic reticulum;GO:0005829//cytosol;GO:0012506//vesicle membrane;GO:0014069//postsynaptic density;GO:0045202//synapse	GO:0001784//phosphotyrosine residue binding;GO:0003779//actin binding;GO:0005515//protein binding;GO:0030971//receptor tyrosine kinase binding;GO:0035591//signaling adaptor activity;GO:0044877//protein-containing complex binding;GO:0097110//scaffold protein binding	GO:0001771//immunological synapse formation;GO:0006417//regulation of translation;GO:0007015//actin filament organization;GO:0007165//signal transduction;GO:0016477//cell migration;GO:0030032//lamellipodium assembly;GO:0030838//positive regulation of actin filament polymerization;GO:0033137//negative regulation of peptidyl-serine phosphorylation;GO:0036493//positive regulation of translation in r…	--
1	43608371	43608495	MergePeak_281	ENSMUSG00000066877	+	43484911	43609675	cds,stop_codon	ENSMUSG00000066877	Nck2	non-catalytic region of tyrosine kinase adaptor protein 2 [Source:MGI Symbol;Acc:MGI:1306821]	Human Diseases;Organismal Systems;Organismal Systems;Organismal Systems;Environmental Information Processing	Infectious disease: bacterial;Development and regeneration;Immune system;Development and regeneration;Signal transduction	ko05130//Pathogenic Escherichia coli infection;ko04360//Axon guidance;ko04660//T cell receptor signaling pathway;ko04361//Axon regeneration;ko04012//ErbB signaling pathway	K19862;K19862;K19862;K19862;K19862	GO:0005737//cytoplasm;GO:0005783//endoplasmic reticulum;GO:0005829//cytosol;GO:0012506//vesicle membrane;GO:0014069//postsynaptic density;GO:0045202//synapse	GO:0001784//phosphotyrosine residue binding;GO:0003779//actin binding;GO:0005515//protein binding;GO:0030971//receptor tyrosine kinase binding;GO:0035591//signaling adaptor activity;GO:0044877//protein-containing complex binding;GO:0097110//scaffold protein binding	GO:0001771//immunological synapse formation;GO:0006417//regulation of translation;GO:0007015//actin filament organization;GO:0007165//signal transduction;GO:0016477//cell migration;GO:0030032//lamellipodium assembly;GO:0030838//positive regulation of actin filament polymerization;GO:0033137//negative regulation of peptidyl-serine phosphorylation;GO:0036493//positive regulation of translation in r…	--
1	43972807	43972956	MergePeak_285	ENSMUSG00000041763	+	43972807	43988565	-,ncrna	ENSMUSG00000041763	Tpp2	tripeptidyl peptidase II [Source:MGI Symbol;Acc:MGI:102724]	-	-	-	-	GO:0005634//nucleus;GO:0005654//nucleoplasm;GO:0005737//cytoplasm;GO:0005783//endoplasmic reticulum;GO:0005829//cytosol;GO:0016604//nuclear body	GO:0004177//aminopeptidase activity;GO:0004252//serine-type endopeptidase activity;GO:0008233//peptidase activity;GO:0008236//serine-type peptidase activity;GO:0008240//tripeptidyl-peptidase activity;GO:0016787//hydrolase activity;GO:0042277//peptide binding;GO:0042802//identical protein binding	GO:0006508//proteolysis;GO:0030163//protein catabolic process;GO:0080144//amino acid homeostasis	--
1	43972807	43972956	MergePeak_285	ENSMUSG00000120105	-	43971765	43973093	-,ncrna
1	43972807	43972956	MergePeak_285	MSTRG.331	-	43971118	43973044	-,ncrna
1	44165483	44165707	MergePeak_292	ENSMUSG00000041684	+	44159128	44183930	5utr,cds,start_codon	ENSMUSG00000041684	Bivm	basic, immunoglobulin-like variable motif containing [Source:MGI Symbol;Acc:MGI:2179809]	-	-	-	-	GO:0005634//nucleus;GO:0005737//cytoplasm	-	-	--
1	44212653	44213109	MergePeak_296	ENSMUSG00000026048	+	44187007	44220420	cds	ENSMUSG00000026048	Ercc5	excision repair cross-complementing rodent repair deficiency, complementation group 5 [Source:MGI Symbol;Acc:MGI:103582]	Genetic Information Processing	Replication and repair	ko03420//Nucleotide excision repair	K10846	GO:0005634//nucleus	GO:0003677//DNA binding;GO:0003697//single-stranded DNA binding;GO:0003824//catalytic activity;GO:0004518//nuclease activity;GO:0004519//endonuclease activity;GO:0016787//hydrolase activity;GO:0016788//hydrolase activity, acting on ester bonds;GO:0046872//metal ion binding	GO:0006281//DNA repair;GO:0006289//nucleotide-excision repair;GO:0006807//nitrogen compound metabolic process;GO:0006974//cellular response to DNA damage stimulus;GO:0043170//macromolecule metabolic process;GO:0044238//primary metabolic process;GO:0090305//nucleic acid phosphodiester bond hydrolysis	--
1	45947553	45947677	MergePeak_298	ENSMUSG00000025993	-	45947228	45964742	3utr	ENSMUSG00000025993	Slc40a1	solute carrier family 40 (iron-regulated transporter), member 1 [Source:MGI Symbol;Acc:MGI:1315204]	Organismal Systems;Cellular Processes	Digestive system;Cell growth and death	ko04978//Mineral absorption;ko04216//Ferroptosis	K14685;K14685	GO:0005654//nucleoplasm;GO:0005829//cytosol;GO:0005886//plasma membrane;GO:0008021//synaptic vesicle;GO:0016020//membrane;GO:0016021//integral component of membrane;GO:0016323//basolateral plasma membrane	GO:0005381//iron ion transmembrane transporter activity;GO:0005515//protein binding;GO:0015093//ferrous iron transmembrane transporter activity;GO:0017046//peptide hormone binding;GO:0042802//identical protein binding;GO:0046872//metal ion binding	GO:0002260//lymphocyte homeostasis;GO:0003158//endothelium development;GO:0006366//transcription by RNA polymerase II;GO:0006811//ion transport;GO:0006826//iron ion transport;GO:0006879//cellular iron ion homeostasis;GO:0006915//apoptotic process;GO:0034395//regulation of transcription from RNA polymerase II promoter in response to iron;GO:0034755//iron ion transmembrane transport;GO:0043066//neg…	--
1	46848554	46848603	MergePeak_300	ENSMUSG00000025986	-	46846704	46893206	3utr	ENSMUSG00000025986	Slc39a10	solute carrier family 39 (zinc transporter), member 10 [Source:MGI Symbol;Acc:MGI:1914515]	Human Diseases;Human Diseases	Neurodegenerative disease;Neurodegenerative disease	ko05010//Alzheimer disease;ko05012//Parkinson disease	K14716;K14716	GO:0005886//plasma membrane;GO:0005887//integral component of plasma membrane;GO:0016020//membrane;GO:0016021//integral component of membrane	GO:0005385//zinc ion transmembrane transporter activity;GO:0046873//metal ion transmembrane transporter activity	GO:0002903//negative regulation of B cell apoptotic process;GO:0006811//ion transport;GO:0006829//zinc ion transport;GO:0006882//cellular zinc ion homeostasis;GO:0030001//metal ion transport;GO:0030890//positive regulation of B cell proliferation;GO:0050861//positive regulation of B cell receptor signaling pathway;GO:0055085//transmembrane transport;GO:0071578//zinc ion import across plasma membr…	--
1	46848654	46848728	MergePeak_301	ENSMUSG00000025986	-	46846704	46893206	3utr	ENSMUSG00000025986	Slc39a10	solute carrier family 39 (zinc transporter), member 10 [Source:MGI Symbol;Acc:MGI:1914515]	Human Diseases;Human Diseases	Neurodegenerative disease;Neurodegenerative disease	ko05010//Alzheimer disease;ko05012//Parkinson disease	K14716;K14716	GO:0005886//plasma membrane;GO:0005887//integral component of plasma membrane;GO:0016020//membrane;GO:0016021//integral component of membrane	GO:0005385//zinc ion transmembrane transporter activity;GO:0046873//metal ion transmembrane transporter activity	GO:0002903//negative regulation of B cell apoptotic process;GO:0006811//ion transport;GO:0006829//zinc ion transport;GO:0006882//cellular zinc ion homeostasis;GO:0030001//metal ion transport;GO:0030890//positive regulation of B cell proliferation;GO:0050861//positive regulation of B cell receptor signaling pathway;GO:0055085//transmembrane transport;GO:0071578//zinc ion import across plasma membr…	--
1	50854684	50854858	MergePeak_307	ENSMUSG00000100816	+	50854534	50856860	-,ncrna
1	51341815	51342064	MergePeak_315	ENSMUSG00000045954	+	51328285	51342119	3utr,ncrna	ENSMUSG00000045954	Cavin2	caveolae associated 2 [Source:MGI Symbol;Acc:MGI:99513]	-	-	-	-	GO:0005654//nucleoplasm;GO:0005737//cytoplasm;GO:0005829//cytosol;GO:0005886//plasma membrane;GO:0005901//caveola;GO:0016020//membrane;GO:0045121//membrane raft	GO:0001786//phosphatidylserine binding;GO:0005080//protein kinase C binding;GO:0005515//protein binding;GO:0008289//lipid binding	GO:0045944//positive regulation of transcription by RNA polymerase II;GO:0097320//plasma membrane tubulation	--
1	51341815	51342064	MergePeak_315	ENSMUSG00000101799	-	51257545	51372938	-,ncrna
1	51510247	51510446	MergePeak_316	ENSMUSG00000026107	-	51508647	51517558	3utr,cds,stop_codon	ENSMUSG00000026107	Nabp1	nucleic acid binding protein 1 [Source:MGI Symbol;Acc:MGI:1923258]	-	-	-	-	GO:0000781//chromosome, telomeric region;GO:0005634//nucleus;GO:0005654//nucleoplasm;GO:0005829//cytosol;GO:0035861//site of double-strand break;GO:0070876//SOSS complex	GO:0003677//DNA binding;GO:0003697//single-stranded DNA binding;GO:0003723//RNA binding	GO:0000724//double-strand break repair via homologous recombination;GO:0006281//DNA repair;GO:0006974//cellular response to DNA damage stimulus;GO:0010212//response to ionizing radiation;GO:0044818//mitotic G2/M transition checkpoint	--
1	52272055	52272304	MergePeak_325	ENSMUSG00000026103	-	52223263	52272391	5utr,cds,start_codon	ENSMUSG00000026103	Gls	glutaminase [Source:MGI Symbol;Acc:MGI:95752]	Metabolism;Human Diseases;Organismal Systems;Organismal Systems;Human Diseases;Metabolism;Organismal Systems;Metabolism;Metabolism	Global and overview maps;Cancer: overview;Nervous system;Nervous system;Cancer: overview;Amino acid metabolism;Excretory system;Amino acid metabolism;Metabolism of other amino acids	ko01100//Metabolic pathways;ko05206//MicroRNAs in cancer;ko04724//Glutamatergic synapse;ko04727//GABAergic synapse;ko05230//Central carbon metabolism in cancer;ko00250//Alanine, aspartate and glutamate metabolism;ko04964//Proximal tubule bicarbonate reclamation;ko00220//Arginine biosynthesis;ko00470//D-Amino acid metabolism	K01425;K01425;K01425;K01425;K01425;K01425;K01425;K01425;K01425	GO:0005737//cytoplasm;GO:0005739//mitochondrion;GO:0005759//mitochondrial matrix;GO:0005829//cytosol;GO:0045202//synapse	GO:0004359//glutaminase activity;GO:0005515//protein binding;GO:0016787//hydrolase activity;GO:0042802//identical protein binding	GO:0001967//suckling behavior;GO:0002087//regulation of respiratory gaseous exchange by nervous system process;GO:0006537//glutamate biosynthetic process;GO:0006541//glutamine metabolic process;GO:0006543//glutamine catabolic process;GO:0007268//chemical synaptic transmission;GO:0051289//protein homotetramerization;GO:0090461//glutamate homeostasis	--
1	52414083	52414257	MergePeak_326	MSTRG.374	-	52413183	52471111	-
1	52414483	52414682	MergePeak_327	MSTRG.374	-	52413183	52471111	-
1	52415133	52415257	MergePeak_328	MSTRG.374	-	52413183	52471111	-
1	52497753	52497827	MergePeak_329	ENSMUSG00000002881	-	52496453	52539838	3utr	ENSMUSG00000002881	Nab1	Ngfi-A binding protein 1 [Source:MGI Symbol;Acc:MGI:107564]	-	-	-	-	GO:0005634//nucleus	GO:0003712//transcription coregulator activity	GO:0001958//endochondral ossification;GO:0006355//regulation of transcription, DNA-templated;GO:0014037//Schwann cell differentiation;GO:0042552//myelination;GO:0045682//regulation of epidermis development;GO:0045892//negative regulation of transcription, DNA-templated	--
1	52529586	52529760	MergePeak_333	ENSMUSG00000002881	-	52496453	52539838	cds,start_codon	ENSMUSG00000002881	Nab1	Ngfi-A binding protein 1 [Source:MGI Symbol;Acc:MGI:107564]	-	-	-	-	GO:0005634//nucleus	GO:0003712//transcription coregulator activity	GO:0001958//endochondral ossification;GO:0006355//regulation of transcription, DNA-templated;GO:0014037//Schwann cell differentiation;GO:0042552//myelination;GO:0045682//regulation of epidermis development;GO:0045892//negative regulation of transcription, DNA-templated	--
1	52689138	52689462	MergePeak_334	ENSMUSG00000043015	+	52669862	52691078	3utr,stop_codon	ENSMUSG00000043015	Nemp2	nuclear envelope integral membrane protein 2 [Source:MGI Symbol;Acc:MGI:2444113]	-	-	-	-	GO:0005634//nucleus;GO:0005635//nuclear envelope;GO:0005637//nuclear inner membrane;GO:0016020//membrane;GO:0016021//integral component of membrane	GO:0003674//molecular_function	GO:0008150//biological_process	--
1	52689488	52689537	MergePeak_335	ENSMUSG00000043015	+	52669862	52691078	3utr	ENSMUSG00000043015	Nemp2	nuclear envelope integral membrane protein 2 [Source:MGI Symbol;Acc:MGI:2444113]	-	-	-	-	GO:0005634//nucleus;GO:0005635//nuclear envelope;GO:0005637//nuclear inner membrane;GO:0016020//membrane;GO:0016021//integral component of membrane	GO:0003674//molecular_function	GO:0008150//biological_process	--
1	52696195	52696244	MergePeak_338	ENSMUSG00000041439	-	52695445	52766621	3utr	ENSMUSG00000041439	Mfsd6	major facilitator superfamily domain containing 6 [Source:MGI Symbol;Acc:MGI:1922925]	-	-	-	-	GO:0005886//plasma membrane;GO:0016020//membrane;GO:0016021//integral component of membrane	GO:0032393//MHC class I receptor activity;GO:0042288//MHC class I protein binding	GO:0002250//adaptive immune response;GO:0002376//immune system process;GO:0042590//antigen processing and presentation of exogenous peptide antigen via MHC class I	--
1	53236203	53236402	MergePeak_345	ENSMUSG00000026098	-	53228346	53336177	cds,ncrna	ENSMUSG00000026098	Pms1	PMS1 homolog 1, mismatch repair system component [Source:MGI Symbol;Acc:MGI:1202302]	-	-	-	-	GO:0005634//nucleus;GO:0032300//mismatch repair complex	GO:0003677//DNA binding;GO:0005524//ATP binding;GO:0016887//ATP hydrolysis activity;GO:0019899//enzyme binding;GO:0030983//mismatched DNA binding;GO:0140664//ATP-dependent DNA damage sensor activity	GO:0006298//mismatch repair;GO:0006974//cellular response to DNA damage stimulus;GO:0009410//response to xenobiotic stimulus	HMG
1	53236203	53236402	MergePeak_345	ENSMUSG00000100763	+	53235272	53236854	-,ncrna
1	53245862	53246011	MergePeak_346	ENSMUSG00000026098	-	53228346	53336177	cds	ENSMUSG00000026098	Pms1	PMS1 homolog 1, mismatch repair system component [Source:MGI Symbol;Acc:MGI:1202302]	-	-	-	-	GO:0005634//nucleus;GO:0032300//mismatch repair complex	GO:0003677//DNA binding;GO:0005524//ATP binding;GO:0016887//ATP hydrolysis activity;GO:0019899//enzyme binding;GO:0030983//mismatched DNA binding;GO:0140664//ATP-dependent DNA damage sensor activity	GO:0006298//mismatch repair;GO:0006974//cellular response to DNA damage stimulus;GO:0009410//response to xenobiotic stimulus	HMG
1	53359215	53359389	MergePeak_348	ENSMUSG00000026096	+	53352822	53363223	cds	ENSMUSG00000026096	Osgepl1	O-sialoglycoprotein endopeptidase-like 1 [Source:MGI Symbol;Acc:MGI:1919335]	-	-	-	-	GO:0005739//mitochondrion	GO:0016740//transferase activity;GO:0016746//acyltransferase activity;GO:0016747//acyltransferase activity, transferring groups other than amino-acyl groups;GO:0046872//metal ion binding;GO:0061711//N(6)-L-threonylcarbamoyladenine synthase activity	GO:0002949//tRNA threonylcarbamoyladenosine modification;GO:0008033//tRNA processing	--
1	54517878	54518052	MergePeak_356	ENSMUSG00000073678	-	54512153	54596841	3utr	ENSMUSG00000073678	Pgap1	post-GPI attachment to proteins 1 [Source:MGI Symbol;Acc:MGI:2443342]	Metabolism;Metabolism	Global and overview maps;Glycan biosynthesis and metabolism	ko01100//Metabolic pathways;ko00563//Glycosylphosphatidylinositol (GPI)-anchor biosynthesis	K05294;K05294	GO:0005783//endoplasmic reticulum;GO:0005789//endoplasmic reticulum membrane;GO:0016020//membrane;GO:0016021//integral component of membrane	GO:0016787//hydrolase activity;GO:0016788//hydrolase activity, acting on ester bonds;GO:0050185//phosphatidylinositol deacylase activity	GO:0006505//GPI anchor metabolic process;GO:0006506//GPI anchor biosynthetic process;GO:0006888//endoplasmic reticulum to Golgi vesicle-mediated transport;GO:0007605//sensory perception of sound;GO:0009880//embryonic pattern specification;GO:0009948//anterior/posterior axis specification;GO:0015031//protein transport;GO:0021871//forebrain regionalization;GO:0060322//head development;GO:1902953//p…	--
1	54687299	54688284	MergePeak_359	ENSMUSG00000052331	-	54684501	54965546	3utr,cds,stop_codon	ENSMUSG00000052331	Ankrd44	ankyrin repeat domain 44 [Source:MGI Symbol;Acc:MGI:3045243]	-	-	-	-	GO:0005575//cellular_component	GO:0003674//molecular_function;GO:0005515//protein binding	GO:0008150//biological_process	--
1	54700184	54700258	MergePeak_361	ENSMUSG00000052331	-	54684501	54965546	cds	ENSMUSG00000052331	Ankrd44	ankyrin repeat domain 44 [Source:MGI Symbol;Acc:MGI:3045243]	-	-	-	-	GO:0005575//cellular_component	GO:0003674//molecular_function;GO:0005515//protein binding	GO:0008150//biological_process	--
1	55026153	55026227	MergePeak_364	ENSMUSG00000025982	-	55024328	55066640	3utr	ENSMUSG00000025982	Sf3b1	splicing factor 3b, subunit 1 [Source:MGI Symbol;Acc:MGI:1932339]	Genetic Information Processing	Transcription	ko03040//Spliceosome	K12828	GO:0005634//nucleus;GO:0005681//spliceosomal complex;GO:0005684//U2-type spliceosomal complex;GO:0005686//U2 snRNP;GO:0005689//U12-type spliceosomal complex;GO:0016607//nuclear speck;GO:0034693//U11/U12 snRNP;GO:0071005//U2-type precatalytic spliceosome;GO:0071013//catalytic step 2 spliceosome;GO:0110016//B-WICH complex	GO:0003723//RNA binding;GO:0003729//mRNA binding;GO:1990935//splicing factor binding	GO:0000245//spliceosomal complex assembly;GO:0000398//mRNA splicing, via spliceosome;GO:0045945//positive regulation of transcription by RNA polymerase III	--
1	55026328	55026502	MergePeak_365	ENSMUSG00000025982	-	55024328	55066640	3utr,cds,stop_codon	ENSMUSG00000025982	Sf3b1	splicing factor 3b, subunit 1 [Source:MGI Symbol;Acc:MGI:1932339]	Genetic Information Processing	Transcription	ko03040//Spliceosome	K12828	GO:0005634//nucleus;GO:0005681//spliceosomal complex;GO:0005684//U2-type spliceosomal complex;GO:0005686//U2 snRNP;GO:0005689//U12-type spliceosomal complex;GO:0016607//nuclear speck;GO:0034693//U11/U12 snRNP;GO:0071005//U2-type precatalytic spliceosome;GO:0071013//catalytic step 2 spliceosome;GO:0110016//B-WICH complex	GO:0003723//RNA binding;GO:0003729//mRNA binding;GO:1990935//splicing factor binding	GO:0000245//spliceosomal complex assembly;GO:0000398//mRNA splicing, via spliceosome;GO:0045945//positive regulation of transcription by RNA polymerase III	--
1	55027099	55027223	MergePeak_366	ENSMUSG00000025982	-	55024328	55066640	cds	ENSMUSG00000025982	Sf3b1	splicing factor 3b, subunit 1 [Source:MGI Symbol;Acc:MGI:1932339]	Genetic Information Processing	Transcription	ko03040//Spliceosome	K12828	GO:0005634//nucleus;GO:0005681//spliceosomal complex;GO:0005684//U2-type spliceosomal complex;GO:0005686//U2 snRNP;GO:0005689//U12-type spliceosomal complex;GO:0016607//nuclear speck;GO:0034693//U11/U12 snRNP;GO:0071005//U2-type precatalytic spliceosome;GO:0071013//catalytic step 2 spliceosome;GO:0110016//B-WICH complex	GO:0003723//RNA binding;GO:0003729//mRNA binding;GO:1990935//splicing factor binding	GO:0000245//spliceosomal complex assembly;GO:0000398//mRNA splicing, via spliceosome;GO:0045945//positive regulation of transcription by RNA polymerase III	--
1	55044970	55045391	MergePeak_368	ENSMUSG00000025982	-	55024328	55066640	cds	ENSMUSG00000025982	Sf3b1	splicing factor 3b, subunit 1 [Source:MGI Symbol;Acc:MGI:1932339]	Genetic Information Processing	Transcription	ko03040//Spliceosome	K12828	GO:0005634//nucleus;GO:0005681//spliceosomal complex;GO:0005684//U2-type spliceosomal complex;GO:0005686//U2 snRNP;GO:0005689//U12-type spliceosomal complex;GO:0016607//nuclear speck;GO:0034693//U11/U12 snRNP;GO:0071005//U2-type precatalytic spliceosome;GO:0071013//catalytic step 2 spliceosome;GO:0110016//B-WICH complex	GO:0003723//RNA binding;GO:0003729//mRNA binding;GO:1990935//splicing factor binding	GO:0000245//spliceosomal complex assembly;GO:0000398//mRNA splicing, via spliceosome;GO:0045945//positive regulation of transcription by RNA polymerase III	--
1	55276786	55276960	MergePeak_373	ENSMUSG00000046994	+	55276336	55287629	cds	ENSMUSG00000046994	Mars2	methionine-tRNA synthetase 2 (mitochondrial) [Source:MGI Symbol;Acc:MGI:2444136]	Metabolism;Genetic Information Processing;Metabolism	Global and overview maps;Translation;Metabolism of other amino acids	ko01100//Metabolic pathways;ko00970//Aminoacyl-tRNA biosynthesis;ko00450//Selenocompound metabolism	K01874;K01874;K01874	GO:0005739//mitochondrion;GO:0005759//mitochondrial matrix	GO:0000166//nucleotide binding;GO:0003824//catalytic activity;GO:0004812//aminoacyl-tRNA ligase activity;GO:0004825//methionine-tRNA ligase activity;GO:0005524//ATP binding;GO:0016874//ligase activity	GO:0006412//translation;GO:0006418//tRNA aminoacylation for protein translation;GO:0006431//methionyl-tRNA aminoacylation	--
1	57010812	57010986	MergePeak_377	ENSMUSG00000038331	-	56833140	57011661	5utr,ncrna	ENSMUSG00000038331	Satb2	special AT-rich sequence binding protein 2 [Source:MGI Symbol;Acc:MGI:2679336]	-	-	-	-	GO:0000118//histone deacetylase complex;GO:0000785//chromatin;GO:0005634//nucleus;GO:0005654//nucleoplasm;GO:0005667//transcription regulator complex;GO:0016363//nuclear matrix	GO:0000977//RNA polymerase II transcription regulatory region sequence-specific DNA binding;GO:0000978//RNA polymerase II cis-regulatory region sequence-specific DNA binding;GO:0000981//DNA-binding transcription factor activity, RNA polymerase II-specific;GO:0001227//DNA-binding transcription repressor activity, RNA polymerase II-specific;GO:0001228//DNA-binding transcription activator activity, …	GO:0000122//negative regulation of transcription by RNA polymerase II;GO:0001764//neuron migration;GO:0002076//osteoblast development;GO:0006325//chromatin organization;GO:0006338//chromatin remodeling;GO:0006357//regulation of transcription by RNA polymerase II;GO:0009880//embryonic pattern specification;GO:0010468//regulation of gene expression;GO:0045944//positive regulation of transcription b…	CUT
1	57010812	57010986	MergePeak_377	ENSMUSG00000087022	+	57010639	57081674	-,ncrna
1	57446021	57446136	MergePeak_381	ENSMUSG00000025971	+	57445487	57457112	cds,start_codon	ENSMUSG00000025971	Maip1	matrix AAA peptidase interacting protein 1 [Source:MGI Symbol;Acc:MGI:1915365]	-	-	-	-	GO:0005739//mitochondrion;GO:0005743//mitochondrial inner membrane;GO:0005759//mitochondrial matrix	GO:0043022//ribosome binding	GO:0007007//inner mitochondrial membrane organization;GO:0032979//protein insertion into mitochondrial inner membrane from matrix;GO:0036444//calcium import into the mitochondrion;GO:0051204//protein insertion into mitochondrial membrane;GO:0051560//mitochondrial calcium ion homeostasis	--
1	57446021	57446136	MergePeak_381	ENSMUSG00000048495	-	57427396	57446260	5utr	ENSMUSG00000048495	Tyw5	tRNA-yW synthesizing protein 5 [Source:MGI Symbol;Acc:MGI:1915986]	-	-	-	-	GO:0005575//cellular_component	GO:0000049//tRNA binding;GO:0005506//iron ion binding;GO:0016491//oxidoreductase activity;GO:0016706//2-oxoglutarate-dependent dioxygenase activity;GO:0042803//protein homodimerization activity;GO:0046872//metal ion binding;GO:0051213//dioxygenase activity;GO:0102524//tRNAPhe (7-(3-amino-3-carboxypropyl)wyosine37-C2)-hydroxylase activity	GO:0008033//tRNA processing;GO:0031591//wybutosine biosynthetic process	--
1	57995310	57995409	MergePeak_384	ENSMUSG00000054770	-	57995231	58058115	3utr	ENSMUSG00000054770	Kctd18	potassium channel tetramerisation domain containing 18 [Source:MGI Symbol;Acc:MGI:3603813]	-	-	-	-	GO:0005575//cellular_component	GO:0003674//molecular_function	GO:0008150//biological_process;GO:0051260//protein homooligomerization	--
1	58052773	58055123	MergePeak_386	ENSMUSG00000026039	+	58035130	58065058	cds	ENSMUSG00000026039	Sgo2a	shugoshin 2A [Source:MGI Symbol;Acc:MGI:1098767]	-	-	-	-	GO:0000775//chromosome, centromeric region;GO:0000776//kinetochore;GO:0000779//condensed chromosome, centromeric region;GO:0000793//condensed chromosome;GO:0005634//nucleus;GO:0005654//nucleoplasm;GO:0005694//chromosome;GO:0016604//nuclear body;GO:0030892//mitotic cohesin complex	GO:0005515//protein binding	GO:0000070//mitotic sister chromatid segregation;GO:0007049//cell cycle;GO:0007059//chromosome segregation;GO:0007140//male meiotic nuclear division;GO:0007143//female meiotic nuclear division;GO:0008104//protein localization;GO:0010789//meiotic sister chromatid cohesion involved in meiosis I;GO:0035875//maintenance of meiotic sister chromatid cohesion, centromeric;GO:0045143//homologous chromoso…	--
1	58052773	58055123	MergePeak_386	ENSMUSG00000054770	-	57995231	58058115	5utr	ENSMUSG00000054770	Kctd18	potassium channel tetramerisation domain containing 18 [Source:MGI Symbol;Acc:MGI:3603813]	-	-	-	-	GO:0005575//cellular_component	GO:0003674//molecular_function	GO:0008150//biological_process;GO:0051260//protein homooligomerization	--
1	58056231	58056673	MergePeak_388	ENSMUSG00000026039	+	58035130	58065058	cds	ENSMUSG00000026039	Sgo2a	shugoshin 2A [Source:MGI Symbol;Acc:MGI:1098767]	-	-	-	-	GO:0000775//chromosome, centromeric region;GO:0000776//kinetochore;GO:0000779//condensed chromosome, centromeric region;GO:0000793//condensed chromosome;GO:0005634//nucleus;GO:0005654//nucleoplasm;GO:0005694//chromosome;GO:0016604//nuclear body;GO:0030892//mitotic cohesin complex	GO:0005515//protein binding	GO:0000070//mitotic sister chromatid segregation;GO:0007049//cell cycle;GO:0007059//chromosome segregation;GO:0007140//male meiotic nuclear division;GO:0007143//female meiotic nuclear division;GO:0008104//protein localization;GO:0010789//meiotic sister chromatid cohesion involved in meiosis I;GO:0035875//maintenance of meiotic sister chromatid cohesion, centromeric;GO:0045143//homologous chromoso…	--
1	58056231	58056673	MergePeak_388	ENSMUSG00000054770	-	57995231	58058115	5utr	ENSMUSG00000054770	Kctd18	potassium channel tetramerisation domain containing 18 [Source:MGI Symbol;Acc:MGI:3603813]	-	-	-	-	GO:0005575//cellular_component	GO:0003674//molecular_function	GO:0008150//biological_process;GO:0051260//protein homooligomerization	--
1	58056756	58057048	MergePeak_389	ENSMUSG00000026039	+	58035130	58065058	cds	ENSMUSG00000026039	Sgo2a	shugoshin 2A [Source:MGI Symbol;Acc:MGI:1098767]	-	-	-	-	GO:0000775//chromosome, centromeric region;GO:0000776//kinetochore;GO:0000779//condensed chromosome, centromeric region;GO:0000793//condensed chromosome;GO:0005634//nucleus;GO:0005654//nucleoplasm;GO:0005694//chromosome;GO:0016604//nuclear body;GO:0030892//mitotic cohesin complex	GO:0005515//protein binding	GO:0000070//mitotic sister chromatid segregation;GO:0007049//cell cycle;GO:0007059//chromosome segregation;GO:0007140//male meiotic nuclear division;GO:0007143//female meiotic nuclear division;GO:0008104//protein localization;GO:0010789//meiotic sister chromatid cohesion involved in meiosis I;GO:0035875//maintenance of meiotic sister chromatid cohesion, centromeric;GO:0045143//homologous chromoso…	--
1	58056756	58057048	MergePeak_389	ENSMUSG00000054770	-	57995231	58058115	5utr	ENSMUSG00000054770	Kctd18	potassium channel tetramerisation domain containing 18 [Source:MGI Symbol;Acc:MGI:3603813]	-	-	-	-	GO:0005575//cellular_component	GO:0003674//molecular_function	GO:0008150//biological_process;GO:0051260//protein homooligomerization	--
1	58064045	58064119	MergePeak_390	ENSMUSG00000026039	+	58035130	58065058	3utr,stop_codon	ENSMUSG00000026039	Sgo2a	shugoshin 2A [Source:MGI Symbol;Acc:MGI:1098767]	-	-	-	-	GO:0000775//chromosome, centromeric region;GO:0000776//kinetochore;GO:0000779//condensed chromosome, centromeric region;GO:0000793//condensed chromosome;GO:0005634//nucleus;GO:0005654//nucleoplasm;GO:0005694//chromosome;GO:0016604//nuclear body;GO:0030892//mitotic cohesin complex	GO:0005515//protein binding	GO:0000070//mitotic sister chromatid segregation;GO:0007049//cell cycle;GO:0007059//chromosome segregation;GO:0007140//male meiotic nuclear division;GO:0007143//female meiotic nuclear division;GO:0008104//protein localization;GO:0010789//meiotic sister chromatid cohesion involved in meiosis I;GO:0035875//maintenance of meiotic sister chromatid cohesion, centromeric;GO:0045143//homologous chromoso…	--
1	58568690	58568739	MergePeak_399	ENSMUSG00000038174	-	58561965	58625482	3utr,stop_codon	ENSMUSG00000038174	Fam126b	family with sequence similarity 126, member B [Source:MGI Symbol;Acc:MGI:1098784]	-	-	-	-	GO:0005737//cytoplasm;GO:0005829//cytosol;GO:0005886//plasma membrane;GO:0016020//membrane	GO:0003674//molecular_function	GO:0046854//phosphatidylinositol phosphate biosynthetic process;GO:0072659//protein localization to plasma membrane	--
1	58801187	58801236	MergePeak_403	MSTRG.465	-	58800962	58808229	-
1	58883519	58883618	MergePeak_404	ENSMUSG00000026029	+	58834533	58886662	cds	ENSMUSG00000026029	Casp8	caspase 8 [Source:MGI Symbol;Acc:MGI:1261423]	Human Diseases;Human Diseases;Human Diseases;Human Diseases;Human Diseases;Human Diseases;Human Diseases;Human Diseases;Human Diseases;Human Diseases;Human Diseases;Human Diseases;Human Diseases;Human Diseases;Human Diseases;Organismal Systems;Human Diseases;Human Diseases;Cellular Processes;Human Diseases;Human Diseases;Human Diseases;Human Diseases;Cellular Processes;Human Diseases;Environmenta…	Infectious disease: viral;Cancer: overview;Neurodegenerative disease;Neurodegenerative disease;Infectious disease: viral;Infectious disease: viral;Infectious disease: bacterial;Neurodegenerative disease;Infectious disease: bacterial;Infectious disease: bacterial;Infectious disease: viral;Infectious disease: viral;Infectious disease: viral;Cancer: overview;Cardiovascular disease;Immune system;Card…	ko05168//Herpes simplex virus 1 infection;ko05200//Pathways in cancer;ko05022//Pathways of neurodegeneration - multiple diseases;ko05010//Alzheimer disease;ko05169//Epstein-Barr virus infection;ko05165//Human papillomavirus infection;ko05130//Pathogenic Escherichia coli infection;ko05016//Huntington disease;ko05152//Tuberculosis;ko05132//Salmonella infection;ko05163//Human cytomegalovirus infecti…	K04398;K04398;K04398;K04398;K04398;K04398;K04398;K04398;K04398;K04398;K04398;K04398;K04398;K04398;K04398;K04398;K04398;K04398;K04398;K04398;K04398;K04398;K04398;K04398;K04398;K04398;K04398;K04398;K04398;K04398;K04398;K04398;K04398;K04398;K04398;K04398;K04398;K04398	GO:0005634//nucleus;GO:0005654//nucleoplasm;GO:0005737//cytoplasm;GO:0005739//mitochondrion;GO:0005829//cytosol;GO:0005886//plasma membrane;GO:0008303//caspase complex;GO:0030690//Noc1p-Noc2p complex;GO:0031264//death-inducing signaling complex;GO:0031265//CD95 death-inducing signaling complex;GO:0032991//protein-containing complex;GO:0043005//neuron projection;GO:0044297//cell body;GO:0045121//m…	GO:0004175//endopeptidase activity;GO:0004197//cysteine-type endopeptidase activity;GO:0005123//death receptor binding;GO:0005164//tumor necrosis factor receptor binding;GO:0005515//protein binding;GO:0008233//peptidase activity;GO:0008234//cysteine-type peptidase activity;GO:0016787//hydrolase activity;GO:0031625//ubiquitin protein ligase binding;GO:0035877//death effector domain binding;GO:0042…	GO:0001525//angiogenesis;GO:0001817//regulation of cytokine production;GO:0001841//neural tube formation;GO:0006508//proteolysis;GO:0006915//apoptotic process;GO:0006919//activation of cysteine-type endopeptidase activity involved in apoptotic process;GO:0007507//heart development;GO:0008625//extrinsic apoptotic signaling pathway via death domain receptors;GO:0012501//programmed cell death;GO:001…	--
1	58940233	58940357	MergePeak_405	ENSMUSG00000026028	-	58939608	59012589	3utr	ENSMUSG00000026028	Trak2	trafficking protein, kinesin binding 2 [Source:MGI Symbol;Acc:MGI:1918077]	Organismal Systems	Nervous system	ko04727//GABAergic synapse	K15374	GO:0005634//nucleus;GO:0005737//cytoplasm;GO:0005739//mitochondrion;GO:0005769//early endosome;GO:0005886//plasma membrane;GO:0030425//dendrite;GO:0031410//cytoplasmic vesicle;GO:0032839//dendrite cytoplasm;GO:0043005//neuron projection;GO:0043025//neuronal cell body;GO:0044295//axonal growth cone;GO:1904115//axon cytoplasm	GO:0005102//signaling receptor binding;GO:0017022//myosin binding;GO:0019894//kinesin binding;GO:0019899//enzyme binding;GO:0030911//TPR domain binding;GO:0050811//GABA receptor binding	GO:0006357//regulation of transcription by RNA polymerase II;GO:0006493//protein O-linked glycosylation;GO:0006605//protein targeting;GO:0008333//endosome to lysosome transport;GO:0022008//neurogenesis;GO:0047496//vesicle transport along microtubule;GO:0048311//mitochondrion distribution;GO:0048813//dendrite morphogenesis;GO:0050771//negative regulation of axonogenesis;GO:0098939//dendritic trans…	--
1	58941833	58942182	MergePeak_406	ENSMUSG00000026028	-	58939608	59012589	3utr	ENSMUSG00000026028	Trak2	trafficking protein, kinesin binding 2 [Source:MGI Symbol;Acc:MGI:1918077]	Organismal Systems	Nervous system	ko04727//GABAergic synapse	K15374	GO:0005634//nucleus;GO:0005737//cytoplasm;GO:0005739//mitochondrion;GO:0005769//early endosome;GO:0005886//plasma membrane;GO:0030425//dendrite;GO:0031410//cytoplasmic vesicle;GO:0032839//dendrite cytoplasm;GO:0043005//neuron projection;GO:0043025//neuronal cell body;GO:0044295//axonal growth cone;GO:1904115//axon cytoplasm	GO:0005102//signaling receptor binding;GO:0017022//myosin binding;GO:0019894//kinesin binding;GO:0019899//enzyme binding;GO:0030911//TPR domain binding;GO:0050811//GABA receptor binding	GO:0006357//regulation of transcription by RNA polymerase II;GO:0006493//protein O-linked glycosylation;GO:0006605//protein targeting;GO:0008333//endosome to lysosome transport;GO:0022008//neurogenesis;GO:0047496//vesicle transport along microtubule;GO:0048311//mitochondrion distribution;GO:0048813//dendrite morphogenesis;GO:0050771//negative regulation of axonogenesis;GO:0098939//dendritic trans…	--
1	59202485	59202734	MergePeak_410	ENSMUSG00000026024	-	59202085	59276390	3utr,ncrna	ENSMUSG00000026024	Als2	alsin Rho guanine nucleotide exchange factor [Source:MGI Symbol;Acc:MGI:1921268]	Human Diseases;Human Diseases	Neurodegenerative disease;Neurodegenerative disease	ko05022//Pathways of neurodegeneration - multiple diseases;ko05014//Amyotrophic lateral sclerosis	K04575;K04575	GO:0001726//ruffle;GO:0005634//nucleus;GO:0005737//cytoplasm;GO:0005769//early endosome;GO:0005813//centrosome;GO:0005829//cytosol;GO:0014069//postsynaptic density;GO:0016020//membrane;GO:0030027//lamellipodium;GO:0030424//axon;GO:0030425//dendrite;GO:0030426//growth cone;GO:0031982//vesicle;GO:0032991//protein-containing complex;GO:0043005//neuron projection;GO:0043025//neuronal cell body;GO:004…	GO:0005085//guanyl-nucleotide exchange factor activity;GO:0005096//GTPase activator activity;GO:0005515//protein binding;GO:0031267//small GTPase binding;GO:0042802//identical protein binding;GO:0042803//protein homodimerization activity;GO:0043539//protein serine/threonine kinase activator activity	GO:0001662//behavioral fear response;GO:0001701//in utero embryonic development;GO:0001881//receptor recycling;GO:0006979//response to oxidative stress;GO:0007032//endosome organization;GO:0007041//lysosomal transport;GO:0007409//axonogenesis;GO:0007528//neuromuscular junction development;GO:0007626//locomotory behavior;GO:0008104//protein localization;GO:0008219//cell death;GO:0016050//vesicle o…	--
1	59202485	59202734	MergePeak_410	ENSMUSG00000079550	-	59160094	59202548	5utr,ncrna	ENSMUSG00000079550	Mpp4	membrane protein, palmitoylated 4 (MAGUK p55 subfamily member 4) [Source:MGI Symbol;Acc:MGI:2386681]	Cellular Processes	Cellular community - eukaryotes	ko04530//Tight junction	K21109	GO:0000139//Golgi membrane;GO:0005737//cytoplasm;GO:0005829//cytosol;GO:0005886//plasma membrane;GO:0005911//cell-cell junction;GO:0005912//adherens junction;GO:0015629//actin cytoskeleton;GO:0016328//lateral plasma membrane;GO:0032991//protein-containing complex;GO:0042734//presynaptic membrane;GO:0044316//cone cell pedicle;GO:0044317//rod spherule;GO:0045178//basal part of cell;GO:0071944//cell…	GO:0005102//signaling receptor binding;GO:0005515//protein binding	GO:0035418//protein localization to synapse	--
1	59202485	59202734	MergePeak_410	ENSMUSG00000101586	+	59190206	59208479	-,ncrna
1	59202935	59202984	MergePeak_411	ENSMUSG00000026024	-	59202085	59276390	3utr,ncrna	ENSMUSG00000026024	Als2	alsin Rho guanine nucleotide exchange factor [Source:MGI Symbol;Acc:MGI:1921268]	Human Diseases;Human Diseases	Neurodegenerative disease;Neurodegenerative disease	ko05022//Pathways of neurodegeneration - multiple diseases;ko05014//Amyotrophic lateral sclerosis	K04575;K04575	GO:0001726//ruffle;GO:0005634//nucleus;GO:0005737//cytoplasm;GO:0005769//early endosome;GO:0005813//centrosome;GO:0005829//cytosol;GO:0014069//postsynaptic density;GO:0016020//membrane;GO:0030027//lamellipodium;GO:0030424//axon;GO:0030425//dendrite;GO:0030426//growth cone;GO:0031982//vesicle;GO:0032991//protein-containing complex;GO:0043005//neuron projection;GO:0043025//neuronal cell body;GO:004…	GO:0005085//guanyl-nucleotide exchange factor activity;GO:0005096//GTPase activator activity;GO:0005515//protein binding;GO:0031267//small GTPase binding;GO:0042802//identical protein binding;GO:0042803//protein homodimerization activity;GO:0043539//protein serine/threonine kinase activator activity	GO:0001662//behavioral fear response;GO:0001701//in utero embryonic development;GO:0001881//receptor recycling;GO:0006979//response to oxidative stress;GO:0007032//endosome organization;GO:0007041//lysosomal transport;GO:0007409//axonogenesis;GO:0007528//neuromuscular junction development;GO:0007626//locomotory behavior;GO:0008104//protein localization;GO:0008219//cell death;GO:0016050//vesicle o…	--
1	59202935	59202984	MergePeak_411	ENSMUSG00000101586	+	59190206	59208479	-,ncrna
1	59522558	59522657	MergePeak_416	ENSMUSG00000041075	+	59521583	59526114	cds	ENSMUSG00000041075	Fzd7	frizzled class receptor 7 [Source:MGI Symbol;Acc:MGI:108570]	Human Diseases;Human Diseases;Human Diseases;Human Diseases;Human Diseases;Human Diseases;Environmental Information Processing;Human Diseases;Environmental Information Processing;Environmental Information Processing;Human Diseases;Human Diseases;Cellular Processes;Organismal Systems;Human Diseases	Cancer: overview;Neurodegenerative disease;Neurodegenerative disease;Infectious disease: viral;Cancer: overview;Cancer: specific types;Signal transduction;Endocrine and metabolic disease;Signal transduction;Signal transduction;Cancer: specific types;Cancer: specific types;Cellular community - eukaryotes;Endocrine system;Cancer: specific types	ko05200//Pathways in cancer;ko05022//Pathways of neurodegeneration - multiple diseases;ko05010//Alzheimer disease;ko05165//Human papillomavirus infection;ko05205//Proteoglycans in cancer;ko05225//Hepatocellular carcinoma;ko04310//Wnt signaling pathway;ko04934//Cushing syndrome;ko04150//mTOR signaling pathway;ko04390//Hippo signaling pathway;ko05226//Gastric cancer;ko05224//Breast cancer;ko04550//…	K02432;K02432;K02432;K02432;K02432;K02432;K02432;K02432;K02432;K02432;K02432;K02432;K02432;K02432;K02432	GO:0005768//endosome;GO:0005886//plasma membrane;GO:0010008//endosome membrane;GO:0016020//membrane;GO:0016021//integral component of membrane;GO:0043231//intracellular membrane-bounded organelle;GO:0055038//recycling endosome membrane	GO:0004888//transmembrane signaling receptor activity;GO:0004930//G protein-coupled receptor activity;GO:0005109//frizzled binding;GO:0005515//protein binding;GO:0005546//phosphatidylinositol-4,5-bisphosphate binding;GO:0017147//Wnt-protein binding;GO:0030165//PDZ domain binding;GO:0042813//Wnt-activated receptor activity	GO:0006355//regulation of transcription, DNA-templated;GO:0007165//signal transduction;GO:0007166//cell surface receptor signaling pathway;GO:0007186//G protein-coupled receptor signaling pathway;GO:0010812//negative regulation of cell-substrate adhesion;GO:0014834//skeletal muscle satellite cell maintenance involved in skeletal muscle regeneration;GO:0016055//Wnt signaling pathway;GO:0019827//st…	--
1	59523658	59523732	MergePeak_419	ENSMUSG00000041075	+	59521583	59526114	cds,stop_codon	ENSMUSG00000041075	Fzd7	frizzled class receptor 7 [Source:MGI Symbol;Acc:MGI:108570]	Human Diseases;Human Diseases;Human Diseases;Human Diseases;Human Diseases;Human Diseases;Environmental Information Processing;Human Diseases;Environmental Information Processing;Environmental Information Processing;Human Diseases;Human Diseases;Cellular Processes;Organismal Systems;Human Diseases	Cancer: overview;Neurodegenerative disease;Neurodegenerative disease;Infectious disease: viral;Cancer: overview;Cancer: specific types;Signal transduction;Endocrine and metabolic disease;Signal transduction;Signal transduction;Cancer: specific types;Cancer: specific types;Cellular community - eukaryotes;Endocrine system;Cancer: specific types	ko05200//Pathways in cancer;ko05022//Pathways of neurodegeneration - multiple diseases;ko05010//Alzheimer disease;ko05165//Human papillomavirus infection;ko05205//Proteoglycans in cancer;ko05225//Hepatocellular carcinoma;ko04310//Wnt signaling pathway;ko04934//Cushing syndrome;ko04150//mTOR signaling pathway;ko04390//Hippo signaling pathway;ko05226//Gastric cancer;ko05224//Breast cancer;ko04550//…	K02432;K02432;K02432;K02432;K02432;K02432;K02432;K02432;K02432;K02432;K02432;K02432;K02432;K02432;K02432	GO:0005768//endosome;GO:0005886//plasma membrane;GO:0010008//endosome membrane;GO:0016020//membrane;GO:0016021//integral component of membrane;GO:0043231//intracellular membrane-bounded organelle;GO:0055038//recycling endosome membrane	GO:0004888//transmembrane signaling receptor activity;GO:0004930//G protein-coupled receptor activity;GO:0005109//frizzled binding;GO:0005515//protein binding;GO:0005546//phosphatidylinositol-4,5-bisphosphate binding;GO:0017147//Wnt-protein binding;GO:0030165//PDZ domain binding;GO:0042813//Wnt-activated receptor activity	GO:0006355//regulation of transcription, DNA-templated;GO:0007165//signal transduction;GO:0007166//cell surface receptor signaling pathway;GO:0007186//G protein-coupled receptor signaling pathway;GO:0010812//negative regulation of cell-substrate adhesion;GO:0014834//skeletal muscle satellite cell maintenance involved in skeletal muscle regeneration;GO:0016055//Wnt signaling pathway;GO:0019827//st…	--
1	59523758	59523932	MergePeak_420	ENSMUSG00000041075	+	59521583	59526114	3utr,cds,stop_codon	ENSMUSG00000041075	Fzd7	frizzled class receptor 7 [Source:MGI Symbol;Acc:MGI:108570]	Human Diseases;Human Diseases;Human Diseases;Human Diseases;Human Diseases;Human Diseases;Environmental Information Processing;Human Diseases;Environmental Information Processing;Environmental Information Processing;Human Diseases;Human Diseases;Cellular Processes;Organismal Systems;Human Diseases	Cancer: overview;Neurodegenerative disease;Neurodegenerative disease;Infectious disease: viral;Cancer: overview;Cancer: specific types;Signal transduction;Endocrine and metabolic disease;Signal transduction;Signal transduction;Cancer: specific types;Cancer: specific types;Cellular community - eukaryotes;Endocrine system;Cancer: specific types	ko05200//Pathways in cancer;ko05022//Pathways of neurodegeneration - multiple diseases;ko05010//Alzheimer disease;ko05165//Human papillomavirus infection;ko05205//Proteoglycans in cancer;ko05225//Hepatocellular carcinoma;ko04310//Wnt signaling pathway;ko04934//Cushing syndrome;ko04150//mTOR signaling pathway;ko04390//Hippo signaling pathway;ko05226//Gastric cancer;ko05224//Breast cancer;ko04550//…	K02432;K02432;K02432;K02432;K02432;K02432;K02432;K02432;K02432;K02432;K02432;K02432;K02432;K02432;K02432	GO:0005768//endosome;GO:0005886//plasma membrane;GO:0010008//endosome membrane;GO:0016020//membrane;GO:0016021//integral component of membrane;GO:0043231//intracellular membrane-bounded organelle;GO:0055038//recycling endosome membrane	GO:0004888//transmembrane signaling receptor activity;GO:0004930//G protein-coupled receptor activity;GO:0005109//frizzled binding;GO:0005515//protein binding;GO:0005546//phosphatidylinositol-4,5-bisphosphate binding;GO:0017147//Wnt-protein binding;GO:0030165//PDZ domain binding;GO:0042813//Wnt-activated receptor activity	GO:0006355//regulation of transcription, DNA-templated;GO:0007165//signal transduction;GO:0007166//cell surface receptor signaling pathway;GO:0007186//G protein-coupled receptor signaling pathway;GO:0010812//negative regulation of cell-substrate adhesion;GO:0014834//skeletal muscle satellite cell maintenance involved in skeletal muscle regeneration;GO:0016055//Wnt signaling pathway;GO:0019827//st…	--
1	59748217	59748291	MergePeak_424	ENSMUSG00000026020	+	59724168	59758203	cds	ENSMUSG00000026020	Nop58	NOP58 ribonucleoprotein [Source:MGI Symbol;Acc:MGI:1933184]	Genetic Information Processing	Translation	ko03008//Ribosome biogenesis in eukaryotes	K14565	GO:0001650//fibrillar center;GO:0005634//nucleus;GO:0005654//nucleoplasm;GO:0005730//nucleolus;GO:0005732//sno(s)RNA-containing ribonucleoprotein complex;GO:0005829//cytosol;GO:0015030//Cajal body;GO:0031428//box C/D RNP complex;GO:0032040//small-subunit processome;GO:0070761//pre-snoRNP complex	GO:0001094//TFIID-class transcription factor complex binding;GO:0030515//snoRNA binding;GO:0051117//ATPase binding	GO:0042254//ribosome biogenesis;GO:0048254//snoRNA localization	--
1	59803484	59803708	MergePeak_426	ENSMUSG00000067336	+	59802559	59918173	5utr,start_codon	ENSMUSG00000067336	Bmpr2	bone morphogenetic protein receptor, type II (serine/threonine kinase) [Source:MGI Symbol;Acc:MGI:1095407]	Environmental Information Processing;Organismal Systems;Human Diseases;Environmental Information Processing;Human Diseases;Cellular Processes;Environmental Information Processing	Signaling molecules and interaction;Development and regeneration;Cancer: overview;Signal transduction;Cardiovascular disease;Cellular community - eukaryotes;Signal transduction	ko04060//Cytokine-cytokine receptor interaction;ko04360//Axon guidance;ko05206//MicroRNAs in cancer;ko04390//Hippo signaling pathway;ko05418//Fluid shear stress and atherosclerosis;ko04550//Signaling pathways regulating pluripotency of stem cells;ko04350//TGF-beta signaling pathway	K04671;K04671;K04671;K04671;K04671;K04671;K04671	GO:0005654//nucleoplasm;GO:0005737//cytoplasm;GO:0005886//plasma membrane;GO:0005887//integral component of plasma membrane;GO:0005901//caveola;GO:0005905//clathrin-coated pit;GO:0005912//adherens junction;GO:0009925//basal plasma membrane;GO:0009986//cell surface;GO:0014069//postsynaptic density;GO:0016020//membrane;GO:0016021//integral component of membrane;GO:0016324//apical plasma membrane;GO…	GO:0000166//nucleotide binding;GO:0004672//protein kinase activity;GO:0004674//protein serine/threonine kinase activity;GO:0004675//transmembrane receptor protein serine/threonine kinase activity;GO:0005024//transforming growth factor beta-activated receptor activity;GO:0005515//protein binding;GO:0005524//ATP binding;GO:0016301//kinase activity;GO:0016740//transferase activity;GO:0019211//phosph…	GO:0001568//blood vessel development;GO:0001649//osteoblast differentiation;GO:0001707//mesoderm formation;GO:0001893//maternal placenta development;GO:0001935//endothelial cell proliferation;GO:0001938//positive regulation of endothelial cell proliferation;GO:0001946//lymphangiogenesis;GO:0001974//blood vessel remodeling;GO:0002063//chondrocyte development;GO:0003085//negative regulation of syst…	--
1	59909700	59909899	MergePeak_430	ENSMUSG00000067336	+	59802559	59918173	3utr,stop_codon	ENSMUSG00000067336	Bmpr2	bone morphogenetic protein receptor, type II (serine/threonine kinase) [Source:MGI Symbol;Acc:MGI:1095407]	Environmental Information Processing;Organismal Systems;Human Diseases;Environmental Information Processing;Human Diseases;Cellular Processes;Environmental Information Processing	Signaling molecules and interaction;Development and regeneration;Cancer: overview;Signal transduction;Cardiovascular disease;Cellular community - eukaryotes;Signal transduction	ko04060//Cytokine-cytokine receptor interaction;ko04360//Axon guidance;ko05206//MicroRNAs in cancer;ko04390//Hippo signaling pathway;ko05418//Fluid shear stress and atherosclerosis;ko04550//Signaling pathways regulating pluripotency of stem cells;ko04350//TGF-beta signaling pathway	K04671;K04671;K04671;K04671;K04671;K04671;K04671	GO:0005654//nucleoplasm;GO:0005737//cytoplasm;GO:0005886//plasma membrane;GO:0005887//integral component of plasma membrane;GO:0005901//caveola;GO:0005905//clathrin-coated pit;GO:0005912//adherens junction;GO:0009925//basal plasma membrane;GO:0009986//cell surface;GO:0014069//postsynaptic density;GO:0016020//membrane;GO:0016021//integral component of membrane;GO:0016324//apical plasma membrane;GO…	GO:0000166//nucleotide binding;GO:0004672//protein kinase activity;GO:0004674//protein serine/threonine kinase activity;GO:0004675//transmembrane receptor protein serine/threonine kinase activity;GO:0005024//transforming growth factor beta-activated receptor activity;GO:0005515//protein binding;GO:0005524//ATP binding;GO:0016301//kinase activity;GO:0016740//transferase activity;GO:0019211//phosph…	GO:0001568//blood vessel development;GO:0001649//osteoblast differentiation;GO:0001707//mesoderm formation;GO:0001893//maternal placenta development;GO:0001935//endothelial cell proliferation;GO:0001938//positive regulation of endothelial cell proliferation;GO:0001946//lymphangiogenesis;GO:0001974//blood vessel remodeling;GO:0002063//chondrocyte development;GO:0003085//negative regulation of syst…	--
1	60117219	60117293	MergePeak_435	ENSMUSG00000026019	-	60108944	60137067	3utr,stop_codon	ENSMUSG00000026019	Wdr12	WD repeat domain 12 [Source:MGI Symbol;Acc:MGI:1927241]	-	-	-	-	GO:0005634//nucleus;GO:0005654//nucleoplasm;GO:0005730//nucleolus;GO:0030687//preribosome, large subunit precursor;GO:0070545//PeBoW complex	GO:0005515//protein binding;GO:0043021//ribonucleoprotein complex binding	GO:0000463//maturation of LSU-rRNA from tricistronic rRNA transcript (SSU-rRNA, 5.8S rRNA, LSU-rRNA);GO:0000466//maturation of 5.8S rRNA from tricistronic rRNA transcript (SSU-rRNA, 5.8S rRNA, LSU-rRNA);GO:0006364//rRNA processing;GO:0007219//Notch signaling pathway;GO:0042254//ribosome biogenesis;GO:0042273//ribosomal large subunit biogenesis;GO:0051726//regulation of cell cycle	--
1	60117319	60119720	MergePeak_436	ENSMUSG00000026019	-	60108944	60137067	3utr,cds,stop_codon	ENSMUSG00000026019	Wdr12	WD repeat domain 12 [Source:MGI Symbol;Acc:MGI:1927241]	-	-	-	-	GO:0005634//nucleus;GO:0005654//nucleoplasm;GO:0005730//nucleolus;GO:0030687//preribosome, large subunit precursor;GO:0070545//PeBoW complex	GO:0005515//protein binding;GO:0043021//ribonucleoprotein complex binding	GO:0000463//maturation of LSU-rRNA from tricistronic rRNA transcript (SSU-rRNA, 5.8S rRNA, LSU-rRNA);GO:0000466//maturation of 5.8S rRNA from tricistronic rRNA transcript (SSU-rRNA, 5.8S rRNA, LSU-rRNA);GO:0006364//rRNA processing;GO:0007219//Notch signaling pathway;GO:0042254//ribosome biogenesis;GO:0042273//ribosomal large subunit biogenesis;GO:0051726//regulation of cell cycle	--
1	60307082	60307649	MergePeak_443	ENSMUSG00000073664	+	60219758	60377487	cds	ENSMUSG00000073664	Nbeal1	neurobeachin like 1 [Source:MGI Symbol;Acc:MGI:2444343]	-	-	-	-	GO:0005829//cytosol;GO:0016020//membrane	GO:0005515//protein binding;GO:0019901//protein kinase binding	GO:0008104//protein localization	--
1	60372279	60372328	MergePeak_445	ENSMUSG00000073664	+	60219758	60377487	3utr	ENSMUSG00000073664	Nbeal1	neurobeachin like 1 [Source:MGI Symbol;Acc:MGI:2444343]	-	-	-	-	GO:0005829//cytosol;GO:0016020//membrane	GO:0005515//protein binding;GO:0019901//protein kinase binding	GO:0008104//protein localization	--
1	60518737	60518786	MergePeak_450	ENSMUSG00000026782	+	60448778	60520317	3utr	ENSMUSG00000026782	Abi2	abl interactor 2 [Source:MGI Symbol;Acc:MGI:106913]	Cellular Processes	Cell motility	ko04810//Regulation of actin cytoskeleton	K05751	GO:0005654//nucleoplasm;GO:0005737//cytoplasm;GO:0005829//cytosol;GO:0005856//cytoskeleton;GO:0005884//actin filament;GO:0005912//adherens junction;GO:0030027//lamellipodium;GO:0030054//cell junction;GO:0030175//filopodium;GO:0030425//dendrite;GO:0031209//SCAR complex;GO:0032433//filopodium tip;GO:0042995//cell projection;GO:0043197//dendritic spine;GO:0043231//intracellular membrane-bounded orga…	GO:0005515//protein binding;GO:0017124//SH3 domain binding;GO:0031267//small GTPase binding;GO:0031625//ubiquitin protein ligase binding;GO:0035591//signaling adaptor activity;GO:0042802//identical protein binding;GO:0070064//proline-rich region binding	GO:0001764//neuron migration;GO:0007399//nervous system development;GO:0007611//learning or memory;GO:0008154//actin polymerization or depolymerization;GO:0010592//positive regulation of lamellipodium assembly;GO:0016358//dendrite development;GO:0016477//cell migration;GO:0016601//Rac protein signal transduction;GO:0018108//peptidyl-tyrosine phosphorylation;GO:0043010//camera-type eye development…	--
1	60535471	60537670	MergePeak_457	ENSMUSG00000026014	-	60521451	60605938	cds	ENSMUSG00000026014	Raph1	Ras association (RalGDS/AF-6) and pleckstrin homology domains 1 [Source:MGI Symbol;Acc:MGI:1924550]	Organismal Systems	Development and regeneration	ko04361//Axon regeneration	K23488	GO:0005829//cytosol;GO:0005886//plasma membrane;GO:0016604//nuclear body;GO:0031252//cell leading edge	GO:0005515//protein binding	GO:0007165//signal transduction;GO:0048675//axon extension	--
1	62856375	62856424	MergePeak_464	ENSMUSG00000025969	+	62742444	62857854	3utr	ENSMUSG00000025969	Nrp2	neuropilin 2 [Source:MGI Symbol;Acc:MGI:1100492]	-	-	-	-	GO:0005886//plasma membrane;GO:0016020//membrane;GO:0016021//integral component of membrane;GO:0030424//axon;GO:0043005//neuron projection;GO:0098978//glutamatergic synapse;GO:0099055//integral component of postsynaptic membrane	GO:0005021//vascular endothelial growth factor-activated receptor activity;GO:0005515//protein binding;GO:0008201//heparin binding;GO:0017154//semaphorin receptor activity;GO:0042802//identical protein binding;GO:0046872//metal ion binding	GO:0001525//angiogenesis;GO:0001764//neuron migration;GO:0003148//outflow tract septum morphogenesis;GO:0007399//nervous system development;GO:0007411//axon guidance;GO:0007507//heart development;GO:0021612//facial nerve structural organization;GO:0021649//vestibulocochlear nerve structural organization;GO:0021675//nerve development;GO:0021828//gonadotrophin-releasing hormone neuronal migration t…	--
1	63089365	63089464	MergePeak_466	ENSMUSG00000040865	-	63086960	63153849	3utr	ENSMUSG00000040865	Ino80d	INO80 complex subunit D [Source:MGI Symbol;Acc:MGI:3027003]	-	-	-	-	GO:0005634//nucleus;GO:0031011//Ino80 complex	GO:0003674//molecular_function	GO:0000723//telomere maintenance;GO:0006275//regulation of DNA replication;GO:0006281//DNA repair;GO:0006282//regulation of DNA repair;GO:0006310//DNA recombination;GO:0006338//chromatin remodeling;GO:0006974//cellular response to DNA damage stimulus;GO:0033044//regulation of chromosome organization;GO:0045739//positive regulation of DNA repair;GO:0045893//positive regulation of transcription, DN…	--
1	63089990	63090089	MergePeak_467	ENSMUSG00000040865	-	63086960	63153849	3utr	ENSMUSG00000040865	Ino80d	INO80 complex subunit D [Source:MGI Symbol;Acc:MGI:3027003]	-	-	-	-	GO:0005634//nucleus;GO:0031011//Ino80 complex	GO:0003674//molecular_function	GO:0000723//telomere maintenance;GO:0006275//regulation of DNA replication;GO:0006281//DNA repair;GO:0006282//regulation of DNA repair;GO:0006310//DNA recombination;GO:0006338//chromatin remodeling;GO:0006974//cellular response to DNA damage stimulus;GO:0033044//regulation of chromosome organization;GO:0045739//positive regulation of DNA repair;GO:0045893//positive regulation of transcription, DN…	--
1	63094840	63094914	MergePeak_468	ENSMUSG00000040865	-	63086960	63153849	3utr	ENSMUSG00000040865	Ino80d	INO80 complex subunit D [Source:MGI Symbol;Acc:MGI:3027003]	-	-	-	-	GO:0005634//nucleus;GO:0031011//Ino80 complex	GO:0003674//molecular_function	GO:0000723//telomere maintenance;GO:0006275//regulation of DNA replication;GO:0006281//DNA repair;GO:0006282//regulation of DNA repair;GO:0006310//DNA recombination;GO:0006338//chromatin remodeling;GO:0006974//cellular response to DNA damage stimulus;GO:0033044//regulation of chromosome organization;GO:0045739//positive regulation of DNA repair;GO:0045893//positive regulation of transcription, DN…	--
1	63095965	63096064	MergePeak_470	ENSMUSG00000040865	-	63086960	63153849	3utr	ENSMUSG00000040865	Ino80d	INO80 complex subunit D [Source:MGI Symbol;Acc:MGI:3027003]	-	-	-	-	GO:0005634//nucleus;GO:0031011//Ino80 complex	GO:0003674//molecular_function	GO:0000723//telomere maintenance;GO:0006275//regulation of DNA replication;GO:0006281//DNA repair;GO:0006282//regulation of DNA repair;GO:0006310//DNA recombination;GO:0006338//chromatin remodeling;GO:0006974//cellular response to DNA damage stimulus;GO:0033044//regulation of chromosome organization;GO:0045739//positive regulation of DNA repair;GO:0045893//positive regulation of transcription, DN…	--
1	63097290	63097364	MergePeak_471	ENSMUSG00000040865	-	63086960	63153849	cds,stop_codon	ENSMUSG00000040865	Ino80d	INO80 complex subunit D [Source:MGI Symbol;Acc:MGI:3027003]	-	-	-	-	GO:0005634//nucleus;GO:0031011//Ino80 complex	GO:0003674//molecular_function	GO:0000723//telomere maintenance;GO:0006275//regulation of DNA replication;GO:0006281//DNA repair;GO:0006282//regulation of DNA repair;GO:0006310//DNA recombination;GO:0006338//chromatin remodeling;GO:0006974//cellular response to DNA damage stimulus;GO:0033044//regulation of chromosome organization;GO:0045739//positive regulation of DNA repair;GO:0045893//positive regulation of transcription, DN…	--
1	63187686	63189120	MergePeak_476	ENSMUSG00000025968	-	63182755	63215981	cds,ncrna	ENSMUSG00000025968	Ndufs1	NADH:ubiquinone oxidoreductase core subunit S1 [Source:MGI Symbol;Acc:MGI:2443241]	Metabolism;Human Diseases;Human Diseases;Human Diseases;Human Diseases;Human Diseases;Human Diseases;Organismal Systems;Human Diseases;Human Diseases;Human Diseases;Organismal Systems;Metabolism	Global and overview maps;Neurodegenerative disease;Neurodegenerative disease;Neurodegenerative disease;Neurodegenerative disease;Neurodegenerative disease;Neurodegenerative disease;Environmental adaptation;Cancer: overview;Cardiovascular disease;Endocrine and metabolic disease;Nervous system;Energy metabolism	ko01100//Metabolic pathways;ko05022//Pathways of neurodegeneration - multiple diseases;ko05010//Alzheimer disease;ko05014//Amyotrophic lateral sclerosis;ko05016//Huntington disease;ko05012//Parkinson disease;ko05020//Prion disease;ko04714//Thermogenesis;ko05208//Chemical carcinogenesis - reactive oxygen species;ko05415//Diabetic cardiomyopathy;ko04932//Non-alcoholic fatty liver disease;ko04723//R…	K03934;K03934;K03934;K03934;K03934;K03934;K03934;K03934;K03934;K03934;K03934;K03934;K03934	GO:0005739//mitochondrion;GO:0005743//mitochondrial inner membrane;GO:0005747//mitochondrial respiratory chain complex I;GO:0005758//mitochondrial intermembrane space;GO:0016020//membrane;GO:0043209//myelin sheath;GO:0070469//respirasome	GO:0005515//protein binding;GO:0008137//NADH dehydrogenase (ubiquinone) activity;GO:0009055//electron transfer activity;GO:0016491//oxidoreductase activity;GO:0016651//oxidoreductase activity, acting on NAD(P)H;GO:0046872//metal ion binding;GO:0051536//iron-sulfur cluster binding;GO:0051537//2 iron, 2 sulfur cluster binding;GO:0051539//4 iron, 4 sulfur cluster binding	GO:0006120//mitochondrial electron transport, NADH to ubiquinone;GO:0008637//apoptotic mitochondrial changes;GO:0009060//aerobic respiration;GO:0032981//mitochondrial respiratory chain complex I assembly;GO:0042773//ATP synthesis coupled electron transport;GO:0042776//mitochondrial ATP synthesis coupled proton transport;GO:0045333//cellular respiration;GO:0046034//ATP metabolic process;GO:0051881…	--
1	63187686	63189120	MergePeak_476	ENSMUSG00000084799	+	63153600	63197452	-,ncrna
1	63347527	63347576	MergePeak_491	ENSMUSG00000027520	+	63312424	63353735	cds	ENSMUSG00000027520	Zdbf2	zinc finger, DBF-type containing 2 [Source:MGI Symbol;Acc:MGI:1921134]	-	-	-	-	GO:0005575//cellular_component;GO:0005634//nucleus	GO:0003674//molecular_function;GO:0003676//nucleic acid binding;GO:0008270//zinc ion binding;GO:0046872//metal ion binding	GO:0043045//DNA methylation involved in embryo development;GO:0071514//genetic imprinting	--
1	63353502	63353551	MergePeak_496	ENSMUSG00000027520	+	63312424	63353735	3utr	ENSMUSG00000027520	Zdbf2	zinc finger, DBF-type containing 2 [Source:MGI Symbol;Acc:MGI:1921134]	-	-	-	-	GO:0005575//cellular_component;GO:0005634//nucleus	GO:0003674//molecular_function;GO:0003676//nucleic acid binding;GO:0008270//zinc ion binding;GO:0046872//metal ion binding	GO:0043045//DNA methylation involved in embryo development;GO:0071514//genetic imprinting	--
1	63632210	63632334	MergePeak_498	ENSMUSG00000025964	+	63485054	63635435	3utr	ENSMUSG00000025964	Adam23	a disintegrin and metallopeptidase domain 23 [Source:MGI Symbol;Acc:MGI:1345162]	-	-	-	-	GO:0005576//extracellular region;GO:0005886//plasma membrane;GO:0016020//membrane;GO:0016021//integral component of membrane;GO:0098978//glutamatergic synapse;GO:0099056//integral component of presynaptic membrane	GO:0004222//metalloendopeptidase activity;GO:0005515//protein binding;GO:0008237//metallopeptidase activity	GO:0006508//proteolysis;GO:0007155//cell adhesion;GO:1990830//cellular response to leukemia inhibitory factor	--
1	63633835	63633884	MergePeak_500	ENSMUSG00000025964	+	63485054	63635435	3utr	ENSMUSG00000025964	Adam23	a disintegrin and metallopeptidase domain 23 [Source:MGI Symbol;Acc:MGI:1345162]	-	-	-	-	GO:0005576//extracellular region;GO:0005886//plasma membrane;GO:0016020//membrane;GO:0016021//integral component of membrane;GO:0098978//glutamatergic synapse;GO:0099056//integral component of presynaptic membrane	GO:0004222//metalloendopeptidase activity;GO:0005515//protein binding;GO:0008237//metallopeptidase activity	GO:0006508//proteolysis;GO:0007155//cell adhesion;GO:1990830//cellular response to leukemia inhibitory factor	--
1	64074406	64074455	MergePeak_507	ENSMUSG00000025959	-	64068606	64160650	3utr	ENSMUSG00000025959	Klf7	Kruppel-like factor 7 (ubiquitous) [Source:MGI Symbol;Acc:MGI:1935151]	-	-	-	-	GO:0005634//nucleus;GO:0005654//nucleoplasm;GO:0005829//cytosol	GO:0000978//RNA polymerase II cis-regulatory region sequence-specific DNA binding;GO:0000981//DNA-binding transcription factor activity, RNA polymerase II-specific;GO:0001228//DNA-binding transcription activator activity, RNA polymerase II-specific;GO:0003677//DNA binding;GO:0003700//DNA-binding transcription factor activity;GO:0005515//protein binding;GO:0046872//metal ion binding	GO:0000122//negative regulation of transcription by RNA polymerase II;GO:0006357//regulation of transcription by RNA polymerase II;GO:0007409//axonogenesis;GO:0007411//axon guidance;GO:0042593//glucose homeostasis;GO:0045604//regulation of epidermal cell differentiation;GO:0045893//positive regulation of transcription, DNA-templated;GO:0045944//positive regulation of transcription by RNA polymera…	zf-C2H2
1	64638348	64638522	MergePeak_511	ENSMUSG00000025958	+	64571978	64643707	3utr	ENSMUSG00000025958	Creb1	cAMP responsive element binding protein 1 [Source:MGI Symbol;Acc:MGI:88494]	Environmental Information Processing;Human Diseases;Human Diseases;Human Diseases;Human Diseases;Human Diseases;Human Diseases;Organismal Systems;Human Diseases;Human Diseases;Environmental Information Processing;Human Diseases;Human Diseases;Environmental Information Processing;Human Diseases;Human Diseases;Organismal Systems;Organismal Systems;Organismal Systems;Organismal Systems;Organismal Sy…	Signal transduction;Infectious disease: viral;Neurodegenerative disease;Infectious disease: bacterial;Neurodegenerative disease;Infectious disease: viral;Infectious disease: viral;Environmental adaptation;Infectious disease: viral;Cancer: overview;Signal transduction;Cancer: overview;Substance dependence;Signal transduction;Infectious disease: viral;Endocrine and metabolic disease;Circulatory sys…	ko04151//PI3K-Akt signaling pathway;ko05165//Human papillomavirus infection;ko05016//Huntington disease;ko05152//Tuberculosis;ko05020//Prion disease;ko05163//Human cytomegalovirus infection;ko05166//Human T-cell leukemia virus 1 infection;ko04714//Thermogenesis;ko05167//Kaposi sarcoma-associated herpesvirus infection;ko05203//Viral carcinogenesis;ko04024//cAMP signaling pathway;ko05207//Chemical …	K05870;K05870;K05870;K05870;K05870;K05870;K05870;K05870;K05870;K05870;K05870;K05870;K05870;K05870;K05870;K05870;K05870;K05870;K05870;K05870;K05870;K05870;K05870;K05870;K05870;K05870;K05870;K05870;K05870;K05870;K05870;K05870;K05870;K05870;K05870;K05870;K05870;K05870;K05870;K05870;K05870;K05870	GO:0000785//chromatin;GO:0000791//euchromatin;GO:0005634//nucleus;GO:0005654//nucleoplasm;GO:0005667//transcription regulator complex;GO:0005739//mitochondrion;GO:0005759//mitochondrial matrix;GO:0030424//axon;GO:0090575//RNA polymerase II transcription regulator complex;GO:1990589//ATF4-CREB1 transcription factor complex	GO:0000976//transcription cis-regulatory region binding;GO:0000977//RNA polymerase II transcription regulatory region sequence-specific DNA binding;GO:0000978//RNA polymerase II cis-regulatory region sequence-specific DNA binding;GO:0000981//DNA-binding transcription factor activity, RNA polymerase II-specific;GO:0001223//transcription coactivator binding;GO:0001228//DNA-binding transcription act…	GO:0006355//regulation of transcription, DNA-templated;GO:0006357//regulation of transcription by RNA polymerase II;GO:0006366//transcription by RNA polymerase II;GO:0006468//protein phosphorylation;GO:0007179//transforming growth factor beta receptor signaling pathway;GO:0007409//axonogenesis;GO:0007595//lactation;GO:0007613//memory;GO:0007623//circadian rhythm;GO:0008361//regulation of cell siz…	TF_bZIP
1	64646257	64646381	MergePeak_513	ENSMUSG00000025956	-	64645639	64656327	3utr	ENSMUSG00000025956	Mettl21a	methyltransferase like 21A [Source:MGI Symbol;Acc:MGI:1914349]	-	-	-	-	GO:0005737//cytoplasm;GO:0005829//cytosol;GO:0032991//protein-containing complex	GO:0008168//methyltransferase activity;GO:0008276//protein methyltransferase activity;GO:0016279//protein-lysine N-methyltransferase activity;GO:0016740//transferase activity;GO:0030544//Hsp70 protein binding;GO:0031072//heat shock protein binding;GO:0051117//ATPase binding	GO:0006479//protein methylation;GO:0018022//peptidyl-lysine methylation;GO:0032259//methylation	--
1	64719063	64719187	MergePeak_515	ENSMUSG00000070871	-	64719094	64729806	-,ncrna	ENSMUSG00000070871	Ccnyl1	cyclin Y-like 1 [Source:MGI Symbol;Acc:MGI:2138614]	-	-	-	-	GO:0005886//plasma membrane;GO:0016020//membrane	GO:0005515//protein binding;GO:0019901//protein kinase binding;GO:0061575//cyclin-dependent protein serine/threonine kinase activator activity	GO:0000079//regulation of cyclin-dependent protein serine/threonine kinase activity;GO:0001932//regulation of protein phosphorylation;GO:0007283//spermatogenesis;GO:0030317//flagellated sperm motility;GO:0045737//positive regulation of cyclin-dependent protein serine/threonine kinase activity;GO:0045859//regulation of protein kinase activity;GO:0060828//regulation of canonical Wnt signaling pathw…	--
1	64719063	64719187	MergePeak_515	ENSMUSG00000087213	-	64719025	64729815	-,ncrna
1	64719438	64719512	MergePeak_516	ENSMUSG00000070871	-	64719094	64729806	-,ncrna	ENSMUSG00000070871	Ccnyl1	cyclin Y-like 1 [Source:MGI Symbol;Acc:MGI:2138614]	-	-	-	-	GO:0005886//plasma membrane;GO:0016020//membrane	GO:0005515//protein binding;GO:0019901//protein kinase binding;GO:0061575//cyclin-dependent protein serine/threonine kinase activator activity	GO:0000079//regulation of cyclin-dependent protein serine/threonine kinase activity;GO:0001932//regulation of protein phosphorylation;GO:0007283//spermatogenesis;GO:0030317//flagellated sperm motility;GO:0045737//positive regulation of cyclin-dependent protein serine/threonine kinase activity;GO:0045859//regulation of protein kinase activity;GO:0060828//regulation of canonical Wnt signaling pathw…	--
1	64719438	64719512	MergePeak_516	ENSMUSG00000087213	-	64719025	64729815	-,ncrna
1	64773492	64773641	MergePeak_518	ENSMUSG00000045005	-	64769717	64776910	3utr	ENSMUSG00000045005	Fzd5	frizzled class receptor 5 [Source:MGI Symbol;Acc:MGI:108571]	Human Diseases;Human Diseases;Human Diseases;Human Diseases;Human Diseases;Human Diseases;Environmental Information Processing;Human Diseases;Environmental Information Processing;Environmental Information Processing;Human Diseases;Human Diseases;Cellular Processes;Organismal Systems;Human Diseases	Cancer: overview;Neurodegenerative disease;Neurodegenerative disease;Infectious disease: viral;Cancer: overview;Cancer: specific types;Signal transduction;Endocrine and metabolic disease;Signal transduction;Signal transduction;Cancer: specific types;Cancer: specific types;Cellular community - eukaryotes;Endocrine system;Cancer: specific types	ko05200//Pathways in cancer;ko05022//Pathways of neurodegeneration - multiple diseases;ko05010//Alzheimer disease;ko05165//Human papillomavirus infection;ko05205//Proteoglycans in cancer;ko05225//Hepatocellular carcinoma;ko04310//Wnt signaling pathway;ko04934//Cushing syndrome;ko04150//mTOR signaling pathway;ko04390//Hippo signaling pathway;ko05226//Gastric cancer;ko05224//Breast cancer;ko04550//…	K02375;K02375;K02375;K02375;K02375;K02375;K02375;K02375;K02375;K02375;K02375;K02375;K02375;K02375;K02375	GO:0000139//Golgi membrane;GO:0005769//early endosome;GO:0005794//Golgi apparatus;GO:0005886//plasma membrane;GO:0005887//integral component of plasma membrane;GO:0005923//bicellular tight junction;GO:0009986//cell surface;GO:0016020//membrane;GO:0016021//integral component of membrane;GO:0030054//cell junction;GO:0030424//axon;GO:0030425//dendrite;GO:0042995//cell projection;GO:0043204//perikary…	GO:0001540//amyloid-beta binding;GO:0004888//transmembrane signaling receptor activity;GO:0004930//G protein-coupled receptor activity;GO:0005515//protein binding;GO:0008289//lipid binding;GO:0017147//Wnt-protein binding;GO:0019901//protein kinase binding;GO:0031625//ubiquitin protein ligase binding;GO:0042813//Wnt-activated receptor activity;GO:0044877//protein-containing complex binding	GO:0000578//embryonic axis specification;GO:0001525//angiogenesis;GO:0001944//vasculature development;GO:0002071//glandular epithelial cell maturation;GO:0002726//positive regulation of T cell cytokine production;GO:0007165//signal transduction;GO:0007166//cell surface receptor signaling pathway;GO:0007186//G protein-coupled receptor signaling pathway;GO:0008285//negative regulation of cell popul…	--
1	64828625	64828699	MergePeak_521	ENSMUSG00000051344	-	64828280	64995983	3utr	ENSMUSG00000051344	Plekhm3	pleckstrin homology domain containing, family M, member 3 [Source:MGI Symbol;Acc:MGI:2443627]	-	-	-	-	GO:0005737//cytoplasm;GO:0005794//Golgi apparatus;GO:0005886//plasma membrane;GO:0016020//membrane	GO:0005515//protein binding;GO:0046872//metal ion binding	GO:0045445//myoblast differentiation	--
1	64831825	64832024	MergePeak_523	ENSMUSG00000051344	-	64828280	64995983	3utr	ENSMUSG00000051344	Plekhm3	pleckstrin homology domain containing, family M, member 3 [Source:MGI Symbol;Acc:MGI:2443627]	-	-	-	-	GO:0005737//cytoplasm;GO:0005794//Golgi apparatus;GO:0005886//plasma membrane;GO:0016020//membrane	GO:0005515//protein binding;GO:0046872//metal ion binding	GO:0045445//myoblast differentiation	--
1	64834100	64834249	MergePeak_525	ENSMUSG00000051344	-	64828280	64995983	3utr,cds,stop_codon	ENSMUSG00000051344	Plekhm3	pleckstrin homology domain containing, family M, member 3 [Source:MGI Symbol;Acc:MGI:2443627]	-	-	-	-	GO:0005737//cytoplasm;GO:0005794//Golgi apparatus;GO:0005886//plasma membrane;GO:0016020//membrane	GO:0005515//protein binding;GO:0046872//metal ion binding	GO:0045445//myoblast differentiation	--
1	65248306	65248405	MergePeak_532	ENSMUSG00000025949	+	65225861	65317854	-	ENSMUSG00000025949	Pikfyve	phosphoinositide kinase, FYVE type zinc finger containing [Source:MGI Symbol;Acc:MGI:1335106]	Metabolism;Cellular Processes;Cellular Processes;Environmental Information Processing;Metabolism	Global and overview maps;Transport and catabolism;Cell motility;Signal transduction;Carbohydrate metabolism	ko01100//Metabolic pathways;ko04145//Phagosome;ko04810//Regulation of actin cytoskeleton;ko04070//Phosphatidylinositol signaling system;ko00562//Inositol phosphate metabolism	K00921;K00921;K00921;K00921;K00921	GO:0000139//Golgi membrane;GO:0005768//endosome;GO:0005829//cytosol;GO:0005911//cell-cell junction;GO:0010008//endosome membrane;GO:0012506//vesicle membrane;GO:0016020//membrane;GO:0030670//phagocytic vesicle membrane;GO:0031410//cytoplasmic vesicle;GO:0031901//early endosome membrane;GO:0031902//late endosome membrane;GO:0045121//membrane raft;GO:0048471//perinuclear region of cytoplasm	GO:0000166//nucleotide binding;GO:0000285//1-phosphatidylinositol-3-phosphate 5-kinase activity;GO:0004674//protein serine/threonine kinase activity;GO:0004712//protein serine/threonine/tyrosine kinase activity;GO:0005515//protein binding;GO:0005524//ATP binding;GO:0008270//zinc ion binding;GO:0016301//kinase activity;GO:0016307//phosphatidylinositol phosphate kinase activity;GO:0016308//1-phosph…	GO:0006612//protein targeting to membrane;GO:0006629//lipid metabolic process;GO:0016310//phosphorylation;GO:0019065//receptor-mediated endocytosis of virus by host cell;GO:0019886//antigen processing and presentation of exogenous peptide antigen via MHC class II;GO:0030593//neutrophil chemotaxis;GO:0032288//myelin assembly;GO:0032438//melanosome organization;GO:0034504//protein localization to n…	--
1	66454315	66454389	MergePeak_539	ENSMUSG00000015222	+	66401355	66478347	cds	ENSMUSG00000015222	Map2	microtubule-associated protein 2 [Source:MGI Symbol;Acc:MGI:97175]	-	-	-	-	GO:0005737//cytoplasm;GO:0005790//smooth endoplasmic reticulum;GO:0005791//rough endoplasmic reticulum;GO:0005856//cytoskeleton;GO:0005874//microtubule;GO:0005875//microtubule associated complex;GO:0014069//postsynaptic density;GO:0015629//actin cytoskeleton;GO:0015630//microtubule cytoskeleton;GO:0030425//dendrite;GO:0032587//ruffle membrane;GO:0032839//dendrite cytoplasm;GO:0032991//protein-con…	GO:0002162//dystroglycan binding;GO:0003779//actin binding;GO:0005515//protein binding;GO:0005516//calmodulin binding;GO:0005519//cytoskeletal regulatory protein binding;GO:0008017//microtubule binding;GO:0015631//tubulin binding;GO:0019901//protein kinase binding	GO:0000226//microtubule cytoskeleton organization;GO:0001578//microtubule bundle formation;GO:0007026//negative regulation of microtubule depolymerization;GO:0007409//axonogenesis;GO:0016358//dendrite development;GO:0021954//central nervous system neuron development;GO:0030010//establishment of cell polarity;GO:0030517//negative regulation of axon extension;GO:0031115//negative regulation of micr…	--
1	66757602	66757726	MergePeak_546	ENSMUSG00000026005	+	66739990	66758964	3utr	ENSMUSG00000026005	Rpe	ribulose-5-phosphate-3-epimerase [Source:MGI Symbol;Acc:MGI:1913896]	Metabolism;Metabolism;Metabolism;Metabolism;Metabolism	Global and overview maps;Global and overview maps;Global and overview maps;Carbohydrate metabolism;Carbohydrate metabolism	ko01100//Metabolic pathways;ko01200//Carbon metabolism;ko01230//Biosynthesis of amino acids;ko00040//Pentose and glucuronate interconversions;ko00030//Pentose phosphate pathway	K01783;K01783;K01783;K01783;K01783	GO:0005829//cytosol;GO:0016020//membrane;GO:0016021//integral component of membrane;GO:0043231//intracellular membrane-bounded organelle	GO:0004750//ribulose-phosphate 3-epimerase activity;GO:0016853//isomerase activity;GO:0016857//racemase and epimerase activity, acting on carbohydrates and derivatives;GO:0030246//carbohydrate binding;GO:0042802//identical protein binding;GO:0042803//protein homodimerization activity;GO:0046872//metal ion binding;GO:0048029//monosaccharide binding	GO:0005975//carbohydrate metabolic process;GO:0006098//pentose-phosphate shunt;GO:0009052//pentose-phosphate shunt, non-oxidative branch;GO:0044262//cellular carbohydrate metabolic process	--
1	67042276	67042575	MergePeak_550	ENSMUSG00000026000	-	67039676	67078031	3utr,stop_codon	ENSMUSG00000026000	Lancl1	LanC (bacterial lantibiotic synthetase component C)-like 1 [Source:MGI Symbol;Acc:MGI:1336997]	Metabolism;Metabolism	Global and overview maps;Metabolism of other amino acids	ko01100//Metabolic pathways;ko00480//Glutathione metabolism	K25210;K25210	GO:0005737//cytoplasm;GO:0005886//plasma membrane;GO:0016020//membrane	GO:0004364//glutathione transferase activity;GO:0008270//zinc ion binding;GO:0016740//transferase activity;GO:0017124//SH3 domain binding;GO:0043295//glutathione binding;GO:0046872//metal ion binding;GO:0050750//low-density lipoprotein particle receptor binding	GO:0005975//carbohydrate metabolic process;GO:0043523//regulation of neuron apoptotic process;GO:1903203//regulation of oxidative stress-induced neuron death	--
1	71652937	71653011	MergePeak_556	ENSMUSG00000026193	-	71624683	71692334	cds	ENSMUSG00000026193	Fn1	fibronectin 1 [Source:MGI Symbol;Acc:MGI:95566]	Human Diseases;Environmental Information Processing;Human Diseases;Human Diseases;Human Diseases;Cellular Processes;Human Diseases;Cellular Processes;Human Diseases;Human Diseases;Environmental Information Processing;Human Diseases	Cancer: overview;Signal transduction;Infectious disease: viral;Infectious disease: bacterial;Infectious disease: parasitic;Cell motility;Cancer: overview;Cellular community - eukaryotes;Endocrine and metabolic disease;Cancer: specific types;Signaling molecules and interaction;Infectious disease: bacterial	ko05200//Pathways in cancer;ko04151//PI3K-Akt signaling pathway;ko05165//Human papillomavirus infection;ko05135//Yersinia infection;ko05146//Amoebiasis;ko04810//Regulation of actin cytoskeleton;ko05205//Proteoglycans in cancer;ko04510//Focal adhesion;ko04933//AGE-RAGE signaling pathway in diabetic complications;ko05222//Small cell lung cancer;ko04512//ECM-receptor interaction;ko05100//Bacterial i…	K05717;K05717;K05717;K05717;K05717;K05717;K05717;K05717;K05717;K05717;K05717;K05717	GO:0005576//extracellular region;GO:0005577//fibrinogen complex;GO:0005604//basement membrane;GO:0005615//extracellular space;GO:0005793//endoplasmic reticulum-Golgi intermediate compartment;GO:0016324//apical plasma membrane;GO:0031012//extracellular matrix;GO:0062023//collagen-containing extracellular matrix;GO:0070062//extracellular exosome;GO:0110165//cellular anatomical entity	GO:0002020//protease binding;GO:0005102//signaling receptor binding;GO:0005178//integrin binding;GO:0005201//extracellular matrix structural constituent;GO:0005515//protein binding;GO:0008022//protein C-terminus binding;GO:0008201//heparin binding;GO:0016504//peptidase activator activity;GO:0019899//enzyme binding;GO:0042802//identical protein binding;GO:0043394//proteoglycan binding;GO:0045340//…	GO:0001525//angiogenesis;GO:0001775//cell activation;GO:0001932//regulation of protein phosphorylation;GO:0006953//acute-phase response;GO:0007044//cell-substrate junction assembly;GO:0007155//cell adhesion;GO:0007160//cell-matrix adhesion;GO:0007161//calcium-independent cell-matrix adhesion;GO:0007229//integrin-mediated signaling pathway;GO:0007399//nervous system development;GO:0007507//heart d…	--
1	71653037	71653086	MergePeak_557	ENSMUSG00000026193	-	71624683	71692334	cds	ENSMUSG00000026193	Fn1	fibronectin 1 [Source:MGI Symbol;Acc:MGI:95566]	Human Diseases;Environmental Information Processing;Human Diseases;Human Diseases;Human Diseases;Cellular Processes;Human Diseases;Cellular Processes;Human Diseases;Human Diseases;Environmental Information Processing;Human Diseases	Cancer: overview;Signal transduction;Infectious disease: viral;Infectious disease: bacterial;Infectious disease: parasitic;Cell motility;Cancer: overview;Cellular community - eukaryotes;Endocrine and metabolic disease;Cancer: specific types;Signaling molecules and interaction;Infectious disease: bacterial	ko05200//Pathways in cancer;ko04151//PI3K-Akt signaling pathway;ko05165//Human papillomavirus infection;ko05135//Yersinia infection;ko05146//Amoebiasis;ko04810//Regulation of actin cytoskeleton;ko05205//Proteoglycans in cancer;ko04510//Focal adhesion;ko04933//AGE-RAGE signaling pathway in diabetic complications;ko05222//Small cell lung cancer;ko04512//ECM-receptor interaction;ko05100//Bacterial i…	K05717;K05717;K05717;K05717;K05717;K05717;K05717;K05717;K05717;K05717;K05717;K05717	GO:0005576//extracellular region;GO:0005577//fibrinogen complex;GO:0005604//basement membrane;GO:0005615//extracellular space;GO:0005793//endoplasmic reticulum-Golgi intermediate compartment;GO:0016324//apical plasma membrane;GO:0031012//extracellular matrix;GO:0062023//collagen-containing extracellular matrix;GO:0070062//extracellular exosome;GO:0110165//cellular anatomical entity	GO:0002020//protease binding;GO:0005102//signaling receptor binding;GO:0005178//integrin binding;GO:0005201//extracellular matrix structural constituent;GO:0005515//protein binding;GO:0008022//protein C-terminus binding;GO:0008201//heparin binding;GO:0016504//peptidase activator activity;GO:0019899//enzyme binding;GO:0042802//identical protein binding;GO:0043394//proteoglycan binding;GO:0045340//…	GO:0001525//angiogenesis;GO:0001775//cell activation;GO:0001932//regulation of protein phosphorylation;GO:0006953//acute-phase response;GO:0007044//cell-substrate junction assembly;GO:0007155//cell adhesion;GO:0007160//cell-matrix adhesion;GO:0007161//calcium-independent cell-matrix adhesion;GO:0007229//integrin-mediated signaling pathway;GO:0007399//nervous system development;GO:0007507//heart d…	--
1	71665240	71665364	MergePeak_558	ENSMUSG00000026193	-	71624683	71692334	cds	ENSMUSG00000026193	Fn1	fibronectin 1 [Source:MGI Symbol;Acc:MGI:95566]	Human Diseases;Environmental Information Processing;Human Diseases;Human Diseases;Human Diseases;Cellular Processes;Human Diseases;Cellular Processes;Human Diseases;Human Diseases;Environmental Information Processing;Human Diseases	Cancer: overview;Signal transduction;Infectious disease: viral;Infectious disease: bacterial;Infectious disease: parasitic;Cell motility;Cancer: overview;Cellular community - eukaryotes;Endocrine and metabolic disease;Cancer: specific types;Signaling molecules and interaction;Infectious disease: bacterial	ko05200//Pathways in cancer;ko04151//PI3K-Akt signaling pathway;ko05165//Human papillomavirus infection;ko05135//Yersinia infection;ko05146//Amoebiasis;ko04810//Regulation of actin cytoskeleton;ko05205//Proteoglycans in cancer;ko04510//Focal adhesion;ko04933//AGE-RAGE signaling pathway in diabetic complications;ko05222//Small cell lung cancer;ko04512//ECM-receptor interaction;ko05100//Bacterial i…	K05717;K05717;K05717;K05717;K05717;K05717;K05717;K05717;K05717;K05717;K05717;K05717	GO:0005576//extracellular region;GO:0005577//fibrinogen complex;GO:0005604//basement membrane;GO:0005615//extracellular space;GO:0005793//endoplasmic reticulum-Golgi intermediate compartment;GO:0016324//apical plasma membrane;GO:0031012//extracellular matrix;GO:0062023//collagen-containing extracellular matrix;GO:0070062//extracellular exosome;GO:0110165//cellular anatomical entity	GO:0002020//protease binding;GO:0005102//signaling receptor binding;GO:0005178//integrin binding;GO:0005201//extracellular matrix structural constituent;GO:0005515//protein binding;GO:0008022//protein C-terminus binding;GO:0008201//heparin binding;GO:0016504//peptidase activator activity;GO:0019899//enzyme binding;GO:0042802//identical protein binding;GO:0043394//proteoglycan binding;GO:0045340//…	GO:0001525//angiogenesis;GO:0001775//cell activation;GO:0001932//regulation of protein phosphorylation;GO:0006953//acute-phase response;GO:0007044//cell-substrate junction assembly;GO:0007155//cell adhesion;GO:0007160//cell-matrix adhesion;GO:0007161//calcium-independent cell-matrix adhesion;GO:0007229//integrin-mediated signaling pathway;GO:0007399//nervous system development;GO:0007507//heart d…	--
1	71692231	71692280	MergePeak_561	ENSMUSG00000026193	-	71624683	71692334	5utr,start_codon,ncrna	ENSMUSG00000026193	Fn1	fibronectin 1 [Source:MGI Symbol;Acc:MGI:95566]	Human Diseases;Environmental Information Processing;Human Diseases;Human Diseases;Human Diseases;Cellular Processes;Human Diseases;Cellular Processes;Human Diseases;Human Diseases;Environmental Information Processing;Human Diseases	Cancer: overview;Signal transduction;Infectious disease: viral;Infectious disease: bacterial;Infectious disease: parasitic;Cell motility;Cancer: overview;Cellular community - eukaryotes;Endocrine and metabolic disease;Cancer: specific types;Signaling molecules and interaction;Infectious disease: bacterial	ko05200//Pathways in cancer;ko04151//PI3K-Akt signaling pathway;ko05165//Human papillomavirus infection;ko05135//Yersinia infection;ko05146//Amoebiasis;ko04810//Regulation of actin cytoskeleton;ko05205//Proteoglycans in cancer;ko04510//Focal adhesion;ko04933//AGE-RAGE signaling pathway in diabetic complications;ko05222//Small cell lung cancer;ko04512//ECM-receptor interaction;ko05100//Bacterial i…	K05717;K05717;K05717;K05717;K05717;K05717;K05717;K05717;K05717;K05717;K05717;K05717	GO:0005576//extracellular region;GO:0005577//fibrinogen complex;GO:0005604//basement membrane;GO:0005615//extracellular space;GO:0005793//endoplasmic reticulum-Golgi intermediate compartment;GO:0016324//apical plasma membrane;GO:0031012//extracellular matrix;GO:0062023//collagen-containing extracellular matrix;GO:0070062//extracellular exosome;GO:0110165//cellular anatomical entity	GO:0002020//protease binding;GO:0005102//signaling receptor binding;GO:0005178//integrin binding;GO:0005201//extracellular matrix structural constituent;GO:0005515//protein binding;GO:0008022//protein C-terminus binding;GO:0008201//heparin binding;GO:0016504//peptidase activator activity;GO:0019899//enzyme binding;GO:0042802//identical protein binding;GO:0043394//proteoglycan binding;GO:0045340//…	GO:0001525//angiogenesis;GO:0001775//cell activation;GO:0001932//regulation of protein phosphorylation;GO:0006953//acute-phase response;GO:0007044//cell-substrate junction assembly;GO:0007155//cell adhesion;GO:0007160//cell-matrix adhesion;GO:0007161//calcium-independent cell-matrix adhesion;GO:0007229//integrin-mediated signaling pathway;GO:0007399//nervous system development;GO:0007507//heart d…	--
1	71692231	71692280	MergePeak_561	ENSMUSG00000073652	+	71691996	71696616	-,ncrna
1	72340060	72340259	MergePeak_565	ENSMUSG00000026188	+	72323528	72342263	cds	ENSMUSG00000026188	Tmem169	transmembrane protein 169 [Source:MGI Symbol;Acc:MGI:2442781]	-	-	-	-	GO:0005575//cellular_component;GO:0016020//membrane;GO:0016021//integral component of membrane	GO:0003674//molecular_function	GO:0008150//biological_process	--
1	72668601	72672099	MergePeak_573	ENSMUSG00000039354	+	72622410	72672293	cds,stop_codon	ENSMUSG00000039354	Smarcal1	SWI/SNF related matrix associated, actin dependent regulator of chromatin, subfamily a-like 1 [Source:MGI Symbol;Acc:MGI:1859183]	-	-	-	-	GO:0005634//nucleus;GO:0005654//nucleoplasm;GO:0005662//DNA replication factor A complex;GO:0035861//site of double-strand break;GO:0043596//nuclear replication fork	GO:0000166//nucleotide binding;GO:0004386//helicase activity;GO:0005524//ATP binding;GO:0008094//ATP-dependent activity, acting on DNA;GO:0016787//hydrolase activity;GO:0036310//ATP-dependent DNA/DNA annealing activity;GO:0140658//ATP-dependent chromatin remodeler activity	GO:0006281//DNA repair;GO:0006303//double-strand break repair via nonhomologous end joining;GO:0006338//chromatin remodeling;GO:0006357//regulation of transcription by RNA polymerase II;GO:0006974//cellular response to DNA damage stimulus;GO:0031297//replication fork processing;GO:0048478//replication fork protection	Others
1	73951765	73951864	MergePeak_581	ENSMUSG00000055322	-	73949390	74163606	3utr	ENSMUSG00000055322	Tns1	tensin 1 [Source:MGI Symbol;Acc:MGI:104552]	-	-	-	-	GO:0005925//focal adhesion;GO:0030054//cell junction;GO:0030055//cell-substrate junction	GO:0003779//actin binding;GO:0005515//protein binding	GO:0007044//cell-substrate junction assembly;GO:0010761//fibroblast migration	--
1	73952590	73952714	MergePeak_582	ENSMUSG00000055322	-	73949390	74163606	3utr	ENSMUSG00000055322	Tns1	tensin 1 [Source:MGI Symbol;Acc:MGI:104552]	-	-	-	-	GO:0005925//focal adhesion;GO:0030054//cell junction;GO:0030055//cell-substrate junction	GO:0003779//actin binding;GO:0005515//protein binding	GO:0007044//cell-substrate junction assembly;GO:0010761//fibroblast migration	--
1	73952765	73952939	MergePeak_583	ENSMUSG00000055322	-	73949390	74163606	3utr	ENSMUSG00000055322	Tns1	tensin 1 [Source:MGI Symbol;Acc:MGI:104552]	-	-	-	-	GO:0005925//focal adhesion;GO:0030054//cell junction;GO:0030055//cell-substrate junction	GO:0003779//actin binding;GO:0005515//protein binding	GO:0007044//cell-substrate junction assembly;GO:0010761//fibroblast migration	--
1	73953465	73953614	MergePeak_584	ENSMUSG00000055322	-	73949390	74163606	3utr,stop_codon	ENSMUSG00000055322	Tns1	tensin 1 [Source:MGI Symbol;Acc:MGI:104552]	-	-	-	-	GO:0005925//focal adhesion;GO:0030054//cell junction;GO:0030055//cell-substrate junction	GO:0003779//actin binding;GO:0005515//protein binding	GO:0007044//cell-substrate junction assembly;GO:0010761//fibroblast migration	--
1	73960986	73963937	MergePeak_585	ENSMUSG00000055322	-	73949390	74163606	cds	ENSMUSG00000055322	Tns1	tensin 1 [Source:MGI Symbol;Acc:MGI:104552]	-	-	-	-	GO:0005925//focal adhesion;GO:0030054//cell junction;GO:0030055//cell-substrate junction	GO:0003779//actin binding;GO:0005515//protein binding	GO:0007044//cell-substrate junction assembly;GO:0010761//fibroblast migration	--
1	74307061	74307110	MergePeak_588	ENSMUSG00000006304	+	74275656	74307368	3utr,stop_codon	ENSMUSG00000006304	Arpc2	actin related protein 2/3 complex, subunit 2 [Source:MGI Symbol;Acc:MGI:1923959]	Human Diseases;Cellular Processes;Human Diseases;Human Diseases;Human Diseases;Cellular Processes;Organismal Systems;Cellular Processes;Human Diseases	Infectious disease: bacterial;Transport and catabolism;Infectious disease: bacterial;Infectious disease: bacterial;Infectious disease: bacterial;Cell motility;Immune system;Cellular community - eukaryotes;Infectious disease: bacterial	ko05130//Pathogenic Escherichia coli infection;ko04144//Endocytosis;ko05135//Yersinia infection;ko05132//Salmonella infection;ko05131//Shigellosis;ko04810//Regulation of actin cytoskeleton;ko04666//Fc gamma R-mediated phagocytosis;ko04530//Tight junction;ko05100//Bacterial invasion of epithelial cells	K05758;K05758;K05758;K05758;K05758;K05758;K05758;K05758;K05758	GO:0005634//nucleus;GO:0005654//nucleoplasm;GO:0005737//cytoplasm;GO:0005768//endosome;GO:0005856//cytoskeleton;GO:0005885//Arp2/3 protein complex;GO:0005886//plasma membrane;GO:0005925//focal adhesion;GO:0009986//cell surface;GO:0015629//actin cytoskeleton;GO:0030027//lamellipodium;GO:0030054//cell junction;GO:0030141//secretory granule;GO:0030426//growth cone;GO:0031252//cell leading edge;GO:00…	GO:0003779//actin binding;GO:0005200//structural constituent of cytoskeleton;GO:0005515//protein binding;GO:0035254//glutamate receptor binding;GO:0044877//protein-containing complex binding;GO:0051015//actin filament binding;GO:0051117//ATPase binding	GO:0010592//positive regulation of lamellipodium assembly;GO:0014911//positive regulation of smooth muscle cell migration;GO:0030041//actin filament polymerization;GO:0030833//regulation of actin filament polymerization;GO:0030838//positive regulation of actin filament polymerization;GO:0034314//Arp2/3 complex-mediated actin nucleation;GO:0036120//cellular response to platelet-derived growth fact…	--
1	74475295	74475344	MergePeak_596	ENSMUSG00000033364	-	74474670	74544962	3utr	ENSMUSG00000033364	Usp37	ubiquitin specific peptidase 37 [Source:MGI Symbol;Acc:MGI:2442483]	-	-	-	-	GO:0005634//nucleus;GO:0005829//cytosol	GO:0004197//cysteine-type endopeptidase activity;GO:0004843//thiol-dependent deubiquitinase;GO:0008233//peptidase activity;GO:0008234//cysteine-type peptidase activity;GO:0016787//hydrolase activity;GO:0019901//protein kinase binding	GO:0000082//G1/S transition of mitotic cell cycle;GO:0006275//regulation of DNA replication;GO:0006508//proteolysis;GO:0006511//ubiquitin-dependent protein catabolic process;GO:0007049//cell cycle;GO:0016579//protein deubiquitination;GO:0035871//protein K11-linked deubiquitination;GO:0051301//cell division;GO:0071108//protein K48-linked deubiquitination	--
1	74476445	74476494	MergePeak_598	ENSMUSG00000033364	-	74474670	74544962	3utr	ENSMUSG00000033364	Usp37	ubiquitin specific peptidase 37 [Source:MGI Symbol;Acc:MGI:2442483]	-	-	-	-	GO:0005634//nucleus;GO:0005829//cytosol	GO:0004197//cysteine-type endopeptidase activity;GO:0004843//thiol-dependent deubiquitinase;GO:0008233//peptidase activity;GO:0008234//cysteine-type peptidase activity;GO:0016787//hydrolase activity;GO:0019901//protein kinase binding	GO:0000082//G1/S transition of mitotic cell cycle;GO:0006275//regulation of DNA replication;GO:0006508//proteolysis;GO:0006511//ubiquitin-dependent protein catabolic process;GO:0007049//cell cycle;GO:0016579//protein deubiquitination;GO:0035871//protein K11-linked deubiquitination;GO:0051301//cell division;GO:0071108//protein K48-linked deubiquitination	--
1	74476520	74476669	MergePeak_599	ENSMUSG00000033364	-	74474670	74544962	3utr	ENSMUSG00000033364	Usp37	ubiquitin specific peptidase 37 [Source:MGI Symbol;Acc:MGI:2442483]	-	-	-	-	GO:0005634//nucleus;GO:0005829//cytosol	GO:0004197//cysteine-type endopeptidase activity;GO:0004843//thiol-dependent deubiquitinase;GO:0008233//peptidase activity;GO:0008234//cysteine-type peptidase activity;GO:0016787//hydrolase activity;GO:0019901//protein kinase binding	GO:0000082//G1/S transition of mitotic cell cycle;GO:0006275//regulation of DNA replication;GO:0006508//proteolysis;GO:0006511//ubiquitin-dependent protein catabolic process;GO:0007049//cell cycle;GO:0016579//protein deubiquitination;GO:0035871//protein K11-linked deubiquitination;GO:0051301//cell division;GO:0071108//protein K48-linked deubiquitination	--
1	74477770	74477894	MergePeak_602	ENSMUSG00000033364	-	74474670	74544962	3utr	ENSMUSG00000033364	Usp37	ubiquitin specific peptidase 37 [Source:MGI Symbol;Acc:MGI:2442483]	-	-	-	-	GO:0005634//nucleus;GO:0005829//cytosol	GO:0004197//cysteine-type endopeptidase activity;GO:0004843//thiol-dependent deubiquitinase;GO:0008233//peptidase activity;GO:0008234//cysteine-type peptidase activity;GO:0016787//hydrolase activity;GO:0019901//protein kinase binding	GO:0000082//G1/S transition of mitotic cell cycle;GO:0006275//regulation of DNA replication;GO:0006508//proteolysis;GO:0006511//ubiquitin-dependent protein catabolic process;GO:0007049//cell cycle;GO:0016579//protein deubiquitination;GO:0035871//protein K11-linked deubiquitination;GO:0051301//cell division;GO:0071108//protein K48-linked deubiquitination	--
1	74478095	74478469	MergePeak_603	ENSMUSG00000033364	-	74474670	74544962	3utr,stop_codon	ENSMUSG00000033364	Usp37	ubiquitin specific peptidase 37 [Source:MGI Symbol;Acc:MGI:2442483]	-	-	-	-	GO:0005634//nucleus;GO:0005829//cytosol	GO:0004197//cysteine-type endopeptidase activity;GO:0004843//thiol-dependent deubiquitinase;GO:0008233//peptidase activity;GO:0008234//cysteine-type peptidase activity;GO:0016787//hydrolase activity;GO:0019901//protein kinase binding	GO:0000082//G1/S transition of mitotic cell cycle;GO:0006275//regulation of DNA replication;GO:0006508//proteolysis;GO:0006511//ubiquitin-dependent protein catabolic process;GO:0007049//cell cycle;GO:0016579//protein deubiquitination;GO:0035871//protein K11-linked deubiquitination;GO:0051301//cell division;GO:0071108//protein K48-linked deubiquitination	--
1	74489686	74493015	MergePeak_604	ENSMUSG00000033364	-	74474670	74544962	cds	ENSMUSG00000033364	Usp37	ubiquitin specific peptidase 37 [Source:MGI Symbol;Acc:MGI:2442483]	-	-	-	-	GO:0005634//nucleus;GO:0005829//cytosol	GO:0004197//cysteine-type endopeptidase activity;GO:0004843//thiol-dependent deubiquitinase;GO:0008233//peptidase activity;GO:0008234//cysteine-type peptidase activity;GO:0016787//hydrolase activity;GO:0019901//protein kinase binding	GO:0000082//G1/S transition of mitotic cell cycle;GO:0006275//regulation of DNA replication;GO:0006508//proteolysis;GO:0006511//ubiquitin-dependent protein catabolic process;GO:0007049//cell cycle;GO:0016579//protein deubiquitination;GO:0035871//protein K11-linked deubiquitination;GO:0051301//cell division;GO:0071108//protein K48-linked deubiquitination	--
1	74568495	74568644	MergePeak_606	ENSMUSG00000026174	+	74545217	74570001	3utr	ENSMUSG00000026174	Cnot9	CCR4-NOT transcription complex, subunit 9 [Source:MGI Symbol;Acc:MGI:1928902]	Genetic Information Processing	Folding, sorting and degradation	ko03018//RNA degradation	K12606	GO:0000932//P-body;GO:0005634//nucleus;GO:0005737//cytoplasm;GO:0030014//CCR4-NOT complex;GO:0030015//CCR4-NOT core complex;GO:0032991//protein-containing complex	GO:0005154//epidermal growth factor receptor binding;GO:0005515//protein binding;GO:0019900//kinase binding;GO:0019904//protein domain specific binding;GO:0030374//nuclear receptor coactivator activity;GO:0042803//protein homodimerization activity	GO:0006402//mRNA catabolic process;GO:0006417//regulation of translation;GO:0017148//negative regulation of translation;GO:0019221//cytokine-mediated signaling pathway;GO:0031047//gene silencing by RNA;GO:0033138//positive regulation of peptidyl-serine phosphorylation;GO:0033147//negative regulation of intracellular estrogen receptor signaling pathway;GO:0045742//positive regulation of epidermal …	--
1	74568495	74568644	MergePeak_606	ENSMUSG00000033364	-	74476889	74583443	-	ENSMUSG00000033364	Usp37	ubiquitin specific peptidase 37 [Source:MGI Symbol;Acc:MGI:2442483]	-	-	-	-	GO:0005634//nucleus;GO:0005829//cytosol	GO:0004197//cysteine-type endopeptidase activity;GO:0004843//thiol-dependent deubiquitinase;GO:0008233//peptidase activity;GO:0008234//cysteine-type peptidase activity;GO:0016787//hydrolase activity;GO:0019901//protein kinase binding	GO:0000082//G1/S transition of mitotic cell cycle;GO:0006275//regulation of DNA replication;GO:0006508//proteolysis;GO:0006511//ubiquitin-dependent protein catabolic process;GO:0007049//cell cycle;GO:0016579//protein deubiquitination;GO:0035871//protein K11-linked deubiquitination;GO:0051301//cell division;GO:0071108//protein K48-linked deubiquitination	--
1	74569070	74569119	MergePeak_607	ENSMUSG00000026174	+	74545217	74570001	3utr	ENSMUSG00000026174	Cnot9	CCR4-NOT transcription complex, subunit 9 [Source:MGI Symbol;Acc:MGI:1928902]	Genetic Information Processing	Folding, sorting and degradation	ko03018//RNA degradation	K12606	GO:0000932//P-body;GO:0005634//nucleus;GO:0005737//cytoplasm;GO:0030014//CCR4-NOT complex;GO:0030015//CCR4-NOT core complex;GO:0032991//protein-containing complex	GO:0005154//epidermal growth factor receptor binding;GO:0005515//protein binding;GO:0019900//kinase binding;GO:0019904//protein domain specific binding;GO:0030374//nuclear receptor coactivator activity;GO:0042803//protein homodimerization activity	GO:0006402//mRNA catabolic process;GO:0006417//regulation of translation;GO:0017148//negative regulation of translation;GO:0019221//cytokine-mediated signaling pathway;GO:0031047//gene silencing by RNA;GO:0033138//positive regulation of peptidyl-serine phosphorylation;GO:0033147//negative regulation of intracellular estrogen receptor signaling pathway;GO:0045742//positive regulation of epidermal …	--
1	74569070	74569119	MergePeak_607	ENSMUSG00000033364	-	74476889	74583443	-	ENSMUSG00000033364	Usp37	ubiquitin specific peptidase 37 [Source:MGI Symbol;Acc:MGI:2442483]	-	-	-	-	GO:0005634//nucleus;GO:0005829//cytosol	GO:0004197//cysteine-type endopeptidase activity;GO:0004843//thiol-dependent deubiquitinase;GO:0008233//peptidase activity;GO:0008234//cysteine-type peptidase activity;GO:0016787//hydrolase activity;GO:0019901//protein kinase binding	GO:0000082//G1/S transition of mitotic cell cycle;GO:0006275//regulation of DNA replication;GO:0006508//proteolysis;GO:0006511//ubiquitin-dependent protein catabolic process;GO:0007049//cell cycle;GO:0016579//protein deubiquitination;GO:0035871//protein K11-linked deubiquitination;GO:0051301//cell division;GO:0071108//protein K48-linked deubiquitination	--
1	74604984	74605108	MergePeak_608	ENSMUSG00000026135	-	74604286	74627187	3utr	ENSMUSG00000026135	Zfp142	zinc finger protein 142 [Source:MGI Symbol;Acc:MGI:1924514]	-	-	-	-	GO:0005575//cellular_component;GO:0005634//nucleus	GO:0003674//molecular_function;GO:0003677//DNA binding;GO:0046872//metal ion binding	GO:0008150//biological_process;GO:0010468//regulation of gene expression;GO:0045944//positive regulation of transcription by RNA polymerase II	zf-C2H2
1	74604984	74605108	MergePeak_608	ENSMUSG00000026173	+	74582047	74606953	3utr	ENSMUSG00000026173	Plcd4	phospholipase C, delta 4 [Source:MGI Symbol;Acc:MGI:107469]	Metabolism;Environmental Information Processing;Human Diseases;Organismal Systems;Human Diseases;Environmental Information Processing;Metabolism	Global and overview maps;Signal transduction;Infectious disease: bacterial;Endocrine system;Endocrine and metabolic disease;Signal transduction;Carbohydrate metabolism	ko01100//Metabolic pathways;ko04020//Calcium signaling pathway;ko05131//Shigellosis;ko04919//Thyroid hormone signaling pathway;ko04933//AGE-RAGE signaling pathway in diabetic complications;ko04070//Phosphatidylinositol signaling system;ko00562//Inositol phosphate metabolism	K05857;K05857;K05857;K05857;K05857;K05857;K05857	GO:0005634//nucleus;GO:0005737//cytoplasm;GO:0005783//endoplasmic reticulum;GO:0005829//cytosol;GO:0005886//plasma membrane;GO:0016020//membrane	GO:0001965//G-protein alpha-subunit binding;GO:0004435//phosphatidylinositol phospholipase C activity;GO:0004629//phospholipase C activity;GO:0005085//guanyl-nucleotide exchange factor activity;GO:0005509//calcium ion binding;GO:0008081//phosphoric diester hydrolase activity;GO:0016787//hydrolase activity;GO:0046872//metal ion binding	GO:0006629//lipid metabolic process;GO:0007165//signal transduction;GO:0007264//small GTPase mediated signal transduction;GO:0007340//acrosome reaction;GO:0016042//lipid catabolic process;GO:0035556//intracellular signal transduction;GO:0046488//phosphatidylinositol metabolic process;GO:0048015//phosphatidylinositol-mediated signaling;GO:0050790//regulation of catalytic activity	--
1	74607814	74609035	MergePeak_610	ENSMUSG00000026135	-	74604286	74627187	cds	ENSMUSG00000026135	Zfp142	zinc finger protein 142 [Source:MGI Symbol;Acc:MGI:1924514]	-	-	-	-	GO:0005575//cellular_component;GO:0005634//nucleus	GO:0003674//molecular_function;GO:0003677//DNA binding;GO:0046872//metal ion binding	GO:0008150//biological_process;GO:0010468//regulation of gene expression;GO:0045944//positive regulation of transcription by RNA polymerase II	zf-C2H2
1	74718870	74719069	MergePeak_620	ENSMUSG00000033257	+	74700904	74742889	cds	ENSMUSG00000033257	Ttll4	tubulin tyrosine ligase-like family, member 4 [Source:MGI Symbol;Acc:MGI:1914784]	-	-	-	-	GO:0005737//cytoplasm;GO:0005856//cytoskeleton;GO:0005874//microtubule;GO:0005929//cilium;GO:0036064//ciliary basal body;GO:0042995//cell projection;GO:0097731//9+0 non-motile cilium	GO:0000166//nucleotide binding;GO:0005515//protein binding;GO:0005524//ATP binding;GO:0015631//tubulin binding;GO:0016874//ligase activity;GO:0016881//acid-amino acid ligase activity;GO:0046872//metal ion binding;GO:0070739//protein-glutamic acid ligase activity;GO:0070740//tubulin-glutamic acid ligase activity	GO:0000226//microtubule cytoskeleton organization;GO:0018095//protein polyglutamylation;GO:0018200//peptidyl-glutamic acid modification;GO:0036211//protein modification process;GO:0120222//regulation of blastocyst development	--
1	74719595	74720530	MergePeak_623	ENSMUSG00000033257	+	74700904	74742889	cds	ENSMUSG00000033257	Ttll4	tubulin tyrosine ligase-like family, member 4 [Source:MGI Symbol;Acc:MGI:1914784]	-	-	-	-	GO:0005737//cytoplasm;GO:0005856//cytoskeleton;GO:0005874//microtubule;GO:0005929//cilium;GO:0036064//ciliary basal body;GO:0042995//cell projection;GO:0097731//9+0 non-motile cilium	GO:0000166//nucleotide binding;GO:0005515//protein binding;GO:0005524//ATP binding;GO:0015631//tubulin binding;GO:0016874//ligase activity;GO:0016881//acid-amino acid ligase activity;GO:0046872//metal ion binding;GO:0070739//protein-glutamic acid ligase activity;GO:0070740//tubulin-glutamic acid ligase activity	GO:0000226//microtubule cytoskeleton organization;GO:0018095//protein polyglutamylation;GO:0018200//peptidyl-glutamic acid modification;GO:0036211//protein modification process;GO:0120222//regulation of blastocyst development	--
1	74739525	74739724	MergePeak_627	ENSMUSG00000033257	+	74700904	74742889	3utr	ENSMUSG00000033257	Ttll4	tubulin tyrosine ligase-like family, member 4 [Source:MGI Symbol;Acc:MGI:1914784]	-	-	-	-	GO:0005737//cytoplasm;GO:0005856//cytoskeleton;GO:0005874//microtubule;GO:0005929//cilium;GO:0036064//ciliary basal body;GO:0042995//cell projection;GO:0097731//9+0 non-motile cilium	GO:0000166//nucleotide binding;GO:0005515//protein binding;GO:0005524//ATP binding;GO:0015631//tubulin binding;GO:0016874//ligase activity;GO:0016881//acid-amino acid ligase activity;GO:0046872//metal ion binding;GO:0070739//protein-glutamic acid ligase activity;GO:0070740//tubulin-glutamic acid ligase activity	GO:0000226//microtubule cytoskeleton organization;GO:0018095//protein polyglutamylation;GO:0018200//peptidyl-glutamic acid modification;GO:0036211//protein modification process;GO:0120222//regulation of blastocyst development	--
1	74895643	74895717	MergePeak_629	ENSMUSG00000089964	+	74890054	74919112	-,ncrna
1	74895643	74895717	MergePeak_629	ENSMUSG00000090071	+	74894093	74896891	3utr,ncrna	ENSMUSG00000090071	Cdk5r2	cyclin-dependent kinase 5, regulatory subunit 2 (p39) [Source:MGI Symbol;Acc:MGI:1330828]	-	-	-	-	GO:0000307//cyclin-dependent protein kinase holoenzyme complex;GO:0005737//cytoplasm;GO:0005886//plasma membrane;GO:0016020//membrane;GO:0016533//protein kinase 5 complex;GO:0030426//growth cone;GO:0043005//neuron projection	GO:0003779//actin binding;GO:0008092//cytoskeletal protein binding;GO:0008289//lipid binding;GO:0019901//protein kinase binding;GO:0061575//cyclin-dependent protein serine/threonine kinase activator activity	GO:0000079//regulation of cyclin-dependent protein serine/threonine kinase activity;GO:0001764//neuron migration;GO:0007411//axon guidance;GO:0007420//brain development;GO:0021549//cerebellum development;GO:0021722//superior olivary nucleus maturation;GO:0021766//hippocampus development;GO:0021819//layer formation in cerebral cortex;GO:0032147//activation of protein kinase activity;GO:0045737//po…	--
1	74896493	74896667	MergePeak_630	ENSMUSG00000089964	+	74890054	74919112	-,ncrna
1	74896493	74896667	MergePeak_630	ENSMUSG00000090071	+	74894093	74896891	3utr,ncrna	ENSMUSG00000090071	Cdk5r2	cyclin-dependent kinase 5, regulatory subunit 2 (p39) [Source:MGI Symbol;Acc:MGI:1330828]	-	-	-	-	GO:0000307//cyclin-dependent protein kinase holoenzyme complex;GO:0005737//cytoplasm;GO:0005886//plasma membrane;GO:0016020//membrane;GO:0016533//protein kinase 5 complex;GO:0030426//growth cone;GO:0043005//neuron projection	GO:0003779//actin binding;GO:0008092//cytoskeletal protein binding;GO:0008289//lipid binding;GO:0019901//protein kinase binding;GO:0061575//cyclin-dependent protein serine/threonine kinase activator activity	GO:0000079//regulation of cyclin-dependent protein serine/threonine kinase activity;GO:0001764//neuron migration;GO:0007411//axon guidance;GO:0007420//brain development;GO:0021549//cerebellum development;GO:0021722//superior olivary nucleus maturation;GO:0021766//hippocampus development;GO:0021819//layer formation in cerebral cortex;GO:0032147//activation of protein kinase activity;GO:0045737//po…	--
1	74921543	74921667	MergePeak_631	ENSMUSG00000055197	-	74920668	74924578	cds	ENSMUSG00000055197	Fev	FEV transcription factor, ETS family member [Source:MGI Symbol;Acc:MGI:2449712]	Human Diseases	Cancer: overview	ko05202//Transcriptional misregulation in cancer	K09437	GO:0005634//nucleus;GO:0016607//nuclear speck;GO:0043025//neuronal cell body	GO:0000978//RNA polymerase II cis-regulatory region sequence-specific DNA binding;GO:0000981//DNA-binding transcription factor activity, RNA polymerase II-specific;GO:0001228//DNA-binding transcription activator activity, RNA polymerase II-specific;GO:0003677//DNA binding;GO:0003690//double-stranded DNA binding;GO:0003700//DNA-binding transcription factor activity;GO:0043565//sequence-specific DN…	GO:0006355//regulation of transcription, DNA-templated;GO:0006357//regulation of transcription by RNA polymerase II;GO:0007399//nervous system development;GO:0010628//positive regulation of gene expression;GO:0030154//cell differentiation;GO:0042551//neuron maturation;GO:0045893//positive regulation of transcription, DNA-templated;GO:0045944//positive regulation of transcription by RNA polymerase…	ETS
1	75116481	75117600	MergePeak_633	ENSMUSG00000033159	-	75111198	75119282	cds	ENSMUSG00000033159	Cnppd1	cyclin Pas1/PHO80 domain containing 1 [Source:MGI Symbol;Acc:MGI:1916421]	-	-	-	-	GO:0000307//cyclin-dependent protein kinase holoenzyme complex;GO:0005634//nucleus;GO:0016020//membrane;GO:0016021//integral component of membrane	GO:0016538//cyclin-dependent protein serine/threonine kinase regulator activity;GO:0019901//protein kinase binding	GO:0000079//regulation of cyclin-dependent protein serine/threonine kinase activity	--
1	75154412	75154461	MergePeak_636	ENSMUSG00000026198	-	75148361	75157036	-,ncrna	ENSMUSG00000026198	Abcb6	ATP-binding cassette, sub-family B (MDR/TAP), member 6 [Source:MGI Symbol;Acc:MGI:1921354]	Environmental Information Processing	Membrane transport	ko02010//ABC transporters	K05661	GO:0000139//Golgi membrane;GO:0005576//extracellular region;GO:0005654//nucleoplasm;GO:0005739//mitochondrion;GO:0005740//mitochondrial envelope;GO:0005741//mitochondrial outer membrane;GO:0005764//lysosome;GO:0005765//lysosomal membrane;GO:0005768//endosome;GO:0005774//vacuolar membrane;GO:0005783//endoplasmic reticulum;GO:0005789//endoplasmic reticulum membrane;GO:0005794//Golgi apparatus;GO:00…	GO:0000166//nucleotide binding;GO:0005524//ATP binding;GO:0015439//ABC-type heme transporter activity;GO:0015562//efflux transmembrane transporter activity;GO:0016887//ATP hydrolysis activity;GO:0020037//heme binding;GO:0042626//ATPase-coupled transmembrane transporter activity;GO:0046906//tetrapyrrole binding;GO:0140359//ABC-type transporter activity	GO:0006778//porphyrin-containing compound metabolic process;GO:0006779//porphyrin-containing compound biosynthetic process;GO:0006878//cellular copper ion homeostasis;GO:0007420//brain development;GO:0015886//heme transport;GO:0033013//tetrapyrrole metabolic process;GO:0035351//heme transmembrane transport;GO:0042168//heme metabolic process;GO:0043588//skin development;GO:0055085//transmembrane t…	--
1	75154412	75154461	MergePeak_636	ENSMUSG00000099519	-	75148375	75161790	-,ncrna
1	75168954	75169128	MergePeak_642	ENSMUSG00000026199	+	75168804	75176031	5utr,cds,start_codon	ENSMUSG00000026199	Ankzf1	ankyrin repeat and zinc finger domain containing 1 [Source:MGI Symbol;Acc:MGI:1098746]	-	-	-	-	GO:0005737//cytoplasm	GO:0005515//protein binding;GO:0046872//metal ion binding	GO:0070301//cellular response to hydrogen peroxide	--
1	75175696	75175845	MergePeak_643	ENSMUSG00000026199	+	75168804	75176031	3utr	ENSMUSG00000026199	Ankzf1	ankyrin repeat and zinc finger domain containing 1 [Source:MGI Symbol;Acc:MGI:1098746]	-	-	-	-	GO:0005737//cytoplasm	GO:0005515//protein binding;GO:0046872//metal ion binding	GO:0070301//cellular response to hydrogen peroxide	--
1	75175696	75175845	MergePeak_643	ENSMUSG00000026200	-	75174887	75187422	3utr	ENSMUSG00000026200	Glb1l	galactosidase, beta 1-like [Source:MGI Symbol;Acc:MGI:1921827]	-	-	-	-	GO:0005576//extracellular region;GO:0005615//extracellular space;GO:0005773//vacuole	GO:0004553//hydrolase activity, hydrolyzing O-glycosyl compounds;GO:0004565//beta-galactosidase activity;GO:0016787//hydrolase activity;GO:0016798//hydrolase activity, acting on glycosyl bonds	GO:0005975//carbohydrate metabolic process;GO:0008152//metabolic process	--
1	75188824	75189287	MergePeak_644	ENSMUSG00000026201	+	75187482	75192250	cds	ENSMUSG00000026201	Stk16	serine/threonine kinase 16 [Source:MGI Symbol;Acc:MGI:1313271]	-	-	-	-	GO:0005654//nucleoplasm;GO:0005737//cytoplasm;GO:0005794//Golgi apparatus;GO:0005798//Golgi-associated vesicle;GO:0005829//cytosol;GO:0005886//plasma membrane;GO:0016020//membrane;GO:0048471//perinuclear region of cytoplasm	GO:0000166//nucleotide binding;GO:0000978//RNA polymerase II cis-regulatory region sequence-specific DNA binding;GO:0004672//protein kinase activity;GO:0004674//protein serine/threonine kinase activity;GO:0004712//protein serine/threonine/tyrosine kinase activity;GO:0004713//protein tyrosine kinase activity;GO:0004715//non-membrane spanning protein tyrosine kinase activity;GO:0005524//ATP binding…	GO:0006468//protein phosphorylation;GO:0016310//phosphorylation;GO:0018108//peptidyl-tyrosine phosphorylation;GO:0045944//positive regulation of transcription by RNA polymerase II;GO:0046777//protein autophosphorylation;GO:0071560//cellular response to transforming growth factor beta stimulus	--
1	75192772	75192846	MergePeak_646	ENSMUSG00000026202	-	75190872	75195938	cds	ENSMUSG00000026202	Tuba4a	tubulin, alpha 4A [Source:MGI Symbol;Acc:MGI:1095410]	Human Diseases;Human Diseases;Human Diseases;Human Diseases;Human Diseases;Cellular Processes;Human Diseases;Human Diseases;Human Diseases;Cellular Processes;Cellular Processes;Cellular Processes	Neurodegenerative disease;Neurodegenerative disease;Neurodegenerative disease;Infectious disease: bacterial;Neurodegenerative disease;Transport and catabolism;Neurodegenerative disease;Neurodegenerative disease;Infectious disease: bacterial;Cellular community - eukaryotes;Cell growth and death;Cellular community - eukaryotes	ko05022//Pathways of neurodegeneration - multiple diseases;ko05010//Alzheimer disease;ko05014//Amyotrophic lateral sclerosis;ko05130//Pathogenic Escherichia coli infection;ko05016//Huntington disease;ko04145//Phagosome;ko05012//Parkinson disease;ko05020//Prion disease;ko05132//Salmonella infection;ko04530//Tight junction;ko04210//Apoptosis;ko04540//Gap junction	K07374;K07374;K07374;K07374;K07374;K07374;K07374;K07374;K07374;K07374;K07374;K07374	GO:0005737//cytoplasm;GO:0005856//cytoskeleton;GO:0005874//microtubule;GO:0015630//microtubule cytoskeleton	GO:0000166//nucleotide binding;GO:0005200//structural constituent of cytoskeleton;GO:0005515//protein binding;GO:0005525//GTP binding;GO:0019899//enzyme binding;GO:0019901//protein kinase binding	GO:0000226//microtubule cytoskeleton organization;GO:0000278//mitotic cell cycle;GO:0007010//cytoskeleton organization;GO:0007017//microtubule-based process	--
1	75365541	75365740	MergePeak_651	ENSMUSG00000026207	+	75351941	75408964	cds	ENSMUSG00000026207	Speg	SPEG complex locus [Source:MGI Symbol;Acc:MGI:109282]	-	-	-	-	GO:0005634//nucleus	GO:0000166//nucleotide binding;GO:0004672//protein kinase activity;GO:0004674//protein serine/threonine kinase activity;GO:0004712//protein serine/threonine/tyrosine kinase activity;GO:0005515//protein binding;GO:0005524//ATP binding;GO:0016301//kinase activity;GO:0016740//transferase activity;GO:0106310//protein serine kinase activity	GO:0001701//in utero embryonic development;GO:0006468//protein phosphorylation;GO:0016310//phosphorylation;GO:0030154//cell differentiation;GO:0042692//muscle cell differentiation;GO:0055013//cardiac muscle cell development;GO:0060541//respiratory system development;GO:0072359//circulatory system development	--
1	75408172	75408296	MergePeak_653	ENSMUSG00000026207	+	75351941	75408964	3utr,stop_codon	ENSMUSG00000026207	Speg	SPEG complex locus [Source:MGI Symbol;Acc:MGI:109282]	-	-	-	-	GO:0005634//nucleus	GO:0000166//nucleotide binding;GO:0004672//protein kinase activity;GO:0004674//protein serine/threonine kinase activity;GO:0004712//protein serine/threonine/tyrosine kinase activity;GO:0005515//protein binding;GO:0005524//ATP binding;GO:0016301//kinase activity;GO:0016740//transferase activity;GO:0106310//protein serine kinase activity	GO:0001701//in utero embryonic development;GO:0006468//protein phosphorylation;GO:0016310//phosphorylation;GO:0030154//cell differentiation;GO:0042692//muscle cell differentiation;GO:0055013//cardiac muscle cell development;GO:0060541//respiratory system development;GO:0072359//circulatory system development	--
1	75419158	75419545	MergePeak_654	ENSMUSG00000033021	+	75412587	75419817	cds,stop_codon	ENSMUSG00000033021	Gmppa	GDP-mannose pyrophosphorylase A [Source:MGI Symbol;Acc:MGI:1916330]	Metabolism;Metabolism;Metabolism	Global and overview maps;Carbohydrate metabolism;Carbohydrate metabolism	ko01100//Metabolic pathways;ko00520//Amino sugar and nucleotide sugar metabolism;ko00051//Fructose and mannose metabolism	K00966;K00966;K00966	GO:0005737//cytoplasm	GO:0003674//molecular_function;GO:0016740//transferase activity;GO:0016779//nucleotidyltransferase activity	GO:0009058//biosynthetic process	--
1	78393600	78393924	MergePeak_665	ENSMUSG00000032908	+	78286982	78396926	cds,stop_codon	ENSMUSG00000032908	Sgpp2	sphingosine-1-phosphate phosphatase 2 [Source:MGI Symbol;Acc:MGI:3589109]	Metabolism;Environmental Information Processing;Metabolism	Global and overview maps;Signal transduction;Lipid metabolism	ko01100//Metabolic pathways;ko04071//Sphingolipid signaling pathway;ko00600//Sphingolipid metabolism	K04717;K04717;K04717	GO:0005783//endoplasmic reticulum;GO:0005789//endoplasmic reticulum membrane;GO:0016020//membrane;GO:0016021//integral component of membrane	GO:0016787//hydrolase activity;GO:0042392//sphingosine-1-phosphate phosphatase activity;GO:0070780//dihydrosphingosine-1-phosphate phosphatase activity	GO:0006629//lipid metabolic process;GO:0006670//sphingosine metabolic process;GO:0046839//phospholipid dephosphorylation;GO:0061469//regulation of type B pancreatic cell proliferation	--
1	78645538	78645737	MergePeak_674	ENSMUSG00000032883	+	78635542	78685460	-	ENSMUSG00000032883	Acsl3	acyl-CoA synthetase long-chain family member 3 [Source:MGI Symbol;Acc:MGI:1921455]	Metabolism;Organismal Systems;Organismal Systems;Cellular Processes;Organismal Systems;Metabolism;Metabolism;Cellular Processes;Metabolism	Global and overview maps;Environmental adaptation;Endocrine system;Transport and catabolism;Endocrine system;Global and overview maps;Lipid metabolism;Cell growth and death;Lipid metabolism	ko01100//Metabolic pathways;ko04714//Thermogenesis;ko03320//PPAR signaling pathway;ko04146//Peroxisome;ko04920//Adipocytokine signaling pathway;ko01212//Fatty acid metabolism;ko00071//Fatty acid degradation;ko04216//Ferroptosis;ko00061//Fatty acid biosynthesis	K01897;K01897;K01897;K01897;K01897;K01897;K01897;K01897;K01897	GO:0005739//mitochondrion;GO:0005741//mitochondrial outer membrane;GO:0005777//peroxisome;GO:0005778//peroxisomal membrane;GO:0005783//endoplasmic reticulum;GO:0005789//endoplasmic reticulum membrane;GO:0005794//Golgi apparatus;GO:0005811//lipid droplet;GO:0005886//plasma membrane;GO:0016020//membrane;GO:0016021//integral component of membrane;GO:0043231//intracellular membrane-bounded organelle;…	GO:0000166//nucleotide binding;GO:0004467//long-chain fatty acid-CoA ligase activity;GO:0005524//ATP binding;GO:0016874//ligase activity;GO:0019901//protein kinase binding;GO:0019904//protein domain specific binding;GO:0031956//medium-chain fatty acid-CoA ligase activity;GO:0047676//arachidonate-CoA ligase activity	GO:0001676//long-chain fatty acid metabolic process;GO:0006629//lipid metabolic process;GO:0006631//fatty acid metabolic process;GO:0006633//fatty acid biosynthetic process;GO:0030182//neuron differentiation;GO:0034379//very-low-density lipoprotein particle assembly;GO:0035336//long-chain fatty-acyl-CoA metabolic process;GO:0042998//positive regulation of Golgi to plasma membrane protein transpor…	--
1	78645538	78645737	MergePeak_674	ENSMUSG00000079470	+	78635755	78649229	3utr	ENSMUSG00000079470	Utp14b	UTP14B small subunit processome component [Source:MGI Symbol;Acc:MGI:2445092]	Genetic Information Processing	Translation	ko03008//Ribosome biogenesis in eukaryotes	K14567	GO:0005634//nucleus;GO:0005730//nucleolus;GO:0032040//small-subunit processome	-	GO:0006364//rRNA processing	--
1	79682904	79683003	MergePeak_684	ENSMUSG00000073643	-	79679979	79739486	3utr	ENSMUSG00000073643	Wdfy1	WD repeat and FYVE domain containing 1 [Source:MGI Symbol;Acc:MGI:1916618]	-	-	-	-	GO:0005634//nucleus;GO:0005730//nucleolus;GO:0005768//endosome;GO:0005769//early endosome;GO:0005794//Golgi apparatus;GO:0005829//cytosol;GO:0030054//cell junction;GO:0043231//intracellular membrane-bounded organelle	GO:0005515//protein binding;GO:0005545//1-phosphatidylinositol binding;GO:0046872//metal ion binding	GO:0034141//positive regulation of toll-like receptor 3 signaling pathway;GO:0034145//positive regulation of toll-like receptor 4 signaling pathway	--
1	80191257	80191306	MergePeak_686	ENSMUSG00000043230	-	80176423	80191661	cds,start_codon	ENSMUSG00000043230	Fam124b	family with sequence similarity 124, member B [Source:MGI Symbol;Acc:MGI:3026880]	-	-	-	-	GO:0005634//nucleus;GO:0005654//nucleoplasm;GO:0005739//mitochondrion	GO:0003674//molecular_function	GO:0008150//biological_process	--
1	81055381	81055605	MergePeak_691	ENSMUSG00000054976	+	81055300	81319479	5utr	ENSMUSG00000054976	Nyap2	neuronal tyrosine-phophorylated phosphoinositide 3-kinase adaptor 2 [Source:MGI Symbol;Acc:MGI:2443135]	-	-	-	-	-	-	GO:0014065//phosphatidylinositol 3-kinase signaling;GO:0048812//neuron projection morphogenesis	--
1	81218984	81219108	MergePeak_692	ENSMUSG00000054976	+	81055300	81319479	cds	ENSMUSG00000054976	Nyap2	neuronal tyrosine-phophorylated phosphoinositide 3-kinase adaptor 2 [Source:MGI Symbol;Acc:MGI:2443135]	-	-	-	-	-	-	GO:0014065//phosphatidylinositol 3-kinase signaling;GO:0048812//neuron projection morphogenesis	--
1	82346023	82355320	MergePeak_701	ENSMUSG00000026142	+	82316770	82423087	cds	ENSMUSG00000026142	Rhbdd1	rhomboid domain containing 1 [Source:MGI Symbol;Acc:MGI:1924117]	-	-	-	-	GO:0005739//mitochondrion;GO:0005783//endoplasmic reticulum;GO:0005789//endoplasmic reticulum membrane;GO:0016020//membrane;GO:0016021//integral component of membrane;GO:0030176//integral component of endoplasmic reticulum membrane;GO:0031966//mitochondrial membrane;GO:0044322//endoplasmic reticulum quality control compartment	GO:0004175//endopeptidase activity;GO:0004252//serine-type endopeptidase activity;GO:0005515//protein binding;GO:0008233//peptidase activity;GO:0008236//serine-type peptidase activity;GO:0016787//hydrolase activity	GO:0006508//proteolysis;GO:0006915//apoptotic process;GO:0007283//spermatogenesis;GO:0010954//positive regulation of protein processing;GO:0030154//cell differentiation;GO:0031293//membrane protein intracellular domain proteolysis;GO:0033619//membrane protein proteolysis;GO:0034620//cellular response to unfolded protein;GO:0034644//cellular response to UV;GO:0036503//ERAD pathway;GO:0043066//nega…	--
1	84773427	84773476	MergePeak_711	ENSMUSG00000026219	-	84726940	84817032	cds	ENSMUSG00000026219	Trip12	thyroid hormone receptor interactor 12 [Source:MGI Symbol;Acc:MGI:1309481]	Genetic Information Processing	Folding, sorting and degradation	ko04120//Ubiquitin mediated proteolysis	K10590	GO:0005634//nucleus;GO:0005654//nucleoplasm;GO:0016607//nuclear speck	GO:0004842//ubiquitin-protein transferase activity;GO:0008270//zinc ion binding;GO:0016740//transferase activity;GO:0046966//thyroid hormone receptor binding;GO:0061630//ubiquitin protein ligase activity	GO:0000209//protein polyubiquitination;GO:0006281//DNA repair;GO:0006511//ubiquitin-dependent protein catabolic process;GO:0006974//cellular response to DNA damage stimulus;GO:0016567//protein ubiquitination;GO:0043161//proteasome-mediated ubiquitin-dependent protein catabolic process;GO:0045995//regulation of embryonic development;GO:1901315//negative regulation of histone H2A K63-linked ubiquit…	--
1	84884619	84884768	MergePeak_712	ENSMUSG00000026220	-	84883619	84912855	3utr	ENSMUSG00000026220	Slc16a14	solute carrier family 16 (monocarboxylic acid transporters), member 14 [Source:MGI Symbol;Acc:MGI:1919031]	-	-	-	-	GO:0005886//plasma membrane;GO:0005887//integral component of plasma membrane;GO:0016020//membrane;GO:0016021//integral component of membrane	GO:0008028//monocarboxylic acid transmembrane transporter activity;GO:0015293//symporter activity;GO:0022857//transmembrane transporter activity	GO:0015718//monocarboxylic acid transport;GO:0055085//transmembrane transport	--
1	85835742	85835866	MergePeak_722	ENSMUSG00000026223	+	85822002	85836396	3utr	ENSMUSG00000026223	Itm2c	integral membrane protein 2C [Source:MGI Symbol;Acc:MGI:1927594]	-	-	-	-	GO:0005764//lysosome;GO:0005765//lysosomal membrane;GO:0005794//Golgi apparatus;GO:0005886//plasma membrane;GO:0016020//membrane;GO:0016021//integral component of membrane;GO:0048471//perinuclear region of cytoplasm	GO:0001540//amyloid-beta binding;GO:0005524//ATP binding	GO:0010977//negative regulation of neuron projection development;GO:0030182//neuron differentiation;GO:0042985//negative regulation of amyloid precursor protein biosynthetic process;GO:2001238//positive regulation of extrinsic apoptotic signaling pathway	--
1	85861568	85861667	MergePeak_723	ENSMUSG00000026224	+	85856448	85868346	-,ncrna	ENSMUSG00000026224	4933407L21Rik	RIKEN cDNA 4933407L21 gene [Source:MGI Symbol;Acc:MGI:1918391]	-	-	-	-	GO:0005575//cellular_component	GO:0003674//molecular_function	GO:0008150//biological_process	--
1	85861568	85861667	MergePeak_723	ENSMUSG00000099767	-	85860968	85865053	-,ncrna
1	87102623	87102797	MergePeak_740	MSTRG.813	+	87099311	87107609	-
1	87155847	87155946	MergePeak_741	ENSMUSG00000026254	+	87141636	87156578	3utr	ENSMUSG00000026254	Eif4e2	eukaryotic translation initiation factor 4E member 2 [Source:MGI Symbol;Acc:MGI:1914440]	Environmental Information Processing;Environmental Information Processing;Organismal Systems;Environmental Information Processing;Organismal Systems;Human Diseases	Signal transduction;Signal transduction;Endocrine system;Signal transduction;Aging;Drug resistance: antineoplastic	ko04151//PI3K-Akt signaling pathway;ko04150//mTOR signaling pathway;ko04910//Insulin signaling pathway;ko04066//HIF-1 signaling pathway;ko04211//Longevity regulating pathway;ko01521//EGFR tyrosine kinase inhibitor resistance	K03259;K03259;K03259;K03259;K03259;K03259	GO:0000932//P-body;GO:0005737//cytoplasm;GO:0005845//mRNA cap binding complex;GO:0016281//eukaryotic translation initiation factor 4F complex	GO:0000340//RNA 7-methylguanosine cap binding;GO:0003723//RNA binding;GO:0003743//translation initiation factor activity;GO:0031625//ubiquitin protein ligase binding	GO:0001701//in utero embryonic development;GO:0006412//translation;GO:0006413//translational initiation;GO:0006417//regulation of translation;GO:0017148//negative regulation of translation;GO:0031047//gene silencing by RNA;GO:0035278//miRNA mediated inhibition of translation	--
1	87377787	87377861	MergePeak_749	ENSMUSG00000048000	+	87254725	87378518	3utr	ENSMUSG00000048000	Gigyf2	GRB10 interacting GYF protein 2 [Source:MGI Symbol;Acc:MGI:2138584]	-	-	-	-	GO:0005737//cytoplasm;GO:0005768//endosome;GO:0005783//endoplasmic reticulum;GO:0005794//Golgi apparatus;GO:0005829//cytosol;GO:0010494//cytoplasmic stress granule;GO:0016020//membrane;GO:0016021//integral component of membrane;GO:0031982//vesicle;GO:0032991//protein-containing complex;GO:0043204//perikaryon;GO:1990635//proximal dendrite	GO:0005515//protein binding;GO:0070064//proline-rich region binding	GO:0007631//feeding behavior;GO:0008344//adult locomotory behavior;GO:0009791//post-embryonic development;GO:0016441//posttranscriptional gene silencing;GO:0017148//negative regulation of translation;GO:0019538//protein metabolic process;GO:0021522//spinal cord motor neuron differentiation;GO:0031571//mitotic G1 DNA damage checkpoint signaling;GO:0035264//multicellular organism growth;GO:0048009/…	--
1	87719580	87719704	MergePeak_752	ENSMUSG00000026289	+	87683735	87720150	3utr	ENSMUSG00000026289	Atg16l1	autophagy related 16-like 1 (S. cerevisiae) [Source:MGI Symbol;Acc:MGI:1924290]	Human Diseases;Organismal Systems;Cellular Processes;Cellular Processes	Infectious disease: bacterial;Immune system;Transport and catabolism;Transport and catabolism	ko05131//Shigellosis;ko04621//NOD-like receptor signaling pathway;ko04140//Autophagy - animal;ko04136//Autophagy - other	K17890;K17890;K17890;K17890	GO:0000421//autophagosome membrane;GO:0005737//cytoplasm;GO:0005764//lysosome;GO:0005765//lysosomal membrane;GO:0005768//endosome;GO:0005776//autophagosome;GO:0005829//cytosol;GO:0005930//axoneme;GO:0010008//endosome membrane;GO:0016020//membrane;GO:0034045//phagophore assembly site membrane;GO:0034274//Atg12-Atg5-Atg16 complex;GO:0036020//endolysosome membrane;GO:0097225//sperm midpiece;GO:01200…	GO:0005515//protein binding;GO:0042802//identical protein binding;GO:0051020//GTPase binding	GO:0000045//autophagosome assembly;GO:0006497//protein lipidation;GO:0006501//C-terminal protein lipidation;GO:0006914//autophagy;GO:0010508//positive regulation of autophagy;GO:0015031//protein transport;GO:0016236//macroautophagy;GO:0016237//lysosomal microautophagy;GO:0034497//protein localization to phagophore assembly site;GO:0039689//negative stranded viral RNA replication;GO:0051607//defen…	--
1	89817586	89817685	MergePeak_763	ENSMUSG00000055013	+	89382528	89825339	3utr	ENSMUSG00000055013	Agap1	ArfGAP with GTPase domain, ankyrin repeat and PH domain 1 [Source:MGI Symbol;Acc:MGI:2653690]	Cellular Processes	Transport and catabolism	ko04144//Endocytosis	K12491	GO:0005634//nucleus;GO:0005737//cytoplasm;GO:0005829//cytosol	GO:0000166//nucleotide binding;GO:0003924//GTPase activity;GO:0005096//GTPase activator activity;GO:0005515//protein binding;GO:0005525//GTP binding;GO:0005543//phospholipid binding;GO:0046872//metal ion binding	GO:0015031//protein transport;GO:0050790//regulation of catalytic activity	--
1	91352017	91352191	MergePeak_775	ENSMUSG00000055866	-	91343704	91387046	cds	ENSMUSG00000055866	Per2	period circadian clock 2 [Source:MGI Symbol;Acc:MGI:1195265]	Human Diseases;Organismal Systems;Human Diseases;Organismal Systems;Organismal Systems	Cancer: overview;Environmental adaptation;Cancer: specific types;Environmental adaptation;Environmental adaptation	ko05202//Transcriptional misregulation in cancer;ko04713//Circadian entrainment;ko05221//Acute myeloid leukemia;ko04710//Circadian rhythm;ko04711//Circadian rhythm - fly	K02633;K02633;K02633;K02633;K02633	GO:0005634//nucleus;GO:0005654//nucleoplasm;GO:0005737//cytoplasm;GO:0005829//cytosol	GO:0005515//protein binding	GO:0000122//negative regulation of transcription by RNA polymerase II;GO:0007623//circadian rhythm;GO:0045892//negative regulation of transcription, DNA-templated;GO:0048511//rhythmic process	--
1	91428866	91429015	MergePeak_776	ENSMUSG00000034292	+	91422416	91457029	cds	ENSMUSG00000034292	Traf3ip1	TRAF3 interacting protein 1 [Source:MGI Symbol;Acc:MGI:1921269]	-	-	-	-	GO:0005737//cytoplasm;GO:0005813//centrosome;GO:0005829//cytosol;GO:0005856//cytoskeleton;GO:0005929//cilium;GO:0005930//axoneme;GO:0015630//microtubule cytoskeleton;GO:0030992//intraciliary transport particle B;GO:0035869//ciliary transition zone;GO:0036064//ciliary basal body;GO:0042995//cell projection;GO:0097542//ciliary tip;GO:0097546//ciliary base	GO:0005102//signaling receptor binding;GO:0005515//protein binding;GO:0008017//microtubule binding;GO:0015631//tubulin binding	GO:0000122//negative regulation of transcription by RNA polymerase II;GO:0001738//morphogenesis of a polarized epithelium;GO:0001822//kidney development;GO:0001933//negative regulation of protein phosphorylation;GO:0021532//neural tube patterning;GO:0030030//cell projection organization;GO:0031076//embryonic camera-type eye development;GO:0031333//negative regulation of protein-containing complex…	--
1	91453735	91455424	MergePeak_777	ENSMUSG00000034292	+	91422416	91457029	cds,stop_codon	ENSMUSG00000034292	Traf3ip1	TRAF3 interacting protein 1 [Source:MGI Symbol;Acc:MGI:1921269]	-	-	-	-	GO:0005737//cytoplasm;GO:0005813//centrosome;GO:0005829//cytosol;GO:0005856//cytoskeleton;GO:0005929//cilium;GO:0005930//axoneme;GO:0015630//microtubule cytoskeleton;GO:0030992//intraciliary transport particle B;GO:0035869//ciliary transition zone;GO:0036064//ciliary basal body;GO:0042995//cell projection;GO:0097542//ciliary tip;GO:0097546//ciliary base	GO:0005102//signaling receptor binding;GO:0005515//protein binding;GO:0008017//microtubule binding;GO:0015631//tubulin binding	GO:0000122//negative regulation of transcription by RNA polymerase II;GO:0001738//morphogenesis of a polarized epithelium;GO:0001822//kidney development;GO:0001933//negative regulation of protein phosphorylation;GO:0021532//neural tube patterning;GO:0030030//cell projection organization;GO:0031076//embryonic camera-type eye development;GO:0031333//negative regulation of protein-containing complex…	--
1	91487205	91487304	MergePeak_781	ENSMUSG00000026311	+	91468436	91487311	3utr	ENSMUSG00000026311	Asb1	ankyrin repeat and SOCS box-containing 1 [Source:MGI Symbol;Acc:MGI:1929735]	-	-	-	-	GO:0000151//ubiquitin ligase complex	GO:0005515//protein binding;GO:0061630//ubiquitin protein ligase activity	GO:0016567//protein ubiquitination;GO:0030539//male genitalia development;GO:0035556//intracellular signal transduction	--
1	91860951	91861000	MergePeak_785	ENSMUSG00000026313	-	91856501	92108063	3utr,stop_codon	ENSMUSG00000026313	Hdac4	histone deacetylase 4 [Source:MGI Symbol;Acc:MGI:3036234]	Organismal Systems;Human Diseases;Human Diseases;Human Diseases;Environmental Information Processing	Immune system;Cancer: overview;Substance dependence;Cancer: overview;Signal transduction	ko04613//Neutrophil extracellular trap formation;ko05203//Viral carcinogenesis;ko05034//Alcoholism;ko05206//MicroRNAs in cancer;ko04371//Apelin signaling pathway	K11406;K11406;K11406;K11406;K11406	GO:0000118//histone deacetylase complex;GO:0005634//nucleus;GO:0005654//nucleoplasm;GO:0005737//cytoplasm;GO:0005829//cytosol;GO:0016607//nuclear speck;GO:0017053//transcription repressor complex;GO:0030017//sarcomere;GO:0030018//Z disc;GO:0031594//neuromuscular junction;GO:0031672//A band;GO:0032991//protein-containing complex;GO:0042641//actomyosin	GO:0000976//transcription cis-regulatory region binding;GO:0000978//RNA polymerase II cis-regulatory region sequence-specific DNA binding;GO:0003677//DNA binding;GO:0003682//chromatin binding;GO:0003714//transcription corepressor activity;GO:0004407//histone deacetylase activity;GO:0005515//protein binding;GO:0008270//zinc ion binding;GO:0016787//hydrolase activity;GO:0019789//SUMO transferase ac…	GO:0000122//negative regulation of transcription by RNA polymerase II;GO:0001501//skeletal system development;GO:0001649//osteoblast differentiation;GO:0002076//osteoblast development;GO:0006325//chromatin organization;GO:0006338//chromatin remodeling;GO:0006476//protein deacetylation;GO:0008283//cell population proliferation;GO:0008284//positive regulation of cell population proliferation;GO:000…	--
1	92835694	92835843	MergePeak_792	ENSMUSG00000047067	+	92834703	92836157	3utr	ENSMUSG00000047067	Dusp28	dual specificity phosphatase 28 [Source:MGI Symbol;Acc:MGI:1914696]	-	-	-	-	-	GO:0004721//phosphoprotein phosphatase activity;GO:0004722//protein serine/threonine phosphatase activity;GO:0004725//protein tyrosine phosphatase activity;GO:0008138//protein tyrosine/serine/threonine phosphatase activity;GO:0016787//hydrolase activity;GO:0016791//phosphatase activity;GO:0017018//myosin phosphatase activity	GO:0006470//protein dephosphorylation;GO:0016311//dephosphorylation	--
1	93293317	93293366	MergePeak_801	ENSMUSG00000026275	+	93270576	93301211	3utr	ENSMUSG00000026275	Ppp1r7	protein phosphatase 1, regulatory subunit 7 [Source:MGI Symbol;Acc:MGI:1913635]	-	-	-	-	GO:0005634//nucleus;GO:0005694//chromosome	GO:0005515//protein binding	GO:0007059//chromosome segregation;GO:0035307//positive regulation of protein dephosphorylation	--
1	93334937	93335011	MergePeak_806	ENSMUSG00000034088	-	93333662	93406523	3utr	ENSMUSG00000034088	Hdlbp	high density lipoprotein (HDL) binding protein [Source:MGI Symbol;Acc:MGI:99256]	-	-	-	-	GO:0005634//nucleus;GO:0005737//cytoplasm;GO:0005829//cytosol;GO:0005844//polysome;GO:0034364//high-density lipoprotein particle	GO:0003676//nucleic acid binding;GO:0003723//RNA binding;GO:0003729//mRNA binding	GO:0006629//lipid metabolic process;GO:0006869//lipid transport;GO:0008202//steroid metabolic process;GO:0008203//cholesterol metabolic process	--
1	93335037	93335086	MergePeak_807	ENSMUSG00000034088	-	93333662	93406523	3utr	ENSMUSG00000034088	Hdlbp	high density lipoprotein (HDL) binding protein [Source:MGI Symbol;Acc:MGI:99256]	-	-	-	-	GO:0005634//nucleus;GO:0005737//cytoplasm;GO:0005829//cytosol;GO:0005844//polysome;GO:0034364//high-density lipoprotein particle	GO:0003676//nucleic acid binding;GO:0003723//RNA binding;GO:0003729//mRNA binding	GO:0006629//lipid metabolic process;GO:0006869//lipid transport;GO:0008202//steroid metabolic process;GO:0008203//cholesterol metabolic process	--
1	93677450	93678212	MergePeak_817	ENSMUSG00000026279	-	93629657	93682502	cds,ncrna	ENSMUSG00000026279	Thap4	THAP domain containing 4 [Source:MGI Symbol;Acc:MGI:1914276]	-	-	-	-	GO:0005575//cellular_component;GO:0005634//nucleus;GO:0005737//cytoplasm	GO:0003677//DNA binding;GO:0016853//isomerase activity;GO:0020037//heme binding;GO:0042802//identical protein binding;GO:0046872//metal ion binding;GO:0062213//peroxynitrite isomerase activity;GO:0070026//nitric oxide binding	GO:0006570//tyrosine metabolic process;GO:0042126//nitrate metabolic process	THAP
1	93677450	93678212	MergePeak_817	ENSMUSG00000101952	+	93658826	93678794	-,ncrna
1	93728464	93728588	MergePeak_821	ENSMUSG00000026281	-	93727787	93729628	3utr,cds,stop_codon	ENSMUSG00000026281	Dtymk	deoxythymidylate kinase [Source:MGI Symbol;Acc:MGI:108396]	Metabolism;Metabolism	Global and overview maps;Nucleotide metabolism	ko01100//Metabolic pathways;ko00240//Pyrimidine metabolism	K00943;K00943	GO:0005634//nucleus;GO:0005737//cytoplasm;GO:0005739//mitochondrion;GO:0005758//mitochondrial intermembrane space;GO:0005759//mitochondrial matrix	GO:0000166//nucleotide binding;GO:0004550//nucleoside diphosphate kinase activity;GO:0004798//thymidylate kinase activity;GO:0005524//ATP binding;GO:0009041//uridylate kinase activity;GO:0016301//kinase activity;GO:0016740//transferase activity	GO:0006227//dUDP biosynthetic process;GO:0006233//dTDP biosynthetic process;GO:0006235//dTTP biosynthetic process;GO:0009165//nucleotide biosynthetic process;GO:0016310//phosphorylation;GO:0046105//thymidine biosynthetic process;GO:0046940//nucleoside monophosphate phosphorylation;GO:0071363//cellular response to growth factor stimulus	--
1	97572943	97573042	MergePeak_824	ENSMUSG00000044768	-	97534043	97589799	3utr	ENSMUSG00000044768	Macir	macrophage immunometabolism regulator [Source:MGI Symbol;Acc:MGI:1277184]	-	-	-	-	GO:0005737//cytoplasm;GO:0005929//cilium;GO:0035869//ciliary transition zone;GO:0042995//cell projection	GO:0003674//molecular_function	GO:0006954//inflammatory response;GO:0010631//epithelial cell migration;GO:0010633//negative regulation of epithelial cell migration;GO:0010761//fibroblast migration;GO:0010764//negative regulation of fibroblast migration;GO:0015031//protein transport;GO:0030030//cell projection organization;GO:0050728//negative regulation of inflammatory response;GO:0060271//cilium assembly;GO:1900016//negative …	--
1	97573068	97573117	MergePeak_825	ENSMUSG00000044768	-	97534043	97589799	3utr	ENSMUSG00000044768	Macir	macrophage immunometabolism regulator [Source:MGI Symbol;Acc:MGI:1277184]	-	-	-	-	GO:0005737//cytoplasm;GO:0005929//cilium;GO:0035869//ciliary transition zone;GO:0042995//cell projection	GO:0003674//molecular_function	GO:0006954//inflammatory response;GO:0010631//epithelial cell migration;GO:0010633//negative regulation of epithelial cell migration;GO:0010761//fibroblast migration;GO:0010764//negative regulation of fibroblast migration;GO:0015031//protein transport;GO:0030030//cell projection organization;GO:0050728//negative regulation of inflammatory response;GO:0060271//cilium assembly;GO:1900016//negative …	--
1	97634898	97635172	MergePeak_827	ENSMUSG00000040648	-	97633773	97698136	3utr	ENSMUSG00000040648	Ppip5k2	diphosphoinositol pentakisphosphate kinase 2 [Source:MGI Symbol;Acc:MGI:2142810]	Environmental Information Processing	Signal transduction	ko04070//Phosphatidylinositol signaling system	K13024	GO:0005737//cytoplasm;GO:0005829//cytosol	GO:0000166//nucleotide binding;GO:0000827//inositol-1,3,4,5,6-pentakisphosphate kinase activity;GO:0000828//inositol hexakisphosphate kinase activity;GO:0000829//inositol heptakisphosphate kinase activity;GO:0000832//inositol hexakisphosphate 5-kinase activity;GO:0005524//ATP binding;GO:0016301//kinase activity;GO:0016740//transferase activity;GO:0033857//diphosphoinositol-pentakisphosphate kinas…	GO:0006020//inositol metabolic process;GO:0007605//sensory perception of sound;GO:0016310//phosphorylation;GO:0032958//inositol phosphate biosynthetic process	--
1	97635223	97635347	MergePeak_828	ENSMUSG00000040648	-	97633773	97698136	3utr,stop_codon	ENSMUSG00000040648	Ppip5k2	diphosphoinositol pentakisphosphate kinase 2 [Source:MGI Symbol;Acc:MGI:2142810]	Environmental Information Processing	Signal transduction	ko04070//Phosphatidylinositol signaling system	K13024	GO:0005737//cytoplasm;GO:0005829//cytosol	GO:0000166//nucleotide binding;GO:0000827//inositol-1,3,4,5,6-pentakisphosphate kinase activity;GO:0000828//inositol hexakisphosphate kinase activity;GO:0000829//inositol heptakisphosphate kinase activity;GO:0000832//inositol hexakisphosphate 5-kinase activity;GO:0005524//ATP binding;GO:0016301//kinase activity;GO:0016740//transferase activity;GO:0033857//diphosphoinositol-pentakisphosphate kinas…	GO:0006020//inositol metabolic process;GO:0007605//sensory perception of sound;GO:0016310//phosphorylation;GO:0032958//inositol phosphate biosynthetic process	--
1	97656684	97657711	MergePeak_829	ENSMUSG00000040648	-	97633773	97698136	cds	ENSMUSG00000040648	Ppip5k2	diphosphoinositol pentakisphosphate kinase 2 [Source:MGI Symbol;Acc:MGI:2142810]	Environmental Information Processing	Signal transduction	ko04070//Phosphatidylinositol signaling system	K13024	GO:0005737//cytoplasm;GO:0005829//cytosol	GO:0000166//nucleotide binding;GO:0000827//inositol-1,3,4,5,6-pentakisphosphate kinase activity;GO:0000828//inositol hexakisphosphate kinase activity;GO:0000829//inositol heptakisphosphate kinase activity;GO:0000832//inositol hexakisphosphate 5-kinase activity;GO:0005524//ATP binding;GO:0016301//kinase activity;GO:0016740//transferase activity;GO:0033857//diphosphoinositol-pentakisphosphate kinas…	GO:0006020//inositol metabolic process;GO:0007605//sensory perception of sound;GO:0016310//phosphorylation;GO:0032958//inositol phosphate biosynthetic process	--
1	97749340	97749514	MergePeak_833	ENSMUSG00000026335	-	97748820	98023357	3utr,stop_codon	ENSMUSG00000026335	Pam	peptidylglycine alpha-amidating monooxygenase [Source:MGI Symbol;Acc:MGI:97475]	-	-	-	-	GO:0005576//extracellular region;GO:0005615//extracellular space;GO:0005802//trans-Golgi network;GO:0005829//cytosol;GO:0005886//plasma membrane;GO:0005887//integral component of plasma membrane;GO:0009986//cell surface;GO:0016020//membrane;GO:0016021//integral component of membrane;GO:0030141//secretory granule;GO:0030658//transport vesicle membrane;GO:0030667//secretory granule membrane;GO:0031…	GO:0003824//catalytic activity;GO:0004497//monooxygenase activity;GO:0004504//peptidylglycine monooxygenase activity;GO:0004598//peptidylamidoglycolate lyase activity;GO:0005507//copper ion binding;GO:0005509//calcium ion binding;GO:0005515//protein binding;GO:0008270//zinc ion binding;GO:0016491//oxidoreductase activity;GO:0016715//oxidoreductase activity, acting on paired donors, with incorpora…	GO:0001519//peptide amidation;GO:0001666//response to hypoxia;GO:0001676//long-chain fatty acid metabolic process;GO:0006357//regulation of transcription by RNA polymerase II;GO:0006518//peptide metabolic process;GO:0006629//lipid metabolic process;GO:0007417//central nervous system development;GO:0007507//heart development;GO:0007595//lactation;GO:0008152//metabolic process;GO:0009268//response …	--
1	101822583	101822632	MergePeak_836	ENSMUSG00000099375	-	101820683	101822816	-,ncrna
1	105449851	105480382	MergePeak_838	ENSMUSG00000056536	-	105446151	105591387	cds,stop_codon,ncrna	ENSMUSG00000056536	Pign	phosphatidylinositol glycan anchor biosynthesis, class N [Source:MGI Symbol;Acc:MGI:1351629]	Metabolism;Metabolism	Global and overview maps;Glycan biosynthesis and metabolism	ko01100//Metabolic pathways;ko00563//Glycosylphosphatidylinositol (GPI)-anchor biosynthesis	K05285;K05285	GO:0005783//endoplasmic reticulum;GO:0005789//endoplasmic reticulum membrane;GO:0005829//cytosol;GO:0005886//plasma membrane;GO:0016020//membrane;GO:0016021//integral component of membrane	GO:0016740//transferase activity;GO:0051377//mannose-ethanolamine phosphotransferase activity	GO:0006506//GPI anchor biosynthetic process	--
1	105449851	105480382	MergePeak_838	ENSMUSG00000101214	-	105309985	105496864	-,ncrna
1	105681315	105681489	MergePeak_840	ENSMUSG00000026319	+	105591638	105682916	3utr,cds,stop_codon	ENSMUSG00000026319	Relch	RAB11 binding and LisH domain, coiled-coil and HEAT repeat containing [Source:MGI Symbol;Acc:MGI:1922832]	-	-	-	-	GO:0005802//trans-Golgi network	GO:0005515//protein binding	GO:0032367//intracellular cholesterol transport	--
1	105919211	105919385	MergePeak_844	ENSMUSG00000038866	+	105918419	105961797	cds	ENSMUSG00000038866	Zcchc2	zinc finger, CCHC domain containing 2 [Source:MGI Symbol;Acc:MGI:2444114]	-	-	-	-	GO:0005737//cytoplasm	GO:0003674//molecular_function;GO:0003676//nucleic acid binding;GO:0008270//zinc ion binding;GO:0035091//phosphatidylinositol binding;GO:0046872//metal ion binding	GO:0008150//biological_process	--
1	105958106	105958255	MergePeak_846	ENSMUSG00000038866	+	105918419	105961797	cds	ENSMUSG00000038866	Zcchc2	zinc finger, CCHC domain containing 2 [Source:MGI Symbol;Acc:MGI:2444114]	-	-	-	-	GO:0005737//cytoplasm	GO:0003674//molecular_function;GO:0003676//nucleic acid binding;GO:0008270//zinc ion binding;GO:0035091//phosphatidylinositol binding;GO:0046872//metal ion binding	GO:0008150//biological_process	--
1	105960556	105960755	MergePeak_850	ENSMUSG00000038866	+	105918419	105961797	3utr	ENSMUSG00000038866	Zcchc2	zinc finger, CCHC domain containing 2 [Source:MGI Symbol;Acc:MGI:2444114]	-	-	-	-	GO:0005737//cytoplasm	GO:0003674//molecular_function;GO:0003676//nucleic acid binding;GO:0008270//zinc ion binding;GO:0035091//phosphatidylinositol binding;GO:0046872//metal ion binding	GO:0008150//biological_process	--
1	105961481	105961530	MergePeak_851	ENSMUSG00000038866	+	105918419	105961797	3utr	ENSMUSG00000038866	Zcchc2	zinc finger, CCHC domain containing 2 [Source:MGI Symbol;Acc:MGI:2444114]	-	-	-	-	GO:0005737//cytoplasm	GO:0003674//molecular_function;GO:0003676//nucleic acid binding;GO:0008270//zinc ion binding;GO:0035091//phosphatidylinositol binding;GO:0046872//metal ion binding	GO:0008150//biological_process	--
1	106319960	106320134	MergePeak_854	ENSMUSG00000044340	+	106099482	106321980	cds	ENSMUSG00000044340	Phlpp1	PH domain and leucine rich repeat protein phosphatase 1 [Source:MGI Symbol;Acc:MGI:2138327]	Environmental Information Processing	Signal transduction	ko04151//PI3K-Akt signaling pathway	K16340	GO:0005634//nucleus;GO:0005654//nucleoplasm;GO:0005737//cytoplasm;GO:0005886//plasma membrane;GO:0016020//membrane;GO:0031965//nuclear membrane;GO:0043231//intracellular membrane-bounded organelle	GO:0004721//phosphoprotein phosphatase activity;GO:0004722//protein serine/threonine phosphatase activity;GO:0005515//protein binding;GO:0016787//hydrolase activity;GO:0017018//myosin phosphatase activity;GO:0046872//metal ion binding	GO:0001932//regulation of protein phosphorylation;GO:0002667//regulation of T cell anergy;GO:0006470//protein dephosphorylation;GO:0006915//apoptotic process;GO:0007165//signal transduction;GO:0009649//entrainment of circadian clock;GO:0042981//regulation of apoptotic process;GO:0043408//regulation of MAPK cascade;GO:0046328//regulation of JNK cascade;GO:0051897//positive regulation of protein ki…	--
1	106320310	106320434	MergePeak_855	ENSMUSG00000044340	+	106099482	106321980	cds	ENSMUSG00000044340	Phlpp1	PH domain and leucine rich repeat protein phosphatase 1 [Source:MGI Symbol;Acc:MGI:2138327]	Environmental Information Processing	Signal transduction	ko04151//PI3K-Akt signaling pathway	K16340	GO:0005634//nucleus;GO:0005654//nucleoplasm;GO:0005737//cytoplasm;GO:0005886//plasma membrane;GO:0016020//membrane;GO:0031965//nuclear membrane;GO:0043231//intracellular membrane-bounded organelle	GO:0004721//phosphoprotein phosphatase activity;GO:0004722//protein serine/threonine phosphatase activity;GO:0005515//protein binding;GO:0016787//hydrolase activity;GO:0017018//myosin phosphatase activity;GO:0046872//metal ion binding	GO:0001932//regulation of protein phosphorylation;GO:0002667//regulation of T cell anergy;GO:0006470//protein dephosphorylation;GO:0006915//apoptotic process;GO:0007165//signal transduction;GO:0009649//entrainment of circadian clock;GO:0042981//regulation of apoptotic process;GO:0043408//regulation of MAPK cascade;GO:0046328//regulation of JNK cascade;GO:0051897//positive regulation of protein ki…	--
1	106469683	106470022	MergePeak_860	ENSMUSG00000054006	+	106469673	106486722	-,ncrna
1	106469683	106470022	MergePeak_860	ENSMUSG00000057329	-	106465908	106642004	3utr,ncrna	ENSMUSG00000057329	Bcl2	B cell leukemia/lymphoma 2 [Source:MGI Symbol;Acc:MGI:88138]	Human Diseases;Human Diseases;Environmental Information Processing;Human Diseases;Human Diseases;Human Diseases;Human Diseases;Human Diseases;Human Diseases;Human Diseases;Environmental Information Processing;Human Diseases;Organismal Systems;Human Diseases;Cellular Processes;Environmental Information Processing;Cellular Processes;Genetic Information Processing;Human Diseases;Human Diseases;Human…	Infectious disease: viral;Cancer: overview;Signal transduction;Neurodegenerative disease;Neurodegenerative disease;Infectious disease: viral;Infectious disease: bacterial;Infectious disease: bacterial;Infectious disease: bacterial;Infectious disease: viral;Signal transduction;Cardiovascular disease;Immune system;Cancer: overview;Cellular community - eukaryotes;Signal transduction;Cell growth and …	ko05168//Herpes simplex virus 1 infection;ko05200//Pathways in cancer;ko04151//PI3K-Akt signaling pathway;ko05022//Pathways of neurodegeneration - multiple diseases;ko05014//Amyotrophic lateral sclerosis;ko05169//Epstein-Barr virus infection;ko05152//Tuberculosis;ko05132//Salmonella infection;ko05131//Shigellosis;ko05170//Human immunodeficiency virus 1 infection;ko04064//NF-kappa B signaling path…	K02161;K02161;K02161;K02161;K02161;K02161;K02161;K02161;K02161;K02161;K02161;K02161;K02161;K02161;K02161;K02161;K02161;K02161;K02161;K02161;K02161;K02161;K02161;K02161;K02161;K02161;K02161;K02161;K02161;K02161;K02161;K02161;K02161;K02161;K02161;K02161;K02161;K02161;K02161;K02161;K02161;K02161;K02161	GO:0005634//nucleus;GO:0005654//nucleoplasm;GO:0005737//cytoplasm;GO:0005739//mitochondrion;GO:0005741//mitochondrial outer membrane;GO:0005783//endoplasmic reticulum;GO:0005789//endoplasmic reticulum membrane;GO:0005829//cytosol;GO:0016020//membrane;GO:0016021//integral component of membrane;GO:0030061//mitochondrial crista;GO:0031965//nuclear membrane;GO:0031966//mitochondrial membrane;GO:00329…	GO:0002020//protease binding;GO:0005515//protein binding;GO:0015267//channel activity;GO:0016248//channel inhibitor activity;GO:0019903//protein phosphatase binding;GO:0031625//ubiquitin protein ligase binding;GO:0042802//identical protein binding;GO:0042803//protein homodimerization activity;GO:0043565//sequence-specific DNA binding;GO:0044877//protein-containing complex binding;GO:0046982//prot…	GO:0000082//G1/S transition of mitotic cell cycle;GO:0000209//protein polyubiquitination;GO:0000278//mitotic cell cycle;GO:0000902//cell morphogenesis;GO:0001503//ossification;GO:0001541//ovarian follicle development;GO:0001656//metanephros development;GO:0001657//ureteric bud development;GO:0001658//branching involved in ureteric bud morphogenesis;GO:0001662//behavioral fear response;GO:0001776/…	--
1	106693926	106694050	MergePeak_866	ENSMUSG00000009907	-	106691801	106724397	3utr	ENSMUSG00000009907	Vps4b	vacuolar protein sorting 4B [Source:MGI Symbol;Acc:MGI:1100499]	Cellular Processes;Cellular Processes	Transport and catabolism;Cell growth and death	ko04144//Endocytosis;ko04217//Necroptosis	K12196;K12196	GO:0000922//spindle pole;GO:0005634//nucleus;GO:0005643//nuclear pore;GO:0005737//cytoplasm;GO:0005768//endosome;GO:0005813//centrosome;GO:0005829//cytosol;GO:0005886//plasma membrane;GO:0010008//endosome membrane;GO:0016020//membrane;GO:0030496//midbody;GO:0031902//late endosome membrane;GO:0090543//Flemming body;GO:1904949//ATPase complex	GO:0000166//nucleotide binding;GO:0005515//protein binding;GO:0005524//ATP binding;GO:0008022//protein C-terminus binding;GO:0016787//hydrolase activity;GO:0016887//ATP hydrolysis activity;GO:0042802//identical protein binding;GO:0042803//protein homodimerization activity;GO:0044877//protein-containing complex binding	GO:0001778//plasma membrane repair;GO:0006813//potassium ion transport;GO:0006914//autophagy;GO:0006997//nucleus organization;GO:0007032//endosome organization;GO:0007049//cell cycle;GO:0007080//mitotic metaphase plate congression;GO:0010824//regulation of centrosome duplication;GO:0010971//positive regulation of G2/M transition of mitotic cell cycle;GO:0015031//protein transport;GO:0016197//endo…	--
1	119476042	119476091	MergePeak_884	ENSMUSG00000026383	-	119472767	119576666	3utr	ENSMUSG00000026383	Epb41l5	erythrocyte membrane protein band 4.1 like 5 [Source:MGI Symbol;Acc:MGI:103006]	-	-	-	-	GO:0001917//photoreceptor inner segment;GO:0005654//nucleoplasm;GO:0005737//cytoplasm;GO:0005829//cytosol;GO:0005856//cytoskeleton;GO:0005886//plasma membrane;GO:0005912//adherens junction;GO:0005925//focal adhesion;GO:0016020//membrane;GO:0030054//cell junction;GO:0031252//cell leading edge;GO:0032587//ruffle membrane	GO:0005515//protein binding;GO:0008092//cytoskeletal protein binding;GO:0019904//protein domain specific binding	GO:0000904//cell morphogenesis involved in differentiation;GO:0001701//in utero embryonic development;GO:0001756//somitogenesis;GO:0001837//epithelial to mesenchymal transition;GO:0001839//neural plate morphogenesis;GO:0001954//positive regulation of cell-matrix adhesion;GO:0003382//epithelial cell morphogenesis;GO:0003383//apical constriction;GO:0006931//substrate-dependent cell migration, cell …	--
1	119476642	119476816	MergePeak_886	ENSMUSG00000026383	-	119472767	119576666	3utr,stop_codon	ENSMUSG00000026383	Epb41l5	erythrocyte membrane protein band 4.1 like 5 [Source:MGI Symbol;Acc:MGI:103006]	-	-	-	-	GO:0001917//photoreceptor inner segment;GO:0005654//nucleoplasm;GO:0005737//cytoplasm;GO:0005829//cytosol;GO:0005856//cytoskeleton;GO:0005886//plasma membrane;GO:0005912//adherens junction;GO:0005925//focal adhesion;GO:0016020//membrane;GO:0030054//cell junction;GO:0031252//cell leading edge;GO:0032587//ruffle membrane	GO:0005515//protein binding;GO:0008092//cytoskeletal protein binding;GO:0019904//protein domain specific binding	GO:0000904//cell morphogenesis involved in differentiation;GO:0001701//in utero embryonic development;GO:0001756//somitogenesis;GO:0001837//epithelial to mesenchymal transition;GO:0001839//neural plate morphogenesis;GO:0001954//positive regulation of cell-matrix adhesion;GO:0003382//epithelial cell morphogenesis;GO:0003383//apical constriction;GO:0006931//substrate-dependent cell migration, cell …	--
1	119523593	119523767	MergePeak_887	ENSMUSG00000026383	-	119518472	119576730	3utr,cds,stop_codon	ENSMUSG00000026383	Epb41l5	erythrocyte membrane protein band 4.1 like 5 [Source:MGI Symbol;Acc:MGI:103006]	-	-	-	-	GO:0001917//photoreceptor inner segment;GO:0005654//nucleoplasm;GO:0005737//cytoplasm;GO:0005829//cytosol;GO:0005856//cytoskeleton;GO:0005886//plasma membrane;GO:0005912//adherens junction;GO:0005925//focal adhesion;GO:0016020//membrane;GO:0030054//cell junction;GO:0031252//cell leading edge;GO:0032587//ruffle membrane	GO:0005515//protein binding;GO:0008092//cytoskeletal protein binding;GO:0019904//protein domain specific binding	GO:0000904//cell morphogenesis involved in differentiation;GO:0001701//in utero embryonic development;GO:0001756//somitogenesis;GO:0001837//epithelial to mesenchymal transition;GO:0001839//neural plate morphogenesis;GO:0001954//positive regulation of cell-matrix adhesion;GO:0003382//epithelial cell morphogenesis;GO:0003383//apical constriction;GO:0006931//substrate-dependent cell migration, cell …	--
1	119583947	119584046	MergePeak_890	ENSMUSG00000026384	-	119580197	119765343	3utr	ENSMUSG00000026384	Ptpn4	protein tyrosine phosphatase, non-receptor type 4 [Source:MGI Symbol;Acc:MGI:1099792]	-	-	-	-	GO:0005737//cytoplasm;GO:0005856//cytoskeleton;GO:0005886//plasma membrane;GO:0009898//cytoplasmic side of plasma membrane;GO:0016020//membrane	GO:0004721//phosphoprotein phosphatase activity;GO:0004725//protein tyrosine phosphatase activity;GO:0004726//non-membrane spanning protein tyrosine phosphatase activity;GO:0005515//protein binding;GO:0008092//cytoskeletal protein binding;GO:0016787//hydrolase activity;GO:0016791//phosphatase activity;GO:0035254//glutamate receptor binding	GO:0006470//protein dephosphorylation;GO:0016311//dephosphorylation;GO:0018108//peptidyl-tyrosine phosphorylation	--
1	119837895	119838094	MergePeak_895	ENSMUSG00000036975	-	119835620	119840938	cds,stop_codon	ENSMUSG00000036975	Tmem177	transmembrane protein 177 [Source:MGI Symbol;Acc:MGI:1913593]	-	-	-	-	GO:0005739//mitochondrion;GO:0005743//mitochondrial inner membrane;GO:0016020//membrane;GO:0016021//integral component of membrane;GO:0031305//integral component of mitochondrial inner membrane	GO:0003674//molecular_function	GO:0008150//biological_process	--
1	119934724	119934898	MergePeak_897	ENSMUSG00000026387	+	119934624	119991266	5utr,start_codon	ENSMUSG00000026387	Sctr	secretin receptor [Source:MGI Symbol;Acc:MGI:2441720]	Environmental Information Processing;Organismal Systems;Organismal Systems	Signaling molecules and interaction;Digestive system;Digestive system	ko04080//Neuroactive ligand-receptor interaction;ko04972//Pancreatic secretion;ko04976//Bile secretion	K04588;K04588;K04588	GO:0005881//cytoplasmic microtubule;GO:0005886//plasma membrane;GO:0016020//membrane;GO:0016021//integral component of membrane	GO:0004888//transmembrane signaling receptor activity;GO:0004930//G protein-coupled receptor activity;GO:0008528//G protein-coupled peptide receptor activity;GO:0015055//secretin receptor activity;GO:0017046//peptide hormone binding;GO:0042277//peptide binding	GO:0002024//diet induced thermogenesis;GO:0007165//signal transduction;GO:0007166//cell surface receptor signaling pathway;GO:0007186//G protein-coupled receptor signaling pathway;GO:0007188//adenylate cyclase-modulating G protein-coupled receptor signaling pathway;GO:0007420//brain development;GO:0009992//cellular water homeostasis;GO:0031667//response to nutrient levels;GO:0032098//regulation o…	--
1	119995707	119995931	MergePeak_899	ENSMUSG00000050777	-	119995107	120001804	cds	ENSMUSG00000050777	Tmem37	transmembrane protein 37 [Source:MGI Symbol;Acc:MGI:2157899]	-	-	-	-	GO:0016020//membrane;GO:0016021//integral component of membrane	GO:0005244//voltage-gated ion channel activity;GO:0005262//calcium channel activity	GO:0006811//ion transport;GO:0006816//calcium ion transport;GO:0034765//regulation of ion transmembrane transport;GO:0070588//calcium ion transmembrane transport	--
1	120041010	120041184	MergePeak_900	ENSMUSG00000026385	-	120041020	120048747	3utr	ENSMUSG00000026385	Dbi	diazepam binding inhibitor [Source:MGI Symbol;Acc:MGI:94865]	Organismal Systems	Endocrine system	ko03320//PPAR signaling pathway	K08762	GO:0005615//extracellular space;GO:0005634//nucleus;GO:0005737//cytoplasm;GO:0005739//mitochondrion;GO:0005783//endoplasmic reticulum;GO:0005794//Golgi apparatus;GO:0005886//plasma membrane;GO:0008021//synaptic vesicle;GO:0032994//protein-lipid complex;GO:0043292//contractile fiber;GO:0097038//perinuclear endoplasmic reticulum	GO:0000062//fatty-acyl-CoA binding;GO:0008289//lipid binding;GO:0030156//benzodiazepine receptor binding;GO:0036042//long-chain fatty acyl-CoA binding;GO:0042802//identical protein binding	GO:0001662//behavioral fear response;GO:0001942//hair follicle development;GO:0006631//fatty acid metabolic process;GO:0006641//triglyceride metabolic process;GO:0007611//learning or memory;GO:0014009//glial cell proliferation;GO:0021670//lateral ventricle development;GO:0031999//negative regulation of fatty acid beta-oxidation;GO:0032228//regulation of synaptic transmission, GABAergic;GO:0036151…	--
1	121232382	121232431	MergePeak_903	ENSMUSG00000003721	-	121232082	121255753	3utr	ENSMUSG00000003721	Insig2	insulin induced gene 2 [Source:MGI Symbol;Acc:MGI:1920249]	-	-	-	-	GO:0005783//endoplasmic reticulum;GO:0005789//endoplasmic reticulum membrane;GO:0016020//membrane;GO:0016021//integral component of membrane;GO:0032937//SREBP-SCAP-Insig complex	GO:0005515//protein binding;GO:0008142//oxysterol binding;GO:0008289//lipid binding	GO:0006629//lipid metabolic process;GO:0006641//triglyceride metabolic process;GO:0006695//cholesterol biosynthetic process;GO:0006991//response to sterol depletion;GO:0008202//steroid metabolic process;GO:0008203//cholesterol metabolic process;GO:0010894//negative regulation of steroid biosynthetic process;GO:0016126//sterol biosynthetic process;GO:0032868//response to insulin;GO:0032869//cellul…	--
1	121433604	121433678	MergePeak_909	ENSMUSG00000026339	+	121358778	121434189	3utr	ENSMUSG00000026339	Ccdc93	coiled-coil domain containing 93 [Source:MGI Symbol;Acc:MGI:1918079]	-	-	-	-	GO:0005768//endosome;GO:0005769//early endosome;GO:0043231//intracellular membrane-bounded organelle	GO:0003674//molecular_function	GO:0006893//Golgi to plasma membrane transport;GO:0015031//protein transport;GO:0032456//endocytic recycling	--
1	121481564	121481713	MergePeak_910	ENSMUSG00000001674	-	121481564	121495718	3utr,stop_codon	ENSMUSG00000001674	Ddx18	DEAD box helicase 18 [Source:MGI Symbol;Acc:MGI:1914192]	-	-	-	-	GO:0005634//nucleus;GO:0005694//chromosome;GO:0005730//nucleolus	GO:0000166//nucleotide binding;GO:0003676//nucleic acid binding;GO:0003723//RNA binding;GO:0003724//RNA helicase activity;GO:0004386//helicase activity;GO:0005524//ATP binding;GO:0016787//hydrolase activity;GO:0016887//ATP hydrolysis activity	GO:0000463//maturation of LSU-rRNA from tricistronic rRNA transcript (SSU-rRNA, 5.8S rRNA, LSU-rRNA)	--
1	127234536	127234610	MergePeak_914	ENSMUSG00000036155	+	127132755	127416073	cds,start_codon	ENSMUSG00000036155	Mgat5	mannoside acetylglucosaminyltransferase 5 [Source:MGI Symbol;Acc:MGI:894701]	Metabolism;Metabolism	Global and overview maps;Glycan biosynthesis and metabolism	ko01100//Metabolic pathways;ko00510//N-Glycan biosynthesis	K00744;K00744	GO:0000139//Golgi membrane;GO:0005576//extracellular region;GO:0005794//Golgi apparatus;GO:0016020//membrane;GO:0016021//integral component of membrane;GO:0043204//perikaryon	GO:0004864//protein phosphatase inhibitor activity;GO:0008375//acetylglucosaminyltransferase activity;GO:0016740//transferase activity;GO:0016757//glycosyltransferase activity;GO:0030144//alpha-1,6-mannosylglycoprotein 6-beta-N-acetylglucosaminyltransferase activity;GO:0030145//manganese ion binding	GO:0006486//protein glycosylation;GO:0006487//protein N-linked glycosylation;GO:0018279//protein N-linked glycosylation via asparagine;GO:0030335//positive regulation of cell migration;GO:1903614//negative regulation of protein tyrosine phosphatase activity;GO:1904894//positive regulation of receptor signaling pathway via STAT	--
1	127882146	127882220	MergePeak_920	ENSMUSG00000036086	-	127881921	128030199	3utr	ENSMUSG00000036086	Zranb3	zinc finger, RAN-binding domain containing 3 [Source:MGI Symbol;Acc:MGI:1918362]	-	-	-	-	GO:0005634//nucleus;GO:0005654//nucleoplasm;GO:0005694//chromosome;GO:0043596//nuclear replication fork	GO:0000166//nucleotide binding;GO:0003676//nucleic acid binding;GO:0003824//catalytic activity;GO:0004386//helicase activity;GO:0004518//nuclease activity;GO:0004519//endonuclease activity;GO:0004520//endodeoxyribonuclease activity;GO:0005524//ATP binding;GO:0016787//hydrolase activity;GO:0036310//ATP-dependent DNA/DNA annealing activity;GO:0046872//metal ion binding;GO:0070530//K63-linked polyub…	GO:0006281//DNA repair;GO:0006338//chromatin remodeling;GO:0006974//cellular response to DNA damage stimulus;GO:0008152//metabolic process;GO:0009411//response to UV;GO:0031297//replication fork processing;GO:0036292//DNA rewinding;GO:0045910//negative regulation of DNA recombination;GO:0048478//replication fork protection;GO:0090305//nucleic acid phosphodiester bond hydrolysis	--
1	127887508	127887557	MergePeak_921	ENSMUSG00000036086	-	127882407	128030738	cds,ncrna	ENSMUSG00000036086	Zranb3	zinc finger, RAN-binding domain containing 3 [Source:MGI Symbol;Acc:MGI:1918362]	-	-	-	-	GO:0005634//nucleus;GO:0005654//nucleoplasm;GO:0005694//chromosome;GO:0043596//nuclear replication fork	GO:0000166//nucleotide binding;GO:0003676//nucleic acid binding;GO:0003824//catalytic activity;GO:0004386//helicase activity;GO:0004518//nuclease activity;GO:0004519//endonuclease activity;GO:0004520//endodeoxyribonuclease activity;GO:0005524//ATP binding;GO:0016787//hydrolase activity;GO:0036310//ATP-dependent DNA/DNA annealing activity;GO:0046872//metal ion binding;GO:0070530//K63-linked polyub…	GO:0006281//DNA repair;GO:0006338//chromatin remodeling;GO:0006974//cellular response to DNA damage stimulus;GO:0008152//metabolic process;GO:0009411//response to UV;GO:0031297//replication fork processing;GO:0036292//DNA rewinding;GO:0045910//negative regulation of DNA recombination;GO:0048478//replication fork protection;GO:0090305//nucleic acid phosphodiester bond hydrolysis	--
1	127887508	127887557	MergePeak_921	ENSMUSG00000099760	+	127887253	127895189	-,ncrna
1	127893797	127893846	MergePeak_922	ENSMUSG00000036086	-	127882407	128030738	-,ncrna	ENSMUSG00000036086	Zranb3	zinc finger, RAN-binding domain containing 3 [Source:MGI Symbol;Acc:MGI:1918362]	-	-	-	-	GO:0005634//nucleus;GO:0005654//nucleoplasm;GO:0005694//chromosome;GO:0043596//nuclear replication fork	GO:0000166//nucleotide binding;GO:0003676//nucleic acid binding;GO:0003824//catalytic activity;GO:0004386//helicase activity;GO:0004518//nuclease activity;GO:0004519//endonuclease activity;GO:0004520//endodeoxyribonuclease activity;GO:0005524//ATP binding;GO:0016787//hydrolase activity;GO:0036310//ATP-dependent DNA/DNA annealing activity;GO:0046872//metal ion binding;GO:0070530//K63-linked polyub…	GO:0006281//DNA repair;GO:0006338//chromatin remodeling;GO:0006974//cellular response to DNA damage stimulus;GO:0008152//metabolic process;GO:0009411//response to UV;GO:0031297//replication fork processing;GO:0036292//DNA rewinding;GO:0045910//negative regulation of DNA recombination;GO:0048478//replication fork protection;GO:0090305//nucleic acid phosphodiester bond hydrolysis	--
1	127893797	127893846	MergePeak_922	ENSMUSG00000099760	+	127887253	127895189	-,ncrna
1	127904197	127904246	MergePeak_924	ENSMUSG00000036086	-	127882407	128030738	cds	ENSMUSG00000036086	Zranb3	zinc finger, RAN-binding domain containing 3 [Source:MGI Symbol;Acc:MGI:1918362]	-	-	-	-	GO:0005634//nucleus;GO:0005654//nucleoplasm;GO:0005694//chromosome;GO:0043596//nuclear replication fork	GO:0000166//nucleotide binding;GO:0003676//nucleic acid binding;GO:0003824//catalytic activity;GO:0004386//helicase activity;GO:0004518//nuclease activity;GO:0004519//endonuclease activity;GO:0004520//endodeoxyribonuclease activity;GO:0005524//ATP binding;GO:0016787//hydrolase activity;GO:0036310//ATP-dependent DNA/DNA annealing activity;GO:0046872//metal ion binding;GO:0070530//K63-linked polyub…	GO:0006281//DNA repair;GO:0006338//chromatin remodeling;GO:0006974//cellular response to DNA damage stimulus;GO:0008152//metabolic process;GO:0009411//response to UV;GO:0031297//replication fork processing;GO:0036292//DNA rewinding;GO:0045910//negative regulation of DNA recombination;GO:0048478//replication fork protection;GO:0090305//nucleic acid phosphodiester bond hydrolysis	--
1	128171967	128172141	MergePeak_927	ENSMUSG00000026353	+	128171899	128207115	5utr,start_codon	ENSMUSG00000026353	Ubxn4	UBX domain protein 4 [Source:MGI Symbol;Acc:MGI:1915062]	Genetic Information Processing	Folding, sorting and degradation	ko04141//Protein processing in endoplasmic reticulum	K24348	GO:0005783//endoplasmic reticulum;GO:0005829//cytosol	GO:0005515//protein binding	GO:0030433//ubiquitin-dependent ERAD pathway	--
1	130625269	130625493	MergePeak_935	ENSMUSG00000026409	-	130616920	130643551	3utr,stop_codon	ENSMUSG00000026409	Pfkfb2	6-phosphofructo-2-kinase/fructose-2,6-biphosphatase 2 [Source:MGI Symbol;Acc:MGI:107815]	Metabolism;Environmental Information Processing;Organismal Systems;Metabolism	Global and overview maps;Signal transduction;Endocrine system;Carbohydrate metabolism	ko01100//Metabolic pathways;ko04152//AMPK signaling pathway;ko04919//Thyroid hormone signaling pathway;ko00051//Fructose and mannose metabolism	K19029;K19029;K19029;K19029	GO:0005654//nucleoplasm;GO:0005737//cytoplasm	GO:0000166//nucleotide binding;GO:0003824//catalytic activity;GO:0003873//6-phosphofructo-2-kinase activity;GO:0004331//fructose-2,6-bisphosphate 2-phosphatase activity;GO:0005524//ATP binding;GO:0016301//kinase activity;GO:0016740//transferase activity;GO:0016787//hydrolase activity;GO:0019900//kinase binding;GO:0019901//protein kinase binding	GO:0006000//fructose metabolic process;GO:0006003//fructose 2,6-bisphosphate metabolic process;GO:0006007//glucose catabolic process;GO:0006089//lactate metabolic process;GO:0006090//pyruvate metabolic process;GO:0006096//glycolytic process;GO:0006796//phosphate-containing compound metabolic process;GO:0008152//metabolic process;GO:0009749//response to glucose;GO:0016310//phosphorylation;GO:00320…	--
1	130625269	130625493	MergePeak_935	ENSMUSG00000101904	-	130597946	130643536	-	ENSMUSG00000101904	Gm29427	predicted gene 29427 [Source:MGI Symbol;Acc:MGI:5580133]	Metabolism;Environmental Information Processing;Organismal Systems;Metabolism	Global and overview maps;Signal transduction;Endocrine system;Carbohydrate metabolism	ko01100//Metabolic pathways;ko04152//AMPK signaling pathway;ko04919//Thyroid hormone signaling pathway;ko00051//Fructose and mannose metabolism	K19029;K19029;K19029;K19029	-	GO:0000166//nucleotide binding;GO:0003824//catalytic activity;GO:0003873//6-phosphofructo-2-kinase activity;GO:0004331//fructose-2,6-bisphosphate 2-phosphatase activity;GO:0005524//ATP binding;GO:0016301//kinase activity;GO:0016740//transferase activity;GO:0016787//hydrolase activity	GO:0006000//fructose metabolic process;GO:0006003//fructose 2,6-bisphosphate metabolic process;GO:0006796//phosphate-containing compound metabolic process;GO:0008152//metabolic process;GO:0016310//phosphorylation;GO:0046835//carbohydrate phosphorylation	--
1	130671051	130671175	MergePeak_937	ENSMUSG00000042510	+	130659713	130672359	cds,ncrna	ENSMUSG00000042510	AA986860	expressed sequence AA986860 [Source:MGI Symbol;Acc:MGI:2138143]	-	-	-	-	GO:0005737//cytoplasm;GO:0005829//cytosol;GO:0005886//plasma membrane	GO:0003674//molecular_function	GO:0008150//biological_process	--
1	130671051	130671175	MergePeak_937	ENSMUSG00000099556	-	130667655	130691857	-,ncrna
1	131222916	131223065	MergePeak_947	ENSMUSG00000026425	-	131222956	131455085	3utr,stop_codon	ENSMUSG00000026425	Srgap2	SLIT-ROBO Rho GTPase activating protein 2 [Source:MGI Symbol;Acc:MGI:109605]	Organismal Systems	Development and regeneration	ko04360//Axon guidance	K07526	GO:0005634//nucleus;GO:0005654//nucleoplasm;GO:0005737//cytoplasm;GO:0005743//mitochondrial inner membrane;GO:0005829//cytosol;GO:0005886//plasma membrane;GO:0014069//postsynaptic density;GO:0016020//membrane;GO:0030027//lamellipodium;GO:0030054//cell junction;GO:0031410//cytoplasmic vesicle;GO:0042995//cell projection;GO:0043197//dendritic spine;GO:0044327//dendritic spine head;GO:0045202//synap…	GO:0005096//GTPase activator activity;GO:0005515//protein binding;GO:0031267//small GTPase binding;GO:0042802//identical protein binding;GO:0042803//protein homodimerization activity	GO:0003363//lamellipodium assembly involved in ameboidal cell migration;GO:0007165//signal transduction;GO:0007399//nervous system development;GO:0021816//extension of a leading process involved in cell motility in cerebral cortex radial glia guided migration;GO:0030334//regulation of cell migration;GO:0030336//negative regulation of cell migration;GO:0034446//substrate adhesion-dependent cell sp…	--
1	131223441	131223590	MergePeak_948	ENSMUSG00000026425	-	131222959	131272285	3utr	ENSMUSG00000026425	Srgap2	SLIT-ROBO Rho GTPase activating protein 2 [Source:MGI Symbol;Acc:MGI:109605]	Organismal Systems	Development and regeneration	ko04360//Axon guidance	K07526	GO:0005634//nucleus;GO:0005654//nucleoplasm;GO:0005737//cytoplasm;GO:0005743//mitochondrial inner membrane;GO:0005829//cytosol;GO:0005886//plasma membrane;GO:0014069//postsynaptic density;GO:0016020//membrane;GO:0030027//lamellipodium;GO:0030054//cell junction;GO:0031410//cytoplasmic vesicle;GO:0042995//cell projection;GO:0043197//dendritic spine;GO:0044327//dendritic spine head;GO:0045202//synap…	GO:0005096//GTPase activator activity;GO:0005515//protein binding;GO:0031267//small GTPase binding;GO:0042802//identical protein binding;GO:0042803//protein homodimerization activity	GO:0003363//lamellipodium assembly involved in ameboidal cell migration;GO:0007165//signal transduction;GO:0007399//nervous system development;GO:0021816//extension of a leading process involved in cell motility in cerebral cortex radial glia guided migration;GO:0030334//regulation of cell migration;GO:0030336//negative regulation of cell migration;GO:0034446//substrate adhesion-dependent cell sp…	--
1	131224515	131224614	MergePeak_949	ENSMUSG00000026425	-	131224379	131291802	3utr	ENSMUSG00000026425	Srgap2	SLIT-ROBO Rho GTPase activating protein 2 [Source:MGI Symbol;Acc:MGI:109605]	Organismal Systems	Development and regeneration	ko04360//Axon guidance	K07526	GO:0005634//nucleus;GO:0005654//nucleoplasm;GO:0005737//cytoplasm;GO:0005743//mitochondrial inner membrane;GO:0005829//cytosol;GO:0005886//plasma membrane;GO:0014069//postsynaptic density;GO:0016020//membrane;GO:0030027//lamellipodium;GO:0030054//cell junction;GO:0031410//cytoplasmic vesicle;GO:0042995//cell projection;GO:0043197//dendritic spine;GO:0044327//dendritic spine head;GO:0045202//synap…	GO:0005096//GTPase activator activity;GO:0005515//protein binding;GO:0031267//small GTPase binding;GO:0042802//identical protein binding;GO:0042803//protein homodimerization activity	GO:0003363//lamellipodium assembly involved in ameboidal cell migration;GO:0007165//signal transduction;GO:0007399//nervous system development;GO:0021816//extension of a leading process involved in cell motility in cerebral cortex radial glia guided migration;GO:0030334//regulation of cell migration;GO:0030336//negative regulation of cell migration;GO:0034446//substrate adhesion-dependent cell sp…	--
1	131224865	131226171	MergePeak_950	ENSMUSG00000026425	-	131212989	131455085	cds	ENSMUSG00000026425	Srgap2	SLIT-ROBO Rho GTPase activating protein 2 [Source:MGI Symbol;Acc:MGI:109605]	Organismal Systems	Development and regeneration	ko04360//Axon guidance	K07526	GO:0005634//nucleus;GO:0005654//nucleoplasm;GO:0005737//cytoplasm;GO:0005743//mitochondrial inner membrane;GO:0005829//cytosol;GO:0005886//plasma membrane;GO:0014069//postsynaptic density;GO:0016020//membrane;GO:0030027//lamellipodium;GO:0030054//cell junction;GO:0031410//cytoplasmic vesicle;GO:0042995//cell projection;GO:0043197//dendritic spine;GO:0044327//dendritic spine head;GO:0045202//synap…	GO:0005096//GTPase activator activity;GO:0005515//protein binding;GO:0031267//small GTPase binding;GO:0042802//identical protein binding;GO:0042803//protein homodimerization activity	GO:0003363//lamellipodium assembly involved in ameboidal cell migration;GO:0007165//signal transduction;GO:0007399//nervous system development;GO:0021816//extension of a leading process involved in cell motility in cerebral cortex radial glia guided migration;GO:0030334//regulation of cell migration;GO:0030336//negative regulation of cell migration;GO:0034446//substrate adhesion-dependent cell sp…	--
1	131244868	131247332	MergePeak_952	ENSMUSG00000026425	-	131212989	131455085	cds	ENSMUSG00000026425	Srgap2	SLIT-ROBO Rho GTPase activating protein 2 [Source:MGI Symbol;Acc:MGI:109605]	Organismal Systems	Development and regeneration	ko04360//Axon guidance	K07526	GO:0005634//nucleus;GO:0005654//nucleoplasm;GO:0005737//cytoplasm;GO:0005743//mitochondrial inner membrane;GO:0005829//cytosol;GO:0005886//plasma membrane;GO:0014069//postsynaptic density;GO:0016020//membrane;GO:0030027//lamellipodium;GO:0030054//cell junction;GO:0031410//cytoplasmic vesicle;GO:0042995//cell projection;GO:0043197//dendritic spine;GO:0044327//dendritic spine head;GO:0045202//synap…	GO:0005096//GTPase activator activity;GO:0005515//protein binding;GO:0031267//small GTPase binding;GO:0042802//identical protein binding;GO:0042803//protein homodimerization activity	GO:0003363//lamellipodium assembly involved in ameboidal cell migration;GO:0007165//signal transduction;GO:0007399//nervous system development;GO:0021816//extension of a leading process involved in cell motility in cerebral cortex radial glia guided migration;GO:0030334//regulation of cell migration;GO:0030336//negative regulation of cell migration;GO:0034446//substrate adhesion-dependent cell sp…	--
1	131456241	131456565	MergePeak_954	ENSMUSG00000055184	+	131455641	131467610	5utr,cds,start_codon	ENSMUSG00000055184	Fam72a	family with sequence similarity 72, member A [Source:MGI Symbol;Acc:MGI:1919669]	-	-	-	-	GO:0005737//cytoplasm;GO:0005739//mitochondrion;GO:0005829//cytosol;GO:0016020//membrane;GO:0043231//intracellular membrane-bounded organelle	GO:0003674//molecular_function	GO:0031552//negative regulation of brain-derived neurotrophic factor-activated receptor activity;GO:0043065//positive regulation of apoptotic process	--
1	131774401	131774575	MergePeak_957	ENSMUSG00000013275	+	131755715	131776603	3utr,cds,stop_codon	ENSMUSG00000013275	Slc41a1	solute carrier family 41, member 1 [Source:MGI Symbol;Acc:MGI:2444823]	-	-	-	-	GO:0005886//plasma membrane;GO:0016020//membrane;GO:0016021//integral component of membrane;GO:0016323//basolateral plasma membrane;GO:0032991//protein-containing complex	GO:0008324//cation transmembrane transporter activity;GO:0015095//magnesium ion transmembrane transporter activity;GO:0022857//transmembrane transporter activity;GO:0022890//inorganic cation transmembrane transporter activity;GO:0061768//magnesium:sodium antiporter activity	GO:0006811//ion transport;GO:0006812//cation transport;GO:0010961//cellular magnesium ion homeostasis;GO:0015693//magnesium ion transport;GO:0030001//metal ion transport;GO:0035725//sodium ion transmembrane transport;GO:0071286//cellular response to magnesium ion;GO:1903830//magnesium ion transmembrane transport	--
1	131776501	131776600	MergePeak_959	ENSMUSG00000013275	+	131755715	131776603	3utr	ENSMUSG00000013275	Slc41a1	solute carrier family 41, member 1 [Source:MGI Symbol;Acc:MGI:2444823]	-	-	-	-	GO:0005886//plasma membrane;GO:0016020//membrane;GO:0016021//integral component of membrane;GO:0016323//basolateral plasma membrane;GO:0032991//protein-containing complex	GO:0008324//cation transmembrane transporter activity;GO:0015095//magnesium ion transmembrane transporter activity;GO:0022857//transmembrane transporter activity;GO:0022890//inorganic cation transmembrane transporter activity;GO:0061768//magnesium:sodium antiporter activity	GO:0006811//ion transport;GO:0006812//cation transport;GO:0010961//cellular magnesium ion homeostasis;GO:0015693//magnesium ion transport;GO:0030001//metal ion transport;GO:0035725//sodium ion transmembrane transport;GO:0071286//cellular response to magnesium ion;GO:1903830//magnesium ion transmembrane transport	--
1	131859465	131859614	MergePeak_961	ENSMUSG00000026434	+	131838294	131864059	3utr	ENSMUSG00000026434	Nucks1	nuclear casein kinase and cyclin-dependent kinase substrate 1 [Source:MGI Symbol;Acc:MGI:1934811]	-	-	-	-	GO:0000785//chromatin;GO:0005634//nucleus;GO:0005654//nucleoplasm;GO:0005694//chromosome;GO:0005730//nucleolus;GO:0005737//cytoplasm	GO:0003682//chromatin binding;GO:0003690//double-stranded DNA binding;GO:0003697//single-stranded DNA binding;GO:0003713//transcription coactivator activity;GO:0140297//DNA-binding transcription factor binding	GO:0000724//double-strand break repair via homologous recombination;GO:0001678//cellular glucose homeostasis;GO:0006275//regulation of DNA replication;GO:0006281//DNA repair;GO:0006325//chromatin organization;GO:0006357//regulation of transcription by RNA polymerase II;GO:0006974//cellular response to DNA damage stimulus;GO:0031297//replication fork processing;GO:0036297//interstrand cross-link r…	--
1	131954878	131955052	MergePeak_967	ENSMUSG00000026436	+	131946181	131959432	-	ENSMUSG00000026436	Elk4	ELK4, member of ETS oncogene family [Source:MGI Symbol;Acc:MGI:102853]	Human Diseases;Environmental Information Processing;Human Diseases	Cancer: overview;Signal transduction;Infectious disease: viral	ko05202//Transcriptional misregulation in cancer;ko04010//MAPK signaling pathway;ko05166//Human T-cell leukemia virus 1 infection	K04376;K04376;K04376	GO:0005634//nucleus;GO:0005654//nucleoplasm;GO:0005829//cytosol	GO:0000978//RNA polymerase II cis-regulatory region sequence-specific DNA binding;GO:0000981//DNA-binding transcription factor activity, RNA polymerase II-specific;GO:0001228//DNA-binding transcription activator activity, RNA polymerase II-specific;GO:0003677//DNA binding;GO:0003682//chromatin binding;GO:0003700//DNA-binding transcription factor activity;GO:0043565//sequence-specific DNA binding;…	GO:0000122//negative regulation of transcription by RNA polymerase II;GO:0006355//regulation of transcription, DNA-templated;GO:0006357//regulation of transcription by RNA polymerase II;GO:0030154//cell differentiation;GO:0045944//positive regulation of transcription by RNA polymerase II;GO:0070932//histone H3 deacetylation	ETS
1	131954878	131955052	MergePeak_967	ENSMUSG00000059149	-	131954546	131995701	3utr	ENSMUSG00000059149	Mfsd4a	major facilitator superfamily domain containing 4A [Source:MGI Symbol;Acc:MGI:2442786]	-	-	-	-	GO:0005575//cellular_component;GO:0016020//membrane;GO:0016021//integral component of membrane	GO:0005355//glucose transmembrane transporter activity;GO:0022857//transmembrane transporter activity	GO:0055085//transmembrane transport;GO:1904659//glucose transmembrane transport	--
1	131959560	131959634	MergePeak_968	ENSMUSG00000026436	+	131945546	131960350	3utr	ENSMUSG00000026436	Elk4	ELK4, member of ETS oncogene family [Source:MGI Symbol;Acc:MGI:102853]	Human Diseases;Environmental Information Processing;Human Diseases	Cancer: overview;Signal transduction;Infectious disease: viral	ko05202//Transcriptional misregulation in cancer;ko04010//MAPK signaling pathway;ko05166//Human T-cell leukemia virus 1 infection	K04376;K04376;K04376	GO:0005634//nucleus;GO:0005654//nucleoplasm;GO:0005829//cytosol	GO:0000978//RNA polymerase II cis-regulatory region sequence-specific DNA binding;GO:0000981//DNA-binding transcription factor activity, RNA polymerase II-specific;GO:0001228//DNA-binding transcription activator activity, RNA polymerase II-specific;GO:0003677//DNA binding;GO:0003682//chromatin binding;GO:0003700//DNA-binding transcription factor activity;GO:0043565//sequence-specific DNA binding;…	GO:0000122//negative regulation of transcription by RNA polymerase II;GO:0006355//regulation of transcription, DNA-templated;GO:0006357//regulation of transcription by RNA polymerase II;GO:0030154//cell differentiation;GO:0045944//positive regulation of transcription by RNA polymerase II;GO:0070932//histone H3 deacetylation	ETS
1	131959560	131959634	MergePeak_968	ENSMUSG00000059149	-	131954546	131995701	-	ENSMUSG00000059149	Mfsd4a	major facilitator superfamily domain containing 4A [Source:MGI Symbol;Acc:MGI:2442786]	-	-	-	-	GO:0005575//cellular_component;GO:0016020//membrane;GO:0016021//integral component of membrane	GO:0005355//glucose transmembrane transporter activity;GO:0022857//transmembrane transporter activity	GO:0055085//transmembrane transport;GO:1904659//glucose transmembrane transport	--
1	132260606	132260705	MergePeak_970	ENSMUSG00000009772	+	132243864	132261226	3utr	ENSMUSG00000009772	Nuak2	NUAK family, SNF1-like kinase, 2 [Source:MGI Symbol;Acc:MGI:1921387]	-	-	-	-	GO:0005737//cytoplasm	GO:0000166//nucleotide binding;GO:0000287//magnesium ion binding;GO:0004672//protein kinase activity;GO:0004674//protein serine/threonine kinase activity;GO:0004712//protein serine/threonine/tyrosine kinase activity;GO:0005524//ATP binding;GO:0016301//kinase activity;GO:0016740//transferase activity;GO:0046872//metal ion binding;GO:0106310//protein serine kinase activity	GO:0006468//protein phosphorylation;GO:0006915//apoptotic process;GO:0016310//phosphorylation;GO:0030036//actin cytoskeleton organization;GO:0034504//protein localization to nucleus;GO:0035330//regulation of hippo signaling;GO:0035556//intracellular signal transduction;GO:0042149//cellular response to glucose starvation;GO:0043066//negative regulation of apoptotic process	--
1	132318814	132318988	MergePeak_975	ENSMUSG00000042066	-	132284053	132319019	5utr,cds,start_codon	ENSMUSG00000042066	Tmcc2	transmembrane and coiled-coil domains 2 [Source:MGI Symbol;Acc:MGI:1916125]	-	-	-	-	GO:0005783//endoplasmic reticulum;GO:0005789//endoplasmic reticulum membrane;GO:0012505//endomembrane system;GO:0016020//membrane;GO:0016021//integral component of membrane	GO:0003674//molecular_function	GO:0042982//amyloid precursor protein metabolic process	--
1	132915510	132915559	MergePeak_989	ENSMUSG00000054387	-	132913958	132953154	3utr	ENSMUSG00000054387	Mdm4	transformed mouse 3T3 cell double minute 4 [Source:MGI Symbol;Acc:MGI:107934]	Human Diseases;Cellular Processes	Cancer: overview;Cell growth and death	ko05206//MicroRNAs in cancer;ko04115//p53 signaling pathway	K10127;K10127	GO:0005634//nucleus;GO:0005654//nucleoplasm;GO:0017053//transcription repressor complex	GO:0002039//p53 binding;GO:0005515//protein binding;GO:0019899//enzyme binding;GO:0046872//metal ion binding	GO:0000122//negative regulation of transcription by RNA polymerase II;GO:0002027//regulation of heart rate;GO:0003170//heart valve development;GO:0003181//atrioventricular valve morphogenesis;GO:0003203//endocardial cushion morphogenesis;GO:0003281//ventricular septum development;GO:0003283//atrial septum development;GO:0006357//regulation of transcription by RNA polymerase II;GO:0008284//positiv…	--
1	132916210	132916284	MergePeak_991	ENSMUSG00000054387	-	132913958	132953154	3utr	ENSMUSG00000054387	Mdm4	transformed mouse 3T3 cell double minute 4 [Source:MGI Symbol;Acc:MGI:107934]	Human Diseases;Cellular Processes	Cancer: overview;Cell growth and death	ko05206//MicroRNAs in cancer;ko04115//p53 signaling pathway	K10127;K10127	GO:0005634//nucleus;GO:0005654//nucleoplasm;GO:0017053//transcription repressor complex	GO:0002039//p53 binding;GO:0005515//protein binding;GO:0019899//enzyme binding;GO:0046872//metal ion binding	GO:0000122//negative regulation of transcription by RNA polymerase II;GO:0002027//regulation of heart rate;GO:0003170//heart valve development;GO:0003181//atrioventricular valve morphogenesis;GO:0003203//endocardial cushion morphogenesis;GO:0003281//ventricular septum development;GO:0003283//atrial septum development;GO:0006357//regulation of transcription by RNA polymerase II;GO:0008284//positiv…	--
1	132994612	132994936	MergePeak_998	ENSMUSG00000026447	+	132973750	133036425	cds,ncrna	ENSMUSG00000026447	Pik3c2b	phosphatidylinositol-4-phosphate 3-kinase catalytic subunit type 2 beta [Source:MGI Symbol;Acc:MGI:2685045]	Metabolism;Human Diseases;Environmental Information Processing;Metabolism	Global and overview maps;Infectious disease: bacterial;Signal transduction;Carbohydrate metabolism	ko01100//Metabolic pathways;ko05132//Salmonella infection;ko04070//Phosphatidylinositol signaling system;ko00562//Inositol phosphate metabolism	K00923;K00923;K00923;K00923	GO:0005654//nucleoplasm;GO:0005737//cytoplasm;GO:0005829//cytosol;GO:0005886//plasma membrane;GO:0005942//phosphatidylinositol 3-kinase complex;GO:0016020//membrane;GO:0030139//endocytic vesicle;GO:0043231//intracellular membrane-bounded organelle	GO:0001727//lipid kinase activity;GO:0005515//protein binding;GO:0016301//kinase activity;GO:0016303//1-phosphatidylinositol-3-kinase activity;GO:0016740//transferase activity;GO:0035005//1-phosphatidylinositol-4-phosphate 3-kinase activity;GO:0035091//phosphatidylinositol binding;GO:0052742//phosphatidylinositol kinase activity	GO:0006629//lipid metabolic process;GO:0009267//cellular response to starvation;GO:0014065//phosphatidylinositol 3-kinase signaling;GO:0016236//macroautophagy;GO:0016310//phosphorylation;GO:0016477//cell migration;GO:0036092//phosphatidylinositol-3-phosphate biosynthetic process;GO:0043491//protein kinase B signaling;GO:0046834//lipid phosphorylation;GO:0046854//phosphatidylinositol phosphate bio…	--
1	132994612	132994936	MergePeak_998	ENSMUSG00000101102	-	132974438	132996136	-,ncrna
1	133033792	133033966	MergePeak_999	ENSMUSG00000026447	+	132973750	133036425	3utr,cds,stop_codon	ENSMUSG00000026447	Pik3c2b	phosphatidylinositol-4-phosphate 3-kinase catalytic subunit type 2 beta [Source:MGI Symbol;Acc:MGI:2685045]	Metabolism;Human Diseases;Environmental Information Processing;Metabolism	Global and overview maps;Infectious disease: bacterial;Signal transduction;Carbohydrate metabolism	ko01100//Metabolic pathways;ko05132//Salmonella infection;ko04070//Phosphatidylinositol signaling system;ko00562//Inositol phosphate metabolism	K00923;K00923;K00923;K00923	GO:0005654//nucleoplasm;GO:0005737//cytoplasm;GO:0005829//cytosol;GO:0005886//plasma membrane;GO:0005942//phosphatidylinositol 3-kinase complex;GO:0016020//membrane;GO:0030139//endocytic vesicle;GO:0043231//intracellular membrane-bounded organelle	GO:0001727//lipid kinase activity;GO:0005515//protein binding;GO:0016301//kinase activity;GO:0016303//1-phosphatidylinositol-3-kinase activity;GO:0016740//transferase activity;GO:0035005//1-phosphatidylinositol-4-phosphate 3-kinase activity;GO:0035091//phosphatidylinositol binding;GO:0052742//phosphatidylinositol kinase activity	GO:0006629//lipid metabolic process;GO:0009267//cellular response to starvation;GO:0014065//phosphatidylinositol 3-kinase signaling;GO:0016236//macroautophagy;GO:0016310//phosphorylation;GO:0016477//cell migration;GO:0036092//phosphatidylinositol-3-phosphate biosynthetic process;GO:0043491//protein kinase B signaling;GO:0046834//lipid phosphorylation;GO:0046854//phosphatidylinositol phosphate bio…	--
1	133227826	133228050	MergePeak_1006	ENSMUSG00000041757	+	133173844	133231173	3utr	ENSMUSG00000041757	Plekha6	pleckstrin homology domain containing, family A member 6 [Source:MGI Symbol;Acc:MGI:2388662]	-	-	-	-	GO:0005575//cellular_component	GO:0003674//molecular_function;GO:0005515//protein binding	GO:0008150//biological_process	--
1	133228576	133228675	MergePeak_1007	ENSMUSG00000041757	+	133173844	133231173	3utr	ENSMUSG00000041757	Plekha6	pleckstrin homology domain containing, family A member 6 [Source:MGI Symbol;Acc:MGI:2388662]	-	-	-	-	GO:0005575//cellular_component	GO:0003674//molecular_function;GO:0005515//protein binding	GO:0008150//biological_process	--
1	133534219	133537482	MergePeak_1012	ENSMUSG00000090553	-	133533825	133537987	cds,stop_codon	ENSMUSG00000090553	Snrpe	small nuclear ribonucleoprotein E [Source:MGI Symbol;Acc:MGI:98346]	Genetic Information Processing	Transcription	ko03040//Spliceosome	K11097	GO:0005634//nucleus;GO:0005681//spliceosomal complex;GO:0005682//U5 snRNP;GO:0005683//U7 snRNP;GO:0005685//U1 snRNP;GO:0005686//U2 snRNP;GO:0005687//U4 snRNP;GO:0005689//U12-type spliceosomal complex;GO:0005697//telomerase holoenzyme complex;GO:0005737//cytoplasm;GO:0005829//cytosol;GO:0034709//methylosome;GO:0034715//pICln-Sm protein complex;GO:0034719//SMN-Sm protein complex;GO:0043229//intrace…	GO:0003723//RNA binding	GO:0000387//spliceosomal snRNP assembly;GO:0000398//mRNA splicing, via spliceosome;GO:0006397//mRNA processing;GO:0008380//RNA splicing	--
1	133548600	133548749	MergePeak_1014	ENSMUSG00000094410	-	133547678	133589056	3utr	ENSMUSG00000094410	Zbed6	zinc finger, BED type containing 6 [Source:NCBI gene (formerly Entrezgene);Acc:667118]	-	-	-	-	GO:0005634//nucleus;GO:0005654//nucleoplasm;GO:0005730//nucleolus;GO:0005737//cytoplasm;GO:0034451//centriolar satellite	GO:0000976//transcription cis-regulatory region binding;GO:0001227//DNA-binding transcription repressor activity, RNA polymerase II-specific;GO:0003677//DNA binding;GO:0046872//metal ion binding;GO:0046983//protein dimerization activity	GO:0000122//negative regulation of transcription by RNA polymerase II;GO:0001835//blastocyst hatching;GO:0003309//type B pancreatic cell differentiation;GO:0006357//regulation of transcription by RNA polymerase II;GO:0045787//positive regulation of cell cycle;GO:0045892//negative regulation of transcription, DNA-templated;GO:0051148//negative regulation of muscle cell differentiation;GO:0060548//…	zf-BED
1	133548600	133548749	MergePeak_1014	ENSMUSG00000102976	-	133547600	133589056	3utr	ENSMUSG00000102976	Zc3h11a	zinc finger CCCH type containing 11A [Source:MGI Symbol;Acc:MGI:1917829]	-	-	-	-	GO:0000346//transcription export complex	GO:0003729//mRNA binding;GO:0046872//metal ion binding	GO:0016973//poly(A)+ mRNA export from nucleus;GO:0051028//mRNA transport	--
1	133548600	133548749	MergePeak_1014	ENSMUSG00000116275	-	133547609	133589118	3utr	ENSMUSG00000116275	Zc3h11a	zinc finger CCCH type containing 11A [Source:MGI Symbol;Acc:MGI:1917829]	-	-	-	-	GO:0000346//transcription export complex	GO:0003729//mRNA binding;GO:0046872//metal ion binding	GO:0016973//poly(A)+ mRNA export from nucleus;GO:0051028//mRNA transport	--
1	133575193	133579540	MergePeak_1016	ENSMUSG00000094410	-	133547678	133589056	3utr	ENSMUSG00000094410	Zbed6	zinc finger, BED type containing 6 [Source:NCBI gene (formerly Entrezgene);Acc:667118]	-	-	-	-	GO:0005634//nucleus;GO:0005654//nucleoplasm;GO:0005730//nucleolus;GO:0005737//cytoplasm;GO:0034451//centriolar satellite	GO:0000976//transcription cis-regulatory region binding;GO:0001227//DNA-binding transcription repressor activity, RNA polymerase II-specific;GO:0003677//DNA binding;GO:0046872//metal ion binding;GO:0046983//protein dimerization activity	GO:0000122//negative regulation of transcription by RNA polymerase II;GO:0001835//blastocyst hatching;GO:0003309//type B pancreatic cell differentiation;GO:0006357//regulation of transcription by RNA polymerase II;GO:0045787//positive regulation of cell cycle;GO:0045892//negative regulation of transcription, DNA-templated;GO:0051148//negative regulation of muscle cell differentiation;GO:0060548//…	zf-BED
1	133575193	133579540	MergePeak_1016	ENSMUSG00000102976	-	133547600	133589056	5utr,start_codon	ENSMUSG00000102976	Zc3h11a	zinc finger CCCH type containing 11A [Source:MGI Symbol;Acc:MGI:1917829]	-	-	-	-	GO:0000346//transcription export complex	GO:0003729//mRNA binding;GO:0046872//metal ion binding	GO:0016973//poly(A)+ mRNA export from nucleus;GO:0051028//mRNA transport	--
1	133575193	133579540	MergePeak_1016	ENSMUSG00000116275	-	133547609	133589118	5utr,start_codon	ENSMUSG00000116275	Zc3h11a	zinc finger CCCH type containing 11A [Source:MGI Symbol;Acc:MGI:1917829]	-	-	-	-	GO:0000346//transcription export complex	GO:0003729//mRNA binding;GO:0046872//metal ion binding	GO:0016973//poly(A)+ mRNA export from nucleus;GO:0051028//mRNA transport	--
1	133581738	133581937	MergePeak_1017	ENSMUSG00000094410	-	133547678	133589056	3utr	ENSMUSG00000094410	Zbed6	zinc finger, BED type containing 6 [Source:NCBI gene (formerly Entrezgene);Acc:667118]	-	-	-	-	GO:0005634//nucleus;GO:0005654//nucleoplasm;GO:0005730//nucleolus;GO:0005737//cytoplasm;GO:0034451//centriolar satellite	GO:0000976//transcription cis-regulatory region binding;GO:0001227//DNA-binding transcription repressor activity, RNA polymerase II-specific;GO:0003677//DNA binding;GO:0046872//metal ion binding;GO:0046983//protein dimerization activity	GO:0000122//negative regulation of transcription by RNA polymerase II;GO:0001835//blastocyst hatching;GO:0003309//type B pancreatic cell differentiation;GO:0006357//regulation of transcription by RNA polymerase II;GO:0045787//positive regulation of cell cycle;GO:0045892//negative regulation of transcription, DNA-templated;GO:0051148//negative regulation of muscle cell differentiation;GO:0060548//…	zf-BED
1	133581738	133581937	MergePeak_1017	ENSMUSG00000102976	-	133547600	133589056	5utr	ENSMUSG00000102976	Zc3h11a	zinc finger CCCH type containing 11A [Source:MGI Symbol;Acc:MGI:1917829]	-	-	-	-	GO:0000346//transcription export complex	GO:0003729//mRNA binding;GO:0046872//metal ion binding	GO:0016973//poly(A)+ mRNA export from nucleus;GO:0051028//mRNA transport	--
1	133581738	133581937	MergePeak_1017	ENSMUSG00000116275	-	133547609	133589118	5utr	ENSMUSG00000116275	Zc3h11a	zinc finger CCCH type containing 11A [Source:MGI Symbol;Acc:MGI:1917829]	-	-	-	-	GO:0000346//transcription export complex	GO:0003729//mRNA binding;GO:0046872//metal ion binding	GO:0016973//poly(A)+ mRNA export from nucleus;GO:0051028//mRNA transport	--
1	133728514	133728613	MergePeak_1030	ENSMUSG00000026463	-	133627195	133728779	5utr	ENSMUSG00000026463	Atp2b4	ATPase, Ca++ transporting, plasma membrane 4 [Source:MGI Symbol;Acc:MGI:88111]	Environmental Information Processing;Environmental Information Processing;Environmental Information Processing;Organismal Systems;Organismal Systems;Organismal Systems;Organismal Systems;Organismal Systems;Organismal Systems	Signal transduction;Signal transduction;Signal transduction;Circulatory system;Digestive system;Endocrine system;Digestive system;Excretory system;Digestive system	ko04020//Calcium signaling pathway;ko04024//cAMP signaling pathway;ko04022//cGMP-PKG signaling pathway;ko04261//Adrenergic signaling in cardiomyocytes;ko04972//Pancreatic secretion;ko04925//Aldosterone synthesis and secretion;ko04970//Salivary secretion;ko04961//Endocrine and other factor-regulated calcium reabsorption;ko04978//Mineral absorption	K05850;K05850;K05850;K05850;K05850;K05850;K05850;K05850;K05850	GO:0005886//plasma membrane;GO:0005887//integral component of plasma membrane;GO:0005929//cilium;GO:0016020//membrane;GO:0016021//integral component of membrane;GO:0016323//basolateral plasma membrane;GO:0030018//Z disc;GO:0030315//T-tubule;GO:0031514//motile cilium;GO:0032991//protein-containing complex;GO:0036126//sperm flagellum;GO:0042383//sarcolemma;GO:0042995//cell projection;GO:0043005//ne…	GO:0000166//nucleotide binding;GO:0005215//transporter activity;GO:0005388//P-type calcium transporter activity;GO:0005515//protein binding;GO:0005516//calmodulin binding;GO:0005524//ATP binding;GO:0015085//calcium ion transmembrane transporter activity;GO:0016887//ATP hydrolysis activity;GO:0017080//sodium channel regulator activity;GO:0019829//ATPase-coupled cation transmembrane transporter act…	GO:0003407//neural retina development;GO:0006357//regulation of transcription by RNA polymerase II;GO:0006811//ion transport;GO:0006816//calcium ion transport;GO:0006874//cellular calcium ion homeostasis;GO:0007283//spermatogenesis;GO:0010629//negative regulation of gene expression;GO:0010751//negative regulation of nitric oxide mediated signal transduction;GO:0014832//urinary bladder smooth musc…	--
1	134005233	134005407	MergePeak_1031	ENSMUSG00000020423	-	134002908	134006858	cds,stop_codon	ENSMUSG00000020423	Btg2	BTG anti-proliferation factor 2 [Source:MGI Symbol;Acc:MGI:108384]	Genetic Information Processing	Folding, sorting and degradation	ko03018//RNA degradation	K14443	GO:0005634//nucleus;GO:0005737//cytoplasm	GO:0003714//transcription corepressor activity;GO:0005515//protein binding	GO:0000122//negative regulation of transcription by RNA polymerase II;GO:0006479//protein methylation;GO:0006974//cellular response to DNA damage stimulus;GO:0008285//negative regulation of cell population proliferation;GO:0008306//associative learning;GO:0009612//response to mechanical stimulus;GO:0009952//anterior/posterior pattern specification;GO:0010033//response to organic substance;GO:0010…	--
1	134273885	134273959	MergePeak_1032	ENSMUSG00000042305	-	134273835	134289717	3utr	ENSMUSG00000042305	Tmem183a	transmembrane protein 183A [Source:MGI Symbol;Acc:MGI:1914729]	-	-	-	-	GO:0016020//membrane;GO:0016021//integral component of membrane;GO:0019005//SCF ubiquitin ligase complex	GO:0003674//molecular_function;GO:0005515//protein binding	GO:0031647//regulation of protein stability	--
1	134274935	134275109	MergePeak_1033	ENSMUSG00000042305	-	134273835	134289717	3utr	ENSMUSG00000042305	Tmem183a	transmembrane protein 183A [Source:MGI Symbol;Acc:MGI:1914729]	-	-	-	-	GO:0016020//membrane;GO:0016021//integral component of membrane;GO:0019005//SCF ubiquitin ligase complex	GO:0003674//molecular_function;GO:0005515//protein binding	GO:0031647//regulation of protein stability	--
1	134335987	134336036	MergePeak_1036	ENSMUSG00000026456	+	134333519	134339474	3utr	ENSMUSG00000026456	Cyb5r1	cytochrome b5 reductase 1 [Source:MGI Symbol;Acc:MGI:1919267]	Metabolism	Carbohydrate metabolism	ko00520//Amino sugar and nucleotide sugar metabolism	K00326	GO:0005739//mitochondrion;GO:0016020//membrane;GO:0016021//integral component of membrane	GO:0004128//cytochrome-b5 reductase activity, acting on NAD(P)H;GO:0016491//oxidoreductase activity;GO:0071949//FAD binding	GO:0006629//lipid metabolic process;GO:0006694//steroid biosynthetic process;GO:0008202//steroid metabolic process;GO:0016126//sterol biosynthetic process	--
1	134687521	134687720	MergePeak_1054	ENSMUSG00000026452	+	134676315	134690331	-	ENSMUSG00000026452	Syt2	synaptotagmin II [Source:MGI Symbol;Acc:MGI:99666]	-	-	-	-	GO:0008021//synaptic vesicle;GO:0016020//membrane;GO:0016021//integral component of membrane;GO:0030054//cell junction;GO:0030672//synaptic vesicle membrane;GO:0031410//cytoplasmic vesicle;GO:0042584//chromaffin granule membrane;GO:0045202//synapse	GO:0005509//calcium ion binding;GO:0005544//calcium-dependent phospholipid binding;GO:0046872//metal ion binding	GO:0007269//neurotransmitter secretion;GO:1903861//positive regulation of dendrite extension	--
1	134687521	134687720	MergePeak_1054	ENSMUSG00000073557	-	134682396	134883678	3utr	ENSMUSG00000073557	Ppp1r12b	protein phosphatase 1, regulatory subunit 12B [Source:MGI Symbol;Acc:MGI:1916417]	Cellular Processes;Human Diseases;Cellular Processes;Organismal Systems;Organismal Systems	Cell motility;Cancer: overview;Cellular community - eukaryotes;Endocrine system;Circulatory system	ko04810//Regulation of actin cytoskeleton;ko05205//Proteoglycans in cancer;ko04510//Focal adhesion;ko04921//Oxytocin signaling pathway;ko04270//Vascular smooth muscle contraction	K12329;K12329;K12329;K12329;K12329	GO:0005737//cytoplasm;GO:0005856//cytoskeleton;GO:0030018//Z disc;GO:0031672//A band	GO:0004857//enzyme inhibitor activity;GO:0005515//protein binding;GO:0019208//phosphatase regulator activity;GO:0019901//protein kinase binding	GO:0007165//signal transduction;GO:0043086//negative regulation of catalytic activity;GO:0050790//regulation of catalytic activity	--
1	135298870	135298994	MergePeak_1058	ENSMUSG00000041889	-	135298795	135302975	3utr	ENSMUSG00000041889	Shisa4	shisa family member 4 [Source:MGI Symbol;Acc:MGI:1924802]	-	-	-	-	GO:0016020//membrane;GO:0016021//integral component of membrane	-	-	--
1	135367568	135367742	MergePeak_1066	ENSMUSG00000009418	-	135362318	135513443	3utr	ENSMUSG00000009418	Nav1	neuron navigator 1 [Source:MGI Symbol;Acc:MGI:2183683]	-	-	-	-	GO:0005737//cytoplasm;GO:0005856//cytoskeleton;GO:0005874//microtubule;GO:0015630//microtubule cytoskeleton;GO:0043194//axon initial segment	-	GO:0001578//microtubule bundle formation;GO:0001764//neuron migration;GO:0007399//nervous system development;GO:0022008//neurogenesis;GO:0030154//cell differentiation	--
1	135513245	135513419	MergePeak_1074	ENSMUSG00000009418	-	135362318	135513443	5utr,start_codon,ncrna	ENSMUSG00000009418	Nav1	neuron navigator 1 [Source:MGI Symbol;Acc:MGI:2183683]	-	-	-	-	GO:0005737//cytoplasm;GO:0005856//cytoskeleton;GO:0005874//microtubule;GO:0015630//microtubule cytoskeleton;GO:0043194//axon initial segment	-	GO:0001578//microtubule bundle formation;GO:0001764//neuron migration;GO:0007399//nervous system development;GO:0022008//neurogenesis;GO:0030154//cell differentiation	--
1	135513245	135513419	MergePeak_1074	ENSMUSG00000054412	+	135512511	135527686	-,ncrna
1	135527496	135527670	MergePeak_1075	ENSMUSG00000009418	-	135366586	135615843	-,ncrna	ENSMUSG00000009418	Nav1	neuron navigator 1 [Source:MGI Symbol;Acc:MGI:2183683]	-	-	-	-	GO:0005737//cytoplasm;GO:0005856//cytoskeleton;GO:0005874//microtubule;GO:0015630//microtubule cytoskeleton;GO:0043194//axon initial segment	-	GO:0001578//microtubule bundle formation;GO:0001764//neuron migration;GO:0007399//nervous system development;GO:0022008//neurogenesis;GO:0030154//cell differentiation	--
1	135527496	135527670	MergePeak_1075	ENSMUSG00000054412	+	135512511	135527686	-,ncrna
1	135535247	135535421	MergePeak_1076	ENSMUSG00000009418	-	135366586	135615843	cds,start_codon	ENSMUSG00000009418	Nav1	neuron navigator 1 [Source:MGI Symbol;Acc:MGI:2183683]	-	-	-	-	GO:0005737//cytoplasm;GO:0005856//cytoskeleton;GO:0005874//microtubule;GO:0015630//microtubule cytoskeleton;GO:0043194//axon initial segment	-	GO:0001578//microtubule bundle formation;GO:0001764//neuron migration;GO:0007399//nervous system development;GO:0022008//neurogenesis;GO:0030154//cell differentiation	--
1	135679215	135679289	MergePeak_1077	ENSMUSG00000026421	+	135647799	135679970	3utr	ENSMUSG00000026421	Csrp1	cysteine and glycine-rich protein 1 [Source:MGI Symbol;Acc:MGI:88549]	-	-	-	-	GO:0005634//nucleus;GO:0005654//nucleoplasm;GO:0005737//cytoplasm;GO:0015629//actin cytoskeleton;GO:0030018//Z disc	GO:0005515//protein binding;GO:0008307//structural constituent of muscle;GO:0042805//actinin binding;GO:0046872//metal ion binding	GO:0030036//actin cytoskeleton organization;GO:0045214//sarcomere organization;GO:0060537//muscle tissue development	--
1	135694482	135694945	MergePeak_1078	ENSMUSG00000041801	+	135693857	135696874	3utr,cds,stop_codon	ENSMUSG00000041801	Phlda3	pleckstrin homology like domain, family A, member 3 [Source:MGI Symbol;Acc:MGI:1351485]	-	-	-	-	GO:0005737//cytoplasm;GO:0005886//plasma membrane;GO:0016020//membrane	GO:0005546//phosphatidylinositol-4,5-bisphosphate binding;GO:0005547//phosphatidylinositol-3,4,5-trisphosphate binding;GO:0010314//phosphatidylinositol-5-phosphate binding;GO:0032266//phosphatidylinositol-3-phosphate binding;GO:0043325//phosphatidylinositol-3,4-bisphosphate binding;GO:0080025//phosphatidylinositol-3,5-bisphosphate binding;GO:1901981//phosphatidylinositol phosphate binding	GO:0006915//apoptotic process;GO:0042771//intrinsic apoptotic signaling pathway in response to DNA damage by p53 class mediator;GO:0043065//positive regulation of apoptotic process;GO:0051898//negative regulation of protein kinase B signaling	--
1	135962630	135962729	MergePeak_1081	ENSMUSG00000026411	+	135945705	135963080	3utr	ENSMUSG00000026411	Tmem9	transmembrane protein 9 [Source:MGI Symbol;Acc:MGI:1913491]	-	-	-	-	GO:0005764//lysosome;GO:0005765//lysosomal membrane;GO:0005768//endosome;GO:0005770//late endosome;GO:0015630//microtubule cytoskeleton;GO:0016020//membrane;GO:0016021//integral component of membrane;GO:0031902//late endosome membrane;GO:0032585//multivesicular body membrane;GO:0043231//intracellular membrane-bounded organelle;GO:0045171//intercellular bridge;GO:0072686//mitotic spindle	GO:0003674//molecular_function	GO:0007042//lysosomal lumen acidification;GO:0015031//protein transport;GO:0042176//regulation of protein catabolic process;GO:0048388//endosomal lumen acidification;GO:0070070//proton-transporting V-type ATPase complex assembly;GO:0090263//positive regulation of canonical Wnt signaling pathway	--
1	136104756	136104830	MergePeak_1082	ENSMUSG00000041642	+	136059168	136105736	3utr	ENSMUSG00000041642	Kif21b	kinesin family member 21B [Source:MGI Symbol;Acc:MGI:109234]	-	-	-	-	GO:0005856//cytoskeleton;GO:0030424//axon	GO:0000166//nucleotide binding;GO:0003777//microtubule motor activity;GO:0005515//protein binding;GO:0005524//ATP binding;GO:0008017//microtubule binding	GO:0007018//microtubule-based movement	--
1	136209476	136209675	MergePeak_1089	ENSMUSG00000041570	-	136195861	136273842	cds	ENSMUSG00000041570	Camsap2	calmodulin regulated spectrin-associated protein family, member 2 [Source:MGI Symbol;Acc:MGI:1922434]	-	-	-	-	GO:0005737//cytoplasm;GO:0005794//Golgi apparatus;GO:0005813//centrosome;GO:0005829//cytosol;GO:0005856//cytoskeleton;GO:0005874//microtubule;GO:0015630//microtubule cytoskeleton;GO:0036064//ciliary basal body;GO:0036449//microtubule minus-end;GO:0042995//cell projection;GO:1990752//microtubule end	GO:0005515//protein binding;GO:0005516//calmodulin binding;GO:0008017//microtubule binding;GO:0030507//spectrin binding;GO:0051011//microtubule minus-end binding	GO:0000226//microtubule cytoskeleton organization;GO:0007026//negative regulation of microtubule depolymerization;GO:0031113//regulation of microtubule polymerization;GO:0031122//cytoplasmic microtubule organization;GO:0031175//neuron projection development;GO:0033043//regulation of organelle organization;GO:0050773//regulation of dendrite development;GO:0061564//axon development;GO:1903358//regu…	--
1	136604882	136609258	MergePeak_1103	ENSMUSG00000097113	+	136598507	136616491	-,ncrna
1	139096604	139096778	MergePeak_1108	ENSMUSG00000056268	+	138891607	139106698	3utr	ENSMUSG00000056268	Dennd1b	DENN/MADD domain containing 1B [Source:MGI Symbol;Acc:MGI:2447812]	-	-	-	-	GO:0005737//cytoplasm;GO:0005829//cytosol;GO:0016607//nuclear speck;GO:0030136//clathrin-coated vesicle;GO:0031410//cytoplasmic vesicle;GO:0043231//intracellular membrane-bounded organelle	GO:0005085//guanyl-nucleotide exchange factor activity;GO:0031267//small GTPase binding;GO:1901981//phosphatidylinositol phosphate binding	GO:0006897//endocytosis;GO:0015031//protein transport;GO:0032456//endocytic recycling;GO:0043547//positive regulation of GTPase activity;GO:0050776//regulation of immune response;GO:0050790//regulation of catalytic activity;GO:0050852//T cell receptor signaling pathway;GO:2000553//positive regulation of T-helper 2 cell cytokine production	--
1	139103586	139103760	MergePeak_1111	ENSMUSG00000056268	+	138891607	139106698	3utr	ENSMUSG00000056268	Dennd1b	DENN/MADD domain containing 1B [Source:MGI Symbol;Acc:MGI:2447812]	-	-	-	-	GO:0005737//cytoplasm;GO:0005829//cytosol;GO:0016607//nuclear speck;GO:0030136//clathrin-coated vesicle;GO:0031410//cytoplasmic vesicle;GO:0043231//intracellular membrane-bounded organelle	GO:0005085//guanyl-nucleotide exchange factor activity;GO:0031267//small GTPase binding;GO:1901981//phosphatidylinositol phosphate binding	GO:0006897//endocytosis;GO:0015031//protein transport;GO:0032456//endocytic recycling;GO:0043547//positive regulation of GTPase activity;GO:0050776//regulation of immune response;GO:0050790//regulation of catalytic activity;GO:0050852//T cell receptor signaling pathway;GO:2000553//positive regulation of T-helper 2 cell cytokine production	--
1	139175892	139176216	MergePeak_1112	ENSMUSG00000063681	-	139157276	139304838	cds	ENSMUSG00000063681	Crb1	crumbs family member 1, photoreceptor morphogenesis associated [Source:MGI Symbol;Acc:MGI:2136343]	Environmental Information Processing;Environmental Information Processing	Signal transduction;Signal transduction	ko04390//Hippo signaling pathway;ko04391//Hippo signaling pathway - fly	K16681;K16681	GO:0001750//photoreceptor outer segment;GO:0001917//photoreceptor inner segment;GO:0005576//extracellular region;GO:0005737//cytoplasm;GO:0005886//plasma membrane;GO:0005902//microvillus;GO:0005911//cell-cell junction;GO:0005912//adherens junction;GO:0005925//focal adhesion;GO:0016020//membrane;GO:0016021//integral component of membrane;GO:0016324//apical plasma membrane;GO:0030054//cell junction…	GO:0005509//calcium ion binding;GO:0005515//protein binding	GO:0001974//blood vessel remodeling;GO:0007009//plasma membrane organization;GO:0007157//heterophilic cell-cell adhesion via plasma membrane cell adhesion molecules;GO:0007601//visual perception;GO:0008104//protein localization;GO:0010001//glial cell differentiation;GO:0010467//gene expression;GO:0010842//retina layer formation;GO:0035845//photoreceptor cell outer segment organization;GO:0042462/…	--
1	139176567	139176666	MergePeak_1114	ENSMUSG00000063681	-	139157276	139304838	cds	ENSMUSG00000063681	Crb1	crumbs family member 1, photoreceptor morphogenesis associated [Source:MGI Symbol;Acc:MGI:2136343]	Environmental Information Processing;Environmental Information Processing	Signal transduction;Signal transduction	ko04390//Hippo signaling pathway;ko04391//Hippo signaling pathway - fly	K16681;K16681	GO:0001750//photoreceptor outer segment;GO:0001917//photoreceptor inner segment;GO:0005576//extracellular region;GO:0005737//cytoplasm;GO:0005886//plasma membrane;GO:0005902//microvillus;GO:0005911//cell-cell junction;GO:0005912//adherens junction;GO:0005925//focal adhesion;GO:0016020//membrane;GO:0016021//integral component of membrane;GO:0016324//apical plasma membrane;GO:0030054//cell junction…	GO:0005509//calcium ion binding;GO:0005515//protein binding	GO:0001974//blood vessel remodeling;GO:0007009//plasma membrane organization;GO:0007157//heterophilic cell-cell adhesion via plasma membrane cell adhesion molecules;GO:0007601//visual perception;GO:0008104//protein localization;GO:0010001//glial cell differentiation;GO:0010467//gene expression;GO:0010842//retina layer formation;GO:0035845//photoreceptor cell outer segment organization;GO:0042462/…	--
1	139350891	139350940	MergePeak_1116	ENSMUSG00000033964	+	139350120	139380743	cds,start_codon	ENSMUSG00000033964	Zbtb41	zinc finger and BTB domain containing 41 [Source:MGI Symbol;Acc:MGI:2444487]	-	-	-	-	GO:0005634//nucleus	GO:0000977//RNA polymerase II transcription regulatory region sequence-specific DNA binding;GO:0000981//DNA-binding transcription factor activity, RNA polymerase II-specific;GO:0003677//DNA binding;GO:0005515//protein binding;GO:0046872//metal ion binding	GO:0006357//regulation of transcription by RNA polymerase II	ZBTB
1	139380269	139380493	MergePeak_1122	ENSMUSG00000033964	+	139350120	139380743	3utr	ENSMUSG00000033964	Zbtb41	zinc finger and BTB domain containing 41 [Source:MGI Symbol;Acc:MGI:2444487]	-	-	-	-	GO:0005634//nucleus	GO:0000977//RNA polymerase II transcription regulatory region sequence-specific DNA binding;GO:0000981//DNA-binding transcription factor activity, RNA polymerase II-specific;GO:0003677//DNA binding;GO:0005515//protein binding;GO:0046872//metal ion binding	GO:0006357//regulation of transcription by RNA polymerase II	ZBTB
1	139384798	139385022	MergePeak_1123	ENSMUSG00000033952	+	139382513	139421829	cds	ENSMUSG00000033952	Aspm	abnormal spindle microtubule assembly [Source:MGI Symbol;Acc:MGI:1334448]	-	-	-	-	GO:0000922//spindle pole;GO:0005634//nucleus;GO:0005737//cytoplasm;GO:0005813//centrosome;GO:0005819//spindle;GO:0005856//cytoskeleton;GO:0005874//microtubule;GO:0016324//apical plasma membrane;GO:0030496//midbody;GO:0036449//microtubule minus-end;GO:0072687//meiotic spindle;GO:0097431//mitotic spindle pole	GO:0005515//protein binding;GO:0005516//calmodulin binding	GO:0001764//neuron migration;GO:0002052//positive regulation of neuroblast proliferation;GO:0007049//cell cycle;GO:0007051//spindle organization;GO:0007283//spermatogenesis;GO:0007405//neuroblast proliferation;GO:0007420//brain development;GO:0008356//asymmetric cell division;GO:0008584//male gonad development;GO:0021873//forebrain neuroblast division;GO:0021987//cerebral cortex development;GO:00…	--
1	139385198	139385247	MergePeak_1124	ENSMUSG00000033952	+	139382513	139421829	cds	ENSMUSG00000033952	Aspm	abnormal spindle microtubule assembly [Source:MGI Symbol;Acc:MGI:1334448]	-	-	-	-	GO:0000922//spindle pole;GO:0005634//nucleus;GO:0005737//cytoplasm;GO:0005813//centrosome;GO:0005819//spindle;GO:0005856//cytoskeleton;GO:0005874//microtubule;GO:0016324//apical plasma membrane;GO:0030496//midbody;GO:0036449//microtubule minus-end;GO:0072687//meiotic spindle;GO:0097431//mitotic spindle pole	GO:0005515//protein binding;GO:0005516//calmodulin binding	GO:0001764//neuron migration;GO:0002052//positive regulation of neuroblast proliferation;GO:0007049//cell cycle;GO:0007051//spindle organization;GO:0007283//spermatogenesis;GO:0007405//neuroblast proliferation;GO:0007420//brain development;GO:0008356//asymmetric cell division;GO:0008584//male gonad development;GO:0021873//forebrain neuroblast division;GO:0021987//cerebral cortex development;GO:00…	--
1	139385973	139386147	MergePeak_1125	ENSMUSG00000033952	+	139382513	139421829	cds	ENSMUSG00000033952	Aspm	abnormal spindle microtubule assembly [Source:MGI Symbol;Acc:MGI:1334448]	-	-	-	-	GO:0000922//spindle pole;GO:0005634//nucleus;GO:0005737//cytoplasm;GO:0005813//centrosome;GO:0005819//spindle;GO:0005856//cytoskeleton;GO:0005874//microtubule;GO:0016324//apical plasma membrane;GO:0030496//midbody;GO:0036449//microtubule minus-end;GO:0072687//meiotic spindle;GO:0097431//mitotic spindle pole	GO:0005515//protein binding;GO:0005516//calmodulin binding	GO:0001764//neuron migration;GO:0002052//positive regulation of neuroblast proliferation;GO:0007049//cell cycle;GO:0007051//spindle organization;GO:0007283//spermatogenesis;GO:0007405//neuroblast proliferation;GO:0007420//brain development;GO:0008356//asymmetric cell division;GO:0008584//male gonad development;GO:0021873//forebrain neuroblast division;GO:0021987//cerebral cortex development;GO:00…	--
1	139407505	139407654	MergePeak_1128	ENSMUSG00000033952	+	139382513	139421829	cds	ENSMUSG00000033952	Aspm	abnormal spindle microtubule assembly [Source:MGI Symbol;Acc:MGI:1334448]	-	-	-	-	GO:0000922//spindle pole;GO:0005634//nucleus;GO:0005737//cytoplasm;GO:0005813//centrosome;GO:0005819//spindle;GO:0005856//cytoskeleton;GO:0005874//microtubule;GO:0016324//apical plasma membrane;GO:0030496//midbody;GO:0036449//microtubule minus-end;GO:0072687//meiotic spindle;GO:0097431//mitotic spindle pole	GO:0005515//protein binding;GO:0005516//calmodulin binding	GO:0001764//neuron migration;GO:0002052//positive regulation of neuroblast proliferation;GO:0007049//cell cycle;GO:0007051//spindle organization;GO:0007283//spermatogenesis;GO:0007405//neuroblast proliferation;GO:0007420//brain development;GO:0008356//asymmetric cell division;GO:0008584//male gonad development;GO:0021873//forebrain neuroblast division;GO:0021987//cerebral cortex development;GO:00…	--
1	139421513	139421687	MergePeak_1132	ENSMUSG00000033952	+	139382513	139421829	3utr,stop_codon	ENSMUSG00000033952	Aspm	abnormal spindle microtubule assembly [Source:MGI Symbol;Acc:MGI:1334448]	-	-	-	-	GO:0000922//spindle pole;GO:0005634//nucleus;GO:0005737//cytoplasm;GO:0005813//centrosome;GO:0005819//spindle;GO:0005856//cytoskeleton;GO:0005874//microtubule;GO:0016324//apical plasma membrane;GO:0030496//midbody;GO:0036449//microtubule minus-end;GO:0072687//meiotic spindle;GO:0097431//mitotic spindle pole	GO:0005515//protein binding;GO:0005516//calmodulin binding	GO:0001764//neuron migration;GO:0002052//positive regulation of neuroblast proliferation;GO:0007049//cell cycle;GO:0007051//spindle organization;GO:0007283//spermatogenesis;GO:0007405//neuroblast proliferation;GO:0007420//brain development;GO:0008356//asymmetric cell division;GO:0008584//male gonad development;GO:0021873//forebrain neuroblast division;GO:0021987//cerebral cortex development;GO:00…	--
1	143483238	143483312	MergePeak_1133	ENSMUSG00000026361	-	143474538	143578631	3utr	ENSMUSG00000026361	Cdc73	cell division cycle 73, Paf1/RNA polymerase II complex component [Source:MGI Symbol;Acc:MGI:2384876]	-	-	-	-	GO:0005634//nucleus;GO:0005654//nucleoplasm;GO:0005829//cytosol;GO:0016593//Cdc73/Paf1 complex	GO:0000993//RNA polymerase II complex binding;GO:0005515//protein binding	GO:0000122//negative regulation of transcription by RNA polymerase II;GO:0001558//regulation of cell growth;GO:0001711//endodermal cell fate commitment;GO:0006357//regulation of transcription by RNA polymerase II;GO:0006368//transcription elongation from RNA polymerase II promoter;GO:0006378//mRNA polyadenylation;GO:0007049//cell cycle;GO:0008285//negative regulation of cell population proliferat…	--
1	143621181	143621330	MergePeak_1136	ENSMUSG00000018196	+	143615356	143621337	3utr,stop_codon	ENSMUSG00000018196	Glrx2	glutaredoxin 2 (thioltransferase) [Source:MGI Symbol;Acc:MGI:1916617]	-	-	-	-	GO:0005634//nucleus;GO:0005654//nucleoplasm;GO:0005739//mitochondrion;GO:0005759//mitochondrial matrix;GO:0030425//dendrite;GO:0043025//neuronal cell body;GO:0043231//intracellular membrane-bounded organelle	GO:0015035//protein-disulfide reductase activity;GO:0016740//transferase activity;GO:0046872//metal ion binding;GO:0051536//iron-sulfur cluster binding;GO:0051537//2 iron, 2 sulfur cluster binding;GO:0097573//glutathione oxidoreductase activity	GO:0010033//response to organic substance;GO:0042542//response to hydrogen peroxide	--
1	143654205	143654254	MergePeak_1145	ENSMUSG00000018189	+	143653019	143683204	-,ncrna	ENSMUSG00000018189	Uchl5	ubiquitin carboxyl-terminal esterase L5 [Source:MGI Symbol;Acc:MGI:1914848]	-	-	-	-	GO:0000502//proteasome complex;GO:0005634//nucleus;GO:0005654//nucleoplasm;GO:0005730//nucleolus;GO:0005737//cytoplasm;GO:0005829//cytosol;GO:0031011//Ino80 complex;GO:0031597//cytosolic proteasome complex	GO:0004843//thiol-dependent deubiquitinase;GO:0004866//endopeptidase inhibitor activity;GO:0008233//peptidase activity;GO:0008234//cysteine-type peptidase activity;GO:0016787//hydrolase activity;GO:0070628//proteasome binding	GO:0000723//telomere maintenance;GO:0006275//regulation of DNA replication;GO:0006281//DNA repair;GO:0006282//regulation of DNA repair;GO:0006310//DNA recombination;GO:0006338//chromatin remodeling;GO:0006508//proteolysis;GO:0006511//ubiquitin-dependent protein catabolic process;GO:0006974//cellular response to DNA damage stimulus;GO:0010951//negative regulation of endopeptidase activity;GO:00165…	--
1	143654205	143654254	MergePeak_1145	ENSMUSG00000100455	+	143653380	143657045	-,ncrna
1	143656530	143656579	MergePeak_1146	ENSMUSG00000018189	+	143653019	143683204	-,ncrna	ENSMUSG00000018189	Uchl5	ubiquitin carboxyl-terminal esterase L5 [Source:MGI Symbol;Acc:MGI:1914848]	-	-	-	-	GO:0000502//proteasome complex;GO:0005634//nucleus;GO:0005654//nucleoplasm;GO:0005730//nucleolus;GO:0005737//cytoplasm;GO:0005829//cytosol;GO:0031011//Ino80 complex;GO:0031597//cytosolic proteasome complex	GO:0004843//thiol-dependent deubiquitinase;GO:0004866//endopeptidase inhibitor activity;GO:0008233//peptidase activity;GO:0008234//cysteine-type peptidase activity;GO:0016787//hydrolase activity;GO:0070628//proteasome binding	GO:0000723//telomere maintenance;GO:0006275//regulation of DNA replication;GO:0006281//DNA repair;GO:0006282//regulation of DNA repair;GO:0006310//DNA recombination;GO:0006338//chromatin remodeling;GO:0006508//proteolysis;GO:0006511//ubiquitin-dependent protein catabolic process;GO:0006974//cellular response to DNA damage stimulus;GO:0010951//negative regulation of endopeptidase activity;GO:00165…	--
1	143656530	143656579	MergePeak_1146	ENSMUSG00000100455	+	143653380	143657045	-,ncrna
1	151219802	151219926	MergePeak_1161	ENSMUSG00000100954	-	151218485	151220982	-,ncrna
1	151238889	151238963	MergePeak_1164	ENSMUSG00000023150	+	151220228	151240173	cds,stop_codon	ENSMUSG00000023150	Ivns1abp	influenza virus NS1A binding protein [Source:MGI Symbol;Acc:MGI:2152389]	-	-	-	-	GO:0005634//nucleus;GO:0005737//cytoplasm;GO:0005829//cytosol;GO:0005856//cytoskeleton	GO:0005515//protein binding	GO:0008380//RNA splicing;GO:0009615//response to virus;GO:0031397//negative regulation of protein ubiquitination;GO:0097193//intrinsic apoptotic signaling pathway;GO:2001243//negative regulation of intrinsic apoptotic signaling pathway	--
1	151243650	151243799	MergePeak_1165	ENSMUSG00000052748	-	151243450	151304206	3utr	ENSMUSG00000052748	Swt1	SWT1 RNA endoribonuclease homolog (S. cerevisiae) [Source:MGI Symbol;Acc:MGI:1914125]	-	-	-	-	GO:0005634//nucleus	GO:0003674//molecular_function	-	--
1	151267296	151270504	MergePeak_1166	ENSMUSG00000052748	-	151243450	151304206	cds	ENSMUSG00000052748	Swt1	SWT1 RNA endoribonuclease homolog (S. cerevisiae) [Source:MGI Symbol;Acc:MGI:1914125]	-	-	-	-	GO:0005634//nucleus	GO:0003674//molecular_function	-	--
1	151286532	151286681	MergePeak_1167	ENSMUSG00000052748	-	151243450	151304206	cds	ENSMUSG00000052748	Swt1	SWT1 RNA endoribonuclease homolog (S. cerevisiae) [Source:MGI Symbol;Acc:MGI:1914125]	-	-	-	-	GO:0005634//nucleus	GO:0003674//molecular_function	-	--
1	151286707	151287131	MergePeak_1168	ENSMUSG00000052748	-	151243450	151304206	cds	ENSMUSG00000052748	Swt1	SWT1 RNA endoribonuclease homolog (S. cerevisiae) [Source:MGI Symbol;Acc:MGI:1914125]	-	-	-	-	GO:0005634//nucleus	GO:0003674//molecular_function	-	--
1	151345307	151345431	MergePeak_1170	ENSMUSG00000026484	-	151345156	151376562	3utr	ENSMUSG00000026484	Rnf2	ring finger protein 2 [Source:MGI Symbol;Acc:MGI:1101759]	-	-	-	-	GO:0000151//ubiquitin ligase complex;GO:0000791//euchromatin;GO:0000792//heterochromatin;GO:0001739//sex chromatin;GO:0005634//nucleus;GO:0005654//nucleoplasm;GO:0005694//chromosome;GO:0005737//cytoplasm;GO:0016604//nuclear body;GO:0031519//PcG protein complex;GO:0035102//PRC1 complex;GO:0071339//MLL1 complex	GO:0003682//chromatin binding;GO:0004842//ubiquitin-protein transferase activity;GO:0005515//protein binding;GO:0008270//zinc ion binding;GO:0016740//transferase activity;GO:0046872//metal ion binding;GO:0061630//ubiquitin protein ligase activity;GO:0071535//RING-like zinc finger domain binding	GO:0000122//negative regulation of transcription by RNA polymerase II;GO:0000278//mitotic cell cycle;GO:0001702//gastrulation with mouth forming second;GO:0007281//germ cell development;GO:0009948//anterior/posterior axis specification;GO:0010467//gene expression;GO:0016567//protein ubiquitination;GO:0016574//histone ubiquitination;GO:0035518//histone H2A monoubiquitination;GO:0036353//histone H2…	--
1	151658138	151658237	MergePeak_1177	ENSMUSG00000043019	+	151631125	151697802	cds	ENSMUSG00000043019	Edem3	ER degradation enhancer, mannosidase alpha-like 3 [Source:MGI Symbol;Acc:MGI:1914217]	Genetic Information Processing	Folding, sorting and degradation	ko04141//Protein processing in endoplasmic reticulum	K10086	GO:0005783//endoplasmic reticulum;GO:0005788//endoplasmic reticulum lumen;GO:0016020//membrane;GO:0044322//endoplasmic reticulum quality control compartment	GO:0004559//alpha-mannosidase activity;GO:0004571//mannosyl-oligosaccharide 1,2-alpha-mannosidase activity;GO:0005509//calcium ion binding;GO:0016787//hydrolase activity;GO:0016798//hydrolase activity, acting on glycosyl bonds;GO:0046872//metal ion binding	GO:0005975//carbohydrate metabolic process;GO:0006486//protein glycosylation;GO:0006516//glycoprotein catabolic process;GO:0006986//response to unfolded protein;GO:0008152//metabolic process;GO:0043161//proteasome-mediated ubiquitin-dependent protein catabolic process;GO:1904380//endoplasmic reticulum mannose trimming;GO:1904382//mannose trimming involved in glycoprotein ERAD pathway	--
1	151766608	151766707	MergePeak_1181	ENSMUSG00000032666	-	151760275	151965876	3utr	ENSMUSG00000032666	1700025G04Rik	RIKEN cDNA 1700025G04 gene [Source:MGI Symbol;Acc:MGI:1916649]	-	-	-	-	GO:0005575//cellular_component	GO:0003674//molecular_function	GO:0008150//biological_process	--
1	152650485	152650659	MergePeak_1190	ENSMUSG00000008475	+	152642293	152651348	3utr	ENSMUSG00000008475	Arpc5	actin related protein 2/3 complex, subunit 5 [Source:MGI Symbol;Acc:MGI:1915021]	Human Diseases;Cellular Processes;Human Diseases;Human Diseases;Human Diseases;Cellular Processes;Organismal Systems;Cellular Processes;Human Diseases	Infectious disease: bacterial;Transport and catabolism;Infectious disease: bacterial;Infectious disease: bacterial;Infectious disease: bacterial;Cell motility;Immune system;Cellular community - eukaryotes;Infectious disease: bacterial	ko05130//Pathogenic Escherichia coli infection;ko04144//Endocytosis;ko05135//Yersinia infection;ko05132//Salmonella infection;ko05131//Shigellosis;ko04810//Regulation of actin cytoskeleton;ko04666//Fc gamma R-mediated phagocytosis;ko04530//Tight junction;ko05100//Bacterial invasion of epithelial cells	K05754;K05754;K05754;K05754;K05754;K05754;K05754;K05754;K05754	GO:0005634//nucleus;GO:0005737//cytoplasm;GO:0005768//endosome;GO:0005856//cytoskeleton;GO:0005885//Arp2/3 protein complex;GO:0015629//actin cytoskeleton;GO:0030027//lamellipodium;GO:0030426//growth cone;GO:0035861//site of double-strand break;GO:0042995//cell projection;GO:0043005//neuron projection	GO:0003779//actin binding;GO:0005200//structural constituent of cytoskeleton;GO:0051015//actin filament binding	GO:0014909//smooth muscle cell migration;GO:0016477//cell migration;GO:0030011//maintenance of cell polarity;GO:0030833//regulation of actin filament polymerization;GO:0034314//Arp2/3 complex-mediated actin nucleation;GO:0051639//actin filament network formation;GO:0061842//microtubule organizing center localization;GO:0097581//lamellipodium organization	--
1	152993938	152993987	MergePeak_1198	ENSMUSG00000042751	+	152830744	152994910	3utr	ENSMUSG00000042751	Nmnat2	nicotinamide nucleotide adenylyltransferase 2 [Source:MGI Symbol;Acc:MGI:2444155]	Metabolism;Metabolism	Global and overview maps;Metabolism of cofactors and vitamins	ko01100//Metabolic pathways;ko00760//Nicotinate and nicotinamide metabolism	K06210;K06210	GO:0000139//Golgi membrane;GO:0005737//cytoplasm;GO:0005770//late endosome;GO:0005794//Golgi apparatus;GO:0005802//trans-Golgi network;GO:0005829//cytosol;GO:0016020//membrane;GO:0030424//axon;GO:0030659//cytoplasmic vesicle membrane;GO:0031410//cytoplasmic vesicle;GO:0042995//cell projection;GO:0045202//synapse	GO:0000166//nucleotide binding;GO:0000309//nicotinamide-nucleotide adenylyltransferase activity;GO:0003824//catalytic activity;GO:0004515//nicotinate-nucleotide adenylyltransferase activity;GO:0005524//ATP binding;GO:0016740//transferase activity;GO:0016779//nucleotidyltransferase activity	GO:0009058//biosynthetic process;GO:0009435//NAD biosynthetic process;GO:0019363//pyridine nucleotide biosynthetic process	--
1	152999602	152999776	MergePeak_1199	ENSMUSG00000026479	-	152998502	153062193	3utr,stop_codon	ENSMUSG00000026479	Lamc2	laminin, gamma 2 [Source:MGI Symbol;Acc:MGI:99913]	Human Diseases;Environmental Information Processing;Human Diseases;Human Diseases;Cellular Processes;Human Diseases;Human Diseases;Environmental Information Processing	Cancer: overview;Signal transduction;Infectious disease: viral;Infectious disease: parasitic;Cellular community - eukaryotes;Infectious disease: parasitic;Cancer: specific types;Signaling molecules and interaction	ko05200//Pathways in cancer;ko04151//PI3K-Akt signaling pathway;ko05165//Human papillomavirus infection;ko05146//Amoebiasis;ko04510//Focal adhesion;ko05145//Toxoplasmosis;ko05222//Small cell lung cancer;ko04512//ECM-receptor interaction	K06246;K06246;K06246;K06246;K06246;K06246;K06246;K06246	GO:0005604//basement membrane;GO:0005607//laminin-2 complex;GO:0005615//extracellular space;GO:0005938//cell cortex;GO:0016020//membrane;GO:0031012//extracellular matrix;GO:0048471//perinuclear region of cytoplasm	-	GO:0008284//positive regulation of cell population proliferation;GO:0030335//positive regulation of cell migration	--
1	153096693	153096842	MergePeak_1201	ENSMUSG00000026478	-	153094668	153208532	3utr	ENSMUSG00000026478	Lamc1	laminin, gamma 1 [Source:MGI Symbol;Acc:MGI:99914]	Human Diseases;Environmental Information Processing;Human Diseases;Human Diseases;Human Diseases;Cellular Processes;Human Diseases;Human Diseases;Environmental Information Processing	Cancer: overview;Signal transduction;Infectious disease: viral;Neurodegenerative disease;Infectious disease: parasitic;Cellular community - eukaryotes;Infectious disease: parasitic;Cancer: specific types;Signaling molecules and interaction	ko05200//Pathways in cancer;ko04151//PI3K-Akt signaling pathway;ko05165//Human papillomavirus infection;ko05020//Prion disease;ko05146//Amoebiasis;ko04510//Focal adhesion;ko05145//Toxoplasmosis;ko05222//Small cell lung cancer;ko04512//ECM-receptor interaction	K05635;K05635;K05635;K05635;K05635;K05635;K05635;K05635;K05635	GO:0005576//extracellular region;GO:0005604//basement membrane;GO:0005606//laminin-1 complex;GO:0016020//membrane;GO:0031012//extracellular matrix;GO:0062023//collagen-containing extracellular matrix	GO:0005201//extracellular matrix structural constituent	GO:0007155//cell adhesion;GO:0016477//cell migration;GO:0022617//extracellular matrix disassembly;GO:0031581//hemidesmosome assembly;GO:0034446//substrate adhesion-dependent cell spreading;GO:0065003//protein-containing complex assembly	--
1	153207986	153208160	MergePeak_1204	ENSMUSG00000026478	-	153094668	153208532	cds,start_codon	ENSMUSG00000026478	Lamc1	laminin, gamma 1 [Source:MGI Symbol;Acc:MGI:99914]	Human Diseases;Environmental Information Processing;Human Diseases;Human Diseases;Human Diseases;Cellular Processes;Human Diseases;Human Diseases;Environmental Information Processing	Cancer: overview;Signal transduction;Infectious disease: viral;Neurodegenerative disease;Infectious disease: parasitic;Cellular community - eukaryotes;Infectious disease: parasitic;Cancer: specific types;Signaling molecules and interaction	ko05200//Pathways in cancer;ko04151//PI3K-Akt signaling pathway;ko05165//Human papillomavirus infection;ko05020//Prion disease;ko05146//Amoebiasis;ko04510//Focal adhesion;ko05145//Toxoplasmosis;ko05222//Small cell lung cancer;ko04512//ECM-receptor interaction	K05635;K05635;K05635;K05635;K05635;K05635;K05635;K05635;K05635	GO:0005576//extracellular region;GO:0005604//basement membrane;GO:0005606//laminin-1 complex;GO:0016020//membrane;GO:0031012//extracellular matrix;GO:0062023//collagen-containing extracellular matrix	GO:0005201//extracellular matrix structural constituent	GO:0007155//cell adhesion;GO:0016477//cell migration;GO:0022617//extracellular matrix disassembly;GO:0031581//hemidesmosome assembly;GO:0034446//substrate adhesion-dependent cell spreading;GO:0065003//protein-containing complex assembly	--
1	153289361	153289535	MergePeak_1205	ENSMUSG00000073538	-	153281993	153289979	-,ncrna
1	155101166	155101265	MergePeak_1216	ENSMUSG00000033722	-	155088217	155120190	cds	ENSMUSG00000033722	BC034090	cDNA sequence BC034090 [Source:MGI Symbol;Acc:MGI:2672904]	-	-	-	-	GO:0005634//nucleus;GO:0005938//cell cortex;GO:0016324//apical plasma membrane	GO:0005080//protein kinase C binding;GO:0005515//protein binding	GO:0007098//centrosome cycle;GO:0007163//establishment or maintenance of cell polarity;GO:0060341//regulation of cellular localization	--
1	155108771	155108905	MergePeak_1219	ENSMUSG00000033722	-	155088217	155120190	-,ncrna	ENSMUSG00000033722	BC034090	cDNA sequence BC034090 [Source:MGI Symbol;Acc:MGI:2672904]	-	-	-	-	GO:0005634//nucleus;GO:0005938//cell cortex;GO:0016324//apical plasma membrane	GO:0005080//protein kinase C binding;GO:0005515//protein binding	GO:0007098//centrosome cycle;GO:0007163//establishment or maintenance of cell polarity;GO:0060341//regulation of cellular localization	--
1	155108771	155108905	MergePeak_1219	ENSMUSG00000103670	+	155107050	155108905	-,ncrna
1	155688372	155688521	MergePeak_1233	ENSMUSG00000033684	-	155653904	155688635	cds,start_codon	ENSMUSG00000033684	Qsox1	quiescin Q6 sulfhydryl oxidase 1 [Source:MGI Symbol;Acc:MGI:1330818]	-	-	-	-	GO:0000139//Golgi membrane;GO:0005576//extracellular region;GO:0005615//extracellular space;GO:0005783//endoplasmic reticulum;GO:0005794//Golgi apparatus;GO:0016020//membrane;GO:0016021//integral component of membrane;GO:0030173//integral component of Golgi membrane;GO:0043231//intracellular membrane-bounded organelle;GO:0045171//intercellular bridge;GO:0070062//extracellular exosome	GO:0003756//protein disulfide isomerase activity;GO:0016491//oxidoreductase activity;GO:0016971//flavin-linked sulfhydryl oxidase activity;GO:0016972//thiol oxidase activity;GO:0071949//FAD binding	GO:0006457//protein folding;GO:0016242//negative regulation of macroautophagy;GO:0085029//extracellular matrix assembly	--
1	155720785	155721034	MergePeak_1234	ENSMUSG00000033671	-	155720710	155849001	3utr,ncrna	ENSMUSG00000033671	Cep350	centrosomal protein 350 [Source:MGI Symbol;Acc:MGI:1921331]	-	-	-	-	GO:0005634//nucleus;GO:0005737//cytoplasm;GO:0005813//centrosome;GO:0005814//centriole;GO:0005815//microtubule organizing center;GO:0005819//spindle;GO:0005856//cytoskeleton;GO:0042995//cell projection	GO:0005515//protein binding;GO:0008017//microtubule binding	GO:0034453//microtubule anchoring;GO:0071539//protein localization to centrosome;GO:1905515//non-motile cilium assembly	--
1	155720785	155721034	MergePeak_1234	ENSMUSG00000102558	+	155694240	155735337	-,ncrna
1	155722185	155722384	MergePeak_1235	ENSMUSG00000033671	-	155720710	155849001	3utr,ncrna	ENSMUSG00000033671	Cep350	centrosomal protein 350 [Source:MGI Symbol;Acc:MGI:1921331]	-	-	-	-	GO:0005634//nucleus;GO:0005737//cytoplasm;GO:0005813//centrosome;GO:0005814//centriole;GO:0005815//microtubule organizing center;GO:0005819//spindle;GO:0005856//cytoskeleton;GO:0042995//cell projection	GO:0005515//protein binding;GO:0008017//microtubule binding	GO:0034453//microtubule anchoring;GO:0071539//protein localization to centrosome;GO:1905515//non-motile cilium assembly	--
1	155722185	155722384	MergePeak_1235	ENSMUSG00000102558	+	155694240	155735337	-,ncrna
1	155828949	155829298	MergePeak_1246	ENSMUSG00000033671	-	155720710	155849001	cds	ENSMUSG00000033671	Cep350	centrosomal protein 350 [Source:MGI Symbol;Acc:MGI:1921331]	-	-	-	-	GO:0005634//nucleus;GO:0005737//cytoplasm;GO:0005813//centrosome;GO:0005814//centriole;GO:0005815//microtubule organizing center;GO:0005819//spindle;GO:0005856//cytoskeleton;GO:0042995//cell projection	GO:0005515//protein binding;GO:0008017//microtubule binding	GO:0034453//microtubule anchoring;GO:0071539//protein localization to centrosome;GO:1905515//non-motile cilium assembly	--
1	155883270	155883444	MergePeak_1248	ENSMUSG00000026466	-	155880360	155912173	cds	ENSMUSG00000026466	Tor1aip1	torsin A interacting protein 1 [Source:MGI Symbol;Acc:MGI:3582693]	-	-	-	-	GO:0005634//nucleus;GO:0005635//nuclear envelope;GO:0005637//nuclear inner membrane;GO:0012505//endomembrane system;GO:0016020//membrane;GO:0016021//integral component of membrane;GO:0031965//nuclear membrane;GO:0043231//intracellular membrane-bounded organelle	GO:0001671//ATPase activator activity;GO:0005515//protein binding;GO:0005521//lamin binding;GO:0008092//cytoskeletal protein binding;GO:0051117//ATPase binding	GO:0032781//positive regulation of ATPase activity;GO:0061024//membrane organization;GO:0071763//nuclear membrane organization;GO:0090435//protein localization to nuclear envelope	--
1	155937566	155937690	MergePeak_1251	ENSMUSG00000050565	+	155911149	155944607	cds	ENSMUSG00000050565	Tor1aip2	torsin A interacting protein 2 [Source:MGI Symbol;Acc:MGI:3582695]	-	-	-	-	GO:0005634//nucleus;GO:0005635//nuclear envelope;GO:0005783//endoplasmic reticulum;GO:0005789//endoplasmic reticulum membrane;GO:0012505//endomembrane system;GO:0016020//membrane;GO:0016021//integral component of membrane;GO:0043231//intracellular membrane-bounded organelle	GO:0001671//ATPase activator activity;GO:0005515//protein binding;GO:0051117//ATPase binding	GO:0007029//endoplasmic reticulum organization;GO:0032781//positive regulation of ATPase activity;GO:0061024//membrane organization;GO:0090435//protein localization to nuclear envelope	--
1	156468864	156469013	MergePeak_1255	ENSMUSG00000026596	+	156386619	156470286	cds	ENSMUSG00000026596	Abl2	v-abl Abelson murine leukemia viral oncogene 2 (arg, Abelson-related gene) [Source:MGI Symbol;Acc:MGI:87860]	Environmental Information Processing;Human Diseases;Human Diseases;Environmental Information Processing	Signal transduction;Cancer: overview;Cardiovascular disease;Signal transduction	ko04014//Ras signaling pathway;ko05208//Chemical carcinogenesis - reactive oxygen species;ko05416//Viral myocarditis;ko04012//ErbB signaling pathway	K08887;K08887;K08887;K08887	-	GO:0000166//nucleotide binding;GO:0000287//magnesium ion binding;GO:0001784//phosphotyrosine residue binding;GO:0004672//protein kinase activity;GO:0004712//protein serine/threonine/tyrosine kinase activity;GO:0004713//protein tyrosine kinase activity;GO:0004715//non-membrane spanning protein tyrosine kinase activity;GO:0005515//protein binding;GO:0005524//ATP binding;GO:0016301//kinase activity;…	GO:0006468//protein phosphorylation;GO:0007154//cell communication;GO:0007204//positive regulation of cytosolic calcium ion concentration;GO:0010863//positive regulation of phospholipase C activity;GO:0010976//positive regulation of neuron projection development;GO:0016310//phosphorylation;GO:0018108//peptidyl-tyrosine phosphorylation;GO:0023052//signaling;GO:0051353//positive regulation of oxido…	--
1	156506952	156507001	MergePeak_1262	ENSMUSG00000033557	-	156506102	156546642	3utr	ENSMUSG00000033557	Fam20b	FAM20B, glycosaminoglycan xylosylkinase [Source:MGI Symbol;Acc:MGI:2443990]	-	-	-	-	GO:0000139//Golgi membrane;GO:0005654//nucleoplasm;GO:0005737//cytoplasm;GO:0005794//Golgi apparatus;GO:0016020//membrane;GO:0016021//integral component of membrane;GO:0062023//collagen-containing extracellular matrix	GO:0000166//nucleotide binding;GO:0005524//ATP binding;GO:0016301//kinase activity;GO:0016740//transferase activity;GO:0016773//phosphotransferase activity, alcohol group as acceptor;GO:0046872//metal ion binding	GO:0016310//phosphorylation;GO:0030166//proteoglycan biosynthetic process	--
1	156507027	156507101	MergePeak_1263	ENSMUSG00000033557	-	156506102	156546642	3utr	ENSMUSG00000033557	Fam20b	FAM20B, glycosaminoglycan xylosylkinase [Source:MGI Symbol;Acc:MGI:2443990]	-	-	-	-	GO:0000139//Golgi membrane;GO:0005654//nucleoplasm;GO:0005737//cytoplasm;GO:0005794//Golgi apparatus;GO:0016020//membrane;GO:0016021//integral component of membrane;GO:0062023//collagen-containing extracellular matrix	GO:0000166//nucleotide binding;GO:0005524//ATP binding;GO:0016301//kinase activity;GO:0016740//transferase activity;GO:0016773//phosphotransferase activity, alcohol group as acceptor;GO:0046872//metal ion binding	GO:0016310//phosphorylation;GO:0030166//proteoglycan biosynthetic process	--
1	156507302	156507401	MergePeak_1264	ENSMUSG00000033557	-	156506102	156546642	3utr	ENSMUSG00000033557	Fam20b	FAM20B, glycosaminoglycan xylosylkinase [Source:MGI Symbol;Acc:MGI:2443990]	-	-	-	-	GO:0000139//Golgi membrane;GO:0005654//nucleoplasm;GO:0005737//cytoplasm;GO:0005794//Golgi apparatus;GO:0016020//membrane;GO:0016021//integral component of membrane;GO:0062023//collagen-containing extracellular matrix	GO:0000166//nucleotide binding;GO:0005524//ATP binding;GO:0016301//kinase activity;GO:0016740//transferase activity;GO:0016773//phosphotransferase activity, alcohol group as acceptor;GO:0046872//metal ion binding	GO:0016310//phosphorylation;GO:0030166//proteoglycan biosynthetic process	--
1	156631886	156632085	MergePeak_1269	ENSMUSG00000026594	-	156631736	156767172	3utr	ENSMUSG00000026594	Ralgps2	Ral GEF with PH domain and SH3 binding motif 2 [Source:MGI Symbol;Acc:MGI:1925505]	-	-	-	-	GO:0005737//cytoplasm;GO:0005886//plasma membrane;GO:0016020//membrane	GO:0005085//guanyl-nucleotide exchange factor activity	GO:0007264//small GTPase mediated signal transduction;GO:0007265//Ras protein signal transduction;GO:0032485//regulation of Ral protein signal transduction;GO:0043547//positive regulation of GTPase activity;GO:0050790//regulation of catalytic activity	--
1	156975268	156975367	MergePeak_1275	ENSMUSG00000070565	-	156962752	157240165	cds	ENSMUSG00000070565	Rasal2	RAS protein activator like 2 [Source:MGI Symbol;Acc:MGI:2443881]	Environmental Information Processing	Signal transduction	ko04014//Ras signaling pathway	K17633	-	GO:0005096//GTPase activator activity	GO:0002021//response to dietary excess;GO:0007165//signal transduction;GO:0009749//response to glucose;GO:0010467//gene expression;GO:0035264//multicellular organism growth;GO:0043087//regulation of GTPase activity;GO:0060612//adipose tissue development;GO:2000257//regulation of protein activation cascade	--
1	157240397	157240596	MergePeak_1279	ENSMUSG00000049881	+	157240279	157247809	-
1	157240397	157240596	MergePeak_1279	MSTRG.1415	+	157240295	157247790	-
1	157356911	157356960	MergePeak_1281	ENSMUSG00000026589	+	157334298	157395992	cds,start_codon	ENSMUSG00000026589	Sec16b	SEC16 homolog B (S. cerevisiae) [Source:MGI Symbol;Acc:MGI:2148802]	-	-	-	-	GO:0000139//Golgi membrane;GO:0005783//endoplasmic reticulum;GO:0005789//endoplasmic reticulum membrane;GO:0005794//Golgi apparatus;GO:0012507//ER to Golgi transport vesicle membrane;GO:0016020//membrane;GO:0043231//intracellular membrane-bounded organelle;GO:0070971//endoplasmic reticulum exit site	GO:0003674//molecular_function	GO:0006888//endoplasmic reticulum to Golgi vesicle-mediated transport;GO:0006914//autophagy;GO:0007029//endoplasmic reticulum organization;GO:0007030//Golgi organization;GO:0007031//peroxisome organization;GO:0010628//positive regulation of gene expression;GO:0015031//protein transport;GO:0016192//vesicle-mediated transport;GO:0016559//peroxisome fission;GO:0046907//intracellular transport;GO:004…	--
1	157365740	157371436	MergePeak_1282	ENSMUSG00000026589	+	157334298	157395992	cds	ENSMUSG00000026589	Sec16b	SEC16 homolog B (S. cerevisiae) [Source:MGI Symbol;Acc:MGI:2148802]	-	-	-	-	GO:0000139//Golgi membrane;GO:0005783//endoplasmic reticulum;GO:0005789//endoplasmic reticulum membrane;GO:0005794//Golgi apparatus;GO:0012507//ER to Golgi transport vesicle membrane;GO:0016020//membrane;GO:0043231//intracellular membrane-bounded organelle;GO:0070971//endoplasmic reticulum exit site	GO:0003674//molecular_function	GO:0006888//endoplasmic reticulum to Golgi vesicle-mediated transport;GO:0006914//autophagy;GO:0007029//endoplasmic reticulum organization;GO:0007030//Golgi organization;GO:0007031//peroxisome organization;GO:0010628//positive regulation of gene expression;GO:0015031//protein transport;GO:0016192//vesicle-mediated transport;GO:0016559//peroxisome fission;GO:0046907//intracellular transport;GO:004…	--
1	158074489	158074663	MergePeak_1285	ENSMUSG00000004031	-	158072839	158183799	3utr	ENSMUSG00000004031	Brinp2	bone morphogenic protein/retinoic acid inducible neural-specific 2 [Source:MGI Symbol;Acc:MGI:2443333]	-	-	-	-	GO:0005576//extracellular region;GO:0005783//endoplasmic reticulum;GO:0030425//dendrite;GO:0043025//neuronal cell body	GO:0003674//molecular_function	GO:0007049//cell cycle;GO:0007399//nervous system development;GO:0045666//positive regulation of neuron differentiation;GO:0045786//negative regulation of cell cycle;GO:0045930//negative regulation of mitotic cell cycle;GO:0071300//cellular response to retinoic acid	--
1	158517492	158517666	MergePeak_1289	ENSMUSG00000026587	+	158189843	158519349	3utr	ENSMUSG00000026587	Astn1	astrotactin 1 [Source:MGI Symbol;Acc:MGI:1098567]	-	-	-	-	GO:0005768//endosome;GO:0005886//plasma membrane;GO:0009897//external side of plasma membrane;GO:0016020//membrane;GO:0016021//integral component of membrane;GO:0030136//clathrin-coated vesicle;GO:0031410//cytoplasmic vesicle;GO:0043204//perikaryon	GO:0005515//protein binding	GO:0001764//neuron migration;GO:0007155//cell adhesion;GO:0007158//neuron cell-cell adhesion;GO:0007626//locomotory behavior;GO:0016477//cell migration;GO:0098609//cell-cell adhesion	--
1	158518442	158518591	MergePeak_1290	ENSMUSG00000026587	+	158189843	158519349	3utr	ENSMUSG00000026587	Astn1	astrotactin 1 [Source:MGI Symbol;Acc:MGI:1098567]	-	-	-	-	GO:0005768//endosome;GO:0005886//plasma membrane;GO:0009897//external side of plasma membrane;GO:0016020//membrane;GO:0016021//integral component of membrane;GO:0030136//clathrin-coated vesicle;GO:0031410//cytoplasmic vesicle;GO:0043204//perikaryon	GO:0005515//protein binding	GO:0001764//neuron migration;GO:0007155//cell adhesion;GO:0007158//neuron cell-cell adhesion;GO:0007626//locomotory behavior;GO:0016477//cell migration;GO:0098609//cell-cell adhesion	--
1	160051744	160054209	MergePeak_1297	ENSMUSG00000026721	-	160046744	160179141	3utr,cds,stop_codon	ENSMUSG00000026721	Rabgap1l	RAB GTPase activating protein 1-like [Source:MGI Symbol;Acc:MGI:1352507]	-	-	-	-	GO:0005634//nucleus;GO:0005768//endosome;GO:0005769//early endosome;GO:0005794//Golgi apparatus	GO:0005096//GTPase activator activity;GO:0031267//small GTPase binding	GO:0006897//endocytosis;GO:0015031//protein transport;GO:0032880//regulation of protein localization;GO:0035855//megakaryocyte development;GO:0090630//activation of GTPase activity	--
1	160847242	160847466	MergePeak_1303	ENSMUSG00000043467	-	160830492	160862419	3utr,stop_codon	ENSMUSG00000043467	Zbtb37	zinc finger and BTB domain containing 37 [Source:MGI Symbol;Acc:MGI:2444467]	-	-	-	-	GO:0005654//nucleoplasm	GO:0000978//RNA polymerase II cis-regulatory region sequence-specific DNA binding;GO:0001227//DNA-binding transcription repressor activity, RNA polymerase II-specific;GO:0005515//protein binding;GO:1990837//sequence-specific double-stranded DNA binding	GO:0000122//negative regulation of transcription by RNA polymerase II;GO:0006357//regulation of transcription by RNA polymerase II	ZBTB
1	160864427	160864501	MergePeak_1308	ENSMUSG00000053332	+	160862177	160866109	-,ncrna
1	160864427	160864501	MergePeak_1308	MSTRG.1449	+	160862743	160866133	-,ncrna
1	160878938	160881514	MergePeak_1313	ENSMUSG00000026709	-	160868171	160898228	cds	ENSMUSG00000026709	Dars2	aspartyl-tRNA synthetase 2 (mitochondrial) [Source:MGI Symbol;Acc:MGI:2442510]	Genetic Information Processing	Translation	ko00970//Aminoacyl-tRNA biosynthesis	K01876	GO:0005654//nucleoplasm;GO:0005737//cytoplasm;GO:0005739//mitochondrion;GO:0005759//mitochondrial matrix;GO:0110165//cellular anatomical entity	GO:0000166//nucleotide binding;GO:0003676//nucleic acid binding;GO:0004812//aminoacyl-tRNA ligase activity;GO:0004815//aspartate-tRNA ligase activity;GO:0005524//ATP binding;GO:0016874//ligase activity;GO:0042803//protein homodimerization activity;GO:0050560//aspartate-tRNA(Asn) ligase activity	GO:0006412//translation;GO:0006418//tRNA aminoacylation for protein translation;GO:0006422//aspartyl-tRNA aminoacylation;GO:0043039//tRNA aminoacylation;GO:0070145//mitochondrial asparaginyl-tRNA aminoacylation	--
1	160905866	160907452	MergePeak_1315	ENSMUSG00000026708	+	160898283	160914290	cds	ENSMUSG00000026708	Cenpl	centromere protein L [Source:MGI Symbol;Acc:MGI:1917704]	-	-	-	-	GO:0000775//chromosome, centromeric region;GO:0005575//cellular_component;GO:0005634//nucleus;GO:0005694//chromosome	GO:0003674//molecular_function	GO:0008150//biological_process	--
1	160916745	160916944	MergePeak_1319	ENSMUSG00000026705	-	160915945	160959081	3utr	ENSMUSG00000026705	Klhl20	kelch-like 20 [Source:MGI Symbol;Acc:MGI:2444855]	-	-	-	-	GO:0005634//nucleus;GO:0005737//cytoplasm;GO:0005794//Golgi apparatus;GO:0005802//trans-Golgi network;GO:0005829//cytosol;GO:0016605//PML body;GO:0030424//axon;GO:0030425//dendrite;GO:0031463//Cul3-RING ubiquitin ligase complex;GO:0042995//cell projection;GO:0048471//perinuclear region of cytoplasm	GO:0003779//actin binding;GO:0004842//ubiquitin-protein transferase activity;GO:0005515//protein binding;GO:0019964//interferon-gamma binding	GO:0006895//Golgi to endosome transport;GO:0015031//protein transport;GO:0016567//protein ubiquitination;GO:0043066//negative regulation of apoptotic process;GO:0043161//proteasome-mediated ubiquitin-dependent protein catabolic process;GO:1990390//protein K33-linked ubiquitination	--
1	160917845	160917894	MergePeak_1320	ENSMUSG00000026705	-	160915945	160959081	3utr,stop_codon	ENSMUSG00000026705	Klhl20	kelch-like 20 [Source:MGI Symbol;Acc:MGI:2444855]	-	-	-	-	GO:0005634//nucleus;GO:0005737//cytoplasm;GO:0005794//Golgi apparatus;GO:0005802//trans-Golgi network;GO:0005829//cytosol;GO:0016605//PML body;GO:0030424//axon;GO:0030425//dendrite;GO:0031463//Cul3-RING ubiquitin ligase complex;GO:0042995//cell projection;GO:0048471//perinuclear region of cytoplasm	GO:0003779//actin binding;GO:0004842//ubiquitin-protein transferase activity;GO:0005515//protein binding;GO:0019964//interferon-gamma binding	GO:0006895//Golgi to endosome transport;GO:0015031//protein transport;GO:0016567//protein ubiquitination;GO:0043066//negative regulation of apoptotic process;GO:0043161//proteasome-mediated ubiquitin-dependent protein catabolic process;GO:1990390//protein K33-linked ubiquitination	--
1	161645283	161645457	MergePeak_1326	ENSMUSG00000040297	-	161643683	161704251	3utr	ENSMUSG00000040297	Suco	SUN domain containing ossification factor [Source:MGI Symbol;Acc:MGI:2138346]	-	-	-	-	GO:0005737//cytoplasm;GO:0005783//endoplasmic reticulum;GO:0005791//rough endoplasmic reticulum;GO:0016020//membrane;GO:0016021//integral component of membrane;GO:0030867//rough endoplasmic reticulum membrane	GO:0003674//molecular_function	GO:0001503//ossification;GO:0032967//positive regulation of collagen biosynthetic process;GO:0045669//positive regulation of osteoblast differentiation;GO:0046850//regulation of bone remodeling	--
1	161646208	161646332	MergePeak_1328	ENSMUSG00000040297	-	161643683	161704251	cds	ENSMUSG00000040297	Suco	SUN domain containing ossification factor [Source:MGI Symbol;Acc:MGI:2138346]	-	-	-	-	GO:0005737//cytoplasm;GO:0005783//endoplasmic reticulum;GO:0005791//rough endoplasmic reticulum;GO:0016020//membrane;GO:0016021//integral component of membrane;GO:0030867//rough endoplasmic reticulum membrane	GO:0003674//molecular_function	GO:0001503//ossification;GO:0032967//positive regulation of collagen biosynthetic process;GO:0045669//positive regulation of osteoblast differentiation;GO:0046850//regulation of bone remodeling	--
1	161798930	161799129	MergePeak_1332	ENSMUSG00000026698	+	161796797	161801003	3utr,stop_codon,ncrna	ENSMUSG00000026698	Pigc	phosphatidylinositol glycan anchor biosynthesis, class C [Source:MGI Symbol;Acc:MGI:1914542]	Metabolism;Metabolism	Global and overview maps;Glycan biosynthesis and metabolism	ko01100//Metabolic pathways;ko00563//Glycosylphosphatidylinositol (GPI)-anchor biosynthesis	K03859;K03859	GO:0000506//glycosylphosphatidylinositol-N-acetylglucosaminyltransferase (GPI-GnT) complex;GO:0005783//endoplasmic reticulum;GO:0005789//endoplasmic reticulum membrane;GO:0016020//membrane;GO:0016021//integral component of membrane	-	GO:0006506//GPI anchor biosynthetic process	--
1	161798930	161799129	MergePeak_1332	ENSMUSG00000086277	-	161769655	161807205	-,ncrna	ENSMUSG00000086277	4930558K02Rik	RIKEN cDNA 4930558K02 gene [Source:MGI Symbol;Acc:MGI:1922618]	-	-	-	-	GO:0005575//cellular_component	GO:0003674//molecular_function	GO:0008150//biological_process	--
1	161798930	161799129	MergePeak_1332	ENSMUSG00000103393	+	161796769	161854675	-,ncrna
1	161819387	161819561	MergePeak_1333	ENSMUSG00000040265	-	161814871	162305603	3utr,stop_codon,ncrna	ENSMUSG00000040265	Dnm3	dynamin 3 [Source:MGI Symbol;Acc:MGI:1341299]	Environmental Information Processing;Cellular Processes;Human Diseases;Organismal Systems;Organismal Systems	Signal transduction;Transport and catabolism;Infectious disease: bacterial;Nervous system;Excretory system	ko04072//Phospholipase D signaling pathway;ko04144//Endocytosis;ko05100//Bacterial invasion of epithelial cells;ko04721//Synaptic vesicle cycle;ko04961//Endocrine and other factor-regulated calcium reabsorption	K01528;K01528;K01528;K01528;K01528	GO:0001917//photoreceptor inner segment;GO:0005737//cytoplasm;GO:0005739//mitochondrion;GO:0005794//Golgi apparatus;GO:0005856//cytoskeleton;GO:0005874//microtubule;GO:0005886//plasma membrane;GO:0014069//postsynaptic density;GO:0016020//membrane;GO:0030424//axon;GO:0043083//synaptic cleft;GO:0043197//dendritic spine;GO:0044327//dendritic spine head;GO:0045202//synapse;GO:0048471//perinuclear reg…	GO:0000166//nucleotide binding;GO:0003924//GTPase activity;GO:0005515//protein binding;GO:0005525//GTP binding;GO:0008017//microtubule binding;GO:0016787//hydrolase activity;GO:0031798//type 1 metabotropic glutamate receptor binding;GO:0031802//type 5 metabotropic glutamate receptor binding;GO:0042802//identical protein binding;GO:0050998//nitric-oxide synthase binding;GO:0099186//structural cons…	GO:0006897//endocytosis;GO:0007416//synapse assembly;GO:0016185//synaptic vesicle budding from presynaptic endocytic zone membrane;GO:0031623//receptor internalization;GO:0046847//filopodium assembly;GO:0048488//synaptic vesicle endocytosis;GO:0051491//positive regulation of filopodium assembly;GO:0061001//regulation of dendritic spine morphogenesis;GO:0061002//negative regulation of dendritic sp…	--
1	161819387	161819561	MergePeak_1333	ENSMUSG00000103393	+	161796769	161854675	-,ncrna
1	162148584	162181116	MergePeak_1334	ENSMUSG00000040265	-	161814871	162305603	cds	ENSMUSG00000040265	Dnm3	dynamin 3 [Source:MGI Symbol;Acc:MGI:1341299]	Environmental Information Processing;Cellular Processes;Human Diseases;Organismal Systems;Organismal Systems	Signal transduction;Transport and catabolism;Infectious disease: bacterial;Nervous system;Excretory system	ko04072//Phospholipase D signaling pathway;ko04144//Endocytosis;ko05100//Bacterial invasion of epithelial cells;ko04721//Synaptic vesicle cycle;ko04961//Endocrine and other factor-regulated calcium reabsorption	K01528;K01528;K01528;K01528;K01528	GO:0001917//photoreceptor inner segment;GO:0005737//cytoplasm;GO:0005739//mitochondrion;GO:0005794//Golgi apparatus;GO:0005856//cytoskeleton;GO:0005874//microtubule;GO:0005886//plasma membrane;GO:0014069//postsynaptic density;GO:0016020//membrane;GO:0030424//axon;GO:0043083//synaptic cleft;GO:0043197//dendritic spine;GO:0044327//dendritic spine head;GO:0045202//synapse;GO:0048471//perinuclear reg…	GO:0000166//nucleotide binding;GO:0003924//GTPase activity;GO:0005515//protein binding;GO:0005525//GTP binding;GO:0008017//microtubule binding;GO:0016787//hydrolase activity;GO:0031798//type 1 metabotropic glutamate receptor binding;GO:0031802//type 5 metabotropic glutamate receptor binding;GO:0042802//identical protein binding;GO:0050998//nitric-oxide synthase binding;GO:0099186//structural cons…	GO:0006897//endocytosis;GO:0007416//synapse assembly;GO:0016185//synaptic vesicle budding from presynaptic endocytic zone membrane;GO:0031623//receptor internalization;GO:0046847//filopodium assembly;GO:0048488//synaptic vesicle endocytosis;GO:0051491//positive regulation of filopodium assembly;GO:0061001//regulation of dendritic spine morphogenesis;GO:0061002//negative regulation of dendritic sp…	--
1	162369890	162369964	MergePeak_1337	ENSMUSG00000026694	-	162359696	162376120	cds	ENSMUSG00000026694	Eef1aknmt	EEF1A lysine and N-terminal methyltransferase [Source:MGI Symbol;Acc:MGI:1918699]	-	-	-	-	GO:0005634//nucleus;GO:0005737//cytoplasm;GO:0005739//mitochondrion	GO:0003674//molecular_function;GO:0003824//catalytic activity;GO:0008168//methyltransferase activity;GO:0008757//S-adenosylmethionine-dependent methyltransferase activity;GO:0016740//transferase activity	GO:0000122//negative regulation of transcription by RNA polymerase II;GO:0008152//metabolic process;GO:0032259//methylation;GO:1901564//organonitrogen compound metabolic process;GO:1902807//negative regulation of cell cycle G1/S phase transition	--
1	163213302	163213401	MergePeak_1351	ENSMUSG00000040124	-	163212481	163231225	3utr	ENSMUSG00000040124	Gorab	golgin, RAB6-interacting [Source:MGI Symbol;Acc:MGI:2138271]	Cellular Processes	Cell growth and death	ko04115//p53 signaling pathway	K19748	GO:0005654//nucleoplasm;GO:0005730//nucleolus;GO:0005737//cytoplasm;GO:0005794//Golgi apparatus;GO:0005829//cytosol	GO:0005515//protein binding	GO:0031069//hair follicle morphogenesis;GO:1901622//positive regulation of smoothened signaling pathway involved in dorsal/ventral neural tube patterning;GO:1905515//non-motile cilium assembly	--
1	163743467	163743566	MergePeak_1354	ENSMUSG00000026585	+	163607152	163744678	3utr	ENSMUSG00000026585	Kifap3	kinesin-associated protein 3 [Source:MGI Symbol;Acc:MGI:107566]	-	-	-	-	GO:0000794//condensed nuclear chromosome;GO:0001750//photoreceptor outer segment;GO:0001917//photoreceptor inner segment;GO:0005783//endoplasmic reticulum;GO:0005794//Golgi apparatus;GO:0005813//centrosome;GO:0005829//cytosol;GO:0005871//kinesin complex;GO:0005876//spindle microtubule;GO:0005930//axoneme;GO:0015630//microtubule cytoskeleton;GO:0016939//kinesin II complex;GO:0032391//photoreceptor…	GO:0005515//protein binding;GO:0019894//kinesin binding;GO:0019903//protein phosphatase binding;GO:0120170//intraciliary transport particle B binding	GO:0006915//apoptotic process;GO:0007017//microtubule-based process;GO:0007018//microtubule-based movement;GO:0007405//neuroblast proliferation;GO:0007406//negative regulation of neuroblast proliferation;GO:0008104//protein localization;GO:0008283//cell population proliferation;GO:0010659//cardiac muscle cell apoptotic process;GO:0010667//negative regulation of cardiac muscle cell apoptotic proce…	--
1	163781340	163781489	MergePeak_1357	ENSMUSG00000026584	+	163757334	163782695	3utr	ENSMUSG00000026584	Scyl3	SCY1-like 3 (S. cerevisiae) [Source:MGI Symbol;Acc:MGI:1921385]	-	-	-	-	GO:0000139//Golgi membrane;GO:0005737//cytoplasm;GO:0005794//Golgi apparatus;GO:0030027//lamellipodium;GO:0042995//cell projection	GO:0004672//protein kinase activity;GO:0005515//protein binding;GO:0005524//ATP binding;GO:0042802//identical protein binding	GO:0006468//protein phosphorylation;GO:0006954//inflammatory response;GO:0008104//protein localization;GO:0021522//spinal cord motor neuron differentiation;GO:0048666//neuron development	--
1	163781340	163781489	MergePeak_1357	ENSMUSG00000041406	-	163781323	163822365	3utr	ENSMUSG00000041406	BC055324	cDNA sequence BC055324 [Source:MGI Symbol;Acc:MGI:3590554]	-	-	-	-	GO:0005575//cellular_component	GO:0003674//molecular_function	GO:0008150//biological_process	--
1	163824425	163824812	MergePeak_1360	ENSMUSG00000041396	+	163822458	163824812	3utr,cds,stop_codon	ENSMUSG00000041396	Mettl18	methyltransferase like 18 [Source:MGI Symbol;Acc:MGI:1917212]	-	-	-	-	GO:0005634//nucleus;GO:0005730//nucleolus;GO:0005737//cytoplasm;GO:0005829//cytosol;GO:0032991//protein-containing complex	GO:0008168//methyltransferase activity;GO:0016740//transferase activity;GO:0018064//protein-L-histidine N-tele-methyltransferase activity;GO:0031072//heat shock protein binding	GO:0006417//regulation of translation;GO:0018026//peptidyl-lysine monomethylation;GO:0032259//methylation;GO:0042038//peptidyl-histidine methylation, to form tele-methylhistidine;GO:0090069//regulation of ribosome biogenesis;GO:2000232//regulation of rRNA processing	--
1	163971276	163971375	MergePeak_1361	ENSMUSG00000026580	+	163942833	163977595	-,ncrna	ENSMUSG00000026580	Selp	selectin, platelet [Source:MGI Symbol;Acc:MGI:98280]	Human Diseases;Organismal Systems;Human Diseases;Human Diseases;Environmental Information Processing;Human Diseases	Infectious disease: viral;Immune system;Infectious disease: bacterial;Cardiovascular disease;Signaling molecules and interaction;Infectious disease: parasitic	ko05171//Coronavirus disease - COVID-19;ko04613//Neutrophil extracellular trap formation;ko05150//Staphylococcus aureus infection;ko05417//Lipid and atherosclerosis;ko04514//Cell adhesion molecules;ko05144//Malaria	K06496;K06496;K06496;K06496;K06496;K06496	GO:0005615//extracellular space;GO:0005886//plasma membrane;GO:0005887//integral component of plasma membrane;GO:0009897//external side of plasma membrane;GO:0016020//membrane;GO:0016021//integral component of membrane;GO:0031092//platelet alpha granule membrane	GO:0001530//lipopolysaccharide binding;GO:0005509//calcium ion binding;GO:0005515//protein binding;GO:0008201//heparin binding;GO:0030246//carbohydrate binding;GO:0033691//sialic acid binding;GO:0042806//fucose binding;GO:0046872//metal ion binding;GO:0048306//calcium-dependent protein binding;GO:0070492//oligosaccharide binding	GO:0002687//positive regulation of leukocyte migration;GO:0002691//regulation of cellular extravasation;GO:0006954//inflammatory response;GO:0007155//cell adhesion;GO:0007157//heterophilic cell-cell adhesion via plasma membrane cell adhesion molecules;GO:0007159//leukocyte cell-cell adhesion;GO:0010572//positive regulation of platelet activation;GO:0014068//positive regulation of phosphatidylinos…	--
1	163971276	163971375	MergePeak_1361	ENSMUSG00000090081	-	163971001	163973935	-,ncrna
1	164019527	164019726	MergePeak_1362	ENSMUSG00000026579	+	163979407	164047846	cds	ENSMUSG00000026579	F5	coagulation factor V [Source:MGI Symbol;Acc:MGI:88382]	Organismal Systems	Immune system	ko04610//Complement and coagulation cascades	K03902	GO:0005576//extracellular region;GO:0005615//extracellular space;GO:0005783//endoplasmic reticulum;GO:0005794//Golgi apparatus;GO:0031091//platelet alpha granule	GO:0005507//copper ion binding;GO:0046872//metal ion binding	GO:0006508//proteolysis;GO:0007596//blood coagulation;GO:0007599//hemostasis;GO:0008015//blood circulation;GO:0031638//zymogen activation;GO:0032571//response to vitamin K	--
1	164020352	164020401	MergePeak_1363	ENSMUSG00000026579	+	163979407	164047846	cds	ENSMUSG00000026579	F5	coagulation factor V [Source:MGI Symbol;Acc:MGI:88382]	Organismal Systems	Immune system	ko04610//Complement and coagulation cascades	K03902	GO:0005576//extracellular region;GO:0005615//extracellular space;GO:0005783//endoplasmic reticulum;GO:0005794//Golgi apparatus;GO:0031091//platelet alpha granule	GO:0005507//copper ion binding;GO:0046872//metal ion binding	GO:0006508//proteolysis;GO:0007596//blood coagulation;GO:0007599//hemostasis;GO:0008015//blood circulation;GO:0031638//zymogen activation;GO:0032571//response to vitamin K	--
1	164021927	164022101	MergePeak_1364	ENSMUSG00000026579	+	163979407	164047846	cds	ENSMUSG00000026579	F5	coagulation factor V [Source:MGI Symbol;Acc:MGI:88382]	Organismal Systems	Immune system	ko04610//Complement and coagulation cascades	K03902	GO:0005576//extracellular region;GO:0005615//extracellular space;GO:0005783//endoplasmic reticulum;GO:0005794//Golgi apparatus;GO:0031091//platelet alpha granule	GO:0005507//copper ion binding;GO:0046872//metal ion binding	GO:0006508//proteolysis;GO:0007596//blood coagulation;GO:0007599//hemostasis;GO:0008015//blood circulation;GO:0031638//zymogen activation;GO:0032571//response to vitamin K	--
1	165005906	165006005	MergePeak_1376	ENSMUSG00000040848	-	165001906	165022007	3utr	ENSMUSG00000040848	Sft2d2	SFT2 domain containing 2 [Source:MGI Symbol;Acc:MGI:1917362]	-	-	-	-	GO:0016020//membrane;GO:0016021//integral component of membrane	GO:0003674//molecular_function	GO:0015031//protein transport;GO:0016192//vesicle-mediated transport	--
1	165601741	165601840	MergePeak_1387	ENSMUSG00000040713	+	165591315	165602877	3utr	ENSMUSG00000040713	Creg1	cellular repressor of E1A-stimulated genes 1 [Source:MGI Symbol;Acc:MGI:1344382]	-	-	-	-	GO:0005576//extracellular region;GO:0005615//extracellular space;GO:0005667//transcription regulator complex	-	GO:0006355//regulation of transcription, DNA-templated;GO:0040008//regulation of growth	--
1	165701373	165701472	MergePeak_1389	ENSMUSG00000005763	+	165692224	165704846	-	ENSMUSG00000005763	Cd247	CD247 antigen [Source:MGI Symbol;Acc:MGI:88334]	Human Diseases;Human Diseases;Organismal Systems;Organismal Systems;Organismal Systems;Human Diseases;Human Diseases;Organismal Systems	Infectious disease: viral;Infectious disease: viral;Immune system;Immune system;Immune system;Infectious disease: parasitic;Cancer: overview;Immune system	ko05169//Epstein-Barr virus infection;ko05170//Human immunodeficiency virus 1 infection;ko04650//Natural killer cell mediated cytotoxicity;ko04660//T cell receptor signaling pathway;ko04659//Th17 cell differentiation;ko05142//Chagas disease;ko05235//PD-L1 expression and PD-1 checkpoint pathway in cancer;ko04658//Th1 and Th2 cell differentiation	K06453;K06453;K06453;K06453;K06453;K06453;K06453;K06453	GO:0005737//cytoplasm;GO:0005794//Golgi apparatus;GO:0005886//plasma membrane;GO:0016020//membrane;GO:0016021//integral component of membrane;GO:0033001//Fc-gamma receptor III complex;GO:0042101//T cell receptor complex;GO:0042105//alpha-beta T cell receptor complex;GO:0098797//plasma membrane protein complex	GO:0004888//transmembrane signaling receptor activity;GO:0005515//protein binding;GO:0042802//identical protein binding;GO:0042803//protein homodimerization activity;GO:0046982//protein heterodimerization activity;GO:1990782//protein tyrosine kinase binding	GO:0002250//adaptive immune response;GO:0002376//immune system process;GO:0007166//cell surface receptor signaling pathway;GO:0038094//Fc-gamma receptor signaling pathway;GO:0050852//T cell receptor signaling pathway;GO:0065003//protein-containing complex assembly;GO:2000010//positive regulation of protein localization to cell surface	--
1	165701373	165701472	MergePeak_1389	ENSMUSG00000026565	-	165692723	165762517	3utr	ENSMUSG00000026565	Pou2f1	POU domain, class 2, transcription factor 1 [Source:MGI Symbol;Acc:MGI:101898]	Human Diseases;Human Diseases	Infectious disease: viral;Cardiovascular disease	ko05168//Herpes simplex virus 1 infection;ko05417//Lipid and atherosclerosis	K09364;K09364	GO:0005634//nucleus;GO:0005654//nucleoplasm;GO:0005667//transcription regulator complex;GO:0005783//endoplasmic reticulum;GO:0043231//intracellular membrane-bounded organelle;GO:0090575//RNA polymerase II transcription regulator complex	GO:0000976//transcription cis-regulatory region binding;GO:0000978//RNA polymerase II cis-regulatory region sequence-specific DNA binding;GO:0000979//RNA polymerase II core promoter sequence-specific DNA binding;GO:0000981//DNA-binding transcription factor activity, RNA polymerase II-specific;GO:0003677//DNA binding;GO:0003682//chromatin binding;GO:0003700//DNA-binding transcription factor activi…	GO:0006355//regulation of transcription, DNA-templated;GO:0006357//regulation of transcription by RNA polymerase II;GO:0006366//transcription by RNA polymerase II;GO:0010629//negative regulation of gene expression;GO:0030910//olfactory placode formation;GO:0045892//negative regulation of transcription, DNA-templated;GO:0045944//positive regulation of transcription by RNA polymerase II;GO:0060235/…	Pou
1	165704470	165704644	MergePeak_1394	ENSMUSG00000005763	+	165692224	165704846	-	ENSMUSG00000005763	Cd247	CD247 antigen [Source:MGI Symbol;Acc:MGI:88334]	Human Diseases;Human Diseases;Organismal Systems;Organismal Systems;Organismal Systems;Human Diseases;Human Diseases;Organismal Systems	Infectious disease: viral;Infectious disease: viral;Immune system;Immune system;Immune system;Infectious disease: parasitic;Cancer: overview;Immune system	ko05169//Epstein-Barr virus infection;ko05170//Human immunodeficiency virus 1 infection;ko04650//Natural killer cell mediated cytotoxicity;ko04660//T cell receptor signaling pathway;ko04659//Th17 cell differentiation;ko05142//Chagas disease;ko05235//PD-L1 expression and PD-1 checkpoint pathway in cancer;ko04658//Th1 and Th2 cell differentiation	K06453;K06453;K06453;K06453;K06453;K06453;K06453;K06453	GO:0005737//cytoplasm;GO:0005794//Golgi apparatus;GO:0005886//plasma membrane;GO:0016020//membrane;GO:0016021//integral component of membrane;GO:0033001//Fc-gamma receptor III complex;GO:0042101//T cell receptor complex;GO:0042105//alpha-beta T cell receptor complex;GO:0098797//plasma membrane protein complex	GO:0004888//transmembrane signaling receptor activity;GO:0005515//protein binding;GO:0042802//identical protein binding;GO:0042803//protein homodimerization activity;GO:0046982//protein heterodimerization activity;GO:1990782//protein tyrosine kinase binding	GO:0002250//adaptive immune response;GO:0002376//immune system process;GO:0007166//cell surface receptor signaling pathway;GO:0038094//Fc-gamma receptor signaling pathway;GO:0050852//T cell receptor signaling pathway;GO:0065003//protein-containing complex assembly;GO:2000010//positive regulation of protein localization to cell surface	--
1	165704470	165704644	MergePeak_1394	ENSMUSG00000026565	-	165692723	165762517	cds	ENSMUSG00000026565	Pou2f1	POU domain, class 2, transcription factor 1 [Source:MGI Symbol;Acc:MGI:101898]	Human Diseases;Human Diseases	Infectious disease: viral;Cardiovascular disease	ko05168//Herpes simplex virus 1 infection;ko05417//Lipid and atherosclerosis	K09364;K09364	GO:0005634//nucleus;GO:0005654//nucleoplasm;GO:0005667//transcription regulator complex;GO:0005783//endoplasmic reticulum;GO:0043231//intracellular membrane-bounded organelle;GO:0090575//RNA polymerase II transcription regulator complex	GO:0000976//transcription cis-regulatory region binding;GO:0000978//RNA polymerase II cis-regulatory region sequence-specific DNA binding;GO:0000979//RNA polymerase II core promoter sequence-specific DNA binding;GO:0000981//DNA-binding transcription factor activity, RNA polymerase II-specific;GO:0003677//DNA binding;GO:0003682//chromatin binding;GO:0003700//DNA-binding transcription factor activi…	GO:0006355//regulation of transcription, DNA-templated;GO:0006357//regulation of transcription by RNA polymerase II;GO:0006366//transcription by RNA polymerase II;GO:0010629//negative regulation of gene expression;GO:0030910//olfactory placode formation;GO:0045892//negative regulation of transcription, DNA-templated;GO:0045944//positive regulation of transcription by RNA polymerase II;GO:0060235/…	Pou
1	166918497	166918596	MergePeak_1409	ENSMUSG00000060568	+	166828986	166918871	3utr	ENSMUSG00000060568	Fam78b	family with sequence similarity 78, member B [Source:MGI Symbol;Acc:MGI:2443050]	-	-	-	-	GO:0005575//cellular_component	GO:0003674//molecular_function	GO:0008150//biological_process	--
1	167051627	167051701	MergePeak_1410	ENSMUSG00000026558	-	167050452	167112889	3utr	ENSMUSG00000026558	Uck2	uridine-cytidine kinase 2 [Source:MGI Symbol;Acc:MGI:1931744]	Metabolism;Metabolism;Metabolism	Global and overview maps;Xenobiotics biodegradation and metabolism;Nucleotide metabolism	ko01100//Metabolic pathways;ko00983//Drug metabolism - other enzymes;ko00240//Pyrimidine metabolism	K00876;K00876;K00876	GO:0005737//cytoplasm;GO:0005829//cytosol;GO:0043231//intracellular membrane-bounded organelle	GO:0000166//nucleotide binding;GO:0004849//uridine kinase activity;GO:0005515//protein binding;GO:0005524//ATP binding;GO:0016301//kinase activity;GO:0016740//transferase activity;GO:0019206//nucleoside kinase activity;GO:0042802//identical protein binding;GO:0043771//cytidine kinase activity	GO:0009224//CMP biosynthetic process;GO:0016310//phosphorylation;GO:0044206//UMP salvage;GO:0044211//CTP salvage;GO:0044238//primary metabolic process;GO:1901564//organonitrogen compound metabolic process	--
1	168255510	168258930	MergePeak_1416	ENSMUSG00000052534	-	167981111	168259466	cds,start_codon	ENSMUSG00000052534	Pbx1	pre B cell leukemia homeobox 1 [Source:MGI Symbol;Acc:MGI:97495]	Human Diseases;Human Diseases;Organismal Systems	Cancer: overview;Endocrine and metabolic disease;Endocrine system	ko05202//Transcriptional misregulation in cancer;ko04934//Cushing syndrome;ko04927//Cortisol synthesis and secretion	K09355;K09355;K09355	GO:0005634//nucleus;GO:0005654//nucleoplasm;GO:0005667//transcription regulator complex;GO:0005737//cytoplasm;GO:0090575//RNA polymerase II transcription regulator complex	GO:0000976//transcription cis-regulatory region binding;GO:0000977//RNA polymerase II transcription regulatory region sequence-specific DNA binding;GO:0000978//RNA polymerase II cis-regulatory region sequence-specific DNA binding;GO:0000981//DNA-binding transcription factor activity, RNA polymerase II-specific;GO:0001221//transcription coregulator binding;GO:0001222//transcription corepressor bin…	GO:0000086//G2/M transition of mitotic cell cycle;GO:0001654//eye development;GO:0001655//urogenital system development;GO:0001658//branching involved in ureteric bud morphogenesis;GO:0001779//natural killer cell differentiation;GO:0006355//regulation of transcription, DNA-templated;GO:0006357//regulation of transcription by RNA polymerase II;GO:0006694//steroid biosynthetic process;GO:0007420//b…	Homeobox
1	169332147	169333677	MergePeak_1419	ENSMUSG00000026683	-	169325503	169359033	cds	ENSMUSG00000026683	Nuf2	NUF2, NDC80 kinetochore complex component [Source:MGI Symbol;Acc:MGI:1914227]	-	-	-	-	GO:0000775//chromosome, centromeric region;GO:0000776//kinetochore;GO:0005634//nucleus;GO:0005654//nucleoplasm;GO:0005694//chromosome;GO:0005829//cytosol;GO:0031262//Ndc80 complex;GO:0031617//NMS complex	GO:0044877//protein-containing complex binding	GO:0007049//cell cycle;GO:0007052//mitotic spindle organization;GO:0007059//chromosome segregation;GO:0007094//mitotic spindle assembly checkpoint signaling;GO:0008608//attachment of spindle microtubules to kinetochore;GO:0045132//meiotic chromosome segregation;GO:0051301//cell division;GO:0051315//attachment of mitotic spindle microtubules to kinetochore;GO:0051383//kinetochore organization	--
1	169571046	169571270	MergePeak_1422	ENSMUSG00000038530	-	169569046	169575211	3utr,cds,stop_codon	ENSMUSG00000038530	Rgs4	regulator of G-protein signaling 4 [Source:MGI Symbol;Acc:MGI:108409]	-	-	-	-	GO:0005634//nucleus;GO:0005737//cytoplasm;GO:0005829//cytosol;GO:0005886//plasma membrane;GO:0016020//membrane;GO:0032991//protein-containing complex	GO:0001965//G-protein alpha-subunit binding;GO:0005096//GTPase activator activity	GO:0001975//response to amphetamine;GO:0007186//G protein-coupled receptor signaling pathway;GO:0007420//brain development;GO:0010460//positive regulation of heart rate;GO:0042220//response to cocaine;GO:0043278//response to morphine;GO:0043547//positive regulation of GTPase activity;GO:0045471//response to ethanol;GO:0045744//negative regulation of G protein-coupled receptor signaling pathway;GO…	--
1	169863526	169911310	MergePeak_1429	ENSMUSG00000026674	-	169799876	169938130	5utr,cds,start_codon	ENSMUSG00000026674	Ddr2	discoidin domain receptor family, member 2 [Source:MGI Symbol;Acc:MGI:1345277]	-	-	-	-	GO:0005886//plasma membrane;GO:0005887//integral component of plasma membrane;GO:0015629//actin cytoskeleton;GO:0016020//membrane;GO:0016021//integral component of membrane;GO:0016324//apical plasma membrane;GO:0043235//receptor complex	GO:0000166//nucleotide binding;GO:0004672//protein kinase activity;GO:0004712//protein serine/threonine/tyrosine kinase activity;GO:0004713//protein tyrosine kinase activity;GO:0004714//transmembrane receptor protein tyrosine kinase activity;GO:0005518//collagen binding;GO:0005524//ATP binding;GO:0016301//kinase activity;GO:0016740//transferase activity;GO:0038062//protein tyrosine kinase collage…	GO:0001503//ossification;GO:0003416//endochondral bone growth;GO:0006468//protein phosphorylation;GO:0007169//transmembrane receptor protein tyrosine kinase signaling pathway;GO:0008284//positive regulation of cell population proliferation;GO:0010763//positive regulation of fibroblast migration;GO:0016310//phosphorylation;GO:0018108//peptidyl-tyrosine phosphorylation;GO:0030199//collagen fibril o…	--
1	169989110	169989376	MergePeak_1431	ENSMUSG00000026670	-	169969507	170002526	cds	ENSMUSG00000026670	Uap1	UDP-N-acetylglucosamine pyrophosphorylase 1 [Source:MGI Symbol;Acc:MGI:1334459]	Metabolism;Metabolism	Global and overview maps;Carbohydrate metabolism	ko01100//Metabolic pathways;ko00520//Amino sugar and nucleotide sugar metabolism	K00972;K00972	GO:0005654//nucleoplasm;GO:0005829//cytosol;GO:0005886//plasma membrane	GO:0016740//transferase activity;GO:0042802//identical protein binding;GO:0070569//uridylyltransferase activity	-	--
1	170026089	170026163	MergePeak_1434	ENSMUSG00000026667	-	170020989	170042966	3utr	ENSMUSG00000026667	Uhmk1	U2AF homology motif (UHM) kinase 1 [Source:MGI Symbol;Acc:MGI:1341908]	-	-	-	-	GO:0005634//nucleus;GO:0005654//nucleoplasm;GO:0005737//cytoplasm;GO:0016607//nuclear speck;GO:0030424//axon;GO:0032839//dendrite cytoplasm;GO:0043231//intracellular membrane-bounded organelle;GO:0071598//neuronal ribonucleoprotein granule	GO:0000166//nucleotide binding;GO:0003676//nucleic acid binding;GO:0003723//RNA binding;GO:0004672//protein kinase activity;GO:0004674//protein serine/threonine kinase activity;GO:0004712//protein serine/threonine/tyrosine kinase activity;GO:0005515//protein binding;GO:0005524//ATP binding;GO:0016301//kinase activity;GO:0016740//transferase activity;GO:0019899//enzyme binding;GO:0043021//ribonucl…	GO:0006468//protein phosphorylation;GO:0016310//phosphorylation;GO:0018105//peptidyl-serine phosphorylation;GO:0031175//neuron projection development;GO:0045948//positive regulation of translational initiation;GO:0046777//protein autophosphorylation;GO:0046825//regulation of protein export from nucleus;GO:0051726//regulation of cell cycle	--
1	170027289	170027388	MergePeak_1435	ENSMUSG00000026667	-	170020989	170042966	3utr,stop_codon	ENSMUSG00000026667	Uhmk1	U2AF homology motif (UHM) kinase 1 [Source:MGI Symbol;Acc:MGI:1341908]	-	-	-	-	GO:0005634//nucleus;GO:0005654//nucleoplasm;GO:0005737//cytoplasm;GO:0016607//nuclear speck;GO:0030424//axon;GO:0032839//dendrite cytoplasm;GO:0043231//intracellular membrane-bounded organelle;GO:0071598//neuronal ribonucleoprotein granule	GO:0000166//nucleotide binding;GO:0003676//nucleic acid binding;GO:0003723//RNA binding;GO:0004672//protein kinase activity;GO:0004674//protein serine/threonine kinase activity;GO:0004712//protein serine/threonine/tyrosine kinase activity;GO:0005515//protein binding;GO:0005524//ATP binding;GO:0016301//kinase activity;GO:0016740//transferase activity;GO:0019899//enzyme binding;GO:0043021//ribonucl…	GO:0006468//protein phosphorylation;GO:0016310//phosphorylation;GO:0018105//peptidyl-serine phosphorylation;GO:0031175//neuron projection development;GO:0045948//positive regulation of translational initiation;GO:0046777//protein autophosphorylation;GO:0046825//regulation of protein export from nucleus;GO:0051726//regulation of cell cycle	--
1	170509614	170509888	MergePeak_1437	ENSMUSG00000038463	+	170472101	170510358	cds,stop_codon	ENSMUSG00000038463	Olfml2b	olfactomedin-like 2B [Source:MGI Symbol;Acc:MGI:2443310]	-	-	-	-	GO:0005576//extracellular region;GO:0005615//extracellular space;GO:0031012//extracellular matrix	GO:0042802//identical protein binding;GO:0050840//extracellular matrix binding	GO:0007165//signal transduction;GO:0030198//extracellular matrix organization	--
1	170712942	170713016	MergePeak_1443	ENSMUSG00000026659	-	170701067	170713026	5utr,cds,start_codon	ENSMUSG00000026659	Dusp12	dual specificity phosphatase 12 [Source:MGI Symbol;Acc:MGI:1890614]	-	-	-	-	GO:0005634//nucleus;GO:0005654//nucleoplasm;GO:0005737//cytoplasm;GO:0005829//cytosol	GO:0004721//phosphoprotein phosphatase activity;GO:0004722//protein serine/threonine phosphatase activity;GO:0004725//protein tyrosine phosphatase activity;GO:0008138//protein tyrosine/serine/threonine phosphatase activity;GO:0008270//zinc ion binding;GO:0016787//hydrolase activity;GO:0016791//phosphatase activity;GO:0017018//myosin phosphatase activity;GO:0019900//kinase binding;GO:0046872//meta…	GO:0006470//protein dephosphorylation;GO:0016311//dephosphorylation;GO:0033133//positive regulation of glucokinase activity	--
1	170712942	170713016	MergePeak_1443	ENSMUSG00000096968	+	170712634	170713450	cds,stop_codon	ENSMUSG00000096968	Gm26620	predicted gene, 26620 [Source:MGI Symbol;Acc:MGI:5477114]	-	-	-	-	-	-	-	--
1	170713134	170713308	MergePeak_1444	ENSMUSG00000096968	+	170712634	170713450	3utr,stop_codon	ENSMUSG00000096968	Gm26620	predicted gene, 26620 [Source:MGI Symbol;Acc:MGI:5477114]	-	-	-	-	-	-	-	--
1	171045430	171045729	MergePeak_1445	ENSMUSG00000005674	-	171043580	171050083	3utr	ENSMUSG00000005674	Tomm40l	translocase of outer mitochondrial membrane 40-like [Source:MGI Symbol;Acc:MGI:3589112]	Human Diseases;Human Diseases	Neurodegenerative disease;Neurodegenerative disease	ko05022//Pathways of neurodegeneration - multiple diseases;ko05014//Amyotrophic lateral sclerosis	K11518;K11518	GO:0005739//mitochondrion;GO:0005741//mitochondrial outer membrane;GO:0005742//mitochondrial outer membrane translocase complex;GO:0016020//membrane;GO:0016021//integral component of membrane;GO:0032991//protein-containing complex;GO:0046930//pore complex	GO:0008320//protein transmembrane transporter activity;GO:0015288//porin activity;GO:0030943//mitochondrion targeting sequence binding;GO:0070678//preprotein binding	GO:0006811//ion transport;GO:0015031//protein transport;GO:0030150//protein import into mitochondrial matrix;GO:0055085//transmembrane transport	--
1	171045430	171045729	MergePeak_1445	ENSMUSG00000005677	+	171041555	171048270	-	ENSMUSG00000005677	Nr1i3	nuclear receptor subfamily 1, group I, member 3 [Source:MGI Symbol;Acc:MGI:1346307]	Human Diseases	Cancer: overview	ko05207//Chemical carcinogenesis - receptor activation	K08541	GO:0005634//nucleus;GO:0005654//nucleoplasm;GO:0005737//cytoplasm;GO:0005829//cytosol;GO:0005856//cytoskeleton	GO:0000977//RNA polymerase II transcription regulatory region sequence-specific DNA binding;GO:0000978//RNA polymerase II cis-regulatory region sequence-specific DNA binding;GO:0001228//DNA-binding transcription activator activity, RNA polymerase II-specific;GO:0003677//DNA binding;GO:0003700//DNA-binding transcription factor activity;GO:0004879//nuclear receptor activity;GO:0005515//protein bind…	GO:0000122//negative regulation of transcription by RNA polymerase II;GO:0001649//osteoblast differentiation;GO:0006355//regulation of transcription, DNA-templated;GO:0030154//cell differentiation;GO:0030522//intracellular receptor signaling pathway;GO:0045892//negative regulation of transcription, DNA-templated;GO:0045944//positive regulation of transcription by RNA polymerase II	THR-like
1	171046931	171047005	MergePeak_1447	ENSMUSG00000005674	-	171043580	171050083	3utr,stop_codon	ENSMUSG00000005674	Tomm40l	translocase of outer mitochondrial membrane 40-like [Source:MGI Symbol;Acc:MGI:3589112]	Human Diseases;Human Diseases	Neurodegenerative disease;Neurodegenerative disease	ko05022//Pathways of neurodegeneration - multiple diseases;ko05014//Amyotrophic lateral sclerosis	K11518;K11518	GO:0005739//mitochondrion;GO:0005741//mitochondrial outer membrane;GO:0005742//mitochondrial outer membrane translocase complex;GO:0016020//membrane;GO:0016021//integral component of membrane;GO:0032991//protein-containing complex;GO:0046930//pore complex	GO:0008320//protein transmembrane transporter activity;GO:0015288//porin activity;GO:0030943//mitochondrion targeting sequence binding;GO:0070678//preprotein binding	GO:0006811//ion transport;GO:0015031//protein transport;GO:0030150//protein import into mitochondrial matrix;GO:0055085//transmembrane transport	--
1	171046931	171047005	MergePeak_1447	ENSMUSG00000005677	+	171041555	171048270	3utr	ENSMUSG00000005677	Nr1i3	nuclear receptor subfamily 1, group I, member 3 [Source:MGI Symbol;Acc:MGI:1346307]	Human Diseases	Cancer: overview	ko05207//Chemical carcinogenesis - receptor activation	K08541	GO:0005634//nucleus;GO:0005654//nucleoplasm;GO:0005737//cytoplasm;GO:0005829//cytosol;GO:0005856//cytoskeleton	GO:0000977//RNA polymerase II transcription regulatory region sequence-specific DNA binding;GO:0000978//RNA polymerase II cis-regulatory region sequence-specific DNA binding;GO:0001228//DNA-binding transcription activator activity, RNA polymerase II-specific;GO:0003677//DNA binding;GO:0003700//DNA-binding transcription factor activity;GO:0004879//nuclear receptor activity;GO:0005515//protein bind…	GO:0000122//negative regulation of transcription by RNA polymerase II;GO:0001649//osteoblast differentiation;GO:0006355//regulation of transcription, DNA-templated;GO:0030154//cell differentiation;GO:0030522//intracellular receptor signaling pathway;GO:0045892//negative regulation of transcription, DNA-templated;GO:0045944//positive regulation of transcription by RNA polymerase II	THR-like
1	171078665	171078889	MergePeak_1448	ENSMUSG00000006403	+	171077990	171088206	cds	ENSMUSG00000006403	Adamts4	a disintegrin-like and metallopeptidase (reprolysin type) with thrombospondin type 1 motif, 4 [Source:MGI Symbol;Acc:MGI:1339949]	-	-	-	-	GO:0005576//extracellular region;GO:0005615//extracellular space;GO:0016607//nuclear speck;GO:0031012//extracellular matrix;GO:0062023//collagen-containing extracellular matrix	GO:0002020//protease binding;GO:0004222//metalloendopeptidase activity;GO:0005515//protein binding;GO:0008233//peptidase activity;GO:0008237//metallopeptidase activity;GO:0016787//hydrolase activity;GO:0046872//metal ion binding	GO:0006508//proteolysis;GO:0030198//extracellular matrix organization;GO:0042742//defense response to bacterium	--
1	171078665	171078889	MergePeak_1448	ENSMUSG00000013593	-	171066307	171078957	5utr	ENSMUSG00000013593	Ndufs2	NADH:ubiquinone oxidoreductase core subunit S2 [Source:MGI Symbol;Acc:MGI:2385112]	Metabolism;Human Diseases;Human Diseases;Human Diseases;Human Diseases;Human Diseases;Human Diseases;Organismal Systems;Human Diseases;Human Diseases;Human Diseases;Organismal Systems;Metabolism	Global and overview maps;Neurodegenerative disease;Neurodegenerative disease;Neurodegenerative disease;Neurodegenerative disease;Neurodegenerative disease;Neurodegenerative disease;Environmental adaptation;Cancer: overview;Cardiovascular disease;Endocrine and metabolic disease;Nervous system;Energy metabolism	ko01100//Metabolic pathways;ko05022//Pathways of neurodegeneration - multiple diseases;ko05010//Alzheimer disease;ko05014//Amyotrophic lateral sclerosis;ko05016//Huntington disease;ko05012//Parkinson disease;ko05020//Prion disease;ko04714//Thermogenesis;ko05208//Chemical carcinogenesis - reactive oxygen species;ko05415//Diabetic cardiomyopathy;ko04932//Non-alcoholic fatty liver disease;ko04723//R…	K03935;K03935;K03935;K03935;K03935;K03935;K03935;K03935;K03935;K03935;K03935;K03935;K03935	GO:0005654//nucleoplasm;GO:0005739//mitochondrion;GO:0005743//mitochondrial inner membrane;GO:0005747//mitochondrial respiratory chain complex I;GO:0016020//membrane;GO:0070469//respirasome	GO:0003954//NADH dehydrogenase activity;GO:0005515//protein binding;GO:0008137//NADH dehydrogenase (ubiquinone) activity;GO:0016491//oxidoreductase activity;GO:0016651//oxidoreductase activity, acting on NAD(P)H;GO:0019826//oxygen sensor activity;GO:0031625//ubiquitin protein ligase binding;GO:0046872//metal ion binding;GO:0048038//quinone binding;GO:0051287//NAD binding;GO:0051536//iron-sulfur c…	GO:0006120//mitochondrial electron transport, NADH to ubiquinone;GO:0006979//response to oxidative stress;GO:0009060//aerobic respiration;GO:0022008//neurogenesis;GO:0022900//electron transport chain;GO:0032981//mitochondrial respiratory chain complex I assembly;GO:0042063//gliogenesis;GO:0042775//mitochondrial ATP synthesis coupled electron transport;GO:0042776//mitochondrial ATP synthesis coupl…	--
1	171234998	171235147	MergePeak_1460	ENSMUSG00000048865	+	171216522	171237808	cds	ENSMUSG00000048865	Arhgap30	Rho GTPase activating protein 30 [Source:MGI Symbol;Acc:MGI:2684948]	-	-	-	-	GO:0043231//intracellular membrane-bounded organelle	-	GO:0007165//signal transduction	--
1	171235390	171235739	MergePeak_1461	ENSMUSG00000048865	+	171216522	171237808	cds	ENSMUSG00000048865	Arhgap30	Rho GTPase activating protein 30 [Source:MGI Symbol;Acc:MGI:2684948]	-	-	-	-	GO:0043231//intracellular membrane-bounded organelle	-	GO:0007165//signal transduction	--
1	171236165	171236464	MergePeak_1463	ENSMUSG00000048865	+	171216522	171237808	cds	ENSMUSG00000048865	Arhgap30	Rho GTPase activating protein 30 [Source:MGI Symbol;Acc:MGI:2684948]	-	-	-	-	GO:0043231//intracellular membrane-bounded organelle	-	GO:0007165//signal transduction	--
1	171919755	171919804	MergePeak_1475	ENSMUSG00000026553	+	171910096	171949892	-,ncrna	ENSMUSG00000026553	Copa	coatomer protein complex subunit alpha [Source:MGI Symbol;Acc:MGI:1334462]	-	-	-	-	GO:0000139//Golgi membrane;GO:0005576//extracellular region;GO:0005615//extracellular space;GO:0005737//cytoplasm;GO:0005794//Golgi apparatus;GO:0016020//membrane;GO:0030117//membrane coat;GO:0030126//COPI vesicle coat;GO:0030137//COPI-coated vesicle;GO:0030424//axon;GO:0030426//growth cone;GO:0030663//COPI-coated vesicle membrane;GO:0031410//cytoplasmic vesicle;GO:0043025//neuronal cell body	GO:0003729//mRNA binding;GO:0005179//hormone activity;GO:0005198//structural molecule activity;GO:0005515//protein binding	GO:0006886//intracellular protein transport;GO:0006888//endoplasmic reticulum to Golgi vesicle-mediated transport;GO:0006890//retrograde vesicle-mediated transport, Golgi to endoplasmic reticulum;GO:0006891//intra-Golgi vesicle-mediated transport;GO:0007165//signal transduction;GO:0015031//protein transport;GO:0016192//vesicle-mediated transport;GO:0030157//pancreatic juice secretion;GO:0099612//…	--
1	171919755	171919804	MergePeak_1475	ENSMUSG00000103380	-	171917477	171920246	-,ncrna
1	172025295	172025419	MergePeak_1480	ENSMUSG00000013698	-	172024295	172034371	3utr	ENSMUSG00000013698	Pea15a	proliferation and apoptosis adaptor protein 15A [Source:MGI Symbol;Acc:MGI:104799]	-	-	-	-	GO:0005654//nucleoplasm;GO:0005737//cytoplasm;GO:0005829//cytosol;GO:0005875//microtubule associated complex	GO:0005080//protein kinase C binding;GO:0005515//protein binding	GO:0000165//MAPK cascade;GO:0006915//apoptotic process;GO:0008643//carbohydrate transport;GO:0035556//intracellular signal transduction;GO:0042981//regulation of apoptotic process;GO:0046325//negative regulation of glucose import;GO:1902042//negative regulation of extrinsic apoptotic signaling pathway via death domain receptors;GO:1902043//positive regulation of extrinsic apoptotic signaling path…	--
1	172145218	172145292	MergePeak_1484	ENSMUSG00000038034	+	172089208	172147408	cds	ENSMUSG00000038034	Igsf8	immunoglobulin superfamily, member 8 [Source:MGI Symbol;Acc:MGI:2154090]	-	-	-	-	GO:0016020//membrane;GO:0016021//integral component of membrane;GO:0043231//intracellular membrane-bounded organelle	-	-	--
1	172148543	172148717	MergePeak_1486	ENSMUSG00000038026	-	172148068	172156885	3utr	ENSMUSG00000038026	Kcnj9	potassium inwardly-rectifying channel, subfamily J, member 9 [Source:MGI Symbol;Acc:MGI:108007]	Organismal Systems;Organismal Systems;Organismal Systems;Organismal Systems;Organismal Systems;Organismal Systems;Human Diseases;Organismal Systems	Endocrine system;Nervous system;Nervous system;Endocrine system;Nervous system;Environmental adaptation;Substance dependence;Endocrine system	ko04921//Oxytocin signaling pathway;ko04723//Retrograde endocannabinoid signaling;ko04726//Serotonergic synapse;ko04915//Estrogen signaling pathway;ko04728//Dopaminergic synapse;ko04713//Circadian entrainment;ko05032//Morphine addiction;ko04929//GnRH secretion	K05002;K05002;K05002;K05002;K05002;K05002;K05002;K05002	GO:0005886//plasma membrane;GO:0016020//membrane;GO:0016021//integral component of membrane;GO:0098688//parallel fiber to Purkinje cell synapse;GO:0099056//integral component of presynaptic membrane	GO:0005242//inward rectifier potassium channel activity;GO:0005244//voltage-gated ion channel activity;GO:0015467//G-protein activated inward rectifier potassium channel activity;GO:0030165//PDZ domain binding	GO:0006811//ion transport;GO:0006813//potassium ion transport;GO:0034220//ion transmembrane transport;GO:0034765//regulation of ion transmembrane transport;GO:0071805//potassium ion transmembrane transport;GO:1990573//potassium ion import across plasma membrane	--
1	172204663	172204762	MergePeak_1488	ENSMUSG00000050229	+	172204113	172211666	cds	ENSMUSG00000050229	Pigm	phosphatidylinositol glycan anchor biosynthesis, class M [Source:MGI Symbol;Acc:MGI:1914806]	Metabolism;Metabolism	Global and overview maps;Glycan biosynthesis and metabolism	ko01100//Metabolic pathways;ko00563//Glycosylphosphatidylinositol (GPI)-anchor biosynthesis	K05284;K05284	GO:0005783//endoplasmic reticulum;GO:0005789//endoplasmic reticulum membrane;GO:0016020//membrane;GO:0016021//integral component of membrane;GO:1990529//glycosylphosphatidylinositol-mannosyltransferase I complex	GO:0000030//mannosyltransferase activity;GO:0004376//glycolipid mannosyltransferase activity;GO:0016740//transferase activity;GO:0016757//glycosyltransferase activity;GO:0051751//alpha-1,4-mannosyltransferase activity	GO:0006506//GPI anchor biosynthetic process;GO:0097502//mannosylation	--
1	172205988	172206162	MergePeak_1490	ENSMUSG00000050229	+	172204113	172211666	3utr	ENSMUSG00000050229	Pigm	phosphatidylinositol glycan anchor biosynthesis, class M [Source:MGI Symbol;Acc:MGI:1914806]	Metabolism;Metabolism	Global and overview maps;Glycan biosynthesis and metabolism	ko01100//Metabolic pathways;ko00563//Glycosylphosphatidylinositol (GPI)-anchor biosynthesis	K05284;K05284	GO:0005783//endoplasmic reticulum;GO:0005789//endoplasmic reticulum membrane;GO:0016020//membrane;GO:0016021//integral component of membrane;GO:1990529//glycosylphosphatidylinositol-mannosyltransferase I complex	GO:0000030//mannosyltransferase activity;GO:0004376//glycolipid mannosyltransferase activity;GO:0016740//transferase activity;GO:0016757//glycosyltransferase activity;GO:0051751//alpha-1,4-mannosyltransferase activity	GO:0006506//GPI anchor biosynthetic process;GO:0097502//mannosylation	--
1	172207863	172207912	MergePeak_1492	ENSMUSG00000050229	+	172204113	172211666	3utr	ENSMUSG00000050229	Pigm	phosphatidylinositol glycan anchor biosynthesis, class M [Source:MGI Symbol;Acc:MGI:1914806]	Metabolism;Metabolism	Global and overview maps;Glycan biosynthesis and metabolism	ko01100//Metabolic pathways;ko00563//Glycosylphosphatidylinositol (GPI)-anchor biosynthesis	K05284;K05284	GO:0005783//endoplasmic reticulum;GO:0005789//endoplasmic reticulum membrane;GO:0016020//membrane;GO:0016021//integral component of membrane;GO:1990529//glycosylphosphatidylinositol-mannosyltransferase I complex	GO:0000030//mannosyltransferase activity;GO:0004376//glycolipid mannosyltransferase activity;GO:0016740//transferase activity;GO:0016757//glycosyltransferase activity;GO:0051751//alpha-1,4-mannosyltransferase activity	GO:0006506//GPI anchor biosynthetic process;GO:0097502//mannosylation	--
1	172305655	172305979	MergePeak_1495	ENSMUSG00000026548	+	172302925	172306142	3utr,cds,stop_codon	ENSMUSG00000026548	Slamf9	SLAM family member 9 [Source:MGI Symbol;Acc:MGI:1923692]	-	-	-	-	GO:0009986//cell surface;GO:0016020//membrane;GO:0016021//integral component of membrane	-	-	--
1	172311988	172312087	MergePeak_1496	ENSMUSG00000037995	+	172309881	172326445	5utr,cds,start_codon	ENSMUSG00000037995	Igsf9	immunoglobulin superfamily, member 9 [Source:MGI Symbol;Acc:MGI:2135283]	-	-	-	-	GO:0005886//plasma membrane;GO:0016020//membrane;GO:0016021//integral component of membrane;GO:0030054//cell junction;GO:0030424//axon;GO:0030425//dendrite;GO:0045202//synapse;GO:0060077//inhibitory synapse	GO:0005515//protein binding;GO:0098632//cell-cell adhesion mediator activity	GO:0007156//homophilic cell adhesion via plasma membrane adhesion molecules;GO:0007399//nervous system development;GO:0016358//dendrite development;GO:0030154//cell differentiation;GO:0050807//regulation of synapse organization;GO:0098609//cell-cell adhesion	--
1	172324699	172324748	MergePeak_1497	ENSMUSG00000037995	+	172309881	172326445	cds	ENSMUSG00000037995	Igsf9	immunoglobulin superfamily, member 9 [Source:MGI Symbol;Acc:MGI:2135283]	-	-	-	-	GO:0005886//plasma membrane;GO:0016020//membrane;GO:0016021//integral component of membrane;GO:0030054//cell junction;GO:0030424//axon;GO:0030425//dendrite;GO:0045202//synapse;GO:0060077//inhibitory synapse	GO:0005515//protein binding;GO:0098632//cell-cell adhesion mediator activity	GO:0007156//homophilic cell adhesion via plasma membrane adhesion molecules;GO:0007399//nervous system development;GO:0016358//dendrite development;GO:0030154//cell differentiation;GO:0050807//regulation of synapse organization;GO:0098609//cell-cell adhesion	--
1	173255333	173280436	MergePeak_1506	ENSMUSG00000037860	+	173178445	173293606	5utr	ENSMUSG00000037860	Aim2	absent in melanoma 2 [Source:MGI Symbol;Acc:MGI:2686159]	Organismal Systems;Organismal Systems	Immune system;Immune system	ko04621//NOD-like receptor signaling pathway;ko04623//Cytosolic DNA-sensing pathway	K12966;K12966	GO:0005634//nucleus;GO:0005654//nucleoplasm;GO:0005737//cytoplasm;GO:0005739//mitochondrion;GO:0005829//cytosol;GO:0097169//AIM2 inflammasome complex	GO:0003677//DNA binding;GO:0003690//double-stranded DNA binding;GO:0005515//protein binding;GO:0042802//identical protein binding	GO:0002218//activation of innate immune response;GO:0002221//pattern recognition receptor signaling pathway;GO:0002230//positive regulation of defense response to virus by host;GO:0002376//immune system process;GO:0006915//apoptotic process;GO:0006954//inflammatory response;GO:0032088//negative regulation of NF-kappaB transcription factor activity;GO:0032731//positive regulation of interleukin-1 …	--
1	174913708	174913757	MergePeak_1512	ENSMUSG00000026527	-	174886653	175320066	cds	ENSMUSG00000026527	Rgs7	regulator of G protein signaling 7 [Source:MGI Symbol;Acc:MGI:1346089]	-	-	-	-	GO:0005634//nucleus;GO:0005635//nuclear envelope;GO:0005737//cytoplasm;GO:0005829//cytosol;GO:0005886//plasma membrane;GO:0016020//membrane;GO:0032991//protein-containing complex;GO:0044292//dendrite terminus;GO:0045121//membrane raft;GO:0045211//postsynaptic membrane;GO:0098793//presynapse;GO:0098978//glutamatergic synapse	GO:0001965//G-protein alpha-subunit binding;GO:0005096//GTPase activator activity;GO:0005515//protein binding;GO:0031681//G-protein beta-subunit binding	GO:0001975//response to amphetamine;GO:0007186//G protein-coupled receptor signaling pathway;GO:0007420//brain development;GO:0008277//regulation of G protein-coupled receptor signaling pathway;GO:0009409//response to cold;GO:0009968//negative regulation of signal transduction;GO:0035556//intracellular signal transduction;GO:0043547//positive regulation of GTPase activity;GO:0045471//response to …	--
1	175513472	175513596	MergePeak_1516	ENSMUSG00000026525	-	175489987	175520342	-	ENSMUSG00000026525	Opn3	opsin 3 [Source:MGI Symbol;Acc:MGI:1338022]	-	-	-	-	GO:0001750//photoreceptor outer segment;GO:0005737//cytoplasm;GO:0005886//plasma membrane;GO:0005887//integral component of plasma membrane;GO:0016020//membrane;GO:0016021//integral component of membrane	GO:0004930//G protein-coupled receptor activity;GO:0005502//11-cis retinal binding;GO:0005503//all-trans retinal binding;GO:0008020//G protein-coupled photoreceptor activity;GO:0009881//photoreceptor activity	GO:0007165//signal transduction;GO:0007186//G protein-coupled receptor signaling pathway;GO:0007602//phototransduction;GO:0009584//detection of visible light;GO:0009637//response to blue light;GO:0018298//protein-chromophore linkage;GO:0030216//keratinocyte differentiation;GO:0043066//negative regulation of apoptotic process;GO:0046326//positive regulation of glucose import;GO:0048022//negative r…	--
1	175513472	175513596	MergePeak_1516	ENSMUSG00000078185	-	175509803	175520196	3utr	ENSMUSG00000078185	Chml	choroideremia-like [Source:MGI Symbol;Acc:MGI:101913]	-	-	-	-	GO:0005654//nucleoplasm;GO:0005737//cytoplasm;GO:0005829//cytosol;GO:0005968//Rab-protein geranylgeranyltransferase complex;GO:0016020//membrane;GO:0016021//integral component of membrane	GO:0004930//G protein-coupled receptor activity;GO:0005092//GDP-dissociation inhibitor activity;GO:0005096//GTPase activator activity;GO:0031267//small GTPase binding	GO:0006886//intracellular protein transport;GO:0007186//G protein-coupled receptor signaling pathway;GO:0007264//small GTPase mediated signal transduction;GO:0018344//protein geranylgeranylation;GO:0050790//regulation of catalytic activity	--
1	175720572	175723718	MergePeak_1520	ENSMUSG00000039748	+	175708147	175741055	cds	ENSMUSG00000039748	Exo1	exonuclease 1 [Source:MGI Symbol;Acc:MGI:1349427]	Genetic Information Processing	Replication and repair	ko03430//Mismatch repair	K10746	GO:0005634//nucleus;GO:0005654//nucleoplasm;GO:0005886//plasma membrane;GO:0016604//nuclear body	GO:0003677//DNA binding;GO:0003682//chromatin binding;GO:0003824//catalytic activity;GO:0004518//nuclease activity;GO:0004519//endonuclease activity;GO:0004527//exonuclease activity;GO:0008409//5'-3' exonuclease activity;GO:0016787//hydrolase activity;GO:0016788//hydrolase activity, acting on ester bonds;GO:0017108//5'-flap endonuclease activity;GO:0035312//5'-3' exodeoxyribonuclease activity;GO:…	GO:0002376//immune system process;GO:0002455//humoral immune response mediated by circulating immunoglobulin;GO:0006139//nucleobase-containing compound metabolic process;GO:0006281//DNA repair;GO:0006298//mismatch repair;GO:0006310//DNA recombination;GO:0006974//cellular response to DNA damage stimulus;GO:0016446//somatic hypermutation of immunoglobulin genes;GO:0044238//primary metabolic process…	--
1	175728576	175731907	MergePeak_1521	ENSMUSG00000039748	+	175708147	175741055	cds	ENSMUSG00000039748	Exo1	exonuclease 1 [Source:MGI Symbol;Acc:MGI:1349427]	Genetic Information Processing	Replication and repair	ko03430//Mismatch repair	K10746	GO:0005634//nucleus;GO:0005654//nucleoplasm;GO:0005886//plasma membrane;GO:0016604//nuclear body	GO:0003677//DNA binding;GO:0003682//chromatin binding;GO:0003824//catalytic activity;GO:0004518//nuclease activity;GO:0004519//endonuclease activity;GO:0004527//exonuclease activity;GO:0008409//5'-3' exonuclease activity;GO:0016787//hydrolase activity;GO:0016788//hydrolase activity, acting on ester bonds;GO:0017108//5'-flap endonuclease activity;GO:0035312//5'-3' exodeoxyribonuclease activity;GO:…	GO:0002376//immune system process;GO:0002455//humoral immune response mediated by circulating immunoglobulin;GO:0006139//nucleobase-containing compound metabolic process;GO:0006281//DNA repair;GO:0006298//mismatch repair;GO:0006310//DNA recombination;GO:0006974//cellular response to DNA damage stimulus;GO:0016446//somatic hypermutation of immunoglobulin genes;GO:0044238//primary metabolic process…	--
1	175736710	175736909	MergePeak_1525	ENSMUSG00000039748	+	175708147	175741055	3utr	ENSMUSG00000039748	Exo1	exonuclease 1 [Source:MGI Symbol;Acc:MGI:1349427]	Genetic Information Processing	Replication and repair	ko03430//Mismatch repair	K10746	GO:0005634//nucleus;GO:0005654//nucleoplasm;GO:0005886//plasma membrane;GO:0016604//nuclear body	GO:0003677//DNA binding;GO:0003682//chromatin binding;GO:0003824//catalytic activity;GO:0004518//nuclease activity;GO:0004519//endonuclease activity;GO:0004527//exonuclease activity;GO:0008409//5'-3' exonuclease activity;GO:0016787//hydrolase activity;GO:0016788//hydrolase activity, acting on ester bonds;GO:0017108//5'-flap endonuclease activity;GO:0035312//5'-3' exodeoxyribonuclease activity;GO:…	GO:0002376//immune system process;GO:0002455//humoral immune response mediated by circulating immunoglobulin;GO:0006139//nucleobase-containing compound metabolic process;GO:0006281//DNA repair;GO:0006298//mismatch repair;GO:0006310//DNA recombination;GO:0006974//cellular response to DNA damage stimulus;GO:0016446//somatic hypermutation of immunoglobulin genes;GO:0044238//primary metabolic process…	--
1	176562669	176562793	MergePeak_1531	ENSMUSG00000057335	-	176561228	176641633	3utr	ENSMUSG00000057335	Cep170	centrosomal protein 170 [Source:MGI Symbol;Acc:MGI:1918348]	-	-	-	-	GO:0005737//cytoplasm;GO:0005813//centrosome;GO:0005814//centriole;GO:0005815//microtubule organizing center;GO:0005819//spindle;GO:0005829//cytosol;GO:0005856//cytoskeleton;GO:0005874//microtubule;GO:0120103//centriolar subdistal appendage	GO:0003674//molecular_function;GO:0005515//protein binding	GO:0008150//biological_process	--
1	176584102	176584151	MergePeak_1535	ENSMUSG00000057335	-	176561228	176641633	cds,ncrna	ENSMUSG00000057335	Cep170	centrosomal protein 170 [Source:MGI Symbol;Acc:MGI:1918348]	-	-	-	-	GO:0005737//cytoplasm;GO:0005813//centrosome;GO:0005814//centriole;GO:0005815//microtubule organizing center;GO:0005819//spindle;GO:0005829//cytosol;GO:0005856//cytoskeleton;GO:0005874//microtubule;GO:0120103//centriolar subdistal appendage	GO:0003674//molecular_function;GO:0005515//protein binding	GO:0008150//biological_process	--
1	176584102	176584151	MergePeak_1535	ENSMUSG00000103435	+	176582083	176586442	-,ncrna
1	176584477	176584526	MergePeak_1536	ENSMUSG00000057335	-	176561228	176641633	cds,ncrna	ENSMUSG00000057335	Cep170	centrosomal protein 170 [Source:MGI Symbol;Acc:MGI:1918348]	-	-	-	-	GO:0005737//cytoplasm;GO:0005813//centrosome;GO:0005814//centriole;GO:0005815//microtubule organizing center;GO:0005819//spindle;GO:0005829//cytosol;GO:0005856//cytoskeleton;GO:0005874//microtubule;GO:0120103//centriolar subdistal appendage	GO:0003674//molecular_function;GO:0005515//protein binding	GO:0008150//biological_process	--
1	176584477	176584526	MergePeak_1536	ENSMUSG00000103435	+	176582083	176586442	-,ncrna
1	176586015	176589047	MergePeak_1537	ENSMUSG00000057335	-	176561228	176641633	cds,ncrna	ENSMUSG00000057335	Cep170	centrosomal protein 170 [Source:MGI Symbol;Acc:MGI:1918348]	-	-	-	-	GO:0005737//cytoplasm;GO:0005813//centrosome;GO:0005814//centriole;GO:0005815//microtubule organizing center;GO:0005819//spindle;GO:0005829//cytosol;GO:0005856//cytoskeleton;GO:0005874//microtubule;GO:0120103//centriolar subdistal appendage	GO:0003674//molecular_function;GO:0005515//protein binding	GO:0008150//biological_process	--
1	176586015	176589047	MergePeak_1537	ENSMUSG00000103435	+	176582083	176586442	-,ncrna
1	176847848	176847997	MergePeak_1540	ENSMUSG00000019699	-	176847639	177076371	stop_codon	ENSMUSG00000019699	Akt3	thymoma viral proto-oncogene 3 [Source:MGI Symbol;Acc:MGI:1345147]	Human Diseases;Human Diseases;Environmental Information Processing;Human Diseases;Human Diseases;Human Diseases;Organismal Systems;Human Diseases;Environmental Information Processing;Environmental Information Processing;Human Diseases;Human Diseases;Human Diseases;Human Diseases;Human Diseases;Human Diseases;Environmental Information Processing;Human Diseases;Human Diseases;Environmental Informat…	Infectious disease: viral;Cancer: overview;Signal transduction;Neurodegenerative disease;Infectious disease: viral;Infectious disease: viral;Immune system;Infectious disease: bacterial;Signal transduction;Signal transduction;Infectious disease: bacterial;Infectious disease: bacterial;Infectious disease: bacterial;Infectious disease: viral;Infectious disease: viral;Infectious disease: viral;Signal…	ko05168//Herpes simplex virus 1 infection;ko05200//Pathways in cancer;ko04151//PI3K-Akt signaling pathway;ko05010//Alzheimer disease;ko05169//Epstein-Barr virus infection;ko05165//Human papillomavirus infection;ko04613//Neutrophil extracellular trap formation;ko05152//Tuberculosis;ko04010//MAPK signaling pathway;ko04072//Phospholipase D signaling pathway;ko05135//Yersinia infection;ko05132//Salmo…	K04456;K04456;K04456;K04456;K04456;K04456;K04456;K04456;K04456;K04456;K04456;K04456;K04456;K04456;K04456;K04456;K04456;K04456;K04456;K04456;K04456;K04456;K04456;K04456;K04456;K04456;K04456;K04456;K04456;K04456;K04456;K04456;K04456;K04456;K04456;K04456;K04456;K04456;K04456;K04456;K04456;K04456;K04456;K04456;K04456;K04456;K04456;K04456;K04456;K04456;K04456;K04456;K04456;K04456;K04456;K04456;K04456;…	GO:0005634//nucleus;GO:0005737//cytoplasm;GO:0005886//plasma membrane;GO:0016020//membrane	GO:0000166//nucleotide binding;GO:0004672//protein kinase activity;GO:0004674//protein serine/threonine kinase activity;GO:0004712//protein serine/threonine/tyrosine kinase activity;GO:0005080//protein kinase C binding;GO:0005515//protein binding;GO:0005524//ATP binding;GO:0016301//kinase activity;GO:0016740//transferase activity;GO:0106310//protein serine kinase activity	GO:0000002//mitochondrial genome maintenance;GO:0001938//positive regulation of endothelial cell proliferation;GO:0006468//protein phosphorylation;GO:0007165//signal transduction;GO:0010765//positive regulation of sodium ion transport;GO:0016310//phosphorylation;GO:0018105//peptidyl-serine phosphorylation;GO:0018107//peptidyl-threonine phosphorylation;GO:0032008//positive regulation of TOR signal…	--
1	176847848	176847997	MergePeak_1540	ENSMUSG00000026504	+	176642226	176848003	3utr	ENSMUSG00000026504	Sdccag8	serologically defined colon cancer antigen 8 [Source:MGI Symbol;Acc:MGI:1924066]	-	-	-	-	GO:0005737//cytoplasm;GO:0005813//centrosome;GO:0005814//centriole;GO:0005815//microtubule organizing center;GO:0005856//cytoskeleton;GO:0005911//cell-cell junction;GO:0030054//cell junction;GO:0034451//centriolar satellite;GO:0036064//ciliary basal body;GO:0042995//cell projection;GO:0097733//photoreceptor cell cilium	GO:0005515//protein binding	GO:0001764//neuron migration;GO:0007098//centrosome cycle;GO:0030010//establishment of cell polarity;GO:0030030//cell projection organization;GO:0031023//microtubule organizing center organization;GO:0035148//tube formation;GO:1902017//regulation of cilium assembly	--
1	178079987	178080211	MergePeak_1557	ENSMUSG00000026502	+	178015098	178084867	3utr	ENSMUSG00000026502	Desi2	desumoylating isopeptidase 2 [Source:MGI Symbol;Acc:MGI:1926075]	-	-	-	-	GO:0005737//cytoplasm	GO:0004843//thiol-dependent deubiquitinase;GO:0008233//peptidase activity;GO:0016787//hydrolase activity;GO:0061578//Lys63-specific deubiquitinase activity;GO:0101005//deubiquitinase activity;GO:1990380//Lys48-specific deubiquitinase activity	GO:0006508//proteolysis;GO:0016579//protein deubiquitination;GO:0070536//protein K63-linked deubiquitination;GO:0070646//protein modification by small protein removal;GO:0071108//protein K48-linked deubiquitination	--
1	179223088	179223312	MergePeak_1562	ENSMUSG00000055067	-	179222789	179345606	3utr,stop_codon	ENSMUSG00000055067	Smyd3	SET and MYND domain containing 3 [Source:MGI Symbol;Acc:MGI:1916976]	Metabolism;Metabolism	Global and overview maps;Amino acid metabolism	ko01100//Metabolic pathways;ko00310//Lysine degradation	K11426;K11426	GO:0005634//nucleus;GO:0005654//nucleoplasm;GO:0005737//cytoplasm;GO:0005829//cytosol	GO:0000978//RNA polymerase II cis-regulatory region sequence-specific DNA binding;GO:0000993//RNA polymerase II complex binding;GO:0001162//RNA polymerase II intronic transcription regulatory region sequence-specific DNA binding;GO:0005515//protein binding;GO:0008168//methyltransferase activity;GO:0016740//transferase activity;GO:0018024//histone-lysine N-methyltransferase activity;GO:0046872//me…	GO:0006325//chromatin organization;GO:0006334//nucleosome assembly;GO:0006469//negative regulation of protein kinase activity;GO:0014904//myotube cell development;GO:0032259//methylation;GO:0033138//positive regulation of peptidyl-serine phosphorylation;GO:0034968//histone lysine methylation;GO:0045184//establishment of protein localization;GO:0045944//positive regulation of transcription by RNA …	--
1	179336221	179336320	MergePeak_1563	ENSMUSG00000055067	-	179335872	179345570	3utr	ENSMUSG00000055067	Smyd3	SET and MYND domain containing 3 [Source:MGI Symbol;Acc:MGI:1916976]	Metabolism;Metabolism	Global and overview maps;Amino acid metabolism	ko01100//Metabolic pathways;ko00310//Lysine degradation	K11426;K11426	GO:0005634//nucleus;GO:0005654//nucleoplasm;GO:0005737//cytoplasm;GO:0005829//cytosol	GO:0000978//RNA polymerase II cis-regulatory region sequence-specific DNA binding;GO:0000993//RNA polymerase II complex binding;GO:0001162//RNA polymerase II intronic transcription regulatory region sequence-specific DNA binding;GO:0005515//protein binding;GO:0008168//methyltransferase activity;GO:0016740//transferase activity;GO:0018024//histone-lysine N-methyltransferase activity;GO:0046872//me…	GO:0006325//chromatin organization;GO:0006334//nucleosome assembly;GO:0006469//negative regulation of protein kinase activity;GO:0014904//myotube cell development;GO:0032259//methylation;GO:0033138//positive regulation of peptidyl-serine phosphorylation;GO:0034968//histone lysine methylation;GO:0045184//establishment of protein localization;GO:0045944//positive regulation of transcription by RNA …	--
1	179336421	179336620	MergePeak_1564	ENSMUSG00000055067	-	179335872	179345570	3utr,stop_codon	ENSMUSG00000055067	Smyd3	SET and MYND domain containing 3 [Source:MGI Symbol;Acc:MGI:1916976]	Metabolism;Metabolism	Global and overview maps;Amino acid metabolism	ko01100//Metabolic pathways;ko00310//Lysine degradation	K11426;K11426	GO:0005634//nucleus;GO:0005654//nucleoplasm;GO:0005737//cytoplasm;GO:0005829//cytosol	GO:0000978//RNA polymerase II cis-regulatory region sequence-specific DNA binding;GO:0000993//RNA polymerase II complex binding;GO:0001162//RNA polymerase II intronic transcription regulatory region sequence-specific DNA binding;GO:0005515//protein binding;GO:0008168//methyltransferase activity;GO:0016740//transferase activity;GO:0018024//histone-lysine N-methyltransferase activity;GO:0046872//me…	GO:0006325//chromatin organization;GO:0006334//nucleosome assembly;GO:0006469//negative regulation of protein kinase activity;GO:0014904//myotube cell development;GO:0032259//methylation;GO:0033138//positive regulation of peptidyl-serine phosphorylation;GO:0034968//histone lysine methylation;GO:0045184//establishment of protein localization;GO:0045944//positive regulation of transcription by RNA …	--
1	179356070	179356269	MergePeak_1565	ENSMUSG00000026492	-	179355620	179373832	3utr	ENSMUSG00000026492	Tfb2m	transcription factor B2, mitochondrial [Source:MGI Symbol;Acc:MGI:107937]	-	-	-	-	GO:0005739//mitochondrion;GO:0005759//mitochondrial matrix;GO:0042645//mitochondrial nucleoid	GO:0000179//rRNA (adenine-N6,N6-)-dimethyltransferase activity;GO:0003712//transcription coregulator activity;GO:0003723//RNA binding;GO:0008168//methyltransferase activity;GO:0008649//rRNA methyltransferase activity;GO:0016740//transferase activity;GO:0034246//mitochondrial transcription factor activity	GO:0000154//rRNA modification;GO:0006355//regulation of transcription, DNA-templated;GO:0006364//rRNA processing;GO:0006390//mitochondrial transcription;GO:0006391//transcription initiation from mitochondrial promoter;GO:0031167//rRNA methylation;GO:0032259//methylation	--
1	179373504	179373603	MergePeak_1566	ENSMUSG00000026492	-	179355620	179373832	cds,start_codon	ENSMUSG00000026492	Tfb2m	transcription factor B2, mitochondrial [Source:MGI Symbol;Acc:MGI:107937]	-	-	-	-	GO:0005739//mitochondrion;GO:0005759//mitochondrial matrix;GO:0042645//mitochondrial nucleoid	GO:0000179//rRNA (adenine-N6,N6-)-dimethyltransferase activity;GO:0003712//transcription coregulator activity;GO:0003723//RNA binding;GO:0008168//methyltransferase activity;GO:0008649//rRNA methyltransferase activity;GO:0016740//transferase activity;GO:0034246//mitochondrial transcription factor activity	GO:0000154//rRNA modification;GO:0006355//regulation of transcription, DNA-templated;GO:0006364//rRNA processing;GO:0006390//mitochondrial transcription;GO:0006391//transcription initiation from mitochondrial promoter;GO:0031167//rRNA methylation;GO:0032259//methylation	--
1	179437430	179437554	MergePeak_1567	ENSMUSG00000038949	+	179373935	179455043	cds	ENSMUSG00000038949	Cnst	consortin, connexin sorting protein [Source:MGI Symbol;Acc:MGI:2445141]	-	-	-	-	GO:0005794//Golgi apparatus;GO:0005802//trans-Golgi network;GO:0005886//plasma membrane;GO:0016020//membrane;GO:0016021//integral component of membrane;GO:0030133//transport vesicle;GO:0031410//cytoplasmic vesicle;GO:0032991//protein-containing complex;GO:0043231//intracellular membrane-bounded organelle	GO:0019902//phosphatase binding;GO:0071253//connexin binding	GO:0042998//positive regulation of Golgi to plasma membrane protein transport	--
1	180006633	180006707	MergePeak_1573	ENSMUSG00000026489	-	179992803	180023585	cds	ENSMUSG00000026489	Coq8a	coenzyme Q8A [Source:MGI Symbol;Acc:MGI:1914676]	-	-	-	-	GO:0005739//mitochondrion;GO:0016020//membrane;GO:0016021//integral component of membrane;GO:0031314//extrinsic component of mitochondrial inner membrane	GO:0000166//nucleotide binding;GO:0005524//ATP binding;GO:0016301//kinase activity;GO:0016740//transferase activity;GO:0043531//ADP binding	GO:0006744//ubiquinone biosynthetic process;GO:0016310//phosphorylation	--
1	180054819	180054968	MergePeak_1575	ENSMUSG00000010609	-	180054569	180080703	3utr,stop_codon	ENSMUSG00000010609	Psen2	presenilin 2 [Source:MGI Symbol;Acc:MGI:109284]	Human Diseases;Human Diseases;Organismal Systems;Environmental Information Processing	Neurodegenerative disease;Neurodegenerative disease;Nervous system;Signal transduction	ko05022//Pathways of neurodegeneration - multiple diseases;ko05010//Alzheimer disease;ko04722//Neurotrophin signaling pathway;ko04330//Notch signaling pathway	K04522;K04522;K04522;K04522	GO:0000139//Golgi membrane;GO:0000776//kinetochore;GO:0005637//nuclear inner membrane;GO:0005769//early endosome;GO:0005783//endoplasmic reticulum;GO:0005789//endoplasmic reticulum membrane;GO:0005794//Golgi apparatus;GO:0005813//centrosome;GO:0005886//plasma membrane;GO:0005887//integral component of plasma membrane;GO:0008021//synaptic vesicle;GO:0016020//membrane;GO:0016021//integral component…	GO:0004190//aspartic-type endopeptidase activity;GO:0008233//peptidase activity;GO:0016787//hydrolase activity;GO:0042500//aspartic endopeptidase activity, intramembrane cleaving	GO:0001666//response to hypoxia;GO:0006508//proteolysis;GO:0006509//membrane protein ectodomain proteolysis;GO:0007219//Notch signaling pathway;GO:0016485//protein processing;GO:0034205//amyloid-beta formation;GO:0035556//intracellular signal transduction;GO:0042987//amyloid precursor protein catabolic process;GO:0043085//positive regulation of catalytic activity;GO:0110097//regulation of calcium…	--
1	180054969	180055168	MergePeak_1576	ENSMUSG00000010609	-	180054569	180080703	3utr,cds,stop_codon	ENSMUSG00000010609	Psen2	presenilin 2 [Source:MGI Symbol;Acc:MGI:109284]	Human Diseases;Human Diseases;Organismal Systems;Environmental Information Processing	Neurodegenerative disease;Neurodegenerative disease;Nervous system;Signal transduction	ko05022//Pathways of neurodegeneration - multiple diseases;ko05010//Alzheimer disease;ko04722//Neurotrophin signaling pathway;ko04330//Notch signaling pathway	K04522;K04522;K04522;K04522	GO:0000139//Golgi membrane;GO:0000776//kinetochore;GO:0005637//nuclear inner membrane;GO:0005769//early endosome;GO:0005783//endoplasmic reticulum;GO:0005789//endoplasmic reticulum membrane;GO:0005794//Golgi apparatus;GO:0005813//centrosome;GO:0005886//plasma membrane;GO:0005887//integral component of plasma membrane;GO:0008021//synaptic vesicle;GO:0016020//membrane;GO:0016021//integral component…	GO:0004190//aspartic-type endopeptidase activity;GO:0008233//peptidase activity;GO:0016787//hydrolase activity;GO:0042500//aspartic endopeptidase activity, intramembrane cleaving	GO:0001666//response to hypoxia;GO:0006508//proteolysis;GO:0006509//membrane protein ectodomain proteolysis;GO:0007219//Notch signaling pathway;GO:0016485//protein processing;GO:0034205//amyloid-beta formation;GO:0035556//intracellular signal transduction;GO:0042987//amyloid precursor protein catabolic process;GO:0043085//positive regulation of catalytic activity;GO:0110097//regulation of calcium…	--
1	180801845	180801944	MergePeak_1588	ENSMUSG00000026519	+	180770024	180802677	3utr,cds,stop_codon	ENSMUSG00000026519	Tmem63a	transmembrane protein 63a [Source:MGI Symbol;Acc:MGI:2384789]	-	-	-	-	GO:0005764//lysosome;GO:0005765//lysosomal membrane;GO:0005886//plasma membrane;GO:0016020//membrane;GO:0016021//integral component of membrane;GO:0034451//centriolar satellite;GO:0043231//intracellular membrane-bounded organelle	GO:0003676//nucleic acid binding;GO:0005227//calcium activated cation channel activity;GO:0008381//mechanosensitive ion channel activity;GO:1990760//osmolarity-sensing cation channel activity	GO:0006811//ion transport;GO:0034220//ion transmembrane transport;GO:0098655//cation transmembrane transport	--
1	180818059	180819547	MergePeak_1589	ENSMUSG00000038776	-	180817119	180845134	cds	ENSMUSG00000038776	Ephx1	epoxide hydrolase 1, microsomal [Source:MGI Symbol;Acc:MGI:95405]	Human Diseases;Human Diseases;Organismal Systems;Human Diseases;Metabolism	Cancer: overview;Cancer: overview;Digestive system;Cancer: overview;Xenobiotics biodegradation and metabolism	ko05208//Chemical carcinogenesis - reactive oxygen species;ko05207//Chemical carcinogenesis - receptor activation;ko04976//Bile secretion;ko05204//Chemical carcinogenesis - DNA adducts;ko00980//Metabolism of xenobiotics by cytochrome P450	K01253;K01253;K01253;K01253;K01253	GO:0005783//endoplasmic reticulum;GO:0005789//endoplasmic reticulum membrane;GO:0005886//plasma membrane;GO:0016020//membrane;GO:0016021//integral component of membrane;GO:0043231//intracellular membrane-bounded organelle	GO:0003824//catalytic activity;GO:0004301//epoxide hydrolase activity;GO:0016787//hydrolase activity;GO:0016803//ether hydrolase activity;GO:0019899//enzyme binding;GO:0033961//cis-stilbene-oxide hydrolase activity	GO:0001889//liver development;GO:0006629//lipid metabolic process;GO:0006725//cellular aromatic compound metabolic process;GO:0009636//response to toxic substance;GO:0014070//response to organic cyclic compound;GO:0019369//arachidonic acid metabolic process;GO:0019439//aromatic compound catabolic process;GO:0034312//diol biosynthetic process;GO:0071310//cellular response to organic substance;GO:0…	--
1	180921303	180921402	MergePeak_1593	ENSMUSG00000026516	-	180914703	180971769	3utr,stop_codon	ENSMUSG00000026516	Nvl	nuclear VCP-like [Source:MGI Symbol;Acc:MGI:1914709]	Genetic Information Processing	Translation	ko03008//Ribosome biogenesis in eukaryotes	K14571	GO:0000176//nuclear exosome (RNase complex);GO:0005634//nucleus;GO:0005654//nucleoplasm;GO:0005697//telomerase holoenzyme complex;GO:0005730//nucleolus	GO:0000166//nucleotide binding;GO:0005524//ATP binding;GO:0016887//ATP hydrolysis activity;GO:1990275//preribosome binding	GO:0006364//rRNA processing;GO:0032092//positive regulation of protein binding;GO:0042254//ribosome biogenesis;GO:0042273//ribosomal large subunit biogenesis;GO:0051973//positive regulation of telomerase activity;GO:1904749//regulation of protein localization to nucleolus	--
1	180972258	180972432	MergePeak_1596	ENSMUSG00000062169	+	180972258	180993813	5utr	ENSMUSG00000062169	Cnih4	cornichon family AMPA receptor auxiliary protein 4 [Source:MGI Symbol;Acc:MGI:1925828]	-	-	-	-	GO:0005783//endoplasmic reticulum;GO:0005789//endoplasmic reticulum membrane;GO:0005793//endoplasmic reticulum-Golgi intermediate compartment;GO:0016020//membrane;GO:0016021//integral component of membrane;GO:0030134//COPII-coated ER to Golgi transport vesicle	GO:0031730//CCR5 chemokine receptor binding	GO:0006888//endoplasmic reticulum to Golgi vesicle-mediated transport;GO:0015031//protein transport;GO:0016192//vesicle-mediated transport	--
[truncated: 8,017 more rows]
