# Supplementary material for: N6-methyladenosine modification positively regulate Japanese encephalitis virus replication
Source: Virol J. 2024 Jan 19;21:23. doi: 10.1186/s12985-023-02275-w (PMC10799421; doi:10.1186/s12985-023-02275-w)
Supplement: Supplementary file 7 — Additional file 7. A list of lost m6A peaks and m6A-modified genes in JEV-infected neuro2a cells at 48 hpi. [file 12985_2023_2275_MOESM7_ESM.xls]

## Sheet: JEV48h.Lost.peaks.genes.annot
chr	start	end	peak_id	GeneID	strand	gene_start	gene_end	position_annot	Symbol	Description	KEGG_A_class	KEGG_B_class	Pathway	K_ID	GO Component	GO Function	GO Process	TF_family
1	3283670	3283844	MergePeak_2	ENSMUSG00000051951	-	3276124	3286567	-	ENSMUSG00000051951	Xkr4	X-linked Kx blood group related 4 [Source:MGI Symbol;Acc:MGI:3528744]	-	-	-	-	GO:0005886//plasma membrane;GO:0016020//membrane;GO:0016021//integral component of membrane	GO:0017128//phospholipid scramblase activity	GO:0006915//apoptotic process;GO:0043652//engulfment of apoptotic cell;GO:0070782//phosphatidylserine exposure on apoptotic cell surface;GO:1902742//apoptotic process involved in development	--
1	3283670	3283844	MergePeak_2	MSTRG.3	-	3276952	3283951	-
1	3285945	3286094	MergePeak_5	ENSMUSG00000051951	-	3284705	3741721	3utr,stop_codon	ENSMUSG00000051951	Xkr4	X-linked Kx blood group related 4 [Source:MGI Symbol;Acc:MGI:3528744]	-	-	-	-	GO:0005886//plasma membrane;GO:0016020//membrane;GO:0016021//integral component of membrane	GO:0017128//phospholipid scramblase activity	GO:0006915//apoptotic process;GO:0043652//engulfment of apoptotic cell;GO:0070782//phosphatidylserine exposure on apoptotic cell surface;GO:1902742//apoptotic process involved in development	--
1	4916800	4917018	MergePeak_13	ENSMUSG00000025903	+	4878046	4916962	3utr	ENSMUSG00000025903	Lypla1	lysophospholipase 1 [Source:MGI Symbol;Acc:MGI:1344588]	Human Diseases;Metabolism	Cancer: overview;Lipid metabolism	ko05231//Choline metabolism in cancer;ko00564//Glycerophospholipid metabolism	K06128;K06128	GO:0005634//nucleus;GO:0005737//cytoplasm;GO:0005739//mitochondrion;GO:0005783//endoplasmic reticulum;GO:0005829//cytosol;GO:0005886//plasma membrane;GO:0016020//membrane;GO:0031965//nuclear membrane	GO:0004620//phospholipase activity;GO:0004622//lysophospholipase activity;GO:0008474//palmitoyl-(protein) hydrolase activity;GO:0016298//lipase activity;GO:0016787//hydrolase activity;GO:0052689//carboxylic ester hydrolase activity	GO:0002084//protein depalmitoylation;GO:0006629//lipid metabolic process;GO:0006631//fatty acid metabolic process;GO:0042997//negative regulation of Golgi to plasma membrane protein transport	--
1	4916800	4917018	MergePeak_13	ENSMUSG00000104217	+	4878115	4956993	-	ENSMUSG00000104217	Gm37988	predicted gene, 37988 [Source:MGI Symbol;Acc:MGI:5611216]	-	-	-	-	-	-	-	--
1	6304547	6304621	MergePeak_16	ENSMUSG00000025907	+	6284869	6346872	cds	ENSMUSG00000025907	Rb1cc1	RB1-inducible coiled-coil 1 [Source:MGI Symbol;Acc:MGI:1341850]	Human Diseases;Human Diseases;Human Diseases;Human Diseases;Human Diseases;Cellular Processes;Organismal Systems	Neurodegenerative disease;Neurodegenerative disease;Neurodegenerative disease;Neurodegenerative disease;Neurodegenerative disease;Transport and catabolism;Aging	ko05022//Pathways of neurodegeneration - multiple diseases;ko05010//Alzheimer disease;ko05014//Amyotrophic lateral sclerosis;ko05016//Huntington disease;ko05017//Spinocerebellar ataxia;ko04140//Autophagy - animal;ko04211//Longevity regulating pathway	K17589;K17589;K17589;K17589;K17589;K17589;K17589	GO:0000407//phagophore assembly site;GO:0000421//autophagosome membrane;GO:0005634//nucleus;GO:0005737//cytoplasm;GO:0005764//lysosome;GO:0005829//cytosol;GO:0019898//extrinsic component of membrane;GO:0031965//nuclear membrane;GO:0034045//phagophore assembly site membrane;GO:1990316//Atg1/ULK1 kinase complex	GO:0005515//protein binding;GO:0019901//protein kinase binding;GO:0060090//molecular adaptor activity	GO:0000045//autophagosome assembly;GO:0000422//autophagy of mitochondrion;GO:0001889//liver development;GO:0001934//positive regulation of protein phosphorylation;GO:0006468//protein phosphorylation;GO:0006914//autophagy;GO:0006915//apoptotic process;GO:0006996//organelle organization;GO:0007049//cell cycle;GO:0007507//heart development;GO:0008285//negative regulation of cell population prolifera…	--
1	10254237	10254361	MergePeak_57	ENSMUSG00000067851	-	10207796	10302895	cds	ENSMUSG00000067851	Arfgef1	ADP-ribosylation factor guanine nucleotide-exchange factor 1(brefeldin A-inhibited) [Source:MGI Symbol;Acc:MGI:2442988]	Cellular Processes	Transport and catabolism	ko04144//Endocytosis	K18442	GO:0000139//Golgi membrane;GO:0005634//nucleus;GO:0005654//nucleoplasm;GO:0005730//nucleolus;GO:0005737//cytoplasm;GO:0005794//Golgi apparatus;GO:0005802//trans-Golgi network;GO:0005829//cytosol;GO:0016020//membrane;GO:0016363//nuclear matrix;GO:0030532//small nuclear ribonucleoprotein complex;GO:0048471//perinuclear region of cytoplasm	GO:0005085//guanyl-nucleotide exchange factor activity;GO:0017022//myosin binding;GO:0034237//protein kinase A regulatory subunit binding	GO:0006486//protein glycosylation;GO:0007030//Golgi organization;GO:0010256//endomembrane system organization;GO:0015031//protein transport;GO:0030837//negative regulation of actin filament polymerization;GO:0031175//neuron projection development;GO:0032012//regulation of ARF protein signal transduction;GO:0034260//negative regulation of GTPase activity;GO:0050790//regulation of catalytic activit…	--
1	10283412	10284362	MergePeak_60	ENSMUSG00000067851	-	10207796	10302895	cds	ENSMUSG00000067851	Arfgef1	ADP-ribosylation factor guanine nucleotide-exchange factor 1(brefeldin A-inhibited) [Source:MGI Symbol;Acc:MGI:2442988]	Cellular Processes	Transport and catabolism	ko04144//Endocytosis	K18442	GO:0000139//Golgi membrane;GO:0005634//nucleus;GO:0005654//nucleoplasm;GO:0005730//nucleolus;GO:0005737//cytoplasm;GO:0005794//Golgi apparatus;GO:0005802//trans-Golgi network;GO:0005829//cytosol;GO:0016020//membrane;GO:0016363//nuclear matrix;GO:0030532//small nuclear ribonucleoprotein complex;GO:0048471//perinuclear region of cytoplasm	GO:0005085//guanyl-nucleotide exchange factor activity;GO:0017022//myosin binding;GO:0034237//protein kinase A regulatory subunit binding	GO:0006486//protein glycosylation;GO:0007030//Golgi organization;GO:0010256//endomembrane system organization;GO:0015031//protein transport;GO:0030837//negative regulation of actin filament polymerization;GO:0031175//neuron projection development;GO:0032012//regulation of ARF protein signal transduction;GO:0034260//negative regulation of GTPase activity;GO:0050790//regulation of catalytic activit…	--
1	13642098	13642268	MergePeak_68	ENSMUSG00000025935	-	13634922	13660134	cds	ENSMUSG00000025935	Tram1	translocating chain-associating membrane protein 1 [Source:MGI Symbol;Acc:MGI:1919515]	Genetic Information Processing	Folding, sorting and degradation	ko04141//Protein processing in endoplasmic reticulum	K14010	GO:0005783//endoplasmic reticulum;GO:0005789//endoplasmic reticulum membrane;GO:0016020//membrane;GO:0016021//integral component of membrane;GO:0030176//integral component of endoplasmic reticulum membrane	GO:0003674//molecular_function	GO:0006613//cotranslational protein targeting to membrane;GO:0006616//SRP-dependent cotranslational protein targeting to membrane, translocation;GO:0006986//response to unfolded protein;GO:0015031//protein transport;GO:0045048//protein insertion into ER membrane	--
1	20877032	20877081	MergePeak_92	ENSMUSG00000041859	-	20873192	20890536	cds	ENSMUSG00000041859	Mcm3	minichromosome maintenance complex component 3 [Source:MGI Symbol;Acc:MGI:101845]	Cellular Processes;Genetic Information Processing	Cell growth and death;Replication and repair	ko04110//Cell cycle;ko03030//DNA replication	K02541;K02541	GO:0005634//nucleus;GO:0005654//nucleoplasm;GO:0005694//chromosome;GO:0005737//cytoplasm;GO:0005813//centrosome;GO:0042555//MCM complex;GO:0048471//perinuclear region of cytoplasm;GO:0071162//CMG complex	GO:0000166//nucleotide binding;GO:0003677//DNA binding;GO:0003678//DNA helicase activity;GO:0003697//single-stranded DNA binding;GO:0004386//helicase activity;GO:0005524//ATP binding;GO:0016787//hydrolase activity;GO:0016887//ATP hydrolysis activity;GO:0017116//single-stranded DNA helicase activity	GO:0000727//double-strand break repair via break-induced replication;GO:0006260//DNA replication;GO:0006268//DNA unwinding involved in DNA replication;GO:0006270//DNA replication initiation;GO:0006271//DNA strand elongation involved in DNA replication;GO:0007049//cell cycle;GO:0030174//regulation of DNA-dependent DNA replication initiation;GO:0032508//DNA duplex unwinding;GO:1902975//mitotic DNA …	--
1	23884937	23884986	MergePeak_106	ENSMUSG00000026155	-	23884706	23961398	3utr	ENSMUSG00000026155	Smap1	small ArfGAP 1 [Source:MGI Symbol;Acc:MGI:2138261]	Cellular Processes	Transport and catabolism	ko04144//Endocytosis	K12486	GO:0005737//cytoplasm;GO:0005886//plasma membrane;GO:0016020//membrane	GO:0005096//GTPase activator activity;GO:0005515//protein binding;GO:0030276//clathrin binding;GO:0046872//metal ion binding	GO:0045648//positive regulation of erythrocyte differentiation;GO:0050790//regulation of catalytic activity;GO:2000369//regulation of clathrin-dependent endocytosis	--
1	23884937	23884986	MergePeak_106	ENSMUSG00000026156	+	23801007	23888239	3utr	ENSMUSG00000026156	B3gat2	beta-1,3-glucuronyltransferase 2 (glucuronosyltransferase S) [Source:MGI Symbol;Acc:MGI:2389490]	Metabolism;Metabolism	Global and overview maps;Glycan biosynthesis and metabolism	ko01100//Metabolic pathways;ko00515//Mannose type O-glycan biosynthesis	K10157;K10157	GO:0000139//Golgi membrane;GO:0005794//Golgi apparatus;GO:0016020//membrane;GO:0016021//integral component of membrane	GO:0015018//galactosylgalactosylxylosylprotein 3-beta-glucuronosyltransferase activity;GO:0016740//transferase activity;GO:0046872//metal ion binding	GO:0005975//carbohydrate metabolic process;GO:0006486//protein glycosylation;GO:0016051//carbohydrate biosynthetic process;GO:0050650//chondroitin sulfate proteoglycan biosynthetic process	--
1	23892570	23898116	MergePeak_108	ENSMUSG00000026155	-	23884706	23961398	cds	ENSMUSG00000026155	Smap1	small ArfGAP 1 [Source:MGI Symbol;Acc:MGI:2138261]	Cellular Processes	Transport and catabolism	ko04144//Endocytosis	K12486	GO:0005737//cytoplasm;GO:0005886//plasma membrane;GO:0016020//membrane	GO:0005096//GTPase activator activity;GO:0005515//protein binding;GO:0030276//clathrin binding;GO:0046872//metal ion binding	GO:0045648//positive regulation of erythrocyte differentiation;GO:0050790//regulation of catalytic activity;GO:2000369//regulation of clathrin-dependent endocytosis	--
1	24732049	24745075	MergePeak_117	ENSMUSG00000073725	+	24718007	24805382	cds	ENSMUSG00000073725	Lmbrd1	LMBR1 domain containing 1 [Source:MGI Symbol;Acc:MGI:1915671]	Organismal Systems	Digestive system	ko04977//Vitamin digestion and absorption	K14617	GO:0005764//lysosome;GO:0005765//lysosomal membrane;GO:0005774//vacuolar membrane;GO:0005783//endoplasmic reticulum;GO:0005789//endoplasmic reticulum membrane;GO:0005886//plasma membrane;GO:0016020//membrane;GO:0016021//integral component of membrane;GO:0030136//clathrin-coated vesicle;GO:0031410//cytoplasmic vesicle;GO:0043231//intracellular membrane-bounded organelle;GO:0045334//clathrin-coated…	GO:0005158//insulin receptor binding;GO:0005515//protein binding;GO:0031419//cobalamin binding;GO:0032050//clathrin heavy chain binding;GO:0035612//AP-2 adaptor complex binding;GO:0140318//protein transporter activity	GO:0006897//endocytosis;GO:0007369//gastrulation;GO:0038016//insulin receptor internalization;GO:0061462//protein localization to lysosome;GO:0072583//clathrin-dependent endocytosis;GO:0072665//protein localization to vacuole	--
1	24801731	24801905	MergePeak_118	ENSMUSG00000073725	+	24718007	24805382	3utr,cds,stop_codon	ENSMUSG00000073725	Lmbrd1	LMBR1 domain containing 1 [Source:MGI Symbol;Acc:MGI:1915671]	Organismal Systems	Digestive system	ko04977//Vitamin digestion and absorption	K14617	GO:0005764//lysosome;GO:0005765//lysosomal membrane;GO:0005774//vacuolar membrane;GO:0005783//endoplasmic reticulum;GO:0005789//endoplasmic reticulum membrane;GO:0005886//plasma membrane;GO:0016020//membrane;GO:0016021//integral component of membrane;GO:0030136//clathrin-coated vesicle;GO:0031410//cytoplasmic vesicle;GO:0043231//intracellular membrane-bounded organelle;GO:0045334//clathrin-coated…	GO:0005158//insulin receptor binding;GO:0005515//protein binding;GO:0031419//cobalamin binding;GO:0032050//clathrin heavy chain binding;GO:0035612//AP-2 adaptor complex binding;GO:0140318//protein transporter activity	GO:0006897//endocytosis;GO:0007369//gastrulation;GO:0038016//insulin receptor internalization;GO:0061462//protein localization to lysosome;GO:0072583//clathrin-dependent endocytosis;GO:0072665//protein localization to vacuole	--
1	30980408	30980507	MergePeak_130	ENSMUSG00000026064	-	30979383	30988390	3utr	ENSMUSG00000026064	Ptp4a1	protein tyrosine phosphatase 4a1 [Source:MGI Symbol;Acc:MGI:1277096]	-	-	-	-	GO:0005634//nucleus;GO:0005737//cytoplasm;GO:0005768//endosome;GO:0005769//early endosome;GO:0005783//endoplasmic reticulum;GO:0005819//spindle;GO:0005856//cytoskeleton;GO:0005886//plasma membrane;GO:0009898//cytoplasmic side of plasma membrane;GO:0016020//membrane	GO:0004721//phosphoprotein phosphatase activity;GO:0004725//protein tyrosine phosphatase activity;GO:0004727//prenylated protein tyrosine phosphatase activity;GO:0008138//protein tyrosine/serine/threonine phosphatase activity;GO:0016787//hydrolase activity;GO:0016791//phosphatase activity	GO:0006470//protein dephosphorylation;GO:0007049//cell cycle;GO:0016311//dephosphorylation;GO:0030335//positive regulation of cell migration	--
1	30980408	30980507	MergePeak_130	ENSMUSG00000117310	-	30979383	30988851	3utr	ENSMUSG00000117310	Ptp4a1	protein tyrosine phosphatase 4a1 [Source:MGI Symbol;Acc:MGI:1277096]	-	-	-	-	GO:0005634//nucleus;GO:0005737//cytoplasm;GO:0005768//endosome;GO:0005769//early endosome;GO:0005783//endoplasmic reticulum;GO:0005819//spindle;GO:0005856//cytoskeleton;GO:0005886//plasma membrane;GO:0009898//cytoplasmic side of plasma membrane;GO:0016020//membrane	GO:0004721//phosphoprotein phosphatase activity;GO:0004725//protein tyrosine phosphatase activity;GO:0004727//prenylated protein tyrosine phosphatase activity;GO:0008138//protein tyrosine/serine/threonine phosphatase activity;GO:0016787//hydrolase activity;GO:0016791//phosphatase activity	GO:0006470//protein dephosphorylation;GO:0007049//cell cycle;GO:0016311//dephosphorylation;GO:0030335//positive regulation of cell migration	--
1	34250333	34251316	MergePeak_159	ENSMUSG00000026131	+	34050906	34347731	cds	ENSMUSG00000026131	Dst	dystonin [Source:MGI Symbol;Acc:MGI:104627]	-	-	-	-	GO:0005634//nucleus;GO:0005635//nuclear envelope;GO:0005654//nucleoplasm;GO:0005737//cytoplasm;GO:0005783//endoplasmic reticulum;GO:0005789//endoplasmic reticulum membrane;GO:0005829//cytosol;GO:0005856//cytoskeleton;GO:0005874//microtubule;GO:0005882//intermediate filament;GO:0005886//plasma membrane;GO:0005925//focal adhesion;GO:0005938//cell cortex;GO:0009898//cytoplasmic side of plasma membra…	GO:0003779//actin binding;GO:0005178//integrin binding;GO:0005198//structural molecule activity;GO:0005509//calcium ion binding;GO:0005515//protein binding;GO:0008017//microtubule binding;GO:0008022//protein C-terminus binding;GO:0008092//cytoskeletal protein binding;GO:0042803//protein homodimerization activity;GO:0046872//metal ion binding;GO:0051010//microtubule plus-end binding	GO:0000226//microtubule cytoskeleton organization;GO:0007010//cytoskeleton organization;GO:0007155//cell adhesion;GO:0007409//axonogenesis;GO:0008090//retrograde axonal transport;GO:0009611//response to wounding;GO:0030011//maintenance of cell polarity;GO:0031122//cytoplasmic microtubule organization;GO:0031581//hemidesmosome assembly;GO:0042060//wound healing;GO:0045104//intermediate filament cy…	--
1	34314334	34314383	MergePeak_169	ENSMUSG00000026131	+	34050906	34347731	cds	ENSMUSG00000026131	Dst	dystonin [Source:MGI Symbol;Acc:MGI:104627]	-	-	-	-	GO:0005634//nucleus;GO:0005635//nuclear envelope;GO:0005654//nucleoplasm;GO:0005737//cytoplasm;GO:0005783//endoplasmic reticulum;GO:0005789//endoplasmic reticulum membrane;GO:0005829//cytosol;GO:0005856//cytoskeleton;GO:0005874//microtubule;GO:0005882//intermediate filament;GO:0005886//plasma membrane;GO:0005925//focal adhesion;GO:0005938//cell cortex;GO:0009898//cytoplasmic side of plasma membra…	GO:0003779//actin binding;GO:0005178//integrin binding;GO:0005198//structural molecule activity;GO:0005509//calcium ion binding;GO:0005515//protein binding;GO:0008017//microtubule binding;GO:0008022//protein C-terminus binding;GO:0008092//cytoskeletal protein binding;GO:0042803//protein homodimerization activity;GO:0046872//metal ion binding;GO:0051010//microtubule plus-end binding	GO:0000226//microtubule cytoskeleton organization;GO:0007010//cytoskeleton organization;GO:0007155//cell adhesion;GO:0007409//axonogenesis;GO:0008090//retrograde axonal transport;GO:0009611//response to wounding;GO:0030011//maintenance of cell polarity;GO:0031122//cytoplasmic microtubule organization;GO:0031581//hemidesmosome assembly;GO:0042060//wound healing;GO:0045104//intermediate filament cy…	--
1	34486114	34486188	MergePeak_176	ENSMUSG00000026127	+	34478932	34488437	3utr	ENSMUSG00000026127	Imp4	IMP4, U3 small nucleolar ribonucleoprotein [Source:MGI Symbol;Acc:MGI:106572]	Genetic Information Processing	Translation	ko03008//Ribosome biogenesis in eukaryotes	K14561	GO:0001650//fibrillar center;GO:0005634//nucleus;GO:0005730//nucleolus;GO:0030684//preribosome;GO:0032040//small-subunit processome;GO:0034457//Mpp10 complex	GO:0019843//rRNA binding;GO:0030515//snoRNA binding;GO:0042134//rRNA primary transcript binding	GO:0006364//rRNA processing;GO:0042254//ribosome biogenesis	--
1	36196491	36196565	MergePeak_194	ENSMUSG00000037470	-	36179108	36283386	cds	ENSMUSG00000037470	Uggt1	UDP-glucose glycoprotein glucosyltransferase 1 [Source:MGI Symbol;Acc:MGI:2443162]	Genetic Information Processing	Folding, sorting and degradation	ko04141//Protein processing in endoplasmic reticulum	K11718	GO:0005783//endoplasmic reticulum;GO:0005788//endoplasmic reticulum lumen;GO:0005793//endoplasmic reticulum-Golgi intermediate compartment;GO:0032991//protein-containing complex	GO:0003980//UDP-glucose:glycoprotein glucosyltransferase activity;GO:0005515//protein binding;GO:0016740//transferase activity;GO:0016757//glycosyltransferase activity;GO:0051082//unfolded protein binding	GO:0006486//protein glycosylation;GO:0018279//protein N-linked glycosylation via asparagine;GO:0071704//organic substance metabolic process;GO:0071712//ER-associated misfolded protein catabolic process;GO:0097359//UDP-glucosylation	--
1	36375911	36376010	MergePeak_203	ENSMUSG00000010453	-	36374811	36408262	3utr	ENSMUSG00000010453	Kansl3	KAT8 regulatory NSL complex subunit 3 [Source:MGI Symbol;Acc:MGI:1918055]	-	-	-	-	GO:0000123//histone acetyltransferase complex;GO:0005634//nucleus;GO:0005654//nucleoplasm;GO:0043231//intracellular membrane-bounded organelle;GO:0044545//NSL complex	-	GO:0006325//chromatin organization;GO:0043981//histone H4-K5 acetylation;GO:0043982//histone H4-K8 acetylation;GO:0043984//histone H4-K16 acetylation;GO:0045893//positive regulation of transcription, DNA-templated;GO:0045944//positive regulation of transcription by RNA polymerase II;GO:0051571//positive regulation of histone H3-K4 methylation;GO:1900095//regulation of dosage compensation by inact…	--
1	37931233	37934417	MergePeak_242	ENSMUSG00000026087	+	37929624	37933065	5utr,cds,start_codon,stop_codon	ENSMUSG00000026087	Mrpl30	mitochondrial ribosomal protein L30 [Source:MGI Symbol;Acc:MGI:1333820]	Genetic Information Processing	Translation	ko03010//Ribosome	K02907	GO:0005739//mitochondrion;GO:0005743//mitochondrial inner membrane;GO:0005761//mitochondrial ribosome;GO:0005762//mitochondrial large ribosomal subunit;GO:0005840//ribosome;GO:0015934//large ribosomal subunit	GO:0003674//molecular_function;GO:0003735//structural constituent of ribosome	GO:0006412//translation;GO:0032543//mitochondrial translation	--
1	39585589	39585788	MergePeak_256	ENSMUSG00000003135	+	39574073	39585970	3utr	ENSMUSG00000003135	Cnot11	CCR4-NOT transcription complex, subunit 11 [Source:MGI Symbol;Acc:MGI:106580]	-	-	-	-	GO:0005634//nucleus;GO:0005737//cytoplasm;GO:0030014//CCR4-NOT complex	GO:0003674//molecular_function	GO:0006402//mRNA catabolic process;GO:0006417//regulation of translation;GO:0017148//negative regulation of translation;GO:0031047//gene silencing by RNA	--
1	43153625	43153699	MergePeak_277	ENSMUSG00000010290	+	43137870	43155107	3utr	ENSMUSG00000010290	AI597479	expressed sequence AI597479 [Source:MGI Symbol;Acc:MGI:2138299]	-	-	-	-	GO:0005634//nucleus;GO:0072669//tRNA-splicing ligase complex	GO:0003674//molecular_function	GO:0008150//biological_process;GO:0048598//embryonic morphogenesis	--
1	43154750	43154924	MergePeak_278	ENSMUSG00000010290	+	43137870	43155107	3utr	ENSMUSG00000010290	AI597479	expressed sequence AI597479 [Source:MGI Symbol;Acc:MGI:2138299]	-	-	-	-	GO:0005634//nucleus;GO:0072669//tRNA-splicing ligase complex	GO:0003674//molecular_function	GO:0008150//biological_process;GO:0048598//embryonic morphogenesis	--
1	44041232	44041406	MergePeak_286	ENSMUSG00000041763	+	43973167	44042131	3utr,cds,stop_codon	ENSMUSG00000041763	Tpp2	tripeptidyl peptidase II [Source:MGI Symbol;Acc:MGI:102724]	-	-	-	-	GO:0005634//nucleus;GO:0005654//nucleoplasm;GO:0005737//cytoplasm;GO:0005783//endoplasmic reticulum;GO:0005829//cytosol;GO:0016604//nuclear body	GO:0004177//aminopeptidase activity;GO:0004252//serine-type endopeptidase activity;GO:0008233//peptidase activity;GO:0008236//serine-type peptidase activity;GO:0008240//tripeptidyl-peptidase activity;GO:0016787//hydrolase activity;GO:0042277//peptide binding;GO:0042802//identical protein binding	GO:0006508//proteolysis;GO:0030163//protein catabolic process;GO:0080144//amino acid homeostasis	--
1	44183600	44183724	MergePeak_294	ENSMUSG00000041684	+	44159128	44183930	3utr	ENSMUSG00000041684	Bivm	basic, immunoglobulin-like variable motif containing [Source:MGI Symbol;Acc:MGI:2179809]	-	-	-	-	GO:0005634//nucleus;GO:0005737//cytoplasm	-	-	--
1	52203632	52203781	MergePeak_319	ENSMUSG00000026103	-	52202607	52272382	3utr	ENSMUSG00000026103	Gls	glutaminase [Source:MGI Symbol;Acc:MGI:95752]	Metabolism;Human Diseases;Organismal Systems;Organismal Systems;Human Diseases;Metabolism;Organismal Systems;Metabolism;Metabolism	Global and overview maps;Cancer: overview;Nervous system;Nervous system;Cancer: overview;Amino acid metabolism;Excretory system;Amino acid metabolism;Metabolism of other amino acids	ko01100//Metabolic pathways;ko05206//MicroRNAs in cancer;ko04724//Glutamatergic synapse;ko04727//GABAergic synapse;ko05230//Central carbon metabolism in cancer;ko00250//Alanine, aspartate and glutamate metabolism;ko04964//Proximal tubule bicarbonate reclamation;ko00220//Arginine biosynthesis;ko00470//D-Amino acid metabolism	K01425;K01425;K01425;K01425;K01425;K01425;K01425;K01425;K01425	GO:0005737//cytoplasm;GO:0005739//mitochondrion;GO:0005759//mitochondrial matrix;GO:0005829//cytosol;GO:0045202//synapse	GO:0004359//glutaminase activity;GO:0005515//protein binding;GO:0016787//hydrolase activity;GO:0042802//identical protein binding	GO:0001967//suckling behavior;GO:0002087//regulation of respiratory gaseous exchange by nervous system process;GO:0006537//glutamate biosynthetic process;GO:0006541//glutamine metabolic process;GO:0006543//glutamine catabolic process;GO:0007268//chemical synaptic transmission;GO:0051289//protein homotetramerization;GO:0090461//glutamate homeostasis	--
1	52230344	52235345	MergePeak_324	ENSMUSG00000026103	-	52223263	52272391	cds	ENSMUSG00000026103	Gls	glutaminase [Source:MGI Symbol;Acc:MGI:95752]	Metabolism;Human Diseases;Organismal Systems;Organismal Systems;Human Diseases;Metabolism;Organismal Systems;Metabolism;Metabolism	Global and overview maps;Cancer: overview;Nervous system;Nervous system;Cancer: overview;Amino acid metabolism;Excretory system;Amino acid metabolism;Metabolism of other amino acids	ko01100//Metabolic pathways;ko05206//MicroRNAs in cancer;ko04724//Glutamatergic synapse;ko04727//GABAergic synapse;ko05230//Central carbon metabolism in cancer;ko00250//Alanine, aspartate and glutamate metabolism;ko04964//Proximal tubule bicarbonate reclamation;ko00220//Arginine biosynthesis;ko00470//D-Amino acid metabolism	K01425;K01425;K01425;K01425;K01425;K01425;K01425;K01425;K01425	GO:0005737//cytoplasm;GO:0005739//mitochondrion;GO:0005759//mitochondrial matrix;GO:0005829//cytosol;GO:0045202//synapse	GO:0004359//glutaminase activity;GO:0005515//protein binding;GO:0016787//hydrolase activity;GO:0042802//identical protein binding	GO:0001967//suckling behavior;GO:0002087//regulation of respiratory gaseous exchange by nervous system process;GO:0006537//glutamate biosynthetic process;GO:0006541//glutamine metabolic process;GO:0006543//glutamine catabolic process;GO:0007268//chemical synaptic transmission;GO:0051289//protein homotetramerization;GO:0090461//glutamate homeostasis	--
1	53387111	53387160	MergePeak_351	ENSMUSG00000026095	-	53383776	53391911	cds	ENSMUSG00000026095	Asnsd1	asparagine synthetase domain containing 1 [Source:MGI Symbol;Acc:MGI:1917646]	-	-	-	-	GO:0005575//cellular_component	GO:0003674//molecular_function;GO:0004066//asparagine synthase (glutamine-hydrolyzing) activity	GO:0006529//asparagine biosynthetic process;GO:0006541//glutamine metabolic process;GO:0008150//biological_process;GO:0008652//cellular amino acid biosynthetic process	--
1	53387111	53387160	MergePeak_351	ENSMUSG00000099913	-	53364666	53391826	cds	ENSMUSG00000099913	Gm28551	predicted gene 28551 [Source:MGI Symbol;Acc:MGI:5579257]	-	-	-	-	GO:0005575//cellular_component	GO:0003674//molecular_function;GO:0004066//asparagine synthase (glutamine-hydrolyzing) activity	GO:0006529//asparagine biosynthetic process;GO:0006541//glutamine metabolic process;GO:0008150//biological_process;GO:0008652//cellular amino acid biosynthetic process	--
1	53387186	53387260	MergePeak_352	ENSMUSG00000026095	-	53383776	53391911	cds	ENSMUSG00000026095	Asnsd1	asparagine synthetase domain containing 1 [Source:MGI Symbol;Acc:MGI:1917646]	-	-	-	-	GO:0005575//cellular_component	GO:0003674//molecular_function;GO:0004066//asparagine synthase (glutamine-hydrolyzing) activity	GO:0006529//asparagine biosynthetic process;GO:0006541//glutamine metabolic process;GO:0008150//biological_process;GO:0008652//cellular amino acid biosynthetic process	--
1	53387186	53387260	MergePeak_352	ENSMUSG00000099913	-	53364666	53391826	cds	ENSMUSG00000099913	Gm28551	predicted gene 28551 [Source:MGI Symbol;Acc:MGI:5579257]	-	-	-	-	GO:0005575//cellular_component	GO:0003674//molecular_function;GO:0004066//asparagine synthase (glutamine-hydrolyzing) activity	GO:0006529//asparagine biosynthetic process;GO:0006541//glutamine metabolic process;GO:0008150//biological_process;GO:0008652//cellular amino acid biosynthetic process	--
1	55045442	55045516	MergePeak_369	ENSMUSG00000025982	-	55024328	55066640	cds	ENSMUSG00000025982	Sf3b1	splicing factor 3b, subunit 1 [Source:MGI Symbol;Acc:MGI:1932339]	Genetic Information Processing	Transcription	ko03040//Spliceosome	K12828	GO:0005634//nucleus;GO:0005681//spliceosomal complex;GO:0005684//U2-type spliceosomal complex;GO:0005686//U2 snRNP;GO:0005689//U12-type spliceosomal complex;GO:0016607//nuclear speck;GO:0034693//U11/U12 snRNP;GO:0071005//U2-type precatalytic spliceosome;GO:0071013//catalytic step 2 spliceosome;GO:0110016//B-WICH complex	GO:0003723//RNA binding;GO:0003729//mRNA binding;GO:1990935//splicing factor binding	GO:0000245//spliceosomal complex assembly;GO:0000398//mRNA splicing, via spliceosome;GO:0045945//positive regulation of transcription by RNA polymerase III	--
1	55127566	55128278	MergePeak_371	ENSMUSG00000073676	+	55127291	55130466	5utr,cds,start_codon	ENSMUSG00000073676	Hspe1	heat shock protein 1 (chaperonin 10) [Source:MGI Symbol;Acc:MGI:104680]	-	-	-	-	GO:0005739//mitochondrion;GO:0005759//mitochondrial matrix	GO:0005524//ATP binding;GO:0046872//metal ion binding;GO:0051082//unfolded protein binding;GO:0051087//chaperone binding;GO:0140662//ATP-dependent protein folding chaperone	GO:0006457//protein folding;GO:0051085//chaperone cofactor-dependent protein refolding	--
1	55190236	55191877	MergePeak_372	ENSMUSG00000025979	+	55170390	55194058	cds,stop_codon	ENSMUSG00000025979	Mob4	MOB family member 4, phocein [Source:MGI Symbol;Acc:MGI:104899]	-	-	-	-	GO:0005737//cytoplasm;GO:0005794//Golgi apparatus;GO:0005829//cytosol;GO:0016020//membrane;GO:0032580//Golgi cisterna membrane;GO:0043025//neuronal cell body;GO:0043197//dendritic spine;GO:0048471//perinuclear region of cytoplasm	GO:0019900//kinase binding;GO:0046872//metal ion binding	-	--
1	58635036	58635110	MergePeak_401	ENSMUSG00000026032	+	58625543	58635123	3utr,stop_codon	ENSMUSG00000026032	Ndufb3	NADH:ubiquinone oxidoreductase subunit B3 [Source:MGI Symbol;Acc:MGI:1913745]	Metabolism;Human Diseases;Human Diseases;Human Diseases;Human Diseases;Human Diseases;Human Diseases;Organismal Systems;Human Diseases;Human Diseases;Human Diseases;Organismal Systems;Metabolism	Global and overview maps;Neurodegenerative disease;Neurodegenerative disease;Neurodegenerative disease;Neurodegenerative disease;Neurodegenerative disease;Neurodegenerative disease;Environmental adaptation;Cancer: overview;Cardiovascular disease;Endocrine and metabolic disease;Nervous system;Energy metabolism	ko01100//Metabolic pathways;ko05022//Pathways of neurodegeneration - multiple diseases;ko05010//Alzheimer disease;ko05014//Amyotrophic lateral sclerosis;ko05016//Huntington disease;ko05012//Parkinson disease;ko05020//Prion disease;ko04714//Thermogenesis;ko05208//Chemical carcinogenesis - reactive oxygen species;ko05415//Diabetic cardiomyopathy;ko04932//Non-alcoholic fatty liver disease;ko04723//R…	K03959;K03959;K03959;K03959;K03959;K03959;K03959;K03959;K03959;K03959;K03959;K03959;K03959	GO:0005739//mitochondrion;GO:0005743//mitochondrial inner membrane;GO:0005747//mitochondrial respiratory chain complex I;GO:0016020//membrane;GO:0016021//integral component of membrane;GO:0070469//respirasome	GO:0003674//molecular_function	GO:0009060//aerobic respiration;GO:0022900//electron transport chain;GO:0032981//mitochondrial respiratory chain complex I assembly;GO:0042776//mitochondrial ATP synthesis coupled proton transport	--
1	59731650	59731824	MergePeak_423	ENSMUSG00000026020	+	59724213	59737581	3utr,cds,stop_codon,ncrna	ENSMUSG00000026020	Nop58	NOP58 ribonucleoprotein [Source:MGI Symbol;Acc:MGI:1933184]	Genetic Information Processing	Translation	ko03008//Ribosome biogenesis in eukaryotes	K14565	GO:0001650//fibrillar center;GO:0005634//nucleus;GO:0005654//nucleoplasm;GO:0005730//nucleolus;GO:0005732//sno(s)RNA-containing ribonucleoprotein complex;GO:0005829//cytosol;GO:0015030//Cajal body;GO:0031428//box C/D RNP complex;GO:0032040//small-subunit processome;GO:0070761//pre-snoRNP complex	GO:0001094//TFIID-class transcription factor complex binding;GO:0030515//snoRNA binding;GO:0051117//ATPase binding	GO:0042254//ribosome biogenesis;GO:0048254//snoRNA localization	--
1	60263790	60263839	MergePeak_439	ENSMUSG00000073664	+	60219758	60377487	cds	ENSMUSG00000073664	Nbeal1	neurobeachin like 1 [Source:MGI Symbol;Acc:MGI:2444343]	-	-	-	-	GO:0005829//cytosol;GO:0016020//membrane	GO:0005515//protein binding;GO:0019901//protein kinase binding	GO:0008104//protein localization	--
1	60263890	60267854	MergePeak_440	ENSMUSG00000073664	+	60219758	60377487	cds	ENSMUSG00000073664	Nbeal1	neurobeachin like 1 [Source:MGI Symbol;Acc:MGI:2444343]	-	-	-	-	GO:0005829//cytosol;GO:0016020//membrane	GO:0005515//protein binding;GO:0019901//protein kinase binding	GO:0008104//protein localization	--
1	62783506	62784582	MergePeak_460	ENSMUSG00000025969	+	62742444	62857854	cds	ENSMUSG00000025969	Nrp2	neuropilin 2 [Source:MGI Symbol;Acc:MGI:1100492]	-	-	-	-	GO:0005886//plasma membrane;GO:0016020//membrane;GO:0016021//integral component of membrane;GO:0030424//axon;GO:0043005//neuron projection;GO:0098978//glutamatergic synapse;GO:0099055//integral component of postsynaptic membrane	GO:0005021//vascular endothelial growth factor-activated receptor activity;GO:0005515//protein binding;GO:0008201//heparin binding;GO:0017154//semaphorin receptor activity;GO:0042802//identical protein binding;GO:0046872//metal ion binding	GO:0001525//angiogenesis;GO:0001764//neuron migration;GO:0003148//outflow tract septum morphogenesis;GO:0007399//nervous system development;GO:0007411//axon guidance;GO:0007507//heart development;GO:0021612//facial nerve structural organization;GO:0021649//vestibulocochlear nerve structural organization;GO:0021675//nerve development;GO:0021828//gonadotrophin-releasing hormone neuronal migration t…	--
1	62836133	62836307	MergePeak_461	ENSMUSG00000025969	+	62742861	62836140	3utr	ENSMUSG00000025969	Nrp2	neuropilin 2 [Source:MGI Symbol;Acc:MGI:1100492]	-	-	-	-	GO:0005886//plasma membrane;GO:0016020//membrane;GO:0016021//integral component of membrane;GO:0030424//axon;GO:0043005//neuron projection;GO:0098978//glutamatergic synapse;GO:0099055//integral component of postsynaptic membrane	GO:0005021//vascular endothelial growth factor-activated receptor activity;GO:0005515//protein binding;GO:0008201//heparin binding;GO:0017154//semaphorin receptor activity;GO:0042802//identical protein binding;GO:0046872//metal ion binding	GO:0001525//angiogenesis;GO:0001764//neuron migration;GO:0003148//outflow tract septum morphogenesis;GO:0007399//nervous system development;GO:0007411//axon guidance;GO:0007507//heart development;GO:0021612//facial nerve structural organization;GO:0021649//vestibulocochlear nerve structural organization;GO:0021675//nerve development;GO:0021828//gonadotrophin-releasing hormone neuronal migration t…	--
1	62836458	62836582	MergePeak_462	ENSMUSG00000025969	+	62742861	62838473	3utr	ENSMUSG00000025969	Nrp2	neuropilin 2 [Source:MGI Symbol;Acc:MGI:1100492]	-	-	-	-	GO:0005886//plasma membrane;GO:0016020//membrane;GO:0016021//integral component of membrane;GO:0030424//axon;GO:0043005//neuron projection;GO:0098978//glutamatergic synapse;GO:0099055//integral component of postsynaptic membrane	GO:0005021//vascular endothelial growth factor-activated receptor activity;GO:0005515//protein binding;GO:0008201//heparin binding;GO:0017154//semaphorin receptor activity;GO:0042802//identical protein binding;GO:0046872//metal ion binding	GO:0001525//angiogenesis;GO:0001764//neuron migration;GO:0003148//outflow tract septum morphogenesis;GO:0007399//nervous system development;GO:0007411//axon guidance;GO:0007507//heart development;GO:0021612//facial nerve structural organization;GO:0021649//vestibulocochlear nerve structural organization;GO:0021675//nerve development;GO:0021828//gonadotrophin-releasing hormone neuronal migration t…	--
1	62856800	62856899	MergePeak_465	ENSMUSG00000025969	+	62742444	62857854	3utr	ENSMUSG00000025969	Nrp2	neuropilin 2 [Source:MGI Symbol;Acc:MGI:1100492]	-	-	-	-	GO:0005886//plasma membrane;GO:0016020//membrane;GO:0016021//integral component of membrane;GO:0030424//axon;GO:0043005//neuron projection;GO:0098978//glutamatergic synapse;GO:0099055//integral component of postsynaptic membrane	GO:0005021//vascular endothelial growth factor-activated receptor activity;GO:0005515//protein binding;GO:0008201//heparin binding;GO:0017154//semaphorin receptor activity;GO:0042802//identical protein binding;GO:0046872//metal ion binding	GO:0001525//angiogenesis;GO:0001764//neuron migration;GO:0003148//outflow tract septum morphogenesis;GO:0007399//nervous system development;GO:0007411//axon guidance;GO:0007507//heart development;GO:0021612//facial nerve structural organization;GO:0021649//vestibulocochlear nerve structural organization;GO:0021675//nerve development;GO:0021828//gonadotrophin-releasing hormone neuronal migration t…	--
1	63095090	63095239	MergePeak_469	ENSMUSG00000040865	-	63086960	63153849	3utr	ENSMUSG00000040865	Ino80d	INO80 complex subunit D [Source:MGI Symbol;Acc:MGI:3027003]	-	-	-	-	GO:0005634//nucleus;GO:0031011//Ino80 complex	GO:0003674//molecular_function	GO:0000723//telomere maintenance;GO:0006275//regulation of DNA replication;GO:0006281//DNA repair;GO:0006282//regulation of DNA repair;GO:0006310//DNA recombination;GO:0006338//chromatin remodeling;GO:0006974//cellular response to DNA damage stimulus;GO:0033044//regulation of chromosome organization;GO:0045739//positive regulation of DNA repair;GO:0045893//positive regulation of transcription, DN…	--
1	63118202	63124982	MergePeak_474	ENSMUSG00000040865	-	63086960	63153849	cds	ENSMUSG00000040865	Ino80d	INO80 complex subunit D [Source:MGI Symbol;Acc:MGI:3027003]	-	-	-	-	GO:0005634//nucleus;GO:0031011//Ino80 complex	GO:0003674//molecular_function	GO:0000723//telomere maintenance;GO:0006275//regulation of DNA replication;GO:0006281//DNA repair;GO:0006282//regulation of DNA repair;GO:0006310//DNA recombination;GO:0006338//chromatin remodeling;GO:0006974//cellular response to DNA damage stimulus;GO:0033044//regulation of chromosome organization;GO:0045739//positive regulation of DNA repair;GO:0045893//positive regulation of transcription, DN…	--
1	63195472	63196370	MergePeak_477	ENSMUSG00000025968	-	63182755	63215981	cds,ncrna	ENSMUSG00000025968	Ndufs1	NADH:ubiquinone oxidoreductase core subunit S1 [Source:MGI Symbol;Acc:MGI:2443241]	Metabolism;Human Diseases;Human Diseases;Human Diseases;Human Diseases;Human Diseases;Human Diseases;Organismal Systems;Human Diseases;Human Diseases;Human Diseases;Organismal Systems;Metabolism	Global and overview maps;Neurodegenerative disease;Neurodegenerative disease;Neurodegenerative disease;Neurodegenerative disease;Neurodegenerative disease;Neurodegenerative disease;Environmental adaptation;Cancer: overview;Cardiovascular disease;Endocrine and metabolic disease;Nervous system;Energy metabolism	ko01100//Metabolic pathways;ko05022//Pathways of neurodegeneration - multiple diseases;ko05010//Alzheimer disease;ko05014//Amyotrophic lateral sclerosis;ko05016//Huntington disease;ko05012//Parkinson disease;ko05020//Prion disease;ko04714//Thermogenesis;ko05208//Chemical carcinogenesis - reactive oxygen species;ko05415//Diabetic cardiomyopathy;ko04932//Non-alcoholic fatty liver disease;ko04723//R…	K03934;K03934;K03934;K03934;K03934;K03934;K03934;K03934;K03934;K03934;K03934;K03934;K03934	GO:0005739//mitochondrion;GO:0005743//mitochondrial inner membrane;GO:0005747//mitochondrial respiratory chain complex I;GO:0005758//mitochondrial intermembrane space;GO:0016020//membrane;GO:0043209//myelin sheath;GO:0070469//respirasome	GO:0005515//protein binding;GO:0008137//NADH dehydrogenase (ubiquinone) activity;GO:0009055//electron transfer activity;GO:0016491//oxidoreductase activity;GO:0016651//oxidoreductase activity, acting on NAD(P)H;GO:0046872//metal ion binding;GO:0051536//iron-sulfur cluster binding;GO:0051537//2 iron, 2 sulfur cluster binding;GO:0051539//4 iron, 4 sulfur cluster binding	GO:0006120//mitochondrial electron transport, NADH to ubiquinone;GO:0008637//apoptotic mitochondrial changes;GO:0009060//aerobic respiration;GO:0032981//mitochondrial respiratory chain complex I assembly;GO:0042773//ATP synthesis coupled electron transport;GO:0042776//mitochondrial ATP synthesis coupled proton transport;GO:0045333//cellular respiration;GO:0046034//ATP metabolic process;GO:0051881…	--
1	63195472	63196370	MergePeak_477	ENSMUSG00000084799	+	63153600	63197452	-,ncrna
1	63770756	63770830	MergePeak_501	ENSMUSG00000025962	+	63769773	63793814	cds,start_codon	ENSMUSG00000025962	Fastkd2	FAST kinase domains 2 [Source:MGI Symbol;Acc:MGI:1922869]	-	-	-	-	GO:0005739//mitochondrion;GO:0005759//mitochondrial matrix;GO:0035770//ribonucleoprotein granule;GO:0042645//mitochondrial nucleoid	GO:0003723//RNA binding;GO:0019843//rRNA binding	GO:0000963//mitochondrial RNA processing;GO:0006396//RNA processing;GO:0006915//apoptotic process;GO:0032543//mitochondrial translation;GO:0042254//ribosome biogenesis;GO:0044528//regulation of mitochondrial mRNA stability;GO:0070131//positive regulation of mitochondrial translation;GO:1902775//mitochondrial large ribosomal subunit assembly	--
1	65200219	65200268	MergePeak_531	ENSMUSG00000025950	-	65197775	65218340	cds	ENSMUSG00000025950	Idh1	isocitrate dehydrogenase 1 (NADP+), soluble [Source:MGI Symbol;Acc:MGI:96413]	Metabolism;Metabolism;Cellular Processes;Metabolism;Metabolism;Human Diseases;Metabolism;Metabolism	Global and overview maps;Global and overview maps;Transport and catabolism;Global and overview maps;Metabolism of other amino acids;Cancer: overview;Carbohydrate metabolism;Global and overview maps	ko01100//Metabolic pathways;ko01200//Carbon metabolism;ko04146//Peroxisome;ko01230//Biosynthesis of amino acids;ko00480//Glutathione metabolism;ko05230//Central carbon metabolism in cancer;ko00020//Citrate cycle (TCA cycle);ko01210//2-Oxocarboxylic acid metabolism	K00031;K00031;K00031;K00031;K00031;K00031;K00031;K00031	GO:0005737//cytoplasm;GO:0005739//mitochondrion;GO:0005777//peroxisome;GO:0005829//cytosol	GO:0000287//magnesium ion binding;GO:0004448//isocitrate dehydrogenase activity;GO:0004450//isocitrate dehydrogenase (NADP+) activity;GO:0016491//oxidoreductase activity;GO:0016616//oxidoreductase activity, acting on the CH-OH group of donors, NAD or NADP as acceptor;GO:0042802//identical protein binding;GO:0042803//protein homodimerization activity;GO:0046872//metal ion binding;GO:0050661//NADP …	GO:0006097//glyoxylate cycle;GO:0006099//tricarboxylic acid cycle;GO:0006102//isocitrate metabolic process;GO:0006103//2-oxoglutarate metabolic process;GO:0006739//NADP metabolic process;GO:0006749//glutathione metabolic process;GO:0006979//response to oxidative stress;GO:0008585//female gonad development;GO:0014070//response to organic cyclic compound;GO:0048545//response to steroid hormone;GO:0…	--
1	65255190	65258995	MergePeak_533	ENSMUSG00000025949	+	65225861	65317854	cds	ENSMUSG00000025949	Pikfyve	phosphoinositide kinase, FYVE type zinc finger containing [Source:MGI Symbol;Acc:MGI:1335106]	Metabolism;Cellular Processes;Cellular Processes;Environmental Information Processing;Metabolism	Global and overview maps;Transport and catabolism;Cell motility;Signal transduction;Carbohydrate metabolism	ko01100//Metabolic pathways;ko04145//Phagosome;ko04810//Regulation of actin cytoskeleton;ko04070//Phosphatidylinositol signaling system;ko00562//Inositol phosphate metabolism	K00921;K00921;K00921;K00921;K00921	GO:0000139//Golgi membrane;GO:0005768//endosome;GO:0005829//cytosol;GO:0005911//cell-cell junction;GO:0010008//endosome membrane;GO:0012506//vesicle membrane;GO:0016020//membrane;GO:0030670//phagocytic vesicle membrane;GO:0031410//cytoplasmic vesicle;GO:0031901//early endosome membrane;GO:0031902//late endosome membrane;GO:0045121//membrane raft;GO:0048471//perinuclear region of cytoplasm	GO:0000166//nucleotide binding;GO:0000285//1-phosphatidylinositol-3-phosphate 5-kinase activity;GO:0004674//protein serine/threonine kinase activity;GO:0004712//protein serine/threonine/tyrosine kinase activity;GO:0005515//protein binding;GO:0005524//ATP binding;GO:0008270//zinc ion binding;GO:0016301//kinase activity;GO:0016307//phosphatidylinositol phosphate kinase activity;GO:0016308//1-phosph…	GO:0006612//protein targeting to membrane;GO:0006629//lipid metabolic process;GO:0016310//phosphorylation;GO:0019065//receptor-mediated endocytosis of virus by host cell;GO:0019886//antigen processing and presentation of exogenous peptide antigen via MHC class II;GO:0030593//neutrophil chemotaxis;GO:0032288//myelin assembly;GO:0032438//melanosome organization;GO:0034504//protein localization to n…	--
1	65313257	65313431	MergePeak_536	ENSMUSG00000025949	+	65225861	65317854	3utr	ENSMUSG00000025949	Pikfyve	phosphoinositide kinase, FYVE type zinc finger containing [Source:MGI Symbol;Acc:MGI:1335106]	Metabolism;Cellular Processes;Cellular Processes;Environmental Information Processing;Metabolism	Global and overview maps;Transport and catabolism;Cell motility;Signal transduction;Carbohydrate metabolism	ko01100//Metabolic pathways;ko04145//Phagosome;ko04810//Regulation of actin cytoskeleton;ko04070//Phosphatidylinositol signaling system;ko00562//Inositol phosphate metabolism	K00921;K00921;K00921;K00921;K00921	GO:0000139//Golgi membrane;GO:0005768//endosome;GO:0005829//cytosol;GO:0005911//cell-cell junction;GO:0010008//endosome membrane;GO:0012506//vesicle membrane;GO:0016020//membrane;GO:0030670//phagocytic vesicle membrane;GO:0031410//cytoplasmic vesicle;GO:0031901//early endosome membrane;GO:0031902//late endosome membrane;GO:0045121//membrane raft;GO:0048471//perinuclear region of cytoplasm	GO:0000166//nucleotide binding;GO:0000285//1-phosphatidylinositol-3-phosphate 5-kinase activity;GO:0004674//protein serine/threonine kinase activity;GO:0004712//protein serine/threonine/tyrosine kinase activity;GO:0005515//protein binding;GO:0005524//ATP binding;GO:0008270//zinc ion binding;GO:0016301//kinase activity;GO:0016307//phosphatidylinositol phosphate kinase activity;GO:0016308//1-phosph…	GO:0006612//protein targeting to membrane;GO:0006629//lipid metabolic process;GO:0016310//phosphorylation;GO:0019065//receptor-mediated endocytosis of virus by host cell;GO:0019886//antigen processing and presentation of exogenous peptide antigen via MHC class II;GO:0030593//neutrophil chemotaxis;GO:0032288//myelin assembly;GO:0032438//melanosome organization;GO:0034504//protein localization to n…	--
1	72665798	72668575	MergePeak_572	ENSMUSG00000039354	+	72622410	72672293	cds	ENSMUSG00000039354	Smarcal1	SWI/SNF related matrix associated, actin dependent regulator of chromatin, subfamily a-like 1 [Source:MGI Symbol;Acc:MGI:1859183]	-	-	-	-	GO:0005634//nucleus;GO:0005654//nucleoplasm;GO:0005662//DNA replication factor A complex;GO:0035861//site of double-strand break;GO:0043596//nuclear replication fork	GO:0000166//nucleotide binding;GO:0004386//helicase activity;GO:0005524//ATP binding;GO:0008094//ATP-dependent activity, acting on DNA;GO:0016787//hydrolase activity;GO:0036310//ATP-dependent DNA/DNA annealing activity;GO:0140658//ATP-dependent chromatin remodeler activity	GO:0006281//DNA repair;GO:0006303//double-strand break repair via nonhomologous end joining;GO:0006338//chromatin remodeling;GO:0006357//regulation of transcription by RNA polymerase II;GO:0006974//cellular response to DNA damage stimulus;GO:0031297//replication fork processing;GO:0048478//replication fork protection	Others
1	72752370	72752419	MergePeak_574	ENSMUSG00000046330	+	72750917	72752776	3utr,cds,stop_codon	ENSMUSG00000046330	Rpl37a	ribosomal protein L37a [Source:MGI Symbol;Acc:MGI:98068]	Human Diseases;Genetic Information Processing	Infectious disease: viral;Translation	ko05171//Coronavirus disease - COVID-19;ko03010//Ribosome	K02921;K02921	GO:0005737//cytoplasm;GO:0005829//cytosol;GO:0005840//ribosome;GO:0022625//cytosolic large ribosomal subunit;GO:0022626//cytosolic ribosome	GO:0003735//structural constituent of ribosome;GO:0046872//metal ion binding;GO:0070180//large ribosomal subunit rRNA binding	GO:0002181//cytoplasmic translation;GO:0006412//translation	--
1	72900441	72900615	MergePeak_578	ENSMUSG00000026185	-	72897091	72914043	3utr	ENSMUSG00000026185	Igfbp5	insulin-like growth factor binding protein 5 [Source:MGI Symbol;Acc:MGI:96440]	-	-	-	-	GO:0005576//extracellular region;GO:0005615//extracellular space;GO:0016942//insulin-like growth factor binding protein complex;GO:0042567//insulin-like growth factor ternary complex	GO:0001968//fibronectin binding;GO:0005520//insulin-like growth factor binding;GO:0019838//growth factor binding;GO:0031994//insulin-like growth factor I binding;GO:0031995//insulin-like growth factor II binding	GO:0001558//regulation of cell growth;GO:0001649//osteoblast differentiation;GO:0007565//female pregnancy;GO:0007568//aging;GO:0014912//negative regulation of smooth muscle cell migration;GO:0017148//negative regulation of translation;GO:0030336//negative regulation of cell migration;GO:0031069//hair follicle morphogenesis;GO:0035556//intracellular signal transduction;GO:0040008//regulation of gr…	--
1	74474069	74474118	MergePeak_595	ENSMUSG00000026175	+	74448535	74474718	cds,stop_codon	ENSMUSG00000026175	Vil1	villin 1 [Source:MGI Symbol;Acc:MGI:98930]	-	-	-	-	GO:0001726//ruffle;GO:0005737//cytoplasm;GO:0005856//cytoskeleton;GO:0005886//plasma membrane;GO:0005902//microvillus;GO:0005903//brush border;GO:0015629//actin cytoskeleton;GO:0030027//lamellipodium;GO:0030175//filopodium;GO:0032432//actin filament bundle;GO:0032433//filopodium tip;GO:0042995//cell projection	GO:0003779//actin binding;GO:0005509//calcium ion binding;GO:0005515//protein binding;GO:0005546//phosphatidylinositol-4,5-bisphosphate binding;GO:0035727//lysophosphatidic acid binding;GO:0042802//identical protein binding;GO:0042803//protein homodimerization activity;GO:0043027//cysteine-type endopeptidase inhibitor activity involved in apoptotic process;GO:0046872//metal ion binding;GO:0051015…	GO:0001951//intestinal D-glucose absorption;GO:0006915//apoptotic process;GO:0007010//cytoskeleton organization;GO:0007173//epidermal growth factor receptor signaling pathway;GO:0008154//actin polymerization or depolymerization;GO:0008360//regulation of cell shape;GO:0009617//response to bacterium;GO:0010634//positive regulation of epithelial cell migration;GO:0030041//actin filament polymerizati…	--
1	74476845	74476894	MergePeak_600	ENSMUSG00000033364	-	74474670	74544962	3utr	ENSMUSG00000033364	Usp37	ubiquitin specific peptidase 37 [Source:MGI Symbol;Acc:MGI:2442483]	-	-	-	-	GO:0005634//nucleus;GO:0005829//cytosol	GO:0004197//cysteine-type endopeptidase activity;GO:0004843//thiol-dependent deubiquitinase;GO:0008233//peptidase activity;GO:0008234//cysteine-type peptidase activity;GO:0016787//hydrolase activity;GO:0019901//protein kinase binding	GO:0000082//G1/S transition of mitotic cell cycle;GO:0006275//regulation of DNA replication;GO:0006508//proteolysis;GO:0006511//ubiquitin-dependent protein catabolic process;GO:0007049//cell cycle;GO:0016579//protein deubiquitination;GO:0035871//protein K11-linked deubiquitination;GO:0051301//cell division;GO:0071108//protein K48-linked deubiquitination	--
1	74628704	74628878	MergePeak_617	ENSMUSG00000026172	+	74627459	74631602	5utr,cds,start_codon	ENSMUSG00000026172	Bcs1l	BCS1-like (yeast) [Source:MGI Symbol;Acc:MGI:1914071]	-	-	-	-	GO:0005739//mitochondrion;GO:0005743//mitochondrial inner membrane;GO:0016020//membrane;GO:0016021//integral component of membrane	GO:0000166//nucleotide binding;GO:0005524//ATP binding;GO:0016887//ATP hydrolysis activity	GO:0007005//mitochondrion organization;GO:0032979//protein insertion into mitochondrial inner membrane from matrix;GO:0032981//mitochondrial respiratory chain complex I assembly;GO:0033617//mitochondrial cytochrome c oxidase assembly;GO:0034551//mitochondrial respiratory chain complex III assembly	--
1	74718395	74718519	MergePeak_619	ENSMUSG00000033257	+	74700904	74742889	cds	ENSMUSG00000033257	Ttll4	tubulin tyrosine ligase-like family, member 4 [Source:MGI Symbol;Acc:MGI:1914784]	-	-	-	-	GO:0005737//cytoplasm;GO:0005856//cytoskeleton;GO:0005874//microtubule;GO:0005929//cilium;GO:0036064//ciliary basal body;GO:0042995//cell projection;GO:0097731//9+0 non-motile cilium	GO:0000166//nucleotide binding;GO:0005515//protein binding;GO:0005524//ATP binding;GO:0015631//tubulin binding;GO:0016874//ligase activity;GO:0016881//acid-amino acid ligase activity;GO:0046872//metal ion binding;GO:0070739//protein-glutamic acid ligase activity;GO:0070740//tubulin-glutamic acid ligase activity	GO:0000226//microtubule cytoskeleton organization;GO:0018095//protein polyglutamylation;GO:0018200//peptidyl-glutamic acid modification;GO:0036211//protein modification process;GO:0120222//regulation of blastocyst development	--
1	75163250	75163399	MergePeak_641	ENSMUSG00000033124	-	75157509	75167026	cds	ENSMUSG00000033124	Atg9a	autophagy related 9A [Source:MGI Symbol;Acc:MGI:2138446]	Cellular Processes;Cellular Processes;Cellular Processes	Transport and catabolism;Transport and catabolism;Transport and catabolism	ko04140//Autophagy - animal;ko04137//Mitophagy - animal;ko04136//Autophagy - other	K17907;K17907;K17907	GO:0000139//Golgi membrane;GO:0000407//phagophore assembly site;GO:0005737//cytoplasm;GO:0005739//mitochondrion;GO:0005768//endosome;GO:0005770//late endosome;GO:0005776//autophagosome;GO:0005783//endoplasmic reticulum;GO:0005789//endoplasmic reticulum membrane;GO:0005794//Golgi apparatus;GO:0005802//trans-Golgi network;GO:0008021//synaptic vesicle;GO:0016020//membrane;GO:0016021//integral compon…	GO:0017128//phospholipid scramblase activity	GO:0000045//autophagosome assembly;GO:0000422//autophagy of mitochondrion;GO:0006869//lipid transport;GO:0006914//autophagy;GO:0010936//negative regulation of macrophage cytokine production;GO:0010940//positive regulation of necrotic cell death;GO:0017121//plasma membrane phospholipid scrambling;GO:0032688//negative regulation of interferon-beta production;GO:0034067//protein localization to Golg…	--
1	79414586	79414735	MergePeak_681	ENSMUSG00000050711	-	79412386	79417837	5utr,cds,start_codon	ENSMUSG00000050711	Scg2	secretogranin II [Source:MGI Symbol;Acc:MGI:103033]	-	-	-	-	GO:0005576//extracellular region;GO:0005615//extracellular space;GO:0030141//secretory granule;GO:0031045//dense core granule;GO:0098992//neuronal dense core vesicle	GO:0005125//cytokine activity;GO:0042056//chemoattractant activity	GO:0000165//MAPK cascade;GO:0001525//angiogenesis;GO:0001938//positive regulation of endothelial cell proliferation;GO:0035556//intracellular signal transduction;GO:0048245//eosinophil chemotaxis;GO:0050918//positive chemotaxis;GO:0050930//induction of positive chemotaxis;GO:2000352//negative regulation of endothelial cell apoptotic process;GO:2001237//negative regulation of extrinsic apoptotic s…	--
1	80259137	80259186	MergePeak_688	ENSMUSG00000004364	-	80242640	80318197	cds	ENSMUSG00000004364	Cul3	cullin 3 [Source:MGI Symbol;Acc:MGI:1347360]	Genetic Information Processing;Environmental Information Processing;Environmental Information Processing	Folding, sorting and degradation;Signal transduction;Signal transduction	ko04120//Ubiquitin mediated proteolysis;ko04340//Hedgehog signaling pathway;ko04341//Hedgehog signaling pathway - fly	K03869;K03869;K03869	GO:0000922//spindle pole;GO:0005634//nucleus;GO:0005737//cytoplasm;GO:0005794//Golgi apparatus;GO:0005813//centrosome;GO:0005815//microtubule organizing center;GO:0005819//spindle;GO:0005827//polar microtubule;GO:0005856//cytoskeleton;GO:0005886//plasma membrane;GO:0005929//cilium;GO:0031461//cullin-RING ubiquitin ligase complex;GO:0031463//Cul3-RING ubiquitin ligase complex;GO:0031514//motile ci…	GO:0004842//ubiquitin-protein transferase activity;GO:0005112//Notch binding;GO:0005515//protein binding;GO:0030332//cyclin binding;GO:0031208//POZ domain binding;GO:0031625//ubiquitin protein ligase binding;GO:0042802//identical protein binding;GO:0061630//ubiquitin protein ligase activity	GO:0000122//negative regulation of transcription by RNA polymerase II;GO:0000209//protein polyubiquitination;GO:0000278//mitotic cell cycle;GO:0000902//cell morphogenesis;GO:0001701//in utero embryonic development;GO:0001831//trophectodermal cellular morphogenesis;GO:0006357//regulation of transcription by RNA polymerase II;GO:0006511//ubiquitin-dependent protein catabolic process;GO:0006513//pro…	--
1	80260431	80264633	MergePeak_689	ENSMUSG00000004364	-	80242640	80318197	cds	ENSMUSG00000004364	Cul3	cullin 3 [Source:MGI Symbol;Acc:MGI:1347360]	Genetic Information Processing;Environmental Information Processing;Environmental Information Processing	Folding, sorting and degradation;Signal transduction;Signal transduction	ko04120//Ubiquitin mediated proteolysis;ko04340//Hedgehog signaling pathway;ko04341//Hedgehog signaling pathway - fly	K03869;K03869;K03869	GO:0000922//spindle pole;GO:0005634//nucleus;GO:0005737//cytoplasm;GO:0005794//Golgi apparatus;GO:0005813//centrosome;GO:0005815//microtubule organizing center;GO:0005819//spindle;GO:0005827//polar microtubule;GO:0005856//cytoskeleton;GO:0005886//plasma membrane;GO:0005929//cilium;GO:0031461//cullin-RING ubiquitin ligase complex;GO:0031463//Cul3-RING ubiquitin ligase complex;GO:0031514//motile ci…	GO:0004842//ubiquitin-protein transferase activity;GO:0005112//Notch binding;GO:0005515//protein binding;GO:0030332//cyclin binding;GO:0031208//POZ domain binding;GO:0031625//ubiquitin protein ligase binding;GO:0042802//identical protein binding;GO:0061630//ubiquitin protein ligase activity	GO:0000122//negative regulation of transcription by RNA polymerase II;GO:0000209//protein polyubiquitination;GO:0000278//mitotic cell cycle;GO:0000902//cell morphogenesis;GO:0001701//in utero embryonic development;GO:0001831//trophectodermal cellular morphogenesis;GO:0006357//regulation of transcription by RNA polymerase II;GO:0006511//ubiquitin-dependent protein catabolic process;GO:0006513//pro…	--
1	82874595	82874644	MergePeak_705	ENSMUSG00000026159	+	82817204	82878903	3utr	ENSMUSG00000026159	Agfg1	ArfGAP with FG repeats 1 [Source:MGI Symbol;Acc:MGI:1333754]	-	-	-	-	GO:0005634//nucleus;GO:0031410//cytoplasmic vesicle;GO:0042995//cell projection;GO:0043025//neuronal cell body;GO:0043231//intracellular membrane-bounded organelle	GO:0003677//DNA binding;GO:0005096//GTPase activator activity;GO:0046872//metal ion binding	GO:0001675//acrosome assembly;GO:0007283//spermatogenesis;GO:0007289//spermatid nucleus differentiation;GO:0030154//cell differentiation;GO:0045109//intermediate filament organization;GO:0050790//regulation of catalytic activity	--
1	84726987	84728144	MergePeak_708	ENSMUSG00000026219	-	84698910	84817025	cds	ENSMUSG00000026219	Trip12	thyroid hormone receptor interactor 12 [Source:MGI Symbol;Acc:MGI:1309481]	Genetic Information Processing	Folding, sorting and degradation	ko04120//Ubiquitin mediated proteolysis	K10590	GO:0005634//nucleus;GO:0005654//nucleoplasm;GO:0016607//nuclear speck	GO:0004842//ubiquitin-protein transferase activity;GO:0008270//zinc ion binding;GO:0016740//transferase activity;GO:0046966//thyroid hormone receptor binding;GO:0061630//ubiquitin protein ligase activity	GO:0000209//protein polyubiquitination;GO:0006281//DNA repair;GO:0006511//ubiquitin-dependent protein catabolic process;GO:0006974//cellular response to DNA damage stimulus;GO:0016567//protein ubiquitination;GO:0043161//proteasome-mediated ubiquitin-dependent protein catabolic process;GO:0045995//regulation of embryonic development;GO:1901315//negative regulation of histone H2A K63-linked ubiquit…	--
1	85832935	85833084	MergePeak_721	ENSMUSG00000026223	+	85822002	85836396	cds	ENSMUSG00000026223	Itm2c	integral membrane protein 2C [Source:MGI Symbol;Acc:MGI:1927594]	-	-	-	-	GO:0005764//lysosome;GO:0005765//lysosomal membrane;GO:0005794//Golgi apparatus;GO:0005886//plasma membrane;GO:0016020//membrane;GO:0016021//integral component of membrane;GO:0048471//perinuclear region of cytoplasm	GO:0001540//amyloid-beta binding;GO:0005524//ATP binding	GO:0010977//negative regulation of neuron projection development;GO:0030182//neuron differentiation;GO:0042985//negative regulation of amyloid precursor protein biosynthetic process;GO:2001238//positive regulation of extrinsic apoptotic signaling pathway	--
1	86019811	86022037	MergePeak_725	ENSMUSG00000026229	+	85992341	86066873	cds	ENSMUSG00000026229	Psmd1	proteasome (prosome, macropain) 26S subunit, non-ATPase, 1 [Source:MGI Symbol;Acc:MGI:1917497]	Human Diseases;Human Diseases;Human Diseases;Human Diseases;Human Diseases;Human Diseases;Human Diseases;Human Diseases;Genetic Information Processing	Neurodegenerative disease;Neurodegenerative disease;Neurodegenerative disease;Infectious disease: viral;Neurodegenerative disease;Neurodegenerative disease;Neurodegenerative disease;Neurodegenerative disease;Folding, sorting and degradation	ko05022//Pathways of neurodegeneration - multiple diseases;ko05010//Alzheimer disease;ko05014//Amyotrophic lateral sclerosis;ko05169//Epstein-Barr virus infection;ko05016//Huntington disease;ko05012//Parkinson disease;ko05020//Prion disease;ko05017//Spinocerebellar ataxia;ko03050//Proteasome	K03032;K03032;K03032;K03032;K03032;K03032;K03032;K03032;K03032	GO:0000502//proteasome complex;GO:0005634//nucleus;GO:0008540//proteasome regulatory particle, base subcomplex;GO:0022624//proteasome accessory complex;GO:0034515//proteasome storage granule	GO:0005515//protein binding;GO:0030234//enzyme regulator activity;GO:0031625//ubiquitin protein ligase binding	GO:0042176//regulation of protein catabolic process;GO:0043161//proteasome-mediated ubiquitin-dependent protein catabolic process;GO:0050790//regulation of catalytic activity	--
1	86280281	86280922	MergePeak_728	ENSMUSG00000026234	-	86272441	86287122	cds	ENSMUSG00000026234	Ncl	nucleolin [Source:MGI Symbol;Acc:MGI:97286]	Human Diseases	Infectious disease: bacterial	ko05130//Pathogenic Escherichia coli infection	K11294	GO:0001533//cornified envelope;GO:0001650//fibrillar center;GO:0001651//dense fibrillar component;GO:0005634//nucleus;GO:0005654//nucleoplasm;GO:0005681//spliceosomal complex;GO:0005694//chromosome;GO:0005730//nucleolus;GO:0005737//cytoplasm;GO:0005938//cell cortex;GO:0009986//cell surface;GO:0036464//cytoplasmic ribonucleoprotein granule;GO:1990904//ribonucleoprotein complex	GO:0003676//nucleic acid binding;GO:0003677//DNA binding;GO:0003697//single-stranded DNA binding;GO:0003723//RNA binding;GO:0005102//signaling receptor binding;GO:0005509//calcium ion binding;GO:0005515//protein binding;GO:0008022//protein C-terminus binding;GO:0035368//selenocysteine insertion sequence binding;GO:0042134//rRNA primary transcript binding;GO:0042162//telomeric DNA binding;GO:00423…	GO:0001525//angiogenesis;GO:0006897//endocytosis;GO:0017148//negative regulation of translation;GO:0032755//positive regulation of interleukin-6 production;GO:0032760//positive regulation of tumor necrosis factor production;GO:0043066//negative regulation of apoptotic process;GO:0045944//positive regulation of transcription by RNA polymerase II;GO:0048026//positive regulation of mRNA splicing, vi…	--
1	91314964	91315013	MergePeak_770	ENSMUSG00000026309	-	91301583	91326422	3utr,stop_codon	ENSMUSG00000026309	Ilkap	integrin-linked kinase-associated serine/threonine phosphatase 2C [Source:MGI Symbol;Acc:MGI:1914694]	-	-	-	-	GO:0005634//nucleus;GO:0005654//nucleoplasm;GO:0005737//cytoplasm;GO:0005829//cytosol	GO:0004721//phosphoprotein phosphatase activity;GO:0004722//protein serine/threonine phosphatase activity;GO:0016787//hydrolase activity;GO:0017018//myosin phosphatase activity;GO:0043169//cation binding;GO:0046872//metal ion binding	GO:0006470//protein dephosphorylation;GO:0033262//regulation of nuclear cell cycle DNA replication	--
1	91857601	91857675	MergePeak_782	ENSMUSG00000026313	-	91856501	92108063	3utr	ENSMUSG00000026313	Hdac4	histone deacetylase 4 [Source:MGI Symbol;Acc:MGI:3036234]	Organismal Systems;Human Diseases;Human Diseases;Human Diseases;Environmental Information Processing	Immune system;Cancer: overview;Substance dependence;Cancer: overview;Signal transduction	ko04613//Neutrophil extracellular trap formation;ko05203//Viral carcinogenesis;ko05034//Alcoholism;ko05206//MicroRNAs in cancer;ko04371//Apelin signaling pathway	K11406;K11406;K11406;K11406;K11406	GO:0000118//histone deacetylase complex;GO:0005634//nucleus;GO:0005654//nucleoplasm;GO:0005737//cytoplasm;GO:0005829//cytosol;GO:0016607//nuclear speck;GO:0017053//transcription repressor complex;GO:0030017//sarcomere;GO:0030018//Z disc;GO:0031594//neuromuscular junction;GO:0031672//A band;GO:0032991//protein-containing complex;GO:0042641//actomyosin	GO:0000976//transcription cis-regulatory region binding;GO:0000978//RNA polymerase II cis-regulatory region sequence-specific DNA binding;GO:0003677//DNA binding;GO:0003682//chromatin binding;GO:0003714//transcription corepressor activity;GO:0004407//histone deacetylase activity;GO:0005515//protein binding;GO:0008270//zinc ion binding;GO:0016787//hydrolase activity;GO:0019789//SUMO transferase ac…	GO:0000122//negative regulation of transcription by RNA polymerase II;GO:0001501//skeletal system development;GO:0001649//osteoblast differentiation;GO:0002076//osteoblast development;GO:0006325//chromatin organization;GO:0006338//chromatin remodeling;GO:0006476//protein deacetylation;GO:0008283//cell population proliferation;GO:0008284//positive regulation of cell population proliferation;GO:000…	--
1	92787775	92787949	MergePeak_791	ENSMUSG00000034212	-	92787525	92799442	3utr	ENSMUSG00000034212	Ankmy1	ankyrin repeat and MYND domain containing 1 [Source:MGI Symbol;Acc:MGI:3045261]	-	-	-	-	-	GO:0005515//protein binding;GO:0046872//metal ion binding	-	--
1	92787775	92787949	MergePeak_791	ENSMUSG00000034220	+	92759367	92788501	3utr	ENSMUSG00000034220	Gpc1	glypican 1 [Source:MGI Symbol;Acc:MGI:1194891]	Human Diseases;Human Diseases	Cancer: overview;Cardiovascular disease	ko05205//Proteoglycans in cancer;ko05418//Fluid shear stress and atherosclerosis	K08107;K08107	GO:0005576//extracellular region;GO:0005615//extracellular space;GO:0005654//nucleoplasm;GO:0005768//endosome;GO:0005796//Golgi lumen;GO:0005829//cytosol;GO:0005886//plasma membrane;GO:0009986//cell surface;GO:0016020//membrane;GO:0031012//extracellular matrix;GO:0031225//anchored component of membrane;GO:0043025//neuronal cell body;GO:0045121//membrane raft;GO:0045202//synapse;GO:0046658//anchor…	GO:0005507//copper ion binding;GO:0017134//fibroblast growth factor binding;GO:0043236//laminin binding;GO:0070052//collagen V binding	GO:0009966//regulation of signal transduction;GO:0014037//Schwann cell differentiation;GO:0016477//cell migration;GO:0030200//heparan sulfate proteoglycan catabolic process;GO:0032288//myelin assembly;GO:0040037//negative regulation of fibroblast growth factor receptor signaling pathway;GO:1905475//regulation of protein localization to membrane;GO:2001016//positive regulation of skeletal muscle c…	--
1	93242075	93244608	MergePeak_797	ENSMUSG00000026274	-	93236500	93270511	cds,ncrna	ENSMUSG00000026274	Pask	PAS domain containing serine/threonine kinase [Source:MGI Symbol;Acc:MGI:2155936]	-	-	-	-	GO:0005634//nucleus;GO:0005737//cytoplasm;GO:0005829//cytosol	GO:0000166//nucleotide binding;GO:0004672//protein kinase activity;GO:0004674//protein serine/threonine kinase activity;GO:0004712//protein serine/threonine/tyrosine kinase activity;GO:0005524//ATP binding;GO:0008289//lipid binding;GO:0016301//kinase activity;GO:0016740//transferase activity;GO:0035091//phosphatidylinositol binding;GO:0106310//protein serine kinase activity	GO:0006468//protein phosphorylation;GO:0016310//phosphorylation;GO:0035556//intracellular signal transduction;GO:0043576//regulation of respiratory gaseous exchange;GO:0045719//negative regulation of glycogen biosynthetic process;GO:0046777//protein autophosphorylation;GO:0070092//regulation of glucagon secretion;GO:0097009//energy homeostasis	--
1	93242075	93244608	MergePeak_797	ENSMUSG00000101172	+	93233673	93245034	-,ncrna
1	97682909	97683634	MergePeak_830	ENSMUSG00000040648	-	97633773	97698136	cds	ENSMUSG00000040648	Ppip5k2	diphosphoinositol pentakisphosphate kinase 2 [Source:MGI Symbol;Acc:MGI:2142810]	Environmental Information Processing	Signal transduction	ko04070//Phosphatidylinositol signaling system	K13024	GO:0005737//cytoplasm;GO:0005829//cytosol	GO:0000166//nucleotide binding;GO:0000827//inositol-1,3,4,5,6-pentakisphosphate kinase activity;GO:0000828//inositol hexakisphosphate kinase activity;GO:0000829//inositol heptakisphosphate kinase activity;GO:0000832//inositol hexakisphosphate 5-kinase activity;GO:0005524//ATP binding;GO:0016301//kinase activity;GO:0016740//transferase activity;GO:0033857//diphosphoinositol-pentakisphosphate kinas…	GO:0006020//inositol metabolic process;GO:0007605//sensory perception of sound;GO:0016310//phosphorylation;GO:0032958//inositol phosphate biosynthetic process	--
1	105960481	105960530	MergePeak_849	ENSMUSG00000038866	+	105918419	105961797	3utr	ENSMUSG00000038866	Zcchc2	zinc finger, CCHC domain containing 2 [Source:MGI Symbol;Acc:MGI:2444114]	-	-	-	-	GO:0005737//cytoplasm	GO:0003674//molecular_function;GO:0003676//nucleic acid binding;GO:0008270//zinc ion binding;GO:0035091//phosphatidylinositol binding;GO:0046872//metal ion binding	GO:0008150//biological_process	--
1	106321835	106321909	MergePeak_858	ENSMUSG00000044340	+	106099482	106321980	3utr	ENSMUSG00000044340	Phlpp1	PH domain and leucine rich repeat protein phosphatase 1 [Source:MGI Symbol;Acc:MGI:2138327]	Environmental Information Processing	Signal transduction	ko04151//PI3K-Akt signaling pathway	K16340	GO:0005634//nucleus;GO:0005654//nucleoplasm;GO:0005737//cytoplasm;GO:0005886//plasma membrane;GO:0016020//membrane;GO:0031965//nuclear membrane;GO:0043231//intracellular membrane-bounded organelle	GO:0004721//phosphoprotein phosphatase activity;GO:0004722//protein serine/threonine phosphatase activity;GO:0005515//protein binding;GO:0016787//hydrolase activity;GO:0017018//myosin phosphatase activity;GO:0046872//metal ion binding	GO:0001932//regulation of protein phosphorylation;GO:0002667//regulation of T cell anergy;GO:0006470//protein dephosphorylation;GO:0006915//apoptotic process;GO:0007165//signal transduction;GO:0009649//entrainment of circadian clock;GO:0042981//regulation of apoptotic process;GO:0043408//regulation of MAPK cascade;GO:0046328//regulation of JNK cascade;GO:0051897//positive regulation of protein ki…	--
1	106651989	106652138	MergePeak_864	ENSMUSG00000009905	-	106648189	106687457	3utr	ENSMUSG00000009905	Kdsr	3-ketodihydrosphingosine reductase [Source:MGI Symbol;Acc:MGI:1918000]	Metabolism;Metabolism	Global and overview maps;Lipid metabolism	ko01100//Metabolic pathways;ko00600//Sphingolipid metabolism	K04708;K04708	GO:0005783//endoplasmic reticulum;GO:0005789//endoplasmic reticulum membrane;GO:0016020//membrane;GO:0016021//integral component of membrane	GO:0016491//oxidoreductase activity;GO:0047560//3-dehydrosphinganine reductase activity	GO:0006629//lipid metabolic process;GO:0006665//sphingolipid metabolic process;GO:0006666//3-keto-sphinganine metabolic process;GO:0030148//sphingolipid biosynthetic process	--
1	119581197	119581371	MergePeak_888	ENSMUSG00000026384	-	119580197	119765343	3utr	ENSMUSG00000026384	Ptpn4	protein tyrosine phosphatase, non-receptor type 4 [Source:MGI Symbol;Acc:MGI:1099792]	-	-	-	-	GO:0005737//cytoplasm;GO:0005856//cytoskeleton;GO:0005886//plasma membrane;GO:0009898//cytoplasmic side of plasma membrane;GO:0016020//membrane	GO:0004721//phosphoprotein phosphatase activity;GO:0004725//protein tyrosine phosphatase activity;GO:0004726//non-membrane spanning protein tyrosine phosphatase activity;GO:0005515//protein binding;GO:0008092//cytoskeletal protein binding;GO:0016787//hydrolase activity;GO:0016791//phosphatase activity;GO:0035254//glutamate receptor binding	GO:0006470//protein dephosphorylation;GO:0016311//dephosphorylation;GO:0018108//peptidyl-tyrosine phosphorylation	--
1	120169333	120169382	MergePeak_902	ENSMUSG00000026389	-	120152116	120198812	cds	ENSMUSG00000026389	Steap3	STEAP family member 3 [Source:MGI Symbol;Acc:MGI:1915678]	Cellular Processes;Cellular Processes	Cell growth and death;Cell growth and death	ko04115//p53 signaling pathway;ko04216//Ferroptosis	K10142;K10142	GO:0005737//cytoplasm;GO:0005768//endosome;GO:0005771//multivesicular body;GO:0010008//endosome membrane;GO:0016020//membrane;GO:0016021//integral component of membrane	-	GO:0009306//protein secretion;GO:0055072//iron ion homeostasis	--
1	125320742	125320866	MergePeak_911	ENSMUSG00000026341	-	125320643	125363284	3utr	ENSMUSG00000026341	Actr3	ARP3 actin-related protein 3 [Source:MGI Symbol;Acc:MGI:1921367]	Human Diseases;Cellular Processes;Human Diseases;Human Diseases;Human Diseases;Cellular Processes;Organismal Systems;Cellular Processes;Human Diseases	Infectious disease: bacterial;Transport and catabolism;Infectious disease: bacterial;Infectious disease: bacterial;Infectious disease: bacterial;Cell motility;Immune system;Cellular community - eukaryotes;Infectious disease: bacterial	ko05130//Pathogenic Escherichia coli infection;ko04144//Endocytosis;ko05135//Yersinia infection;ko05132//Salmonella infection;ko05131//Shigellosis;ko04810//Regulation of actin cytoskeleton;ko04666//Fc gamma R-mediated phagocytosis;ko04530//Tight junction;ko05100//Bacterial invasion of epithelial cells	K18584;K18584;K18584;K18584;K18584;K18584;K18584;K18584;K18584	GO:0000139//Golgi membrane;GO:0001726//ruffle;GO:0002102//podosome;GO:0005634//nucleus;GO:0005737//cytoplasm;GO:0005856//cytoskeleton;GO:0005884//actin filament;GO:0005885//Arp2/3 protein complex;GO:0005903//brush border;GO:0005911//cell-cell junction;GO:0030027//lamellipodium;GO:0030056//hemidesmosome;GO:0031252//cell leading edge;GO:0035861//site of double-strand break;GO:0042995//cell projecti…	GO:0000166//nucleotide binding;GO:0003779//actin binding;GO:0005200//structural constituent of cytoskeleton;GO:0005515//protein binding;GO:0005524//ATP binding;GO:0051015//actin filament binding;GO:0051117//ATPase binding	GO:0007015//actin filament organization;GO:0007163//establishment or maintenance of cell polarity;GO:0008356//asymmetric cell division;GO:0010592//positive regulation of lamellipodium assembly;GO:0010763//positive regulation of fibroblast migration;GO:0016344//meiotic chromosome movement towards spindle pole;GO:0030030//cell projection organization;GO:0030517//negative regulation of axon extensio…	--
1	130982637	130982761	MergePeak_938	ENSMUSG00000016528	-	130981437	131025563	3utr,stop_codon	ENSMUSG00000016528	Mapkapk2	MAP kinase-activated protein kinase 2 [Source:MGI Symbol;Acc:MGI:109298]	Environmental Information Processing;Human Diseases;Human Diseases;Cellular Processes;Organismal Systems;Organismal Systems;Organismal Systems;Environmental Information Processing	Signal transduction;Infectious disease: viral;Cancer: overview;Cell growth and death;Nervous system;Immune system;Development and regeneration;Signal transduction	ko04010//MAPK signaling pathway;ko05167//Kaposi sarcoma-associated herpesvirus infection;ko05203//Viral carcinogenesis;ko04218//Cellular senescence;ko04722//Neurotrophin signaling pathway;ko04625//C-type lectin receptor signaling pathway;ko04361//Axon regeneration;ko04370//VEGF signaling pathway	K04443;K04443;K04443;K04443;K04443;K04443;K04443;K04443	GO:0005634//nucleus;GO:0005654//nucleoplasm;GO:0005737//cytoplasm;GO:0005813//centrosome	GO:0000166//nucleotide binding;GO:0004672//protein kinase activity;GO:0004674//protein serine/threonine kinase activity;GO:0004683//calmodulin-dependent protein kinase activity;GO:0004712//protein serine/threonine/tyrosine kinase activity;GO:0005515//protein binding;GO:0005516//calmodulin binding;GO:0005524//ATP binding;GO:0009931//calcium-dependent protein serine/threonine kinase activity;GO:001…	GO:0002224//toll-like receptor signaling pathway;GO:0006468//protein phosphorylation;GO:0006954//inflammatory response;GO:0006974//cellular response to DNA damage stimulus;GO:0016310//phosphorylation;GO:0018105//peptidyl-serine phosphorylation;GO:0032496//response to lipopolysaccharide;GO:0032675//regulation of interleukin-6 production;GO:0032680//regulation of tumor necrosis factor production;GO…	--
1	131238378	131238779	MergePeak_951	ENSMUSG00000026425	-	131212989	131455085	cds	ENSMUSG00000026425	Srgap2	SLIT-ROBO Rho GTPase activating protein 2 [Source:MGI Symbol;Acc:MGI:109605]	Organismal Systems	Development and regeneration	ko04360//Axon guidance	K07526	GO:0005634//nucleus;GO:0005654//nucleoplasm;GO:0005737//cytoplasm;GO:0005743//mitochondrial inner membrane;GO:0005829//cytosol;GO:0005886//plasma membrane;GO:0014069//postsynaptic density;GO:0016020//membrane;GO:0030027//lamellipodium;GO:0030054//cell junction;GO:0031410//cytoplasmic vesicle;GO:0042995//cell projection;GO:0043197//dendritic spine;GO:0044327//dendritic spine head;GO:0045202//synap…	GO:0005096//GTPase activator activity;GO:0005515//protein binding;GO:0031267//small GTPase binding;GO:0042802//identical protein binding;GO:0042803//protein homodimerization activity	GO:0003363//lamellipodium assembly involved in ameboidal cell migration;GO:0007165//signal transduction;GO:0007399//nervous system development;GO:0021816//extension of a leading process involved in cell motility in cerebral cortex radial glia guided migration;GO:0030334//regulation of cell migration;GO:0030336//negative regulation of cell migration;GO:0034446//substrate adhesion-dependent cell sp…	--
1	131774701	131774750	MergePeak_958	ENSMUSG00000013275	+	131755715	131776603	3utr	ENSMUSG00000013275	Slc41a1	solute carrier family 41, member 1 [Source:MGI Symbol;Acc:MGI:2444823]	-	-	-	-	GO:0005886//plasma membrane;GO:0016020//membrane;GO:0016021//integral component of membrane;GO:0016323//basolateral plasma membrane;GO:0032991//protein-containing complex	GO:0008324//cation transmembrane transporter activity;GO:0015095//magnesium ion transmembrane transporter activity;GO:0022857//transmembrane transporter activity;GO:0022890//inorganic cation transmembrane transporter activity;GO:0061768//magnesium:sodium antiporter activity	GO:0006811//ion transport;GO:0006812//cation transport;GO:0010961//cellular magnesium ion homeostasis;GO:0015693//magnesium ion transport;GO:0030001//metal ion transport;GO:0035725//sodium ion transmembrane transport;GO:0071286//cellular response to magnesium ion;GO:1903830//magnesium ion transmembrane transport	--
1	132308636	132308810	MergePeak_974	ENSMUSG00000042066	-	132284061	132318056	cds,start_codon	ENSMUSG00000042066	Tmcc2	transmembrane and coiled-coil domains 2 [Source:MGI Symbol;Acc:MGI:1916125]	-	-	-	-	GO:0005783//endoplasmic reticulum;GO:0005789//endoplasmic reticulum membrane;GO:0012505//endomembrane system;GO:0016020//membrane;GO:0016021//integral component of membrane	GO:0003674//molecular_function	GO:0042982//amyloid precursor protein metabolic process	--
1	132916335	132916384	MergePeak_992	ENSMUSG00000054387	-	132913958	132953154	3utr	ENSMUSG00000054387	Mdm4	transformed mouse 3T3 cell double minute 4 [Source:MGI Symbol;Acc:MGI:107934]	Human Diseases;Cellular Processes	Cancer: overview;Cell growth and death	ko05206//MicroRNAs in cancer;ko04115//p53 signaling pathway	K10127;K10127	GO:0005634//nucleus;GO:0005654//nucleoplasm;GO:0017053//transcription repressor complex	GO:0002039//p53 binding;GO:0005515//protein binding;GO:0019899//enzyme binding;GO:0046872//metal ion binding	GO:0000122//negative regulation of transcription by RNA polymerase II;GO:0002027//regulation of heart rate;GO:0003170//heart valve development;GO:0003181//atrioventricular valve morphogenesis;GO:0003203//endocardial cushion morphogenesis;GO:0003281//ventricular septum development;GO:0003283//atrial septum development;GO:0006357//regulation of transcription by RNA polymerase II;GO:0008284//positiv…	--
1	132916410	132916584	MergePeak_993	ENSMUSG00000054387	-	132913958	132953154	3utr	ENSMUSG00000054387	Mdm4	transformed mouse 3T3 cell double minute 4 [Source:MGI Symbol;Acc:MGI:107934]	Human Diseases;Cellular Processes	Cancer: overview;Cell growth and death	ko05206//MicroRNAs in cancer;ko04115//p53 signaling pathway	K10127;K10127	GO:0005634//nucleus;GO:0005654//nucleoplasm;GO:0017053//transcription repressor complex	GO:0002039//p53 binding;GO:0005515//protein binding;GO:0019899//enzyme binding;GO:0046872//metal ion binding	GO:0000122//negative regulation of transcription by RNA polymerase II;GO:0002027//regulation of heart rate;GO:0003170//heart valve development;GO:0003181//atrioventricular valve morphogenesis;GO:0003203//endocardial cushion morphogenesis;GO:0003281//ventricular septum development;GO:0003283//atrial septum development;GO:0006357//regulation of transcription by RNA polymerase II;GO:0008284//positiv…	--
1	133229201	133229250	MergePeak_1009	ENSMUSG00000041757	+	133173844	133231173	3utr	ENSMUSG00000041757	Plekha6	pleckstrin homology domain containing, family A member 6 [Source:MGI Symbol;Acc:MGI:2388662]	-	-	-	-	GO:0005575//cellular_component	GO:0003674//molecular_function;GO:0005515//protein binding	GO:0008150//biological_process	--
1	133584763	133584812	MergePeak_1020	ENSMUSG00000094410	-	133547678	133589056	cds	ENSMUSG00000094410	Zbed6	zinc finger, BED type containing 6 [Source:NCBI gene (formerly Entrezgene);Acc:667118]	-	-	-	-	GO:0005634//nucleus;GO:0005654//nucleoplasm;GO:0005730//nucleolus;GO:0005737//cytoplasm;GO:0034451//centriolar satellite	GO:0000976//transcription cis-regulatory region binding;GO:0001227//DNA-binding transcription repressor activity, RNA polymerase II-specific;GO:0003677//DNA binding;GO:0046872//metal ion binding;GO:0046983//protein dimerization activity	GO:0000122//negative regulation of transcription by RNA polymerase II;GO:0001835//blastocyst hatching;GO:0003309//type B pancreatic cell differentiation;GO:0006357//regulation of transcription by RNA polymerase II;GO:0045787//positive regulation of cell cycle;GO:0045892//negative regulation of transcription, DNA-templated;GO:0051148//negative regulation of muscle cell differentiation;GO:0060548//…	zf-BED
1	133584763	133584812	MergePeak_1020	ENSMUSG00000102976	-	133547600	133589056	-	ENSMUSG00000102976	Zc3h11a	zinc finger CCCH type containing 11A [Source:MGI Symbol;Acc:MGI:1917829]	-	-	-	-	GO:0000346//transcription export complex	GO:0003729//mRNA binding;GO:0046872//metal ion binding	GO:0016973//poly(A)+ mRNA export from nucleus;GO:0051028//mRNA transport	--
1	133584763	133584812	MergePeak_1020	ENSMUSG00000116275	-	133547609	133589118	-	ENSMUSG00000116275	Zc3h11a	zinc finger CCCH type containing 11A [Source:MGI Symbol;Acc:MGI:1917829]	-	-	-	-	GO:0000346//transcription export complex	GO:0003729//mRNA binding;GO:0046872//metal ion binding	GO:0016973//poly(A)+ mRNA export from nucleus;GO:0051028//mRNA transport	--
1	133587138	133587387	MergePeak_1026	ENSMUSG00000094410	-	133547678	133589056	5utr,cds,start_codon	ENSMUSG00000094410	Zbed6	zinc finger, BED type containing 6 [Source:NCBI gene (formerly Entrezgene);Acc:667118]	-	-	-	-	GO:0005634//nucleus;GO:0005654//nucleoplasm;GO:0005730//nucleolus;GO:0005737//cytoplasm;GO:0034451//centriolar satellite	GO:0000976//transcription cis-regulatory region binding;GO:0001227//DNA-binding transcription repressor activity, RNA polymerase II-specific;GO:0003677//DNA binding;GO:0046872//metal ion binding;GO:0046983//protein dimerization activity	GO:0000122//negative regulation of transcription by RNA polymerase II;GO:0001835//blastocyst hatching;GO:0003309//type B pancreatic cell differentiation;GO:0006357//regulation of transcription by RNA polymerase II;GO:0045787//positive regulation of cell cycle;GO:0045892//negative regulation of transcription, DNA-templated;GO:0051148//negative regulation of muscle cell differentiation;GO:0060548//…	zf-BED
1	133587138	133587387	MergePeak_1026	ENSMUSG00000102976	-	133547600	133589056	-	ENSMUSG00000102976	Zc3h11a	zinc finger CCCH type containing 11A [Source:MGI Symbol;Acc:MGI:1917829]	-	-	-	-	GO:0000346//transcription export complex	GO:0003729//mRNA binding;GO:0046872//metal ion binding	GO:0016973//poly(A)+ mRNA export from nucleus;GO:0051028//mRNA transport	--
1	133587138	133587387	MergePeak_1026	ENSMUSG00000116275	-	133547609	133589118	-	ENSMUSG00000116275	Zc3h11a	zinc finger CCCH type containing 11A [Source:MGI Symbol;Acc:MGI:1917829]	-	-	-	-	GO:0000346//transcription export complex	GO:0003729//mRNA binding;GO:0046872//metal ion binding	GO:0016973//poly(A)+ mRNA export from nucleus;GO:0051028//mRNA transport	--
1	134418611	134418710	MergePeak_1043	ENSMUSG00000026455	+	134383269	134418756	3utr	ENSMUSG00000026455	Klhl12	kelch-like 12 [Source:MGI Symbol;Acc:MGI:2385619]	-	-	-	-	GO:0030127//COPII vesicle coat;GO:0030134//COPII-coated ER to Golgi transport vesicle;GO:0031410//cytoplasmic vesicle;GO:0031463//Cul3-RING ubiquitin ligase complex;GO:0034451//centriolar satellite;GO:0043231//intracellular membrane-bounded organelle	GO:0005515//protein binding;GO:0042802//identical protein binding	GO:0006513//protein monoubiquitination;GO:0006888//endoplasmic reticulum to Golgi vesicle-mediated transport;GO:0014029//neural crest formation;GO:0014032//neural crest cell development;GO:0016055//Wnt signaling pathway;GO:0016192//vesicle-mediated transport;GO:0016567//protein ubiquitination;GO:0048208//COPII vesicle coating	--
1	134543960	134545472	MergePeak_1045	ENSMUSG00000042207	+	134487909	134563023	cds	ENSMUSG00000042207	Kdm5b	lysine (K)-specific demethylase 5B [Source:MGI Symbol;Acc:MGI:1922855]	-	-	-	-	GO:0005634//nucleus;GO:0005654//nucleoplasm;GO:0005829//cytosol	GO:0003677//DNA binding;GO:0003714//transcription corepressor activity;GO:0005515//protein binding;GO:0008270//zinc ion binding;GO:0016491//oxidoreductase activity;GO:0032452//histone demethylase activity;GO:0032453//histone H3-methyl-lysine-4 demethylase activity;GO:0034647//histone H3-tri/di/monomethyl-lysine-4 demethylase activity;GO:0042393//histone binding;GO:0046872//metal ion binding;GO:00…	GO:0006325//chromatin organization;GO:0006338//chromatin remodeling;GO:0007338//single fertilization;GO:0009791//post-embryonic development;GO:0010628//positive regulation of gene expression;GO:0033601//positive regulation of mammary gland epithelial cell proliferation;GO:0034720//histone H3-K4 demethylation;GO:0042752//regulation of circadian rhythm;GO:0044344//cellular response to fibroblast gr…	--
1	134547385	134548703	MergePeak_1047	ENSMUSG00000042207	+	134487909	134563023	cds	ENSMUSG00000042207	Kdm5b	lysine (K)-specific demethylase 5B [Source:MGI Symbol;Acc:MGI:1922855]	-	-	-	-	GO:0005634//nucleus;GO:0005654//nucleoplasm;GO:0005829//cytosol	GO:0003677//DNA binding;GO:0003714//transcription corepressor activity;GO:0005515//protein binding;GO:0008270//zinc ion binding;GO:0016491//oxidoreductase activity;GO:0032452//histone demethylase activity;GO:0032453//histone H3-methyl-lysine-4 demethylase activity;GO:0034647//histone H3-tri/di/monomethyl-lysine-4 demethylase activity;GO:0042393//histone binding;GO:0046872//metal ion binding;GO:00…	GO:0006325//chromatin organization;GO:0006338//chromatin remodeling;GO:0007338//single fertilization;GO:0009791//post-embryonic development;GO:0010628//positive regulation of gene expression;GO:0033601//positive regulation of mammary gland epithelial cell proliferation;GO:0034720//histone H3-K4 demethylation;GO:0042752//regulation of circadian rhythm;GO:0044344//cellular response to fibroblast gr…	--
1	135512970	135513094	MergePeak_1073	ENSMUSG00000009418	-	135362318	135513443	5utr,cds,start_codon,ncrna	ENSMUSG00000009418	Nav1	neuron navigator 1 [Source:MGI Symbol;Acc:MGI:2183683]	-	-	-	-	GO:0005737//cytoplasm;GO:0005856//cytoskeleton;GO:0005874//microtubule;GO:0015630//microtubule cytoskeleton;GO:0043194//axon initial segment	-	GO:0001578//microtubule bundle formation;GO:0001764//neuron migration;GO:0007399//nervous system development;GO:0022008//neurogenesis;GO:0030154//cell differentiation	--
1	135512970	135513094	MergePeak_1073	ENSMUSG00000054412	+	135512511	135527686	-,ncrna
1	136553605	136553779	MergePeak_1097	ENSMUSG00000041483	+	136552639	136557791	cds	ENSMUSG00000041483	Zfp281	zinc finger protein 281 [Source:MGI Symbol;Acc:MGI:3029290]	-	-	-	-	GO:0005634//nucleus;GO:0005654//nucleoplasm	GO:0000976//transcription cis-regulatory region binding;GO:0000978//RNA polymerase II cis-regulatory region sequence-specific DNA binding;GO:0001227//DNA-binding transcription repressor activity, RNA polymerase II-specific;GO:0003677//DNA binding;GO:0003700//DNA-binding transcription factor activity;GO:0005515//protein binding;GO:0043565//sequence-specific DNA binding;GO:0046872//metal ion bindin…	GO:0000122//negative regulation of transcription by RNA polymerase II;GO:0006357//regulation of transcription by RNA polymerase II;GO:0010172//embryonic body morphogenesis;GO:0010629//negative regulation of gene expression;GO:0030154//cell differentiation;GO:0045892//negative regulation of transcription, DNA-templated;GO:0045893//positive regulation of transcription, DNA-templated;GO:0048863//ste…	zf-C2H2
1	136557530	136557729	MergePeak_1102	ENSMUSG00000041483	+	136552639	136557791	3utr	ENSMUSG00000041483	Zfp281	zinc finger protein 281 [Source:MGI Symbol;Acc:MGI:3029290]	-	-	-	-	GO:0005634//nucleus;GO:0005654//nucleoplasm	GO:0000976//transcription cis-regulatory region binding;GO:0000978//RNA polymerase II cis-regulatory region sequence-specific DNA binding;GO:0001227//DNA-binding transcription repressor activity, RNA polymerase II-specific;GO:0003677//DNA binding;GO:0003700//DNA-binding transcription factor activity;GO:0005515//protein binding;GO:0043565//sequence-specific DNA binding;GO:0046872//metal ion bindin…	GO:0000122//negative regulation of transcription by RNA polymerase II;GO:0006357//regulation of transcription by RNA polymerase II;GO:0010172//embryonic body morphogenesis;GO:0010629//negative regulation of gene expression;GO:0030154//cell differentiation;GO:0045892//negative regulation of transcription, DNA-templated;GO:0045893//positive regulation of transcription, DNA-templated;GO:0048863//ste…	zf-C2H2
1	143632828	143632877	MergePeak_1140	ENSMUSG00000018199	-	143626528	143652806	3utr	ENSMUSG00000018199	Ro60	Ro60, Y RNA binding protein [Source:MGI Symbol;Acc:MGI:106652]	Human Diseases	Immune disease	ko05322//Systemic lupus erythematosus	K11089	GO:0005634//nucleus;GO:0005654//nucleoplasm;GO:0005737//cytoplasm;GO:0005829//cytosol;GO:0016604//nuclear body;GO:1990904//ribonucleoprotein complex	GO:0003723//RNA binding;GO:0030620//U2 snRNA binding;GO:0034336//misfolded RNA binding;GO:0046872//metal ion binding	GO:0002520//immune system development;GO:0007224//smoothened signaling pathway;GO:0009411//response to UV;GO:0010468//regulation of gene expression;GO:0030030//cell projection organization;GO:0035457//cellular response to interferon-alpha;GO:0060271//cilium assembly	--
1	150258133	150260190	MergePeak_1149	ENSMUSG00000006010	-	150237056	150268831	cds	ENSMUSG00000006010	Odr4	odr4 GPCR localization factor homolog [Source:MGI Symbol;Acc:MGI:2385108]	-	-	-	-	GO:0005575//cellular_component;GO:0016020//membrane;GO:0016021//integral component of membrane	GO:0003674//molecular_function	GO:0008104//protein localization	--
1	150299390	150299571	MergePeak_1155	ENSMUSG00000006005	+	150269001	150325686	cds	ENSMUSG00000006005	Tpr	translocated promoter region, nuclear basket protein [Source:MGI Symbol;Acc:MGI:1922066]	Human Diseases;Human Diseases;Genetic Information Processing;Human Diseases	Cancer: overview;Neurodegenerative disease;Translation;Cancer: specific types	ko05200//Pathways in cancer;ko05014//Amyotrophic lateral sclerosis;ko03013//Nucleocytoplasmic transport;ko05216//Thyroid cancer	K09291;K09291;K09291;K09291	GO:0000775//chromosome, centromeric region;GO:0000776//kinetochore;GO:0005634//nucleus;GO:0005635//nuclear envelope;GO:0005643//nuclear pore;GO:0005694//chromosome;GO:0005737//cytoplasm;GO:0005819//spindle;GO:0005856//cytoskeleton;GO:0005868//cytoplasmic dynein complex;GO:0016020//membrane;GO:0019898//extrinsic component of membrane;GO:0031965//nuclear membrane;GO:0034399//nuclear periphery;GO:00…	GO:0003682//chromatin binding;GO:0003729//mRNA binding;GO:0005515//protein binding;GO:0015631//tubulin binding;GO:0017056//structural constituent of nuclear pore;GO:0031072//heat shock protein binding;GO:0042803//protein homodimerization activity;GO:0051019//mitogen-activated protein kinase binding;GO:0070840//dynein complex binding	GO:0000122//negative regulation of transcription by RNA polymerase II;GO:0006404//RNA import into nucleus;GO:0006405//RNA export from nucleus;GO:0006406//mRNA export from nucleus;GO:0006606//protein import into nucleus;GO:0006611//protein export from nucleus;GO:0006913//nucleocytoplasmic transport;GO:0006999//nuclear pore organization;GO:0007049//cell cycle;GO:0007094//mitotic spindle assembly ch…	--
1	150307048	150308309	MergePeak_1156	ENSMUSG00000006005	+	150269001	150325686	cds	ENSMUSG00000006005	Tpr	translocated promoter region, nuclear basket protein [Source:MGI Symbol;Acc:MGI:1922066]	Human Diseases;Human Diseases;Genetic Information Processing;Human Diseases	Cancer: overview;Neurodegenerative disease;Translation;Cancer: specific types	ko05200//Pathways in cancer;ko05014//Amyotrophic lateral sclerosis;ko03013//Nucleocytoplasmic transport;ko05216//Thyroid cancer	K09291;K09291;K09291;K09291	GO:0000775//chromosome, centromeric region;GO:0000776//kinetochore;GO:0005634//nucleus;GO:0005635//nuclear envelope;GO:0005643//nuclear pore;GO:0005694//chromosome;GO:0005737//cytoplasm;GO:0005819//spindle;GO:0005856//cytoskeleton;GO:0005868//cytoplasmic dynein complex;GO:0016020//membrane;GO:0019898//extrinsic component of membrane;GO:0031965//nuclear membrane;GO:0034399//nuclear periphery;GO:00…	GO:0003682//chromatin binding;GO:0003729//mRNA binding;GO:0005515//protein binding;GO:0015631//tubulin binding;GO:0017056//structural constituent of nuclear pore;GO:0031072//heat shock protein binding;GO:0042803//protein homodimerization activity;GO:0051019//mitogen-activated protein kinase binding;GO:0070840//dynein complex binding	GO:0000122//negative regulation of transcription by RNA polymerase II;GO:0006404//RNA import into nucleus;GO:0006405//RNA export from nucleus;GO:0006406//mRNA export from nucleus;GO:0006606//protein import into nucleus;GO:0006611//protein export from nucleus;GO:0006913//nucleocytoplasmic transport;GO:0006999//nuclear pore organization;GO:0007049//cell cycle;GO:0007094//mitotic spindle assembly ch…	--
1	150324898	150324972	MergePeak_1158	ENSMUSG00000006005	+	150269001	150325686	cds	ENSMUSG00000006005	Tpr	translocated promoter region, nuclear basket protein [Source:MGI Symbol;Acc:MGI:1922066]	Human Diseases;Human Diseases;Genetic Information Processing;Human Diseases	Cancer: overview;Neurodegenerative disease;Translation;Cancer: specific types	ko05200//Pathways in cancer;ko05014//Amyotrophic lateral sclerosis;ko03013//Nucleocytoplasmic transport;ko05216//Thyroid cancer	K09291;K09291;K09291;K09291	GO:0000775//chromosome, centromeric region;GO:0000776//kinetochore;GO:0005634//nucleus;GO:0005635//nuclear envelope;GO:0005643//nuclear pore;GO:0005694//chromosome;GO:0005737//cytoplasm;GO:0005819//spindle;GO:0005856//cytoskeleton;GO:0005868//cytoplasmic dynein complex;GO:0016020//membrane;GO:0019898//extrinsic component of membrane;GO:0031965//nuclear membrane;GO:0034399//nuclear periphery;GO:00…	GO:0003682//chromatin binding;GO:0003729//mRNA binding;GO:0005515//protein binding;GO:0015631//tubulin binding;GO:0017056//structural constituent of nuclear pore;GO:0031072//heat shock protein binding;GO:0042803//protein homodimerization activity;GO:0051019//mitogen-activated protein kinase binding;GO:0070840//dynein complex binding	GO:0000122//negative regulation of transcription by RNA polymerase II;GO:0006404//RNA import into nucleus;GO:0006405//RNA export from nucleus;GO:0006406//mRNA export from nucleus;GO:0006606//protein import into nucleus;GO:0006611//protein export from nucleus;GO:0006913//nucleocytoplasmic transport;GO:0006999//nuclear pore organization;GO:0007049//cell cycle;GO:0007094//mitotic spindle assembly ch…	--
1	151525185	151552982	MergePeak_1173	ENSMUSG00000026483	+	151447124	151597690	cds	ENSMUSG00000026483	Niban1	niban apoptosis regulator 1 [Source:MGI Symbol;Acc:MGI:2137237]	-	-	-	-	GO:0005737//cytoplasm;GO:0005829//cytosol;GO:0005886//plasma membrane;GO:0016020//membrane	GO:0003674//molecular_function	GO:0001933//negative regulation of protein phosphorylation;GO:0001934//positive regulation of protein phosphorylation;GO:0006417//regulation of translation;GO:0034976//response to endoplasmic reticulum stress;GO:0045727//positive regulation of translation	--
1	151696272	151696321	MergePeak_1179	ENSMUSG00000043019	+	151631125	151697802	3utr	ENSMUSG00000043019	Edem3	ER degradation enhancer, mannosidase alpha-like 3 [Source:MGI Symbol;Acc:MGI:1914217]	Genetic Information Processing	Folding, sorting and degradation	ko04141//Protein processing in endoplasmic reticulum	K10086	GO:0005783//endoplasmic reticulum;GO:0005788//endoplasmic reticulum lumen;GO:0016020//membrane;GO:0044322//endoplasmic reticulum quality control compartment	GO:0004559//alpha-mannosidase activity;GO:0004571//mannosyl-oligosaccharide 1,2-alpha-mannosidase activity;GO:0005509//calcium ion binding;GO:0016787//hydrolase activity;GO:0016798//hydrolase activity, acting on glycosyl bonds;GO:0046872//metal ion binding	GO:0005975//carbohydrate metabolic process;GO:0006486//protein glycosylation;GO:0006516//glycoprotein catabolic process;GO:0006986//response to unfolded protein;GO:0008152//metabolic process;GO:0043161//proteasome-mediated ubiquitin-dependent protein catabolic process;GO:1904380//endoplasmic reticulum mannose trimming;GO:1904382//mannose trimming involved in glycoprotein ERAD pathway	--
1	152642468	152642542	MergePeak_1189	ENSMUSG00000008475	+	152642293	152651348	5utr,cds,start_codon	ENSMUSG00000008475	Arpc5	actin related protein 2/3 complex, subunit 5 [Source:MGI Symbol;Acc:MGI:1915021]	Human Diseases;Cellular Processes;Human Diseases;Human Diseases;Human Diseases;Cellular Processes;Organismal Systems;Cellular Processes;Human Diseases	Infectious disease: bacterial;Transport and catabolism;Infectious disease: bacterial;Infectious disease: bacterial;Infectious disease: bacterial;Cell motility;Immune system;Cellular community - eukaryotes;Infectious disease: bacterial	ko05130//Pathogenic Escherichia coli infection;ko04144//Endocytosis;ko05135//Yersinia infection;ko05132//Salmonella infection;ko05131//Shigellosis;ko04810//Regulation of actin cytoskeleton;ko04666//Fc gamma R-mediated phagocytosis;ko04530//Tight junction;ko05100//Bacterial invasion of epithelial cells	K05754;K05754;K05754;K05754;K05754;K05754;K05754;K05754;K05754	GO:0005634//nucleus;GO:0005737//cytoplasm;GO:0005768//endosome;GO:0005856//cytoskeleton;GO:0005885//Arp2/3 protein complex;GO:0015629//actin cytoskeleton;GO:0030027//lamellipodium;GO:0030426//growth cone;GO:0035861//site of double-strand break;GO:0042995//cell projection;GO:0043005//neuron projection	GO:0003779//actin binding;GO:0005200//structural constituent of cytoskeleton;GO:0051015//actin filament binding	GO:0014909//smooth muscle cell migration;GO:0016477//cell migration;GO:0030011//maintenance of cell polarity;GO:0030833//regulation of actin filament polymerization;GO:0034314//Arp2/3 complex-mediated actin nucleation;GO:0051639//actin filament network formation;GO:0061842//microtubule organizing center localization;GO:0097581//lamellipodium organization	--
1	153127877	153130974	MergePeak_1203	ENSMUSG00000026478	-	153094668	153208532	cds	ENSMUSG00000026478	Lamc1	laminin, gamma 1 [Source:MGI Symbol;Acc:MGI:99914]	Human Diseases;Environmental Information Processing;Human Diseases;Human Diseases;Human Diseases;Cellular Processes;Human Diseases;Human Diseases;Environmental Information Processing	Cancer: overview;Signal transduction;Infectious disease: viral;Neurodegenerative disease;Infectious disease: parasitic;Cellular community - eukaryotes;Infectious disease: parasitic;Cancer: specific types;Signaling molecules and interaction	ko05200//Pathways in cancer;ko04151//PI3K-Akt signaling pathway;ko05165//Human papillomavirus infection;ko05020//Prion disease;ko05146//Amoebiasis;ko04510//Focal adhesion;ko05145//Toxoplasmosis;ko05222//Small cell lung cancer;ko04512//ECM-receptor interaction	K05635;K05635;K05635;K05635;K05635;K05635;K05635;K05635;K05635	GO:0005576//extracellular region;GO:0005604//basement membrane;GO:0005606//laminin-1 complex;GO:0016020//membrane;GO:0031012//extracellular matrix;GO:0062023//collagen-containing extracellular matrix	GO:0005201//extracellular matrix structural constituent	GO:0007155//cell adhesion;GO:0016477//cell migration;GO:0022617//extracellular matrix disassembly;GO:0031581//hemidesmosome assembly;GO:0034446//substrate adhesion-dependent cell spreading;GO:0065003//protein-containing complex assembly	--
1	153333331	153333430	MergePeak_1207	ENSMUSG00000042699	-	153331504	153363406	cds	ENSMUSG00000042699	Dhx9	DEAH (Asp-Glu-Ala-His) box polypeptide 9 [Source:MGI Symbol;Acc:MGI:108177]	-	-	-	-	GO:0005634//nucleus;GO:0005654//nucleoplasm;GO:0005726//perichromatin fibrils;GO:0005730//nucleolus;GO:0005737//cytoplasm;GO:0005813//centrosome;GO:0005829//cytosol;GO:0005844//polysome;GO:0015629//actin cytoskeleton;GO:0016442//RISC complex;GO:0016604//nuclear body;GO:0032991//protein-containing complex;GO:0036464//cytoplasmic ribonucleoprotein granule;GO:0042788//polysomal ribosome;GO:0070578//…	GO:0000166//nucleotide binding;GO:0000978//RNA polymerase II cis-regulatory region sequence-specific DNA binding;GO:0000993//RNA polymerase II complex binding;GO:0001069//regulatory region RNA binding;GO:0003676//nucleic acid binding;GO:0003678//DNA helicase activity;GO:0003688//DNA replication origin binding;GO:0003690//double-stranded DNA binding;GO:0003697//single-stranded DNA binding;GO:00037…	GO:0000380//alternative mRNA splicing, via spliceosome;GO:0006353//DNA-templated transcription, termination;GO:0006357//regulation of transcription by RNA polymerase II;GO:0010501//RNA secondary structure unwinding;GO:0032508//DNA duplex unwinding;GO:0032727//positive regulation of interferon-alpha production;GO:0032728//positive regulation of interferon-beta production;GO:0032755//positive regul…	--
1	155013410	155013459	MergePeak_1213	ENSMUSG00000026471	-	155003023	155022550	cds	ENSMUSG00000026471	Mr1	major histocompatibility complex, class I-related [Source:MGI Symbol;Acc:MGI:1195463]	-	-	-	-	GO:0000139//Golgi membrane;GO:0005615//extracellular space;GO:0005768//endosome;GO:0005783//endoplasmic reticulum;GO:0005789//endoplasmic reticulum membrane;GO:0005794//Golgi apparatus;GO:0005886//plasma membrane;GO:0009897//external side of plasma membrane;GO:0016020//membrane;GO:0016021//integral component of membrane;GO:0031901//early endosome membrane;GO:0031902//late endosome membrane;GO:004…	GO:0030881//beta-2-microglobulin binding;GO:0042608//T cell receptor binding	GO:0002376//immune system process;GO:0002474//antigen processing and presentation of peptide antigen via MHC class I;GO:0002854//positive regulation of T cell mediated cytotoxicity directed against tumor cell target;GO:0019884//antigen processing and presentation of exogenous antigen;GO:0033077//T cell differentiation in thymus;GO:0045087//innate immune response;GO:0050829//defense response to Gr…	--
1	155154072	155154246	MergePeak_1223	ENSMUSG00000026469	-	155151447	155293075	3utr	ENSMUSG00000026469	Xpr1	xenotropic and polytropic retrovirus receptor 1 [Source:MGI Symbol;Acc:MGI:97932]	-	-	-	-	GO:0005737//cytoplasm;GO:0005794//Golgi apparatus;GO:0005886//plasma membrane;GO:0016020//membrane;GO:0016021//integral component of membrane;GO:0031226//intrinsic component of plasma membrane	GO:0000822//inositol hexakisphosphate binding;GO:0001618//virus receptor activity;GO:0015114//phosphate ion transmembrane transporter activity;GO:0015562//efflux transmembrane transporter activity	GO:0006817//phosphate ion transport;GO:0009615//response to virus;GO:0016036//cellular response to phosphate starvation;GO:0030643//cellular phosphate ion homeostasis;GO:0035435//phosphate ion transmembrane transport;GO:0046718//viral entry into host cell	--
1	155159069	155159118	MergePeak_1227	ENSMUSG00000026469	-	155151447	155293075	cds	ENSMUSG00000026469	Xpr1	xenotropic and polytropic retrovirus receptor 1 [Source:MGI Symbol;Acc:MGI:97932]	-	-	-	-	GO:0005737//cytoplasm;GO:0005794//Golgi apparatus;GO:0005886//plasma membrane;GO:0016020//membrane;GO:0016021//integral component of membrane;GO:0031226//intrinsic component of plasma membrane	GO:0000822//inositol hexakisphosphate binding;GO:0001618//virus receptor activity;GO:0015114//phosphate ion transmembrane transporter activity;GO:0015562//efflux transmembrane transporter activity	GO:0006817//phosphate ion transport;GO:0009615//response to virus;GO:0016036//cellular response to phosphate starvation;GO:0030643//cellular phosphate ion homeostasis;GO:0035435//phosphate ion transmembrane transport;GO:0046718//viral entry into host cell	--
1	155159144	155165953	MergePeak_1228	ENSMUSG00000026469	-	155151447	155293075	cds	ENSMUSG00000026469	Xpr1	xenotropic and polytropic retrovirus receptor 1 [Source:MGI Symbol;Acc:MGI:97932]	-	-	-	-	GO:0005737//cytoplasm;GO:0005794//Golgi apparatus;GO:0005886//plasma membrane;GO:0016020//membrane;GO:0016021//integral component of membrane;GO:0031226//intrinsic component of plasma membrane	GO:0000822//inositol hexakisphosphate binding;GO:0001618//virus receptor activity;GO:0015114//phosphate ion transmembrane transporter activity;GO:0015562//efflux transmembrane transporter activity	GO:0006817//phosphate ion transport;GO:0009615//response to virus;GO:0016036//cellular response to phosphate starvation;GO:0030643//cellular phosphate ion homeostasis;GO:0035435//phosphate ion transmembrane transport;GO:0046718//viral entry into host cell	--
1	156261775	156263365	MergePeak_1254	ENSMUSG00000026600	-	156252095	156301901	cds	ENSMUSG00000026600	Soat1	sterol O-acyltransferase 1 [Source:MGI Symbol;Acc:MGI:104665]	Organismal Systems;Metabolism	Digestive system;Lipid metabolism	ko04979//Cholesterol metabolism;ko00100//Steroid biosynthesis	K00637;K00637	GO:0005783//endoplasmic reticulum;GO:0005789//endoplasmic reticulum membrane;GO:0016020//membrane;GO:0016021//integral component of membrane	GO:0000062//fatty-acyl-CoA binding;GO:0004772//sterol O-acyltransferase activity;GO:0008374//O-acyltransferase activity;GO:0015485//cholesterol binding;GO:0016740//transferase activity;GO:0016746//acyltransferase activity;GO:0034736//cholesterol O-acyltransferase activity;GO:0042802//identical protein binding	GO:0006629//lipid metabolic process;GO:0008202//steroid metabolic process;GO:0008203//cholesterol metabolic process;GO:0010742//macrophage derived foam cell differentiation;GO:0010878//cholesterol storage;GO:0033344//cholesterol efflux;GO:0034379//very-low-density lipoprotein particle assembly;GO:0034435//cholesterol esterification;GO:0042632//cholesterol homeostasis;GO:0042986//positive regulati…	--
1	156507402	156507476	MergePeak_1265	ENSMUSG00000033557	-	156506102	156546642	3utr	ENSMUSG00000033557	Fam20b	FAM20B, glycosaminoglycan xylosylkinase [Source:MGI Symbol;Acc:MGI:2443990]	-	-	-	-	GO:0000139//Golgi membrane;GO:0005654//nucleoplasm;GO:0005737//cytoplasm;GO:0005794//Golgi apparatus;GO:0016020//membrane;GO:0016021//integral component of membrane;GO:0062023//collagen-containing extracellular matrix	GO:0000166//nucleotide binding;GO:0005524//ATP binding;GO:0016301//kinase activity;GO:0016740//transferase activity;GO:0016773//phosphotransferase activity, alcohol group as acceptor;GO:0046872//metal ion binding	GO:0016310//phosphorylation;GO:0030166//proteoglycan biosynthetic process	--
1	160030787	160030836	MergePeak_1293	ENSMUSG00000014226	-	160029937	160040445	3utr	ENSMUSG00000014226	Cacybp	calcyclin binding protein [Source:MGI Symbol;Acc:MGI:1270839]	Environmental Information Processing	Signal transduction	ko04310//Wnt signaling pathway	K04507	GO:0005634//nucleus;GO:0005641//nuclear envelope lumen;GO:0005654//nucleoplasm;GO:0005737//cytoplasm;GO:0005829//cytosol;GO:0019005//SCF ubiquitin ligase complex;GO:0030877//beta-catenin destruction complex;GO:0043005//neuron projection;GO:0044297//cell body	GO:0005515//protein binding;GO:0015631//tubulin binding;GO:0019904//protein domain specific binding;GO:0031625//ubiquitin protein ligase binding;GO:0042803//protein homodimerization activity;GO:0044548//S100 protein binding	GO:0007507//heart development;GO:0045740//positive regulation of DNA replication;GO:0055007//cardiac muscle cell differentiation;GO:0060416//response to growth hormone;GO:0060548//negative regulation of cell death;GO:1990830//cellular response to leukemia inhibitory factor	--
1	160847092	160847191	MergePeak_1302	ENSMUSG00000043467	-	160830492	160862419	3utr	ENSMUSG00000043467	Zbtb37	zinc finger and BTB domain containing 37 [Source:MGI Symbol;Acc:MGI:2444467]	-	-	-	-	GO:0005654//nucleoplasm	GO:0000978//RNA polymerase II cis-regulatory region sequence-specific DNA binding;GO:0001227//DNA-binding transcription repressor activity, RNA polymerase II-specific;GO:0005515//protein binding;GO:1990837//sequence-specific double-stranded DNA binding	GO:0000122//negative regulation of transcription by RNA polymerase II;GO:0006357//regulation of transcription by RNA polymerase II	ZBTB
1	162401910	162402463	MergePeak_1340	ENSMUSG00000026696	+	162398084	162426653	5utr,cds,start_codon	ENSMUSG00000026696	Vamp4	vesicle-associated membrane protein 4 [Source:MGI Symbol;Acc:MGI:1858730]	Genetic Information Processing	Folding, sorting and degradation	ko04130//SNARE interactions in vesicular transport	K08513	GO:0005794//Golgi apparatus;GO:0005802//trans-Golgi network;GO:0008021//synaptic vesicle;GO:0009986//cell surface;GO:0016020//membrane;GO:0016021//integral component of membrane;GO:0030285//integral component of synaptic vesicle membrane;GO:0031201//SNARE complex;GO:0045335//phagocytic vesicle;GO:0099067//integral component of presynaptic endosome membrane;GO:0110165//cellular anatomical entity	-	GO:0000226//microtubule cytoskeleton organization;GO:0016189//synaptic vesicle to endosome fusion;GO:0016192//vesicle-mediated transport;GO:0035493//SNARE complex assembly;GO:0042996//regulation of Golgi to plasma membrane protein transport;GO:0043001//Golgi to plasma membrane protein transport;GO:0071346//cellular response to interferon-gamma;GO:0090161//Golgi ribbon formation;GO:1900242//regula…	--
1	163653403	163656768	MergePeak_1353	ENSMUSG00000026585	+	163607152	163744678	cds	ENSMUSG00000026585	Kifap3	kinesin-associated protein 3 [Source:MGI Symbol;Acc:MGI:107566]	-	-	-	-	GO:0000794//condensed nuclear chromosome;GO:0001750//photoreceptor outer segment;GO:0001917//photoreceptor inner segment;GO:0005783//endoplasmic reticulum;GO:0005794//Golgi apparatus;GO:0005813//centrosome;GO:0005829//cytosol;GO:0005871//kinesin complex;GO:0005876//spindle microtubule;GO:0005930//axoneme;GO:0015630//microtubule cytoskeleton;GO:0016939//kinesin II complex;GO:0032391//photoreceptor…	GO:0005515//protein binding;GO:0019894//kinesin binding;GO:0019903//protein phosphatase binding;GO:0120170//intraciliary transport particle B binding	GO:0006915//apoptotic process;GO:0007017//microtubule-based process;GO:0007018//microtubule-based movement;GO:0007405//neuroblast proliferation;GO:0007406//negative regulation of neuroblast proliferation;GO:0008104//protein localization;GO:0008283//cell population proliferation;GO:0010659//cardiac muscle cell apoptotic process;GO:0010667//negative regulation of cardiac muscle cell apoptotic proce…	--
1	165042580	165042704	MergePeak_1379	ENSMUSG00000040843	-	165039855	165064512	3utr	ENSMUSG00000040843	Tiprl	TIP41, TOR signalling pathway regulator-like (S. cerevisiae) [Source:MGI Symbol;Acc:MGI:1915087]	-	-	-	-	GO:0005737//cytoplasm;GO:0005829//cytosol	GO:0003674//molecular_function	GO:0000077//DNA damage checkpoint signaling;GO:0031929//TOR signaling;GO:0032515//negative regulation of phosphoprotein phosphatase activity;GO:0043666//regulation of phosphoprotein phosphatase activity	--
1	167065194	167070687	MergePeak_1413	ENSMUSG00000026558	-	167050452	167112889	cds,ncrna	ENSMUSG00000026558	Uck2	uridine-cytidine kinase 2 [Source:MGI Symbol;Acc:MGI:1931744]	Metabolism;Metabolism;Metabolism	Global and overview maps;Xenobiotics biodegradation and metabolism;Nucleotide metabolism	ko01100//Metabolic pathways;ko00983//Drug metabolism - other enzymes;ko00240//Pyrimidine metabolism	K00876;K00876;K00876	GO:0005737//cytoplasm;GO:0005829//cytosol;GO:0043231//intracellular membrane-bounded organelle	GO:0000166//nucleotide binding;GO:0004849//uridine kinase activity;GO:0005515//protein binding;GO:0005524//ATP binding;GO:0016301//kinase activity;GO:0016740//transferase activity;GO:0019206//nucleoside kinase activity;GO:0042802//identical protein binding;GO:0043771//cytidine kinase activity	GO:0009224//CMP biosynthetic process;GO:0016310//phosphorylation;GO:0044206//UMP salvage;GO:0044211//CTP salvage;GO:0044238//primary metabolic process;GO:1901564//organonitrogen compound metabolic process	--
1	167065194	167070687	MergePeak_1413	ENSMUSG00000103139	+	167070026	167079061	-,ncrna
1	167136422	167136471	MergePeak_1414	ENSMUSG00000052428	+	167136305	167161547	5utr,cds,start_codon	ENSMUSG00000052428	Tmco1	transmembrane and coiled-coil domains 1 [Source:MGI Symbol;Acc:MGI:1921173]	-	-	-	-	GO:0000139//Golgi membrane;GO:0005737//cytoplasm;GO:0005783//endoplasmic reticulum;GO:0005789//endoplasmic reticulum membrane;GO:0005794//Golgi apparatus;GO:0016020//membrane;GO:0016021//integral component of membrane;GO:0030176//integral component of endoplasmic reticulum membrane	GO:0005262//calcium channel activity;GO:0043022//ribosome binding	GO:0006811//ion transport;GO:0006816//calcium ion transport;GO:0006874//cellular calcium ion homeostasis;GO:0006983//ER overload response;GO:0032469//endoplasmic reticulum calcium ion homeostasis;GO:0070588//calcium ion transmembrane transport	--
1	170024464	170024588	MergePeak_1433	ENSMUSG00000026667	-	170020989	170042966	3utr	ENSMUSG00000026667	Uhmk1	U2AF homology motif (UHM) kinase 1 [Source:MGI Symbol;Acc:MGI:1341908]	-	-	-	-	GO:0005634//nucleus;GO:0005654//nucleoplasm;GO:0005737//cytoplasm;GO:0016607//nuclear speck;GO:0030424//axon;GO:0032839//dendrite cytoplasm;GO:0043231//intracellular membrane-bounded organelle;GO:0071598//neuronal ribonucleoprotein granule	GO:0000166//nucleotide binding;GO:0003676//nucleic acid binding;GO:0003723//RNA binding;GO:0004672//protein kinase activity;GO:0004674//protein serine/threonine kinase activity;GO:0004712//protein serine/threonine/tyrosine kinase activity;GO:0005515//protein binding;GO:0005524//ATP binding;GO:0016301//kinase activity;GO:0016740//transferase activity;GO:0019899//enzyme binding;GO:0043021//ribonucl…	GO:0006468//protein phosphorylation;GO:0016310//phosphorylation;GO:0018105//peptidyl-serine phosphorylation;GO:0031175//neuron projection development;GO:0045948//positive regulation of translational initiation;GO:0046777//protein autophosphorylation;GO:0046825//regulation of protein export from nucleus;GO:0051726//regulation of cell cycle	--
1	171214546	171214595	MergePeak_1459	ENSMUSG00000006411	+	171197920	171216166	3utr,stop_codon	ENSMUSG00000006411	Nectin4	nectin cell adhesion molecule 4 [Source:MGI Symbol;Acc:MGI:1918990]	Cellular Processes	Cellular community - eukaryotes	ko04520//Adherens junction	K06593	GO:0005886//plasma membrane;GO:0005912//adherens junction;GO:0016020//membrane;GO:0016021//integral component of membrane;GO:0030054//cell junction	GO:0042802//identical protein binding	GO:0007155//cell adhesion;GO:0007156//homophilic cell adhesion via plasma membrane adhesion molecules;GO:0007157//heterophilic cell-cell adhesion via plasma membrane cell adhesion molecules;GO:0046718//viral entry into host cell;GO:0098609//cell-cell adhesion	--
1	171829577	171829626	MergePeak_1469	ENSMUSG00000026556	-	171828527	171856011	3utr	ENSMUSG00000026556	Vangl2	VANGL planar cell polarity 2 [Source:MGI Symbol;Acc:MGI:2135272]	Environmental Information Processing	Signal transduction	ko04310//Wnt signaling pathway	K04510	GO:0001725//stress fiber;GO:0005886//plasma membrane;GO:0005911//cell-cell junction;GO:0016020//membrane;GO:0016021//integral component of membrane;GO:0016323//basolateral plasma membrane;GO:0016324//apical plasma membrane;GO:0016328//lateral plasma membrane;GO:0030134//COPII-coated ER to Golgi transport vesicle;GO:0060187//cell pole;GO:0071944//cell periphery;GO:0090651//apical cytoplasm	GO:0005515//protein binding	GO:0001569//branching involved in blood vessel morphogenesis;GO:0001736//establishment of planar polarity;GO:0001843//neural tube closure;GO:0001942//hair follicle development;GO:0001947//heart looping;GO:0003148//outflow tract septum morphogenesis;GO:0003149//membranous septum morphogenesis;GO:0003150//muscular septum morphogenesis;GO:0003347//epicardial cell to mesenchymal cell transition;GO:00…	--
1	171910421	171910495	MergePeak_1474	ENSMUSG00000026553	+	171910096	171949892	5utr,cds,start_codon	ENSMUSG00000026553	Copa	coatomer protein complex subunit alpha [Source:MGI Symbol;Acc:MGI:1334462]	-	-	-	-	GO:0000139//Golgi membrane;GO:0005576//extracellular region;GO:0005615//extracellular space;GO:0005737//cytoplasm;GO:0005794//Golgi apparatus;GO:0016020//membrane;GO:0030117//membrane coat;GO:0030126//COPI vesicle coat;GO:0030137//COPI-coated vesicle;GO:0030424//axon;GO:0030426//growth cone;GO:0030663//COPI-coated vesicle membrane;GO:0031410//cytoplasmic vesicle;GO:0043025//neuronal cell body	GO:0003729//mRNA binding;GO:0005179//hormone activity;GO:0005198//structural molecule activity;GO:0005515//protein binding	GO:0006886//intracellular protein transport;GO:0006888//endoplasmic reticulum to Golgi vesicle-mediated transport;GO:0006890//retrograde vesicle-mediated transport, Golgi to endoplasmic reticulum;GO:0006891//intra-Golgi vesicle-mediated transport;GO:0007165//signal transduction;GO:0015031//protein transport;GO:0016192//vesicle-mediated transport;GO:0030157//pancreatic juice secretion;GO:0099612//…	--
1	172143942	172144942	MergePeak_1483	ENSMUSG00000038034	+	172089208	172147408	cds,start_codon	ENSMUSG00000038034	Igsf8	immunoglobulin superfamily, member 8 [Source:MGI Symbol;Acc:MGI:2154090]	-	-	-	-	GO:0016020//membrane;GO:0016021//integral component of membrane;GO:0043231//intracellular membrane-bounded organelle	-	-	--
1	176561669	176561743	MergePeak_1528	ENSMUSG00000057335	-	176561228	176641633	3utr	ENSMUSG00000057335	Cep170	centrosomal protein 170 [Source:MGI Symbol;Acc:MGI:1918348]	-	-	-	-	GO:0005737//cytoplasm;GO:0005813//centrosome;GO:0005814//centriole;GO:0005815//microtubule organizing center;GO:0005819//spindle;GO:0005829//cytosol;GO:0005856//cytoskeleton;GO:0005874//microtubule;GO:0120103//centriolar subdistal appendage	GO:0003674//molecular_function;GO:0005515//protein binding	GO:0008150//biological_process	--
1	176596980	176597079	MergePeak_1538	ENSMUSG00000057335	-	176561228	176641633	cds	ENSMUSG00000057335	Cep170	centrosomal protein 170 [Source:MGI Symbol;Acc:MGI:1918348]	-	-	-	-	GO:0005737//cytoplasm;GO:0005813//centrosome;GO:0005814//centriole;GO:0005815//microtubule organizing center;GO:0005819//spindle;GO:0005829//cytosol;GO:0005856//cytoskeleton;GO:0005874//microtubule;GO:0120103//centriolar subdistal appendage	GO:0003674//molecular_function;GO:0005515//protein binding	GO:0008150//biological_process	--
1	176852133	176852307	MergePeak_1543	ENSMUSG00000019699	-	176849682	177085769	3utr	ENSMUSG00000019699	Akt3	thymoma viral proto-oncogene 3 [Source:MGI Symbol;Acc:MGI:1345147]	Human Diseases;Human Diseases;Environmental Information Processing;Human Diseases;Human Diseases;Human Diseases;Organismal Systems;Human Diseases;Environmental Information Processing;Environmental Information Processing;Human Diseases;Human Diseases;Human Diseases;Human Diseases;Human Diseases;Human Diseases;Environmental Information Processing;Human Diseases;Human Diseases;Environmental Informat…	Infectious disease: viral;Cancer: overview;Signal transduction;Neurodegenerative disease;Infectious disease: viral;Infectious disease: viral;Immune system;Infectious disease: bacterial;Signal transduction;Signal transduction;Infectious disease: bacterial;Infectious disease: bacterial;Infectious disease: bacterial;Infectious disease: viral;Infectious disease: viral;Infectious disease: viral;Signal…	ko05168//Herpes simplex virus 1 infection;ko05200//Pathways in cancer;ko04151//PI3K-Akt signaling pathway;ko05010//Alzheimer disease;ko05169//Epstein-Barr virus infection;ko05165//Human papillomavirus infection;ko04613//Neutrophil extracellular trap formation;ko05152//Tuberculosis;ko04010//MAPK signaling pathway;ko04072//Phospholipase D signaling pathway;ko05135//Yersinia infection;ko05132//Salmo…	K04456;K04456;K04456;K04456;K04456;K04456;K04456;K04456;K04456;K04456;K04456;K04456;K04456;K04456;K04456;K04456;K04456;K04456;K04456;K04456;K04456;K04456;K04456;K04456;K04456;K04456;K04456;K04456;K04456;K04456;K04456;K04456;K04456;K04456;K04456;K04456;K04456;K04456;K04456;K04456;K04456;K04456;K04456;K04456;K04456;K04456;K04456;K04456;K04456;K04456;K04456;K04456;K04456;K04456;K04456;K04456;K04456;…	GO:0005634//nucleus;GO:0005737//cytoplasm;GO:0005886//plasma membrane;GO:0016020//membrane	GO:0000166//nucleotide binding;GO:0004672//protein kinase activity;GO:0004674//protein serine/threonine kinase activity;GO:0004712//protein serine/threonine/tyrosine kinase activity;GO:0005080//protein kinase C binding;GO:0005515//protein binding;GO:0005524//ATP binding;GO:0016301//kinase activity;GO:0016740//transferase activity;GO:0106310//protein serine kinase activity	GO:0000002//mitochondrial genome maintenance;GO:0001938//positive regulation of endothelial cell proliferation;GO:0006468//protein phosphorylation;GO:0007165//signal transduction;GO:0010765//positive regulation of sodium ion transport;GO:0016310//phosphorylation;GO:0018105//peptidyl-serine phosphorylation;GO:0018107//peptidyl-threonine phosphorylation;GO:0032008//positive regulation of TOR signal…	--
1	178071935	178076811	MergePeak_1554	ENSMUSG00000026502	+	178015098	178084867	cds	ENSMUSG00000026502	Desi2	desumoylating isopeptidase 2 [Source:MGI Symbol;Acc:MGI:1926075]	-	-	-	-	GO:0005737//cytoplasm	GO:0004843//thiol-dependent deubiquitinase;GO:0008233//peptidase activity;GO:0016787//hydrolase activity;GO:0061578//Lys63-specific deubiquitinase activity;GO:0101005//deubiquitinase activity;GO:1990380//Lys48-specific deubiquitinase activity	GO:0006508//proteolysis;GO:0016579//protein deubiquitination;GO:0070536//protein K63-linked deubiquitination;GO:0070646//protein modification by small protein removal;GO:0071108//protein K48-linked deubiquitination	--
1	178156268	178156342	MergePeak_1558	ENSMUSG00000039630	-	178151908	178165362	3utr	ENSMUSG00000039630	Hnrnpu	heterogeneous nuclear ribonucleoprotein U [Source:MGI Symbol;Acc:MGI:1858195]	Genetic Information Processing	Transcription	ko03040//Spliceosome	K12888	GO:0000228//nuclear chromosome;GO:0000775//chromosome, centromeric region;GO:0000776//kinetochore;GO:0000922//spindle pole;GO:0005634//nucleus;GO:0005654//nucleoplasm;GO:0005681//spliceosomal complex;GO:0005694//chromosome;GO:0005697//telomerase holoenzyme complex;GO:0005737//cytoplasm;GO:0005813//centrosome;GO:0005815//microtubule organizing center;GO:0005819//spindle;GO:0005829//cytosol;GO:0005…	GO:0000166//nucleotide binding;GO:0000978//RNA polymerase II cis-regulatory region sequence-specific DNA binding;GO:0000993//RNA polymerase II complex binding;GO:0001097//TFIIH-class transcription factor complex binding;GO:0003677//DNA binding;GO:0003682//chromatin binding;GO:0003690//double-stranded DNA binding;GO:0003697//single-stranded DNA binding;GO:0003714//transcription corepressor activit…	GO:0000122//negative regulation of transcription by RNA polymerase II;GO:0000381//regulation of alternative mRNA splicing, via spliceosome;GO:0006325//chromatin organization;GO:0006397//mRNA processing;GO:0007049//cell cycle;GO:0007346//regulation of mitotic cell cycle;GO:0008380//RNA splicing;GO:0009048//dosage compensation by inactivation of X chromosome;GO:0010628//positive regulation of gene …	--
1	180417010	180417059	MergePeak_1578	ENSMUSG00000026496	+	180396494	180428819	cds	ENSMUSG00000026496	Parp1	poly (ADP-ribose) polymerase family, member 1 [Source:MGI Symbol;Acc:MGI:1340806]	Environmental Information Processing;Human Diseases;Cellular Processes;Cellular Processes;Organismal Systems;Cellular Processes;Genetic Information Processing	Signal transduction;Cardiovascular disease;Cell growth and death;Cell growth and death;Aging;Cell growth and death;Replication and repair	ko04064//NF-kappa B signaling pathway;ko05415//Diabetic cardiomyopathy;ko04217//Necroptosis;ko04210//Apoptosis;ko04212//Longevity regulating pathway - worm;ko04214//Apoptosis - fly;ko03410//Base excision repair	K24070;K24070;K24070;K24070;K24070;K24070;K24070	GO:0005634//nucleus;GO:0005635//nuclear envelope;GO:0005654//nucleoplasm;GO:0005667//transcription regulator complex;GO:0005694//chromosome;GO:0005730//nucleolus;GO:0005737//cytoplasm;GO:0005739//mitochondrion;GO:0016604//nuclear body;GO:0032991//protein-containing complex;GO:0032993//protein-DNA complex;GO:0035861//site of double-strand break;GO:0090734//site of DNA damage	GO:0003677//DNA binding;GO:0003950//NAD+ ADP-ribosyltransferase activity;GO:0008270//zinc ion binding;GO:0016740//transferase activity;GO:0016757//glycosyltransferase activity;GO:0019899//enzyme binding;GO:0019901//protein kinase binding;GO:0030331//estrogen receptor binding;GO:0042802//identical protein binding;GO:0042826//histone deacetylase binding;GO:0046332//SMAD binding;GO:0046872//metal io…	GO:0006302//double-strand break repair;GO:0006471//protein ADP-ribosylation;GO:0006915//apoptotic process;GO:0006974//cellular response to DNA damage stimulus;GO:0007005//mitochondrion organization;GO:0007179//transforming growth factor beta receptor signaling pathway;GO:0010332//response to gamma radiation;GO:0010613//positive regulation of cardiac muscle hypertrophy;GO:0010990//regulation of SM…	--
1	180553783	180553832	MergePeak_1580	ENSMUSG00000026499	+	180553608	180581769	cds,start_codon	ENSMUSG00000026499	Acbd3	acyl-Coenzyme A binding domain containing 3 [Source:MGI Symbol;Acc:MGI:2181074]	Human Diseases	Infectious disease: bacterial	ko05132//Salmonella infection	K23935	GO:0000139//Golgi membrane;GO:0005794//Golgi apparatus	GO:0000062//fatty-acyl-CoA binding;GO:0034237//protein kinase A regulatory subunit binding	-	--
1	180580324	180580448	MergePeak_1582	ENSMUSG00000026499	+	180553608	180581769	3utr,ncrna	ENSMUSG00000026499	Acbd3	acyl-Coenzyme A binding domain containing 3 [Source:MGI Symbol;Acc:MGI:2181074]	Human Diseases	Infectious disease: bacterial	ko05132//Salmonella infection	K23935	GO:0000139//Golgi membrane;GO:0005794//Golgi apparatus	GO:0000062//fatty-acyl-CoA binding;GO:0034237//protein kinase A regulatory subunit binding	-	--
1	180580324	180580448	MergePeak_1582	ENSMUSG00000103649	-	180570775	180583401	-,ncrna
1	181011840	181011889	MergePeak_1600	ENSMUSG00000038733	-	181000793	181039566	cds	ENSMUSG00000038733	Wdr26	WD repeat domain 26 [Source:MGI Symbol;Acc:MGI:1923825]	-	-	-	-	GO:0000151//ubiquitin ligase complex;GO:0005634//nucleus;GO:0005654//nucleoplasm;GO:0005737//cytoplasm;GO:0005739//mitochondrion;GO:0005829//cytosol;GO:0034657//GID complex	GO:0003674//molecular_function;GO:0005515//protein binding	GO:0043161//proteasome-mediated ubiquitin-dependent protein catabolic process	--
1	181011915	181013540	MergePeak_1601	ENSMUSG00000038733	-	181000793	181039566	cds	ENSMUSG00000038733	Wdr26	WD repeat domain 26 [Source:MGI Symbol;Acc:MGI:1923825]	-	-	-	-	GO:0000151//ubiquitin ligase complex;GO:0005634//nucleus;GO:0005654//nucleoplasm;GO:0005737//cytoplasm;GO:0005739//mitochondrion;GO:0005829//cytosol;GO:0034657//GID complex	GO:0003674//molecular_function;GO:0005515//protein binding	GO:0043161//proteasome-mediated ubiquitin-dependent protein catabolic process	--
1	181643875	181643924	MergePeak_1602	ENSMUSG00000004880	-	181642900	181669944	3utr	ENSMUSG00000004880	Lbr	lamin B receptor [Source:MGI Symbol;Acc:MGI:2138281]	Metabolism;Metabolism	Global and overview maps;Lipid metabolism	ko01100//Metabolic pathways;ko00100//Steroid biosynthesis	K19532;K19532	GO:0005634//nucleus;GO:0005635//nuclear envelope;GO:0005637//nuclear inner membrane;GO:0005643//nuclear pore;GO:0005652//nuclear lamina;GO:0005737//cytoplasm;GO:0005783//endoplasmic reticulum;GO:0005789//endoplasmic reticulum membrane;GO:0016020//membrane;GO:0016021//integral component of membrane;GO:0031965//nuclear membrane	GO:0003677//DNA binding;GO:0005515//protein binding;GO:0008139//nuclear localization sequence binding;GO:0016491//oxidoreductase activity;GO:0016627//oxidoreductase activity, acting on the CH-CH group of donors;GO:0016628//oxidoreductase activity, acting on the CH-CH group of donors, NAD or NADP as acceptor;GO:0050613//delta14-sterol reductase activity;GO:0051087//chaperone binding;GO:0070087//ch…	GO:0006629//lipid metabolic process;GO:0006694//steroid biosynthetic process;GO:0006695//cholesterol biosynthetic process;GO:0008202//steroid metabolic process;GO:0008203//cholesterol metabolic process;GO:0016126//sterol biosynthetic process;GO:0030223//neutrophil differentiation	--
1	181663815	181665978	MergePeak_1604	ENSMUSG00000004880	-	181642900	181669944	cds,start_codon	ENSMUSG00000004880	Lbr	lamin B receptor [Source:MGI Symbol;Acc:MGI:2138281]	Metabolism;Metabolism	Global and overview maps;Lipid metabolism	ko01100//Metabolic pathways;ko00100//Steroid biosynthesis	K19532;K19532	GO:0005634//nucleus;GO:0005635//nuclear envelope;GO:0005637//nuclear inner membrane;GO:0005643//nuclear pore;GO:0005652//nuclear lamina;GO:0005737//cytoplasm;GO:0005783//endoplasmic reticulum;GO:0005789//endoplasmic reticulum membrane;GO:0016020//membrane;GO:0016021//integral component of membrane;GO:0031965//nuclear membrane	GO:0003677//DNA binding;GO:0005515//protein binding;GO:0008139//nuclear localization sequence binding;GO:0016491//oxidoreductase activity;GO:0016627//oxidoreductase activity, acting on the CH-CH group of donors;GO:0016628//oxidoreductase activity, acting on the CH-CH group of donors, NAD or NADP as acceptor;GO:0050613//delta14-sterol reductase activity;GO:0051087//chaperone binding;GO:0070087//ch…	GO:0006629//lipid metabolic process;GO:0006694//steroid biosynthetic process;GO:0006695//cholesterol biosynthetic process;GO:0008202//steroid metabolic process;GO:0008203//cholesterol metabolic process;GO:0016126//sterol biosynthetic process;GO:0030223//neutrophil differentiation	--
1	182143792	182143991	MergePeak_1614	ENSMUSG00000047539	-	182140667	182169183	3utr	ENSMUSG00000047539	Fbxo28	F-box protein 28 [Source:MGI Symbol;Acc:MGI:1261890]	-	-	-	-	GO:0000775//chromosome, centromeric region;GO:0000776//kinetochore;GO:0005694//chromosome	GO:0005515//protein binding;GO:0042802//identical protein binding	GO:0000209//protein polyubiquitination	--
1	184983213	184983312	MergePeak_1653	ENSMUSG00000039318	+	184936314	185018956	cds	ENSMUSG00000039318	Rab3gap2	RAB3 GTPase activating protein subunit 2 [Source:MGI Symbol;Acc:MGI:1916043]	-	-	-	-	GO:0005737//cytoplasm;GO:0005829//cytosol;GO:0005886//plasma membrane;GO:0032991//protein-containing complex	GO:0005085//guanyl-nucleotide exchange factor activity;GO:0005096//GTPase activator activity;GO:0031267//small GTPase binding	GO:0043087//regulation of GTPase activity;GO:0097051//establishment of protein localization to endoplasmic reticulum membrane;GO:1903061//positive regulation of protein lipidation;GO:1903373//positive regulation of endoplasmic reticulum tubular network organization;GO:2000786//positive regulation of autophagosome assembly	--
1	185029764	185034989	MergePeak_1656	ENSMUSG00000026618	-	185016923	185061593	cds	ENSMUSG00000026618	Iars2	isoleucine-tRNA synthetase 2, mitochondrial [Source:MGI Symbol;Acc:MGI:1919586]	Genetic Information Processing	Translation	ko00970//Aminoacyl-tRNA biosynthesis	K01870	GO:0005739//mitochondrion;GO:0005759//mitochondrial matrix	GO:0000049//tRNA binding;GO:0000166//nucleotide binding;GO:0002161//aminoacyl-tRNA editing activity;GO:0003824//catalytic activity;GO:0004812//aminoacyl-tRNA ligase activity;GO:0004822//isoleucine-tRNA ligase activity;GO:0005524//ATP binding;GO:0016874//ligase activity	GO:0006412//translation;GO:0006418//tRNA aminoacylation for protein translation;GO:0006428//isoleucyl-tRNA aminoacylation;GO:0032543//mitochondrial translation;GO:0106074//aminoacyl-tRNA metabolism involved in translational fidelity	--
1	185044481	185044580	MergePeak_1657	ENSMUSG00000026618	-	185044043	185061593	3utr,stop_codon,ncrna	ENSMUSG00000026618	Iars2	isoleucine-tRNA synthetase 2, mitochondrial [Source:MGI Symbol;Acc:MGI:1919586]	Genetic Information Processing	Translation	ko00970//Aminoacyl-tRNA biosynthesis	K01870	GO:0005739//mitochondrion;GO:0005759//mitochondrial matrix	GO:0000049//tRNA binding;GO:0000166//nucleotide binding;GO:0002161//aminoacyl-tRNA editing activity;GO:0003824//catalytic activity;GO:0004812//aminoacyl-tRNA ligase activity;GO:0004822//isoleucine-tRNA ligase activity;GO:0005524//ATP binding;GO:0016874//ligase activity	GO:0006412//translation;GO:0006418//tRNA aminoacylation for protein translation;GO:0006428//isoleucyl-tRNA aminoacylation;GO:0032543//mitochondrial translation;GO:0106074//aminoacyl-tRNA metabolism involved in translational fidelity	--
1	185044481	185044580	MergePeak_1657	ENSMUSG00000104368	+	185044384	185046000	-,ncrna
1	185129311	185129460	MergePeak_1662	ENSMUSG00000026615	+	185095241	185160557	cds	ENSMUSG00000026615	Eprs	glutamyl-prolyl-tRNA synthetase [Source:MGI Symbol;Acc:MGI:97838]	Metabolism;Metabolism;Genetic Information Processing	Global and overview maps;Metabolism of cofactors and vitamins;Translation	ko01100//Metabolic pathways;ko00860//Porphyrin metabolism;ko00970//Aminoacyl-tRNA biosynthesis	K14163;K14163;K14163	GO:0005737//cytoplasm;GO:0005829//cytosol;GO:0005886//plasma membrane;GO:0016020//membrane;GO:0017101//aminoacyl-tRNA synthetase multienzyme complex;GO:0097452//GAIT complex;GO:1990904//ribonucleoprotein complex	GO:0000166//nucleotide binding;GO:0003723//RNA binding;GO:0003824//catalytic activity;GO:0004812//aminoacyl-tRNA ligase activity;GO:0004818//glutamate-tRNA ligase activity;GO:0004827//proline-tRNA ligase activity;GO:0005515//protein binding;GO:0005524//ATP binding;GO:0008270//zinc ion binding;GO:0016874//ligase activity;GO:0035613//RNA stem-loop binding;GO:0042802//identical protein binding;GO:00…	GO:0006412//translation;GO:0006417//regulation of translation;GO:0006418//tRNA aminoacylation for protein translation;GO:0006424//glutamyl-tRNA aminoacylation;GO:0006433//prolyl-tRNA aminoacylation;GO:0008152//metabolic process;GO:0017148//negative regulation of translation;GO:0032869//cellular response to insulin stimulus;GO:0043039//tRNA aminoacylation;GO:0071346//cellular response to interfero…	--
1	189632032	189642053	MergePeak_1695	ENSMUSG00000026603	-	189612689	189654560	cds	ENSMUSG00000026603	Smyd2	SET and MYND domain containing 2 [Source:MGI Symbol;Acc:MGI:1915889]	Metabolism;Metabolism	Global and overview maps;Amino acid metabolism	ko01100//Metabolic pathways;ko00310//Lysine degradation	K11426;K11426	GO:0005634//nucleus;GO:0005737//cytoplasm;GO:0005829//cytosol	GO:0000993//RNA polymerase II complex binding;GO:0002039//p53 binding;GO:0005515//protein binding;GO:0008168//methyltransferase activity;GO:0016279//protein-lysine N-methyltransferase activity;GO:0016740//transferase activity;GO:0018024//histone-lysine N-methyltransferase activity;GO:0046872//metal ion binding;GO:0046975//histone methyltransferase activity (H3-K36 specific)	GO:0000122//negative regulation of transcription by RNA polymerase II;GO:0006325//chromatin organization;GO:0007507//heart development;GO:0008285//negative regulation of cell population proliferation;GO:0016571//histone methylation;GO:0018026//peptidyl-lysine monomethylation;GO:0018027//peptidyl-lysine dimethylation;GO:0032259//methylation;GO:0034968//histone lysine methylation;GO:0043516//regula…	--
1	190738394	190738468	MergePeak_1710	ENSMUSG00000066595	-	190738044	190758355	3utr	ENSMUSG00000066595	Flvcr1	feline leukemia virus subgroup C cellular receptor 1 [Source:MGI Symbol;Acc:MGI:2444881]	-	-	-	-	GO:0005739//mitochondrion;GO:0005886//plasma membrane;GO:0016020//membrane;GO:0016021//integral component of membrane;GO:0031966//mitochondrial membrane	GO:0015232//heme transmembrane transporter activity;GO:0020037//heme binding;GO:0022857//transmembrane transporter activity	GO:0001568//blood vessel development;GO:0001701//in utero embryonic development;GO:0006839//mitochondrial transport;GO:0015886//heme transport;GO:0030218//erythrocyte differentiation;GO:0035108//limb morphogenesis;GO:0035264//multicellular organism growth;GO:0042733//embryonic digit morphogenesis;GO:0043249//erythrocyte maturation;GO:0046620//regulation of organ growth;GO:0048536//spleen developm…	--
1	190902543	190902717	MergePeak_1717	ENSMUSG00000026628	-	190902493	190915537	3utr	ENSMUSG00000026628	Atf3	activating transcription factor 3 [Source:MGI Symbol;Acc:MGI:109384]	-	-	-	-	GO:0005634//nucleus;GO:0005654//nucleoplasm;GO:0005730//nucleolus;GO:0090575//RNA polymerase II transcription regulator complex;GO:1990622//CHOP-ATF3 complex	GO:0000976//transcription cis-regulatory region binding;GO:0000977//RNA polymerase II transcription regulatory region sequence-specific DNA binding;GO:0000978//RNA polymerase II cis-regulatory region sequence-specific DNA binding;GO:0000981//DNA-binding transcription factor activity, RNA polymerase II-specific;GO:0001227//DNA-binding transcription repressor activity, RNA polymerase II-specific;GO…	GO:0000122//negative regulation of transcription by RNA polymerase II;GO:0006094//gluconeogenesis;GO:0006355//regulation of transcription, DNA-templated;GO:0006357//regulation of transcription by RNA polymerase II;GO:0008284//positive regulation of cell population proliferation;GO:0010628//positive regulation of gene expression;GO:0030968//endoplasmic reticulum unfolded protein response;GO:003419…	TF_bZIP
1	191039011	191039135	MergePeak_1721	ENSMUSG00000037499	-	191038986	191050391	3utr,cds,stop_codon	ENSMUSG00000037499	Nenf	neuron derived neurotrophic factor [Source:MGI Symbol;Acc:MGI:1913458]	-	-	-	-	GO:0005576//extracellular region;GO:0005615//extracellular space;GO:0005739//mitochondrion;GO:0005783//endoplasmic reticulum;GO:0012505//endomembrane system;GO:0016020//membrane	GO:0005515//protein binding;GO:0008083//growth factor activity;GO:0046872//metal ion binding	GO:0000165//MAPK cascade;GO:0007165//signal transduction;GO:0032099//negative regulation of appetite;GO:0043410//positive regulation of MAPK cascade;GO:1901215//negative regulation of neuron death	--
1	191285092	191288581	MergePeak_1728	ENSMUSG00000037474	-	191281941	191307625	3utr	ENSMUSG00000037474	Dtl	denticleless E3 ubiquitin protein ligase [Source:MGI Symbol;Acc:MGI:1924093]	-	-	-	-	GO:0005634//nucleus;GO:0005654//nucleoplasm;GO:0005694//chromosome;GO:0005730//nucleolus;GO:0005737//cytoplasm;GO:0005813//centrosome;GO:0005815//microtubule organizing center;GO:0005829//cytosol;GO:0005856//cytoskeleton;GO:0016020//membrane;GO:0031464//Cul4A-RING E3 ubiquitin ligase complex;GO:0031465//Cul4B-RING E3 ubiquitin ligase complex;GO:0031965//nuclear membrane;GO:0080008//Cul4-RING E3 u…	GO:0004842//ubiquitin-protein transferase activity;GO:0005515//protein binding;GO:0030674//protein-macromolecule adaptor activity	GO:0000209//protein polyubiquitination;GO:0006260//DNA replication;GO:0006511//ubiquitin-dependent protein catabolic process;GO:0006513//protein monoubiquitination;GO:0006974//cellular response to DNA damage stimulus;GO:0007095//mitotic G2 DNA damage checkpoint signaling;GO:0009411//response to UV;GO:0010971//positive regulation of G2/M transition of mitotic cell cycle;GO:0016567//protein ubiquit…	--
1	191353987	191354186	MergePeak_1732	ENSMUSG00000037461	+	191307748	191355800	3utr	ENSMUSG00000037461	Ints7	integrator complex subunit 7 [Source:MGI Symbol;Acc:MGI:1924315]	-	-	-	-	GO:0005634//nucleus;GO:0005694//chromosome;GO:0005737//cytoplasm;GO:0016604//nuclear body;GO:0032039//integrator complex	-	GO:0000077//DNA damage checkpoint signaling;GO:0016180//snRNA processing;GO:0071479//cellular response to ionizing radiation	--
1	192574241	192574390	MergePeak_1756	ENSMUSG00000016200	-	192573541	192718083	3utr	ENSMUSG00000016200	Syt14	synaptotagmin XIV [Source:MGI Symbol;Acc:MGI:2444490]	-	-	-	-	GO:0016020//membrane;GO:0016021//integral component of membrane	GO:0005515//protein binding;GO:0005543//phospholipid binding;GO:0042802//identical protein binding	-	--
1	192578091	192578240	MergePeak_1759	ENSMUSG00000016200	-	192573541	192718083	3utr	ENSMUSG00000016200	Syt14	synaptotagmin XIV [Source:MGI Symbol;Acc:MGI:2444490]	-	-	-	-	GO:0016020//membrane;GO:0016021//integral component of membrane	GO:0005515//protein binding;GO:0005543//phospholipid binding;GO:0042802//identical protein binding	-	--
1	192810666	192810715	MergePeak_1769	ENSMUSG00000016181	-	192786710	192812580	cds	ENSMUSG00000016181	Utp25	UTP25 small subunit processome component [Source:MGI Symbol;Acc:MGI:2138080]	-	-	-	-	GO:0005634//nucleus;GO:0005730//nucleolus	GO:0034511//U3 snoRNA binding	GO:0006364//rRNA processing;GO:0030163//protein catabolic process;GO:0031648//protein destabilization;GO:0048568//embryonic organ development;GO:1902570//protein localization to nucleolus	--
1	192954644	192954693	MergePeak_1771	ENSMUSG00000009633	-	192954469	192955525	3utr,stop_codon	ENSMUSG00000009633	G0s2	G0/G1 switch gene 2 [Source:MGI Symbol;Acc:MGI:1316737]	-	-	-	-	GO:0005739//mitochondrion;GO:0016020//membrane;GO:0016021//integral component of membrane	-	GO:0006915//apoptotic process;GO:0097191//extrinsic apoptotic signaling pathway;GO:0120162//positive regulation of cold-induced thermogenesis;GO:2001238//positive regulation of extrinsic apoptotic signaling pathway	--
1	192954644	192954693	MergePeak_1771	ENSMUSG00000026639	+	192890033	193026186	-	ENSMUSG00000026639	Lamb3	laminin, beta 3 [Source:MGI Symbol;Acc:MGI:99915]	Human Diseases;Environmental Information Processing;Human Diseases;Human Diseases;Cellular Processes;Human Diseases;Human Diseases;Environmental Information Processing	Cancer: overview;Signal transduction;Infectious disease: viral;Infectious disease: parasitic;Cellular community - eukaryotes;Infectious disease: parasitic;Cancer: specific types;Signaling molecules and interaction	ko05200//Pathways in cancer;ko04151//PI3K-Akt signaling pathway;ko05165//Human papillomavirus infection;ko05146//Amoebiasis;ko04510//Focal adhesion;ko05145//Toxoplasmosis;ko05222//Small cell lung cancer;ko04512//ECM-receptor interaction	K06244;K06244;K06244;K06244;K06244;K06244;K06244;K06244	GO:0005576//extracellular region;GO:0005604//basement membrane;GO:0005610//laminin-5 complex;GO:0043256//laminin complex;GO:0062023//collagen-containing extracellular matrix;GO:0110165//cellular anatomical entity	GO:0005201//extracellular matrix structural constituent;GO:0044877//protein-containing complex binding	GO:0007155//cell adhesion;GO:0009887//animal organ morphogenesis;GO:0009888//tissue development;GO:0016477//cell migration;GO:0034446//substrate adhesion-dependent cell spreading;GO:0035987//endodermal cell differentiation;GO:0050873//brown fat cell differentiation;GO:0070831//basement membrane assembly	--
1	192962933	192963082	MergePeak_1772	ENSMUSG00000026639	+	192890033	193026186	5utr	ENSMUSG00000026639	Lamb3	laminin, beta 3 [Source:MGI Symbol;Acc:MGI:99915]	Human Diseases;Environmental Information Processing;Human Diseases;Human Diseases;Cellular Processes;Human Diseases;Human Diseases;Environmental Information Processing	Cancer: overview;Signal transduction;Infectious disease: viral;Infectious disease: parasitic;Cellular community - eukaryotes;Infectious disease: parasitic;Cancer: specific types;Signaling molecules and interaction	ko05200//Pathways in cancer;ko04151//PI3K-Akt signaling pathway;ko05165//Human papillomavirus infection;ko05146//Amoebiasis;ko04510//Focal adhesion;ko05145//Toxoplasmosis;ko05222//Small cell lung cancer;ko04512//ECM-receptor interaction	K06244;K06244;K06244;K06244;K06244;K06244;K06244;K06244	GO:0005576//extracellular region;GO:0005604//basement membrane;GO:0005610//laminin-5 complex;GO:0043256//laminin complex;GO:0062023//collagen-containing extracellular matrix;GO:0110165//cellular anatomical entity	GO:0005201//extracellular matrix structural constituent;GO:0044877//protein-containing complex binding	GO:0007155//cell adhesion;GO:0009887//animal organ morphogenesis;GO:0009888//tissue development;GO:0016477//cell migration;GO:0034446//substrate adhesion-dependent cell spreading;GO:0035987//endodermal cell differentiation;GO:0050873//brown fat cell differentiation;GO:0070831//basement membrane assembly	--
10	4303980	4304029	MergePeak_1783	ENSMUSG00000038587	+	4216380	4309470	cds	ENSMUSG00000038587	Akap12	A kinase (PRKA) anchor protein (gravin) 12 [Source:MGI Symbol;Acc:MGI:1932576]	-	-	-	-	GO:0005737//cytoplasm;GO:0005829//cytosol;GO:0005856//cytoskeleton;GO:0005886//plasma membrane;GO:0016020//membrane;GO:0043025//neuronal cell body;GO:0098685//Schaffer collateral - CA1 synapse;GO:0110165//cellular anatomical entity	GO:0005516//calmodulin binding;GO:0008179//adenylate cyclase binding;GO:0016301//kinase activity;GO:0030159//signaling receptor complex adaptor activity;GO:0051018//protein kinase A binding	GO:0007165//signal transduction;GO:0007193//adenylate cyclase-inhibiting G protein-coupled receptor signaling pathway;GO:0010738//regulation of protein kinase A signaling;GO:0010739//positive regulation of protein kinase A signaling;GO:0016310//phosphorylation;GO:0032496//response to lipopolysaccharide;GO:0032760//positive regulation of tumor necrosis factor production;GO:0035733//hepatic stellat…	--
10	4304055	4304129	MergePeak_1784	ENSMUSG00000038587	+	4216380	4309470	cds	ENSMUSG00000038587	Akap12	A kinase (PRKA) anchor protein (gravin) 12 [Source:MGI Symbol;Acc:MGI:1932576]	-	-	-	-	GO:0005737//cytoplasm;GO:0005829//cytosol;GO:0005856//cytoskeleton;GO:0005886//plasma membrane;GO:0016020//membrane;GO:0043025//neuronal cell body;GO:0098685//Schaffer collateral - CA1 synapse;GO:0110165//cellular anatomical entity	GO:0005516//calmodulin binding;GO:0008179//adenylate cyclase binding;GO:0016301//kinase activity;GO:0030159//signaling receptor complex adaptor activity;GO:0051018//protein kinase A binding	GO:0007165//signal transduction;GO:0007193//adenylate cyclase-inhibiting G protein-coupled receptor signaling pathway;GO:0010738//regulation of protein kinase A signaling;GO:0010739//positive regulation of protein kinase A signaling;GO:0016310//phosphorylation;GO:0032496//response to lipopolysaccharide;GO:0032760//positive regulation of tumor necrosis factor production;GO:0035733//hepatic stellat…	--
10	4304580	4304629	MergePeak_1785	ENSMUSG00000038587	+	4216380	4309470	cds	ENSMUSG00000038587	Akap12	A kinase (PRKA) anchor protein (gravin) 12 [Source:MGI Symbol;Acc:MGI:1932576]	-	-	-	-	GO:0005737//cytoplasm;GO:0005829//cytosol;GO:0005856//cytoskeleton;GO:0005886//plasma membrane;GO:0016020//membrane;GO:0043025//neuronal cell body;GO:0098685//Schaffer collateral - CA1 synapse;GO:0110165//cellular anatomical entity	GO:0005516//calmodulin binding;GO:0008179//adenylate cyclase binding;GO:0016301//kinase activity;GO:0030159//signaling receptor complex adaptor activity;GO:0051018//protein kinase A binding	GO:0007165//signal transduction;GO:0007193//adenylate cyclase-inhibiting G protein-coupled receptor signaling pathway;GO:0010738//regulation of protein kinase A signaling;GO:0010739//positive regulation of protein kinase A signaling;GO:0016310//phosphorylation;GO:0032496//response to lipopolysaccharide;GO:0032760//positive regulation of tumor necrosis factor production;GO:0035733//hepatic stellat…	--
10	4404990	4405064	MergePeak_1811	ENSMUSG00000061759	+	4382513	4405140	3utr	ENSMUSG00000061759	Armt1	acidic residue methyltransferase 1 [Source:MGI Symbol;Acc:MGI:1920669]	-	-	-	-	GO:0005575//cellular_component	GO:0008168//methyltransferase activity;GO:0008757//S-adenosylmethionine-dependent methyltransferase activity;GO:0008983//protein-glutamate O-methyltransferase activity;GO:0016740//transferase activity;GO:0016787//hydrolase activity;GO:0016791//phosphatase activity;GO:0019899//enzyme binding;GO:0046872//metal ion binding;GO:0051998//protein carboxyl O-methyltransferase activity;GO:0097023//fructos…	GO:0006479//protein methylation;GO:0006974//cellular response to DNA damage stimulus;GO:0032259//methylation;GO:2001020//regulation of response to DNA damage stimulus	--
10	4997807	4997856	MergePeak_1817	ENSMUSG00000096054	-	4970917	5500678	cds	ENSMUSG00000096054	Syne1	spectrin repeat containing, nuclear envelope 1 [Source:MGI Symbol;Acc:MGI:1927152]	-	-	-	-	GO:0000932//P-body;GO:0005634//nucleus;GO:0005635//nuclear envelope;GO:0005640//nuclear outer membrane;GO:0005654//nucleoplasm;GO:0005730//nucleolus;GO:0005737//cytoplasm;GO:0005794//Golgi apparatus;GO:0005856//cytoskeleton;GO:0016020//membrane;GO:0016021//integral component of membrane;GO:0030017//sarcomere;GO:0031965//nuclear membrane;GO:0034993//meiotic nuclear membrane microtubule tethering c…	GO:0003779//actin binding;GO:0005515//protein binding;GO:0005521//lamin binding;GO:0019899//enzyme binding;GO:0042802//identical protein binding;GO:0042803//protein homodimerization activity;GO:0051015//actin filament binding;GO:0140444//cytoskeleton-nuclear membrane anchor activity	GO:0007030//Golgi organization;GO:0007097//nuclear migration;GO:0007283//spermatogenesis;GO:0030154//cell differentiation;GO:0042692//muscle cell differentiation;GO:0051641//cellular localization;GO:0051642//centrosome localization;GO:0090292//nuclear matrix anchoring at nuclear membrane;GO:1902017//regulation of cilium assembly	--
10	5073693	5073792	MergePeak_1819	ENSMUSG00000096054	-	4970917	5500678	cds	ENSMUSG00000096054	Syne1	spectrin repeat containing, nuclear envelope 1 [Source:MGI Symbol;Acc:MGI:1927152]	-	-	-	-	GO:0000932//P-body;GO:0005634//nucleus;GO:0005635//nuclear envelope;GO:0005640//nuclear outer membrane;GO:0005654//nucleoplasm;GO:0005730//nucleolus;GO:0005737//cytoplasm;GO:0005794//Golgi apparatus;GO:0005856//cytoskeleton;GO:0016020//membrane;GO:0016021//integral component of membrane;GO:0030017//sarcomere;GO:0031965//nuclear membrane;GO:0034993//meiotic nuclear membrane microtubule tethering c…	GO:0003779//actin binding;GO:0005515//protein binding;GO:0005521//lamin binding;GO:0019899//enzyme binding;GO:0042802//identical protein binding;GO:0042803//protein homodimerization activity;GO:0051015//actin filament binding;GO:0140444//cytoskeleton-nuclear membrane anchor activity	GO:0007030//Golgi organization;GO:0007097//nuclear migration;GO:0007283//spermatogenesis;GO:0030154//cell differentiation;GO:0042692//muscle cell differentiation;GO:0051641//cellular localization;GO:0051642//centrosome localization;GO:0090292//nuclear matrix anchoring at nuclear membrane;GO:1902017//regulation of cilium assembly	--
10	5125896	5135424	MergePeak_1821	ENSMUSG00000096054	-	4970917	5500678	cds	ENSMUSG00000096054	Syne1	spectrin repeat containing, nuclear envelope 1 [Source:MGI Symbol;Acc:MGI:1927152]	-	-	-	-	GO:0000932//P-body;GO:0005634//nucleus;GO:0005635//nuclear envelope;GO:0005640//nuclear outer membrane;GO:0005654//nucleoplasm;GO:0005730//nucleolus;GO:0005737//cytoplasm;GO:0005794//Golgi apparatus;GO:0005856//cytoskeleton;GO:0016020//membrane;GO:0016021//integral component of membrane;GO:0030017//sarcomere;GO:0031965//nuclear membrane;GO:0034993//meiotic nuclear membrane microtubule tethering c…	GO:0003779//actin binding;GO:0005515//protein binding;GO:0005521//lamin binding;GO:0019899//enzyme binding;GO:0042802//identical protein binding;GO:0042803//protein homodimerization activity;GO:0051015//actin filament binding;GO:0140444//cytoskeleton-nuclear membrane anchor activity	GO:0007030//Golgi organization;GO:0007097//nuclear migration;GO:0007283//spermatogenesis;GO:0030154//cell differentiation;GO:0042692//muscle cell differentiation;GO:0051641//cellular localization;GO:0051642//centrosome localization;GO:0090292//nuclear matrix anchoring at nuclear membrane;GO:1902017//regulation of cilium assembly	--
10	7577646	7577720	MergePeak_1849	ENSMUSG00000040021	+	7556978	7592224	cds	ENSMUSG00000040021	Lats1	large tumor suppressor [Source:MGI Symbol;Acc:MGI:1333883]	Environmental Information Processing;Environmental Information Processing;Cellular Processes;Environmental Information Processing	Signal transduction;Signal transduction;Cell growth and death;Signal transduction	ko04390//Hippo signaling pathway;ko04391//Hippo signaling pathway - fly;ko04214//Apoptosis - fly;ko04392//Hippo signaling pathway - multiple species	K08791;K08791;K08791;K08791	GO:0000922//spindle pole;GO:0005737//cytoplasm;GO:0005815//microtubule organizing center;GO:0005819//spindle;GO:0005856//cytoskeleton;GO:0030496//midbody	GO:0000166//nucleotide binding;GO:0000287//magnesium ion binding;GO:0004672//protein kinase activity;GO:0004674//protein serine/threonine kinase activity;GO:0004712//protein serine/threonine/tyrosine kinase activity;GO:0005515//protein binding;GO:0005524//ATP binding;GO:0016301//kinase activity;GO:0016740//transferase activity;GO:0019901//protein kinase binding;GO:0030331//estrogen receptor bindi…	GO:0000082//G1/S transition of mitotic cell cycle;GO:0000086//G2/M transition of mitotic cell cycle;GO:0000278//mitotic cell cycle;GO:0000819//sister chromatid segregation;GO:0001827//inner cell mass cell fate commitment;GO:0001828//inner cell mass cellular morphogenesis;GO:0006468//protein phosphorylation;GO:0007049//cell cycle;GO:0008104//protein localization;GO:0009755//hormone-mediated signal…	--
10	9506643	9544406	MergePeak_1877	ENSMUSG00000060487	-	9498680	9550952	-	ENSMUSG00000060487	Samd5	sterile alpha motif domain containing 5 [Source:MGI Symbol;Acc:MGI:2444815]	-	-	-	-	GO:0005737//cytoplasm	GO:0005515//protein binding	-	--
10	9642948	9642997	MergePeak_1881	ENSMUSG00000019790	-	9631291	9776427	cds	ENSMUSG00000019790	Stxbp5	syntaxin binding protein 5 (tomosyn) [Source:MGI Symbol;Acc:MGI:1926058]	-	-	-	-	GO:0005737//cytoplasm;GO:0005829//cytosol;GO:0005886//plasma membrane;GO:0005892//acetylcholine-gated channel complex;GO:0008021//synaptic vesicle;GO:0016020//membrane;GO:0030141//secretory granule;GO:0031201//SNARE complex;GO:0031594//neuromuscular junction;GO:0098674//extrinsic component of neuronal dense core vesicle membrane;GO:0098685//Schaffer collateral - CA1 synapse;GO:0098686//hippocampa…	GO:0005096//GTPase activator activity;GO:0005515//protein binding;GO:0017075//syntaxin-1 binding;GO:0019905//syntaxin binding;GO:0045159//myosin II binding	GO:0006887//exocytosis;GO:0007409//axonogenesis;GO:0010807//regulation of synaptic vesicle priming;GO:0015031//protein transport;GO:0017157//regulation of exocytosis;GO:0045921//positive regulation of exocytosis;GO:0050708//regulation of protein secretion;GO:0050790//regulation of catalytic activity;GO:0099504//synaptic vesicle cycle;GO:2000300//regulation of synaptic vesicle exocytosis	--
10	11165656	11165855	MergePeak_1894	ENSMUSG00000047648	+	11157074	11173796	cds	ENSMUSG00000047648	Fbxo30	F-box protein 30 [Source:MGI Symbol;Acc:MGI:1919115]	-	-	-	-	GO:0005575//cellular_component	GO:0003674//molecular_function;GO:0005515//protein binding;GO:0008270//zinc ion binding;GO:0046872//metal ion binding;GO:0061630//ubiquitin protein ligase activity	GO:0008150//biological_process;GO:0016567//protein ubiquitination	--
10	12545920	12547596	MergePeak_1900	ENSMUSG00000019820	-	12257932	12737479	cds	ENSMUSG00000019820	Utrn	utrophin [Source:MGI Symbol;Acc:MGI:104631]	-	-	-	-	GO:0005654//nucleoplasm;GO:0005737//cytoplasm;GO:0005829//cytosol;GO:0005856//cytoskeleton;GO:0005886//plasma membrane;GO:0016010//dystrophin-associated glycoprotein complex;GO:0016020//membrane;GO:0030054//cell junction;GO:0030175//filopodium;GO:0030426//growth cone;GO:0030864//cortical actin cytoskeleton;GO:0031527//filopodium membrane;GO:0031594//neuromuscular junction;GO:0032991//protein-cont…	GO:0003779//actin binding;GO:0005178//integrin binding;GO:0005515//protein binding;GO:0008270//zinc ion binding;GO:0017166//vinculin binding;GO:0019901//protein kinase binding;GO:0046872//metal ion binding;GO:0051015//actin filament binding	GO:0001954//positive regulation of cell-matrix adhesion;GO:0007527//adult somatic muscle development;GO:0007528//neuromuscular junction development;GO:0030036//actin cytoskeleton organization	--
10	13056658	13058068	MergePeak_1912	ENSMUSG00000019814	-	13053884	13068912	cds	ENSMUSG00000019814	Ltv1	LTV1 ribosome biogenesis factor [Source:MGI Symbol;Acc:MGI:2447810]	-	-	-	-	GO:0005634//nucleus;GO:0005654//nucleoplasm;GO:0005829//cytosol;GO:0030688//preribosome, small subunit precursor	-	GO:0000056//ribosomal small subunit export from nucleus;GO:0042274//ribosomal small subunit biogenesis	--
10	18522595	18522794	MergePeak_1958	ENSMUSG00000019852	-	18457587	18619697	cds	ENSMUSG00000019852	Arfgef3	ARFGEF family member 3 [Source:MGI Symbol;Acc:MGI:106387]	-	-	-	-	GO:0016020//membrane;GO:0016021//integral component of membrane;GO:0030133//transport vesicle;GO:0030658//transport vesicle membrane;GO:0031410//cytoplasmic vesicle	GO:0005085//guanyl-nucleotide exchange factor activity	GO:0030036//actin cytoskeleton organization;GO:0032012//regulation of ARF protein signal transduction;GO:0050790//regulation of catalytic activity	--
10	20201026	20201125	MergePeak_1967	ENSMUSG00000037608	+	20188230	20218245	cds	ENSMUSG00000037608	Bclaf1	BCL2-associated transcription factor 1 [Source:MGI Symbol;Acc:MGI:1917580]	-	-	-	-	GO:0005634//nucleus;GO:0005654//nucleoplasm;GO:0005737//cytoplasm;GO:0016592//mediator complex;GO:0016607//nuclear speck	GO:0003677//DNA binding;GO:0003712//transcription coregulator activity;GO:0005515//protein binding	GO:0006915//apoptotic process;GO:0043065//positive regulation of apoptotic process;GO:0043620//regulation of DNA-templated transcription in response to stress;GO:0045892//negative regulation of transcription, DNA-templated;GO:0045944//positive regulation of transcription by RNA polymerase II;GO:1990830//cellular response to leukemia inhibitory factor;GO:2000144//positive regulation of DNA-templat…	Others
10	22582259	22583723	MergePeak_1987	ENSMUSG00000071359	-	22579778	22607346	cds	ENSMUSG00000071359	Tbpl1	TATA box binding protein-like 1 [Source:MGI Symbol;Acc:MGI:1339946]	Human Diseases;Human Diseases;Human Diseases;Human Diseases;Human Diseases;Genetic Information Processing	Infectious disease: viral;Neurodegenerative disease;Infectious disease: viral;Cancer: overview;Neurodegenerative disease;Transcription	ko05165//Human papillomavirus infection;ko05016//Huntington disease;ko05166//Human T-cell leukemia virus 1 infection;ko05203//Viral carcinogenesis;ko05017//Spinocerebellar ataxia;ko03022//Basal transcription factors	K03120;K03120;K03120;K03120;K03120;K03120	GO:0001673//male germ cell nucleus;GO:0005634//nucleus;GO:0005672//transcription factor TFIIA complex;GO:0005737//cytoplasm	GO:0000979//RNA polymerase II core promoter sequence-specific DNA binding;GO:0003677//DNA binding;GO:0005515//protein binding;GO:0016251//RNA polymerase II general transcription initiation factor activity;GO:0140223//general transcription initiation factor activity	GO:0001675//acrosome assembly;GO:0006235//dTTP biosynthetic process;GO:0006352//DNA-templated transcription, initiation;GO:0006366//transcription by RNA polymerase II;GO:0007283//spermatogenesis;GO:0007289//spermatid nucleus differentiation	--
10	30467004	30473741	MergePeak_2013	ENSMUSG00000019792	-	30410221	30476745	cds	ENSMUSG00000019792	Trmt11	tRNA methyltransferase 11 [Source:MGI Symbol;Acc:MGI:1920931]	-	-	-	-	-	GO:0003676//nucleic acid binding;GO:0008168//methyltransferase activity	GO:0001510//RNA methylation;GO:0032259//methylation;GO:0034470//ncRNA processing	--
10	30490766	30490815	MergePeak_2014	ENSMUSG00000019791	-	30484379	30494333	cds	ENSMUSG00000019791	Hint3	histidine triad nucleotide binding protein 3 [Source:MGI Symbol;Acc:MGI:1914097]	-	-	-	-	GO:0005634//nucleus;GO:0005737//cytoplasm	GO:0000166//nucleotide binding;GO:0003824//catalytic activity;GO:0005515//protein binding;GO:0016787//hydrolase activity;GO:0042802//identical protein binding;GO:0043530//adenosine 5'-monophosphoramidase activity	GO:0071704//organic substance metabolic process	--
10	34160561	34160635	MergePeak_2024	ENSMUSG00000047514	+	34158186	34161271	3utr	ENSMUSG00000047514	Tspyl1	testis-specific protein, Y-encoded-like 1 [Source:MGI Symbol;Acc:MGI:1298395]	-	-	-	-	GO:0000785//chromatin;GO:0005634//nucleus;GO:0005654//nucleoplasm;GO:0005730//nucleolus	GO:0003682//chromatin binding;GO:0019899//enzyme binding;GO:0042393//histone binding	GO:0006334//nucleosome assembly	--
10	38902563	38902637	MergePeak_2039	ENSMUSG00000019846	+	38841511	38986184	cds	ENSMUSG00000019846	Lama4	laminin, alpha 4 [Source:MGI Symbol;Acc:MGI:109321]	Human Diseases;Environmental Information Processing;Human Diseases;Human Diseases;Cellular Processes;Human Diseases;Human Diseases;Human Diseases;Environmental Information Processing	Cancer: overview;Signal transduction;Infectious disease: viral;Infectious disease: parasitic;Cellular community - eukaryotes;Infectious disease: parasitic;Infectious disease: parasitic;Cancer: specific types;Signaling molecules and interaction	ko05200//Pathways in cancer;ko04151//PI3K-Akt signaling pathway;ko05165//Human papillomavirus infection;ko05146//Amoebiasis;ko04510//Focal adhesion;ko05143//African trypanosomiasis;ko05145//Toxoplasmosis;ko05222//Small cell lung cancer;ko04512//ECM-receptor interaction	K06241;K06241;K06241;K06241;K06241;K06241;K06241;K06241;K06241	GO:0005576//extracellular region;GO:0005604//basement membrane;GO:0031594//neuromuscular junction;GO:0043083//synaptic cleft;GO:0062023//collagen-containing extracellular matrix	GO:0005102//signaling receptor binding;GO:0005201//extracellular matrix structural constituent	GO:0001568//blood vessel development;GO:0007155//cell adhesion;GO:0030155//regulation of cell adhesion;GO:0030334//regulation of cell migration;GO:0045995//regulation of embryonic development;GO:0050873//brown fat cell differentiation;GO:0120163//negative regulation of cold-induced thermogenesis	--
10	40120609	40120683	MergePeak_2067	ENSMUSG00000038510	-	40099242	40122998	5utr,cds,start_codon	ENSMUSG00000038510	Rpf2	ribosome production factor 2 homolog [Source:MGI Symbol;Acc:MGI:1914489]	-	-	-	-	GO:0005634//nucleus;GO:0005654//nucleoplasm;GO:0005694//chromosome;GO:0005730//nucleolus	GO:0000981//DNA-binding transcription factor activity, RNA polymerase II-specific;GO:0008097//5S rRNA binding;GO:0019843//rRNA binding	GO:0000027//ribosomal large subunit assembly;GO:0000463//maturation of LSU-rRNA from tricistronic rRNA transcript (SSU-rRNA, 5.8S rRNA, LSU-rRNA);GO:0000470//maturation of LSU-rRNA;GO:0006357//regulation of transcription by RNA polymerase II;GO:0006364//rRNA processing;GO:0042254//ribosome biogenesis;GO:0042273//ribosomal large subunit biogenesis;GO:1901796//regulation of signal transduction by p…	--
10	41327187	41327261	MergePeak_2082	ENSMUSG00000019826	+	41326379	41341570	cds,start_codon	ENSMUSG00000019826	Zbtb24	zinc finger and BTB domain containing 24 [Source:MGI Symbol;Acc:MGI:3039618]	-	-	-	-	GO:0005634//nucleus;GO:0005654//nucleoplasm	GO:0000978//RNA polymerase II cis-regulatory region sequence-specific DNA binding;GO:0001227//DNA-binding transcription repressor activity, RNA polymerase II-specific;GO:0003677//DNA binding;GO:0003700//DNA-binding transcription factor activity;GO:0005515//protein binding;GO:0046872//metal ion binding	GO:0000122//negative regulation of transcription by RNA polymerase II;GO:0002244//hematopoietic progenitor cell differentiation;GO:0006355//regulation of transcription, DNA-templated;GO:0006357//regulation of transcription by RNA polymerase II	ZBTB
10	41363799	41364040	MergePeak_2086	ENSMUSG00000019822	-	41363168	41366336	cds	ENSMUSG00000019822	Smpd2	sphingomyelin phosphodiesterase 2, neutral [Source:MGI Symbol;Acc:MGI:1278330]	Metabolism;Environmental Information Processing;Metabolism	Global and overview maps;Signal transduction;Lipid metabolism	ko01100//Metabolic pathways;ko04071//Sphingolipid signaling pathway;ko00600//Sphingolipid metabolism	K12351;K12351;K12351	GO:0005783//endoplasmic reticulum;GO:0005887//integral component of plasma membrane;GO:0005901//caveola;GO:0016020//membrane;GO:0016021//integral component of membrane;GO:0071944//cell periphery	GO:0003824//catalytic activity;GO:0004620//phospholipase activity;GO:0004767//sphingomyelin phosphodiesterase activity;GO:0008081//phosphoric diester hydrolase activity;GO:0016787//hydrolase activity;GO:0046872//metal ion binding	GO:0006629//lipid metabolic process;GO:0006665//sphingolipid metabolic process;GO:0006684//sphingomyelin metabolic process;GO:0006685//sphingomyelin catabolic process;GO:0009612//response to mechanical stimulus;GO:0030149//sphingolipid catabolic process;GO:0035556//intracellular signal transduction;GO:0043065//positive regulation of apoptotic process;GO:0046513//ceramide biosynthetic process	--
10	41395535	41395584	MergePeak_2088	ENSMUSG00000019818	+	41395410	41407044	cds,start_codon	ENSMUSG00000019818	Cd164	CD164 antigen [Source:MGI Symbol;Acc:MGI:1859568]	Cellular Processes	Transport and catabolism	ko04142//Lysosome	K06546	GO:0005764//lysosome;GO:0005765//lysosomal membrane;GO:0005768//endosome;GO:0005886//plasma membrane;GO:0010008//endosome membrane;GO:0016020//membrane;GO:0016021//integral component of membrane;GO:0031410//cytoplasmic vesicle	GO:0005515//protein binding	GO:0007155//cell adhesion;GO:0007157//heterophilic cell-cell adhesion via plasma membrane cell adhesion molecules;GO:0007517//muscle organ development	--
10	41686706	41686755	MergePeak_2094	ENSMUSG00000038332	+	41685931	41784420	5utr	ENSMUSG00000038332	Sesn1	sestrin 1 [Source:MGI Symbol;Acc:MGI:2155278]	Organismal Systems;Cellular Processes	Aging;Cell growth and death	ko04211//Longevity regulating pathway;ko04115//p53 signaling pathway	K10141;K10141	GO:0001650//fibrillar center;GO:0005634//nucleus;GO:0005654//nucleoplasm;GO:0005737//cytoplasm;GO:0061700//GATOR2 complex	GO:0005515//protein binding;GO:0016491//oxidoreductase activity;GO:0016684//oxidoreductase activity, acting on peroxide as acceptor;GO:0070728//leucine binding	GO:0016239//positive regulation of macroautophagy;GO:0030308//negative regulation of cell growth;GO:0034198//cellular response to amino acid starvation;GO:0042149//cellular response to glucose starvation;GO:0051896//regulation of protein kinase B signaling;GO:0071230//cellular response to amino acid stimulus;GO:0071233//cellular response to leucine;GO:0072593//reactive oxygen species metabolic pr…	--
10	42059112	42059286	MergePeak_2099	ENSMUSG00000048756	-	42057837	42152748	3utr	ENSMUSG00000048756	Foxo3	forkhead box O3 [Source:MGI Symbol;Acc:MGI:1890081]	Environmental Information Processing;Human Diseases;Human Diseases;Organismal Systems;Cellular Processes;Human Diseases;Environmental Information Processing;Environmental Information Processing;Organismal Systems;Organismal Systems;Organismal Systems;Organismal Systems;Organismal Systems;Human Diseases;Human Diseases;Cellular Processes;Organismal Systems;Human Diseases	Signal transduction;Infectious disease: bacterial;Cancer: overview;Immune system;Cell growth and death;Endocrine and metabolic disease;Signal transduction;Signal transduction;Nervous system;Development and regeneration;Aging;Aging;Endocrine system;Drug resistance: antineoplastic;Cancer: specific types;Transport and catabolism;Aging;Cancer: specific types	ko04151//PI3K-Akt signaling pathway;ko05131//Shigellosis;ko05208//Chemical carcinogenesis - reactive oxygen species;ko04062//Chemokine signaling pathway;ko04218//Cellular senescence;ko04936//Alcoholic liver disease;ko04068//FoxO signaling pathway;ko04152//AMPK signaling pathway;ko04722//Neurotrophin signaling pathway;ko04361//Axon regeneration;ko04211//Longevity regulating pathway;ko04212//Longev…	K09408;K09408;K09408;K09408;K09408;K09408;K09408;K09408;K09408;K09408;K09408;K09408;K09408;K09408;K09408;K09408;K09408;K09408	GO:0005634//nucleus;GO:0005654//nucleoplasm;GO:0005737//cytoplasm;GO:0005739//mitochondrion;GO:0005741//mitochondrial outer membrane;GO:0005759//mitochondrial matrix;GO:0005829//cytosol;GO:0016020//membrane;GO:0032991//protein-containing complex;GO:0090571//RNA polymerase II transcription repressor complex	GO:0000976//transcription cis-regulatory region binding;GO:0000978//RNA polymerase II cis-regulatory region sequence-specific DNA binding;GO:0000981//DNA-binding transcription factor activity, RNA polymerase II-specific;GO:0001221//transcription coregulator binding;GO:0001227//DNA-binding transcription repressor activity, RNA polymerase II-specific;GO:0001228//DNA-binding transcription activator …	GO:0000122//negative regulation of transcription by RNA polymerase II;GO:0001542//ovulation from ovarian follicle;GO:0001544//initiation of primordial ovarian follicle growth;GO:0001547//antral ovarian follicle growth;GO:0001556//oocyte maturation;GO:0006355//regulation of transcription, DNA-templated;GO:0006357//regulation of transcription by RNA polymerase II;GO:0006390//mitochondrial transcrip…	Fork_head
10	42577253	42577402	MergePeak_2108	ENSMUSG00000038280	+	42554912	42578455	3utr	ENSMUSG00000038280	Ostm1	osteopetrosis associated transmembrane protein 1 [Source:MGI Symbol;Acc:MGI:2655574]	-	-	-	-	GO:0005764//lysosome;GO:0005765//lysosomal membrane;GO:0005829//cytosol;GO:0016020//membrane;GO:0016021//integral component of membrane;GO:0034707//chloride channel complex	GO:0005515//protein binding	GO:0030316//osteoclast differentiation;GO:0030321//transepithelial chloride transport	--
10	44967091	44968800	MergePeak_2143	ENSMUSG00000019849	+	44943299	45043294	cds	ENSMUSG00000019849	Prep	prolyl endopeptidase [Source:MGI Symbol;Acc:MGI:1270863]	Organismal Systems	Endocrine system	ko04614//Renin-angiotensin system	K01322	GO:0005634//nucleus;GO:0005737//cytoplasm;GO:0005829//cytosol	GO:0004175//endopeptidase activity;GO:0004252//serine-type endopeptidase activity;GO:0008233//peptidase activity;GO:0008236//serine-type peptidase activity;GO:0016787//hydrolase activity;GO:0042277//peptide binding;GO:0070012//oligopeptidase activity	GO:0006508//proteolysis;GO:0019538//protein metabolic process;GO:0030163//protein catabolic process	--
10	45255016	45255190	MergePeak_2155	ENSMUSG00000063804	-	45252716	45346297	3utr	ENSMUSG00000063804	Lin28b	lin-28 homolog B [Source:MGI Symbol;Acc:MGI:3584032]	-	-	-	-	GO:0005634//nucleus;GO:0005654//nucleoplasm;GO:0005730//nucleolus;GO:0005829//cytosol	GO:0003676//nucleic acid binding;GO:0003723//RNA binding;GO:0008270//zinc ion binding;GO:0046872//metal ion binding;GO:1990837//sequence-specific double-stranded DNA binding	GO:0010587//miRNA catabolic process;GO:0010605//negative regulation of macromolecule metabolic process;GO:0031047//gene silencing by RNA;GO:0031054//pre-miRNA processing;GO:0031123//RNA 3'-end processing;GO:0050779//RNA destabilization;GO:2000627//positive regulation of miRNA catabolic process;GO:2000632//negative regulation of pre-miRNA processing;GO:2000635//negative regulation of primary miRNA…	CSD
10	45464544	45466435	MergePeak_2158	ENSMUSG00000038822	+	45453925	45588441	cds	ENSMUSG00000038822	Hace1	HECT domain and ankyrin repeat containing, E3 ubiquitin protein ligase 1 [Source:MGI Symbol;Acc:MGI:2446110]	-	-	-	-	GO:0000139//Golgi membrane;GO:0005634//nucleus;GO:0005737//cytoplasm;GO:0005783//endoplasmic reticulum;GO:0005794//Golgi apparatus;GO:0016020//membrane;GO:0016604//nuclear body;GO:0032580//Golgi cisterna membrane	GO:0004842//ubiquitin-protein transferase activity;GO:0005515//protein binding;GO:0016740//transferase activity;GO:0031267//small GTPase binding;GO:0061630//ubiquitin protein ligase activity	GO:0000209//protein polyubiquitination;GO:0006511//ubiquitin-dependent protein catabolic process;GO:0007030//Golgi organization;GO:0007049//cell cycle;GO:0016567//protein ubiquitination;GO:0030334//regulation of cell migration;GO:0043161//proteasome-mediated ubiquitin-dependent protein catabolic process;GO:0045732//positive regulation of protein catabolic process;GO:0061025//membrane fusion;GO:00…	--
10	50592609	50592783	MergePeak_2163	ENSMUSG00000038774	+	50468765	50727581	cds	ENSMUSG00000038774	Ascc3	activating signal cointegrator 1 complex subunit 3 [Source:MGI Symbol;Acc:MGI:1925237]	-	-	-	-	GO:0005634//nucleus;GO:0005737//cytoplasm;GO:0005829//cytosol;GO:0016607//nuclear speck;GO:0099053//activating signal cointegrator 1 complex;GO:1990391//DNA repair complex	GO:0000166//nucleotide binding;GO:0003676//nucleic acid binding;GO:0003678//DNA helicase activity;GO:0004386//helicase activity;GO:0005524//ATP binding;GO:0016787//hydrolase activity;GO:0016887//ATP hydrolysis activity;GO:0043138//3'-5' DNA helicase activity	GO:0006281//DNA repair;GO:0006307//DNA dealkylation involved in DNA repair;GO:0006974//cellular response to DNA damage stimulus;GO:0008283//cell population proliferation;GO:0010467//gene expression;GO:0016043//cellular component organization;GO:0032508//DNA duplex unwinding;GO:0072344//rescue of stalled ribosome;GO:0090304//nucleic acid metabolic process;GO:1990116//ribosome-associated ubiquitin-…	--
10	57403767	57403916	MergePeak_2194	ENSMUSG00000019877	-	57391870	57408626	cds	ENSMUSG00000019877	Serinc1	serine incorporator 1 [Source:MGI Symbol;Acc:MGI:1926228]	-	-	-	-	GO:0005783//endoplasmic reticulum;GO:0005789//endoplasmic reticulum membrane;GO:0005886//plasma membrane;GO:0016020//membrane;GO:0016021//integral component of membrane	GO:0019899//enzyme binding;GO:0030674//protein-macromolecule adaptor activity	GO:0006629//lipid metabolic process;GO:0006658//phosphatidylserine metabolic process;GO:0006665//sphingolipid metabolic process;GO:0008654//phospholipid biosynthetic process;GO:0044091//membrane biogenesis;GO:1904219//positive regulation of CDP-diacylglycerol-serine O-phosphatidyltransferase activity;GO:1904222//positive regulation of serine C-palmitoyltransferase activity	--
10	58257427	58257476	MergePeak_2199	ENSMUSG00000019920	+	58207276	58260513	3utr,stop_codon	ENSMUSG00000019920	Lims1	LIM and senescent cell antigen-like domains 1 [Source:MGI Symbol;Acc:MGI:1195263]	-	-	-	-	GO:0005886//plasma membrane;GO:0005925//focal adhesion;GO:0016020//membrane;GO:0030054//cell junction;GO:0110165//cellular anatomical entity	GO:0046872//metal ion binding	-	--
10	58297762	58297811	MergePeak_2203	ENSMUSG00000003226	+	58282744	58330178	cds	ENSMUSG00000003226	Ranbp2	RAN binding protein 2 [Source:MGI Symbol;Acc:MGI:894323]	Human Diseases;Genetic Information Processing	Neurodegenerative disease;Translation	ko05014//Amyotrophic lateral sclerosis;ko03013//Nucleocytoplasmic transport	K12172;K12172	GO:0005634//nucleus;GO:0005635//nuclear envelope;GO:0005642//annulate lamellae;GO:0005643//nuclear pore;GO:0005654//nucleoplasm;GO:0005737//cytoplasm;GO:0016020//membrane;GO:0031965//nuclear membrane;GO:0042405//nuclear inclusion body;GO:0043231//intracellular membrane-bounded organelle;GO:0044614//nuclear pore cytoplasmic filaments;GO:0044615//nuclear pore nuclear basket;GO:0106068//SUMO ligase …	GO:0003723//RNA binding;GO:0003755//peptidyl-prolyl cis-trans isomerase activity;GO:0005096//GTPase activator activity;GO:0005515//protein binding;GO:0016740//transferase activity;GO:0019789//SUMO transferase activity;GO:0031267//small GTPase binding;GO:0044877//protein-containing complex binding;GO:0046872//metal ion binding;GO:0061665//SUMO ligase activity	GO:0000413//protein peptidyl-prolyl isomerization;GO:0006111//regulation of gluconeogenesis;GO:0006457//protein folding;GO:0006607//NLS-bearing protein import into nucleus;GO:0006913//nucleocytoplasmic transport;GO:0015031//protein transport;GO:0016925//protein sumoylation;GO:0033133//positive regulation of glucokinase activity;GO:0046907//intracellular transport;GO:0051028//mRNA transport;GO:005…	--
10	59699382	59699481	MergePeak_2234	ENSMUSG00000020111	+	59538299	59699954	3utr	ENSMUSG00000020111	Micu1	mitochondrial calcium uptake 1 [Source:MGI Symbol;Acc:MGI:2384909]	-	-	-	-	GO:0005739//mitochondrion;GO:0005743//mitochondrial inner membrane;GO:0005758//mitochondrial intermembrane space;GO:0016020//membrane;GO:0016021//integral component of membrane;GO:0032592//integral component of mitochondrial membrane;GO:0034704//calcium channel complex;GO:1990246//uniplex complex	GO:0005509//calcium ion binding;GO:0005515//protein binding;GO:0042802//identical protein binding;GO:0046872//metal ion binding;GO:0046982//protein heterodimerization activity	GO:0006811//ion transport;GO:0006816//calcium ion transport;GO:0006851//mitochondrial calcium ion transmembrane transport;GO:0036444//calcium import into the mitochondrion;GO:0051260//protein homooligomerization;GO:0051560//mitochondrial calcium ion homeostasis;GO:0051561//positive regulation of mitochondrial calcium ion concentration;GO:0070509//calcium ion import;GO:1900069//regulation of cellu…	--
10	60136341	60137482	MergePeak_2241	ENSMUSG00000004207	+	60113450	60138376	cds,stop_codon	ENSMUSG00000004207	Psap	prosaposin [Source:MGI Symbol;Acc:MGI:97783]	Cellular Processes;Metabolism	Transport and catabolism;Lipid metabolism	ko04142//Lysosome;ko00600//Sphingolipid metabolism	K12382;K12382	GO:0005576//extracellular region;GO:0005615//extracellular space;GO:0005737//cytoplasm;GO:0005739//mitochondrion;GO:0005764//lysosome;GO:0005770//late endosome;GO:0016235//aggresome;GO:0032991//protein-containing complex;GO:0043231//intracellular membrane-bounded organelle	GO:0001664//G protein-coupled receptor binding;GO:0002020//protease binding;GO:0005515//protein binding;GO:0005543//phospholipid binding;GO:0030882//lipid antigen binding;GO:0042802//identical protein binding;GO:0042803//protein homodimerization activity;GO:0097110//scaffold protein binding;GO:1905573//ganglioside GM1 binding;GO:1905574//ganglioside GM2 binding;GO:1905575//ganglioside GM3 binding…	GO:0001865//NK T cell differentiation;GO:0003335//corneocyte development;GO:0006629//lipid metabolic process;GO:0006643//membrane lipid metabolic process;GO:0006664//glycolipid metabolic process;GO:0006665//sphingolipid metabolic process;GO:0006672//ceramide metabolic process;GO:0006678//glucosylceramide metabolic process;GO:0006683//galactosylceramide catabolic process;GO:0006886//intracellular …	--
10	61520682	61520868	MergePeak_2258	ENSMUSG00000020088	+	61516089	61529076	cds,start_codon	ENSMUSG00000020088	Sar1a	secretion associated Ras related GTPase 1A [Source:MGI Symbol;Acc:MGI:98230]	Genetic Information Processing;Human Diseases	Folding, sorting and degradation;Infectious disease: bacterial	ko04141//Protein processing in endoplasmic reticulum;ko05134//Legionellosis	K07953;K07953	GO:0005783//endoplasmic reticulum;GO:0005794//Golgi apparatus;GO:0030127//COPII vesicle coat	GO:0000166//nucleotide binding;GO:0003924//GTPase activity;GO:0005525//GTP binding	GO:0006886//intracellular protein transport;GO:0015031//protein transport;GO:0016192//vesicle-mediated transport;GO:0090110//COPII-coated vesicle cargo loading	--
10	61574091	61574140	MergePeak_2266	ENSMUSG00000020085	+	61551102	61574426	3utr	ENSMUSG00000020085	Aifm2	apoptosis-inducing factor, mitochondrion-associated 2 [Source:MGI Symbol;Acc:MGI:1918611]	Cellular Processes	Cell growth and death	ko04115//p53 signaling pathway	K22745	GO:0005634//nucleus;GO:0005737//cytoplasm;GO:0005739//mitochondrion;GO:0005741//mitochondrial outer membrane;GO:0005811//lipid droplet;GO:0005829//cytosol;GO:0005886//plasma membrane;GO:0016020//membrane;GO:0016021//integral component of membrane;GO:0031966//mitochondrial membrane	GO:0003677//DNA binding;GO:0004174//electron-transferring-flavoprotein dehydrogenase activity;GO:0005515//protein binding;GO:0016491//oxidoreductase activity;GO:0016655//oxidoreductase activity, acting on NAD(P)H, quinone or similar compound as acceptor;GO:0050660//flavin adenine dinucleotide binding	GO:0006743//ubiquinone metabolic process;GO:0008637//apoptotic mitochondrial changes;GO:0022904//respiratory electron transport chain;GO:0043065//positive regulation of apoptotic process;GO:0110076//negative regulation of ferroptosis;GO:1900407//regulation of cellular response to oxidative stress	--
10	62291664	62291788	MergePeak_2274	ENSMUSG00000020078	-	62291014	62322377	3utr	ENSMUSG00000020078	Vps26a	VPS26 retromer complex component A [Source:MGI Symbol;Acc:MGI:1353654]	Cellular Processes	Transport and catabolism	ko04144//Endocytosis	K18466	GO:0005737//cytoplasm;GO:0005764//lysosome;GO:0005768//endosome;GO:0005769//early endosome;GO:0005829//cytosol;GO:0010008//endosome membrane;GO:0016020//membrane;GO:0030904//retromer complex;GO:0030906//retromer, cargo-selective complex;GO:0031982//vesicle;GO:0097422//tubular endosome	GO:0005515//protein binding	GO:0006886//intracellular protein transport;GO:0015031//protein transport;GO:0032456//endocytic recycling;GO:0042147//retrograde transport, endosome to Golgi	--
10	62300500	62304100	MergePeak_2276	ENSMUSG00000020078	-	62291014	62322377	cds	ENSMUSG00000020078	Vps26a	VPS26 retromer complex component A [Source:MGI Symbol;Acc:MGI:1353654]	Cellular Processes	Transport and catabolism	ko04144//Endocytosis	K18466	GO:0005737//cytoplasm;GO:0005764//lysosome;GO:0005768//endosome;GO:0005769//early endosome;GO:0005829//cytosol;GO:0010008//endosome membrane;GO:0016020//membrane;GO:0030904//retromer complex;GO:0030906//retromer, cargo-selective complex;GO:0031982//vesicle;GO:0097422//tubular endosome	GO:0005515//protein binding	GO:0006886//intracellular protein transport;GO:0015031//protein transport;GO:0032456//endocytic recycling;GO:0042147//retrograde transport, endosome to Golgi	--
10	62413773	62413847	MergePeak_2278	ENSMUSG00000036955	-	62374405	62414219	cds,ncrna	ENSMUSG00000036955	Kifbp	kinesin family binding protein [Source:MGI Symbol;Acc:MGI:1919570]	-	-	-	-	GO:0005737//cytoplasm;GO:0005739//mitochondrion;GO:0005856//cytoskeleton	GO:0005515//protein binding;GO:0019894//kinesin binding	GO:0001701//in utero embryonic development;GO:0006839//mitochondrial transport;GO:0007399//nervous system development;GO:0030154//cell differentiation	--
10	62413773	62413847	MergePeak_2278	ENSMUSG00000105203	+	62413473	62414848	-,ncrna
10	62809168	62809217	MergePeak_2289	ENSMUSG00000036875	+	62782805	62809964	3utr,stop_codon	ENSMUSG00000036875	Dna2	DNA replication helicase/nuclease 2 [Source:MGI Symbol;Acc:MGI:2443732]	Genetic Information Processing	Replication and repair	ko03030//DNA replication	K10742	GO:0000781//chromosome, telomeric region;GO:0005634//nucleus;GO:0005654//nucleoplasm;GO:0005737//cytoplasm;GO:0005739//mitochondrion;GO:0005760//gamma DNA polymerase complex;GO:0042645//mitochondrial nucleoid	GO:0000166//nucleotide binding;GO:0003677//DNA binding;GO:0003678//DNA helicase activity;GO:0003723//RNA binding;GO:0003824//catalytic activity;GO:0004386//helicase activity;GO:0004518//nuclease activity;GO:0004519//endonuclease activity;GO:0005515//protein binding;GO:0005524//ATP binding;GO:0016787//hydrolase activity;GO:0016887//ATP hydrolysis activity;GO:0016890//site-specific endodeoxyribonuc…	GO:0000076//DNA replication checkpoint signaling;GO:0000723//telomere maintenance;GO:0000729//DNA double-strand break processing;GO:0006259//DNA metabolic process;GO:0006260//DNA replication;GO:0006264//mitochondrial DNA replication;GO:0006281//DNA repair;GO:0006284//base-excision repair;GO:0006974//cellular response to DNA damage stimulus;GO:0008152//metabolic process;GO:0032508//DNA duplex unwi…	--
10	62809543	62809742	MergePeak_2292	ENSMUSG00000036875	+	62782805	62809964	3utr	ENSMUSG00000036875	Dna2	DNA replication helicase/nuclease 2 [Source:MGI Symbol;Acc:MGI:2443732]	Genetic Information Processing	Replication and repair	ko03030//DNA replication	K10742	GO:0000781//chromosome, telomeric region;GO:0005634//nucleus;GO:0005654//nucleoplasm;GO:0005737//cytoplasm;GO:0005739//mitochondrion;GO:0005760//gamma DNA polymerase complex;GO:0042645//mitochondrial nucleoid	GO:0000166//nucleotide binding;GO:0003677//DNA binding;GO:0003678//DNA helicase activity;GO:0003723//RNA binding;GO:0003824//catalytic activity;GO:0004386//helicase activity;GO:0004518//nuclease activity;GO:0004519//endonuclease activity;GO:0005515//protein binding;GO:0005524//ATP binding;GO:0016787//hydrolase activity;GO:0016887//ATP hydrolysis activity;GO:0016890//site-specific endodeoxyribonuc…	GO:0000076//DNA replication checkpoint signaling;GO:0000723//telomere maintenance;GO:0000729//DNA double-strand break processing;GO:0006259//DNA metabolic process;GO:0006260//DNA replication;GO:0006264//mitochondrial DNA replication;GO:0006281//DNA repair;GO:0006284//base-excision repair;GO:0006974//cellular response to DNA damage stimulus;GO:0008152//metabolic process;GO:0032508//DNA duplex unwi…	--
10	67725819	67733436	MergePeak_2324	ENSMUSG00000037855	-	67721933	67748492	cds	ENSMUSG00000037855	Zfp365	zinc finger protein 365 [Source:MGI Symbol;Acc:MGI:2143676]	-	-	-	-	GO:0005737//cytoplasm;GO:0005813//centrosome;GO:0005815//microtubule organizing center;GO:0005856//cytoskeleton;GO:0034451//centriolar satellite	GO:0042802//identical protein binding;GO:0042803//protein homodimerization activity;GO:0046872//metal ion binding	GO:0000281//mitotic cytokinesis;GO:0000723//telomere maintenance;GO:0007399//nervous system development;GO:0010569//regulation of double-strand break repair via homologous recombination;GO:0010975//regulation of neuron projection development;GO:0010977//negative regulation of neuron projection development;GO:0021687//cerebellar molecular layer morphogenesis;GO:0033566//gamma-tubulin complex local…	--
10	69126292	69126416	MergePeak_2342	ENSMUSG00000019944	+	69049024	69127610	3utr	ENSMUSG00000019944	Rhobtb1	Rho-related BTB domain containing 1 [Source:MGI Symbol;Acc:MGI:1916538]	Genetic Information Processing	Folding, sorting and degradation	ko04120//Ubiquitin mediated proteolysis	K07868	GO:0005856//cytoskeleton;GO:0005886//plasma membrane;GO:0005938//cell cortex;GO:0031410//cytoplasmic vesicle;GO:0042995//cell projection	GO:0000166//nucleotide binding;GO:0003924//GTPase activity;GO:0005515//protein binding;GO:0005525//GTP binding;GO:0019901//protein kinase binding	GO:0007015//actin filament organization;GO:0007163//establishment or maintenance of cell polarity;GO:0007264//small GTPase mediated signal transduction;GO:0008360//regulation of cell shape;GO:0030865//cortical cytoskeleton organization;GO:0032956//regulation of actin cytoskeleton organization;GO:0043652//engulfment of apoptotic cell	--
10	70313067	70356682	MergePeak_2371	ENSMUSG00000043259	+	70276498	70394559	cds,ncrna	ENSMUSG00000043259	Fam13c	family with sequence similarity 13, member C [Source:MGI Symbol;Acc:MGI:1918971]	-	-	-	-	GO:0005575//cellular_component	GO:0003674//molecular_function	GO:0008150//biological_process	--
10	72510672	72510721	MergePeak_2386	ENSMUSG00000019923	+	72490677	72510796	3utr	ENSMUSG00000019923	Zwint	ZW10 interactor [Source:MGI Symbol;Acc:MGI:1289227]	-	-	-	-	GO:0000775//chromosome, centromeric region;GO:0000776//kinetochore;GO:0005634//nucleus;GO:0005654//nucleoplasm;GO:0005694//chromosome;GO:0005737//cytoplasm;GO:0005829//cytosol;GO:0016604//nuclear body;GO:0030425//dendrite;GO:0031617//NMS complex;GO:0043005//neuron projection;GO:0043231//intracellular membrane-bounded organelle	GO:0005515//protein binding;GO:0047485//protein N-terminus binding	GO:0000070//mitotic sister chromatid segregation;GO:0007049//cell cycle;GO:0007093//mitotic cell cycle checkpoint signaling;GO:0007094//mitotic spindle assembly checkpoint signaling;GO:0051301//cell division;GO:0051649//establishment of localization in cell	--
10	74852103	74852152	MergePeak_2396	ENSMUSG00000009070	-	74793309	74868397	-	ENSMUSG00000009070	Rsph14	radial spoke head homolog 14 (Chlamydomonas) [Source:MGI Symbol;Acc:MGI:1918486]	-	-	-	-	GO:0005575//cellular_component	GO:0003674//molecular_function;GO:0005515//protein binding	GO:0008150//biological_process	--
10	74852103	74852152	MergePeak_2396	ENSMUSG00000040009	+	74803009	74852739	3utr	ENSMUSG00000040009	Gnaz	guanine nucleotide binding protein, alpha z subunit [Source:MGI Symbol;Acc:MGI:95780]	Organismal Systems	Nervous system	ko04730//Long-term depression	K04535	GO:0005829//cytosol;GO:0005834//heterotrimeric G-protein complex;GO:0005886//plasma membrane;GO:0016020//membrane;GO:0030425//dendrite;GO:0044297//cell body;GO:0110165//cellular anatomical entity	GO:0000166//nucleotide binding;GO:0001664//G protein-coupled receptor binding;GO:0003924//GTPase activity;GO:0005525//GTP binding;GO:0019001//guanyl nucleotide binding;GO:0031683//G-protein beta/gamma-subunit complex binding;GO:0031821//G protein-coupled serotonin receptor binding;GO:0046872//metal ion binding	GO:0007165//signal transduction;GO:0007186//G protein-coupled receptor signaling pathway;GO:0007188//adenylate cyclase-modulating G protein-coupled receptor signaling pathway;GO:0007193//adenylate cyclase-inhibiting G protein-coupled receptor signaling pathway;GO:0098664//G protein-coupled serotonin receptor signaling pathway	--
10	75018767	75018866	MergePeak_2401	ENSMUSG00000009681	+	74896424	75020753	3utr	ENSMUSG00000009681	Bcr	BCR activator of RhoGEF and GTPase [Source:MGI Symbol;Acc:MGI:88141]	Human Diseases;Human Diseases	Cancer: overview;Cancer: specific types	ko05200//Pathways in cancer;ko05220//Chronic myeloid leukemia	K08878;K08878	GO:0005737//cytoplasm;GO:0005829//cytosol;GO:0005886//plasma membrane;GO:0014069//postsynaptic density;GO:0016020//membrane;GO:0030054//cell junction;GO:0030424//axon;GO:0032991//protein-containing complex;GO:0042995//cell projection;GO:0043197//dendritic spine;GO:0045202//synapse;GO:0098685//Schaffer collateral - CA1 synapse;GO:0098978//glutamatergic synapse;GO:0099092//postsynaptic density, int…	GO:0000166//nucleotide binding;GO:0004674//protein serine/threonine kinase activity;GO:0004712//protein serine/threonine/tyrosine kinase activity;GO:0005085//guanyl-nucleotide exchange factor activity;GO:0005096//GTPase activator activity;GO:0005515//protein binding;GO:0005524//ATP binding;GO:0016301//kinase activity;GO:0016740//transferase activity;GO:0019899//enzyme binding;GO:0106310//protein …	GO:0002692//negative regulation of cellular extravasation;GO:0003014//renal system process;GO:0006468//protein phosphorylation;GO:0006909//phagocytosis;GO:0007165//signal transduction;GO:0007264//small GTPase mediated signal transduction;GO:0007420//brain development;GO:0016310//phosphorylation;GO:0016477//cell migration;GO:0030036//actin cytoskeleton organization;GO:0030216//keratinocyte differe…	--
10	75020642	75020753	MergePeak_2403	ENSMUSG00000009681	+	74896424	75020753	3utr	ENSMUSG00000009681	Bcr	BCR activator of RhoGEF and GTPase [Source:MGI Symbol;Acc:MGI:88141]	Human Diseases;Human Diseases	Cancer: overview;Cancer: specific types	ko05200//Pathways in cancer;ko05220//Chronic myeloid leukemia	K08878;K08878	GO:0005737//cytoplasm;GO:0005829//cytosol;GO:0005886//plasma membrane;GO:0014069//postsynaptic density;GO:0016020//membrane;GO:0030054//cell junction;GO:0030424//axon;GO:0032991//protein-containing complex;GO:0042995//cell projection;GO:0043197//dendritic spine;GO:0045202//synapse;GO:0098685//Schaffer collateral - CA1 synapse;GO:0098978//glutamatergic synapse;GO:0099092//postsynaptic density, int…	GO:0000166//nucleotide binding;GO:0004674//protein serine/threonine kinase activity;GO:0004712//protein serine/threonine/tyrosine kinase activity;GO:0005085//guanyl-nucleotide exchange factor activity;GO:0005096//GTPase activator activity;GO:0005515//protein binding;GO:0005524//ATP binding;GO:0016301//kinase activity;GO:0016740//transferase activity;GO:0019899//enzyme binding;GO:0106310//protein …	GO:0002692//negative regulation of cellular extravasation;GO:0003014//renal system process;GO:0006468//protein phosphorylation;GO:0006909//phagocytosis;GO:0007165//signal transduction;GO:0007264//small GTPase mediated signal transduction;GO:0007420//brain development;GO:0016310//phosphorylation;GO:0016477//cell migration;GO:0030036//actin cytoskeleton organization;GO:0030216//keratinocyte differe…	--
10	75482346	75482445	MergePeak_2423	ENSMUSG00000020196	-	75481946	75600150	3utr,cds,stop_codon	ENSMUSG00000020196	Cabin1	calcineurin binding protein 1 [Source:MGI Symbol;Acc:MGI:1298375]	-	-	-	-	GO:0005634//nucleus;GO:0005654//nucleoplasm;GO:0005829//cytosol;GO:0016235//aggresome	GO:0004864//protein phosphatase inhibitor activity;GO:0005515//protein binding;GO:0019904//protein domain specific binding;GO:0030346//protein phosphatase 2B binding;GO:0031491//nucleosome binding	GO:0006336//DNA replication-independent nucleosome assembly;GO:0007165//signal transduction;GO:0043086//negative regulation of catalytic activity;GO:0060548//negative regulation of cell death	--
10	75771705	75771779	MergePeak_2428	ENSMUSG00000000901	-	75763003	75772330	-	ENSMUSG00000000901	Mmp11	matrix metallopeptidase 11 [Source:MGI Symbol;Acc:MGI:97008]	-	-	-	-	GO:0005576//extracellular region;GO:0031012//extracellular matrix	GO:0004222//metalloendopeptidase activity;GO:0008233//peptidase activity;GO:0008237//metallopeptidase activity;GO:0008270//zinc ion binding;GO:0016787//hydrolase activity;GO:0046872//metal ion binding	GO:0006508//proteolysis;GO:0007275//multicellular organism development;GO:0030198//extracellular matrix organization;GO:0030199//collagen fibril organization;GO:0030574//collagen catabolic process;GO:0045599//negative regulation of fat cell differentiation;GO:0071711//basement membrane organization	--
10	75771705	75771779	MergePeak_2428	ENSMUSG00000049422	+	75768964	75773581	5utr,start_codon	ENSMUSG00000049422	Chchd10	coiled-coil-helix-coiled-coil-helix domain containing 10 [Source:MGI Symbol;Acc:MGI:2143558]	Human Diseases	Neurodegenerative disease	ko05014//Amyotrophic lateral sclerosis	K22759	GO:0005634//nucleus;GO:0005739//mitochondrion;GO:0005758//mitochondrial intermembrane space;GO:0061617//MICOS complex	GO:0005515//protein binding	GO:0006119//oxidative phosphorylation;GO:0007005//mitochondrion organization;GO:0030322//stabilization of membrane potential;GO:0031930//mitochondria-nucleus signaling pathway;GO:0051457//maintenance of protein location in nucleus;GO:0065003//protein-containing complex assembly;GO:0090144//mitochondrial nucleoid organization;GO:0099558//maintenance of synapse structure;GO:1901030//positive regula…	--
10	75877670	75877794	MergePeak_2434	ENSMUSG00000049764	+	75868488	75879068	3utr	ENSMUSG00000049764	Zfp280b	zinc finger protein 280B [Source:MGI Symbol;Acc:MGI:1927865]	-	-	-	-	GO:0005634//nucleus	GO:0000978//RNA polymerase II cis-regulatory region sequence-specific DNA binding;GO:0000981//DNA-binding transcription factor activity, RNA polymerase II-specific	GO:0006355//regulation of transcription, DNA-templated;GO:0006357//regulation of transcription by RNA polymerase II	Others
10	76100351	76100500	MergePeak_2439	ENSMUSG00000020231	-	76098570	76181125	3utr,cds,stop_codon	ENSMUSG00000020231	Dip2a	disco interacting protein 2 homolog A [Source:MGI Symbol;Acc:MGI:2385920]	-	-	-	-	GO:0005739//mitochondrion;GO:0005886//plasma membrane;GO:0009986//cell surface;GO:0016020//membrane;GO:0030054//cell junction;GO:0042995//cell projection;GO:0043197//dendritic spine;GO:0045202//synapse	GO:0003987//acetate-CoA ligase activity;GO:0005515//protein binding;GO:0016874//ligase activity	GO:0006085//acetyl-CoA biosynthetic process;GO:0007399//nervous system development;GO:0010629//negative regulation of gene expression;GO:0060997//dendritic spine morphogenesis;GO:2000758//positive regulation of peptidyl-lysine acetylation	--
10	76390677	76390801	MergePeak_2454	ENSMUSG00000033105	+	76367441	76391313	3utr,ncrna	ENSMUSG00000033105	Lss	lanosterol synthase [Source:MGI Symbol;Acc:MGI:1336155]	Metabolism;Metabolism	Global and overview maps;Lipid metabolism	ko01100//Metabolic pathways;ko00100//Steroid biosynthesis	K01852;K01852	GO:0005783//endoplasmic reticulum;GO:0005789//endoplasmic reticulum membrane;GO:0005811//lipid droplet;GO:0016020//membrane;GO:0043231//intracellular membrane-bounded organelle	GO:0000250//lanosterol synthase activity;GO:0016853//isomerase activity;GO:0016866//intramolecular transferase activity	GO:0006629//lipid metabolic process;GO:0006694//steroid biosynthetic process;GO:0006695//cholesterol biosynthetic process;GO:0016104//triterpenoid biosynthetic process;GO:0016125//sterol metabolic process;GO:0031647//regulation of protein stability	--
10	76390677	76390801	MergePeak_2454	ENSMUSG00000086241	-	76381705	76398060	-,ncrna
10	76597691	76597840	MergePeak_2456	ENSMUSG00000001120	-	76597694	76797721	3utr	ENSMUSG00000001120	Pcbp3	poly(rC) binding protein 3 [Source:MGI Symbol;Acc:MGI:1890470]	-	-	-	-	GO:0005634//nucleus;GO:0005737//cytoplasm	GO:0001227//DNA-binding transcription repressor activity, RNA polymerase II-specific;GO:0003676//nucleic acid binding;GO:0003677//DNA binding;GO:0003690//double-stranded DNA binding;GO:0003723//RNA binding;GO:0003729//mRNA binding;GO:1990829//C-rich single-stranded DNA binding	GO:0000122//negative regulation of transcription by RNA polymerase II;GO:0010468//regulation of gene expression;GO:0051252//regulation of RNA metabolic process	--
10	77423095	77425574	MergePeak_2470	ENSMUSG00000009291	+	77417554	77434566	cds	ENSMUSG00000009291	Pttg1ip	pituitary tumor-transforming 1 interacting protein [Source:MGI Symbol;Acc:MGI:2652132]	-	-	-	-	GO:0005634//nucleus;GO:0005654//nucleoplasm;GO:0005737//cytoplasm;GO:0005886//plasma membrane;GO:0016020//membrane;GO:0016021//integral component of membrane	GO:0002039//p53 binding	GO:0006606//protein import into nucleus;GO:0031398//positive regulation of protein ubiquitination;GO:0043518//negative regulation of DNA damage response, signal transduction by p53 class mediator;GO:0045732//positive regulation of protein catabolic process;GO:1902254//negative regulation of intrinsic apoptotic signaling pathway by p53 class mediator	--
10	77829276	77831108	MergePeak_2482	ENSMUSG00000020277	-	77822781	77845641	cds	ENSMUSG00000020277	Pfkl	phosphofructokinase, liver, B-type [Source:MGI Symbol;Acc:MGI:97547]	Metabolism;Environmental Information Processing;Metabolism;Organismal Systems;Environmental Information Processing;Organismal Systems;Genetic Information Processing;Metabolism;Human Diseases;Metabolism;Metabolism;Metabolism;Metabolism	Global and overview maps;Signal transduction;Global and overview maps;Endocrine system;Signal transduction;Endocrine system;Folding, sorting and degradation;Global and overview maps;Cancer: overview;Carbohydrate metabolism;Carbohydrate metabolism;Carbohydrate metabolism;Carbohydrate metabolism	ko01100//Metabolic pathways;ko04152//AMPK signaling pathway;ko01200//Carbon metabolism;ko04919//Thyroid hormone signaling pathway;ko04066//HIF-1 signaling pathway;ko04922//Glucagon signaling pathway;ko03018//RNA degradation;ko01230//Biosynthesis of amino acids;ko05230//Central carbon metabolism in cancer;ko00010//Glycolysis / Gluconeogenesis;ko00051//Fructose and mannose metabolism;ko00052//Galac…	K00850;K00850;K00850;K00850;K00850;K00850;K00850;K00850;K00850;K00850;K00850;K00850;K00850	GO:0005737//cytoplasm;GO:0005829//cytosol;GO:0005945//6-phosphofructokinase complex;GO:0016020//membrane	GO:0000166//nucleotide binding;GO:0003824//catalytic activity;GO:0003872//6-phosphofructokinase activity;GO:0005524//ATP binding;GO:0016208//AMP binding;GO:0016301//kinase activity;GO:0016740//transferase activity;GO:0019900//kinase binding;GO:0042802//identical protein binding;GO:0046872//metal ion binding;GO:0048029//monosaccharide binding;GO:0070061//fructose binding;GO:0070095//fructose-6-pho…	GO:0005975//carbohydrate metabolic process;GO:0006002//fructose 6-phosphate metabolic process;GO:0006096//glycolytic process;GO:0008152//metabolic process;GO:0009749//response to glucose;GO:0016310//phosphorylation;GO:0030388//fructose 1,6-bisphosphate metabolic process;GO:0046676//negative regulation of insulin secretion;GO:0061615//glycolytic process through fructose-6-phosphate;GO:0061621//can…	--
10	78022759	78022908	MergePeak_2490	ENSMUSG00000000374	-	78022559	78080475	3utr	ENSMUSG00000000374	Trappc10	trafficking protein particle complex 10 [Source:MGI Symbol;Acc:MGI:1336209]	-	-	-	-	GO:0005737//cytoplasm;GO:0005794//Golgi apparatus;GO:0005829//cytosol;GO:0030008//TRAPP complex;GO:1990071//TRAPPII protein complex	GO:0003674//molecular_function	GO:0006888//endoplasmic reticulum to Golgi vesicle-mediated transport;GO:0006891//intra-Golgi vesicle-mediated transport;GO:0006901//vesicle coating;GO:0016192//vesicle-mediated transport;GO:0034498//early endosome to Golgi transport;GO:0048193//Golgi vesicle transport;GO:0099022//vesicle tethering	--
10	78247284	78248495	MergePeak_2500	ENSMUSG00000061032	-	78236220	78248877	cds	ENSMUSG00000061032	Rrp1	ribosomal RNA processing 1 [Source:MGI Symbol;Acc:MGI:1203500]	-	-	-	-	GO:0005634//nucleus;GO:0005694//chromosome;GO:0005730//nucleolus;GO:0030687//preribosome, large subunit precursor;GO:0030688//preribosome, small subunit precursor	-	GO:0006364//rRNA processing	--
10	78261603	78262796	MergePeak_2501	ENSMUSG00000005054	+	78261503	78263456	5utr,cds,start_codon	ENSMUSG00000005054	Cstb	cystatin B [Source:MGI Symbol;Acc:MGI:109514]	-	-	-	-	GO:0005615//extracellular space;GO:0005634//nucleus;GO:0005730//nucleolus;GO:0005737//cytoplasm;GO:0005829//cytosol;GO:0062023//collagen-containing extracellular matrix	GO:0002020//protease binding;GO:0004866//endopeptidase inhibitor activity;GO:0004869//cysteine-type endopeptidase inhibitor activity;GO:0030414//peptidase inhibitor activity	GO:0008344//adult locomotory behavior;GO:0010466//negative regulation of peptidase activity;GO:0010951//negative regulation of endopeptidase activity;GO:0045861//negative regulation of proteolysis	--
10	78272822	78272871	MergePeak_2503	ENSMUSG00000032788	-	78272578	78300809	3utr,ncrna	ENSMUSG00000032788	Pdxk	pyridoxal (pyridoxine, vitamin B6) kinase [Source:MGI Symbol;Acc:MGI:1351869]	Metabolism;Metabolism	Global and overview maps;Metabolism of cofactors and vitamins	ko01100//Metabolic pathways;ko00750//Vitamin B6 metabolism	K00868;K00868	GO:0005654//nucleoplasm;GO:0005737//cytoplasm;GO:0005829//cytosol	GO:0000166//nucleotide binding;GO:0000287//magnesium ion binding;GO:0005524//ATP binding;GO:0008270//zinc ion binding;GO:0008478//pyridoxal kinase activity;GO:0016301//kinase activity;GO:0016740//transferase activity;GO:0030170//pyridoxal phosphate binding;GO:0030955//potassium ion binding;GO:0031402//sodium ion binding;GO:0031403//lithium ion binding;GO:0036094//small molecule binding;GO:0042803…	GO:0009443//pyridoxal 5'-phosphate salvage;GO:0016310//phosphorylation;GO:0042816//vitamin B6 metabolic process;GO:0042823//pyridoxal phosphate biosynthetic process;GO:0043066//negative regulation of apoptotic process	--
10	78272822	78272871	MergePeak_2503	ENSMUSG00000112652	+	78264105	78274681	-,ncrna
10	78900583	78900757	MergePeak_2510	ENSMUSG00000060301	-	78900208	78933434	3utr	ENSMUSG00000060301	2610008E11Rik	RIKEN cDNA 2610008E11 gene [Source:MGI Symbol;Acc:MGI:1919378]	Human Diseases	Infectious disease: viral	ko05168//Herpes simplex virus 1 infection	K09228	-	GO:0000977//RNA polymerase II transcription regulatory region sequence-specific DNA binding;GO:0000981//DNA-binding transcription factor activity, RNA polymerase II-specific;GO:0001227//DNA-binding transcription repressor activity, RNA polymerase II-specific;GO:0046872//metal ion binding	GO:0000122//negative regulation of transcription by RNA polymerase II;GO:0006355//regulation of transcription, DNA-templated;GO:0006357//regulation of transcription by RNA polymerase II	zf-C2H2
10	79523886	79524232	MergePeak_2525	ENSMUSG00000020307	+	79518029	79524232	3utr,cds,stop_codon	ENSMUSG00000020307	Cdc34	cell division cycle 34 [Source:MGI Symbol;Acc:MGI:102657]	Genetic Information Processing	Folding, sorting and degradation	ko04120//Ubiquitin mediated proteolysis	K02207	GO:0005634//nucleus;GO:0005737//cytoplasm;GO:0005829//cytosol;GO:0016607//nuclear speck	GO:0000166//nucleotide binding;GO:0004842//ubiquitin-protein transferase activity;GO:0005515//protein binding;GO:0005524//ATP binding;GO:0016740//transferase activity;GO:0061631//ubiquitin conjugating enzyme activity	GO:0000209//protein polyubiquitination;GO:0006511//ubiquitin-dependent protein catabolic process;GO:0006513//protein monoubiquitination;GO:0007049//cell cycle;GO:0016567//protein ubiquitination;GO:0035458//cellular response to interferon-beta;GO:0043161//proteasome-mediated ubiquitin-dependent protein catabolic process;GO:0043525//positive regulation of neuron apoptotic process;GO:0043951//negati…	--
10	79871808	79872007	MergePeak_2555	ENSMUSG00000004667	-	79871783	79875629	3utr	ENSMUSG00000004667	Polr2e	polymerase (RNA) II (DNA directed) polypeptide E [Source:MGI Symbol;Acc:MGI:1913670]	Human Diseases;Organismal Systems;Genetic Information Processing	Neurodegenerative disease;Immune system;Transcription	ko05016//Huntington disease;ko04623//Cytosolic DNA-sensing pathway;ko03020//RNA polymerase	K03013;K03013;K03013	GO:0000428//DNA-directed RNA polymerase complex;GO:0005634//nucleus;GO:0005654//nucleoplasm;GO:0005665//RNA polymerase II, core complex;GO:0005666//RNA polymerase III complex;GO:0005736//RNA polymerase I complex;GO:0055029//nuclear DNA-directed RNA polymerase complex;GO:1990062//RPAP3/R2TP/prefoldin-like complex	GO:0003677//DNA binding;GO:0003899//DNA-directed 5'-3' RNA polymerase activity	GO:0006351//transcription, DNA-templated;GO:0006366//transcription by RNA polymerase II	--
10	79874438	79875456	MergePeak_2556	ENSMUSG00000004667	-	79871783	79875629	cds,start_codon	ENSMUSG00000004667	Polr2e	polymerase (RNA) II (DNA directed) polypeptide E [Source:MGI Symbol;Acc:MGI:1913670]	Human Diseases;Organismal Systems;Genetic Information Processing	Neurodegenerative disease;Immune system;Transcription	ko05016//Huntington disease;ko04623//Cytosolic DNA-sensing pathway;ko03020//RNA polymerase	K03013;K03013;K03013	GO:0000428//DNA-directed RNA polymerase complex;GO:0005634//nucleus;GO:0005654//nucleoplasm;GO:0005665//RNA polymerase II, core complex;GO:0005666//RNA polymerase III complex;GO:0005736//RNA polymerase I complex;GO:0055029//nuclear DNA-directed RNA polymerase complex;GO:1990062//RPAP3/R2TP/prefoldin-like complex	GO:0003677//DNA binding;GO:0003899//DNA-directed 5'-3' RNA polymerase activity	GO:0006351//transcription, DNA-templated;GO:0006366//transcription by RNA polymerase II	--
10	80010062	80010111	MergePeak_2572	ENSMUSG00000035595	+	80008778	80010980	cds,stop_codon	ENSMUSG00000035595	Fam174c	family with sequence similarity 174, member C [Source:MGI Symbol;Acc:MGI:1917020]	-	-	-	-	GO:0005576//extracellular region;GO:0005737//cytoplasm;GO:0016020//membrane;GO:0016021//integral component of membrane	GO:0003674//molecular_function	GO:0008150//biological_process	--
10	80176704	80176778	MergePeak_2592	ENSMUSG00000043822	-	80176675	80184246	3utr	ENSMUSG00000043822	Adamtsl5	ADAMTS-like 5 [Source:MGI Symbol;Acc:MGI:1913798]	-	-	-	-	GO:0001527//microfibril;GO:0005576//extracellular region;GO:0031012//extracellular matrix;GO:0062023//collagen-containing extracellular matrix	GO:0004222//metalloendopeptidase activity;GO:0005515//protein binding;GO:0008201//heparin binding;GO:0050436//microfibril binding	GO:0030198//extracellular matrix organization	--
10	80228498	80228697	MergePeak_2598	ENSMUSG00000035478	-	80228373	80235384	3utr	ENSMUSG00000035478	Mbd3	methyl-CpG binding domain protein 3 [Source:MGI Symbol;Acc:MGI:1333812]	-	-	-	-	GO:0000785//chromatin;GO:0000792//heterochromatin;GO:0005634//nucleus;GO:0005654//nucleoplasm;GO:0005694//chromosome;GO:0005737//cytoplasm;GO:0016581//NuRD complex;GO:0032991//protein-containing complex	GO:0003677//DNA binding;GO:0003682//chromatin binding;GO:0005515//protein binding;GO:0008327//methyl-CpG binding	GO:0000122//negative regulation of transcription by RNA polymerase II;GO:0001701//in utero embryonic development;GO:0006338//chromatin remodeling;GO:0006346//DNA methylation-dependent heterochromatin assembly;GO:0007420//brain development;GO:0007507//heart development;GO:0007568//aging;GO:0009888//tissue development;GO:0014070//response to organic cyclic compound;GO:0016573//histone acetylation;G…	MBD
10	80442770	80442969	MergePeak_2611	ENSMUSG00000035370	+	80441855	80451618	cds	ENSMUSG00000035370	Gm49322	predicted gene, 49322 [Source:MGI Symbol;Acc:MGI:6121503]	-	-	-	-	-	GO:0003824//catalytic activity;GO:0046872//metal ion binding;GO:0052717//tRNA-specific adenosine-34 deaminase activity	GO:0008033//tRNA processing	--
10	80442770	80442969	MergePeak_2611	ENSMUSG00000113640	+	80438714	80443488	cds	ENSMUSG00000113640	Adat3	adenosine deaminase, tRNA-specific 3 [Source:MGI Symbol;Acc:MGI:1924344]	-	-	-	-	-	GO:0003824//catalytic activity;GO:0046872//metal ion binding;GO:0052717//tRNA-specific adenosine-34 deaminase activity	GO:0008033//tRNA processing	--
10	80442770	80442969	MergePeak_2611	ENSMUSG00000113949	+	80438714	80451617	-	ENSMUSG00000113949	Scamp4	secretory carrier membrane protein 4 [Source:MGI Symbol;Acc:MGI:1928947]	-	-	-	-	GO:0016020//membrane;GO:0016021//integral component of membrane;GO:0030133//transport vesicle;GO:0032588//trans-Golgi network membrane;GO:0055038//recycling endosome membrane;GO:0110165//cellular anatomical entity	GO:0003674//molecular_function	GO:0015031//protein transport	--
10	80735284	80735383	MergePeak_2638	ENSMUSG00000020219	-	80735284	80736803	3utr	ENSMUSG00000020219	Timm13	translocase of inner mitochondrial membrane 13 [Source:MGI Symbol;Acc:MGI:1353432]	-	-	-	-	GO:0001650//fibrillar center;GO:0005739//mitochondrion;GO:0005743//mitochondrial inner membrane;GO:0005758//mitochondrial intermembrane space;GO:0016020//membrane;GO:0042719//mitochondrial intermembrane space protein transporter complex	GO:0046872//metal ion binding	GO:0015031//protein transport;GO:0045039//protein insertion into mitochondrial inner membrane	--
10	80735284	80735383	MergePeak_2638	ENSMUSG00000059406	+	80707682	80735326	3utr,stop_codon	ENSMUSG00000059406	Tmprss9	transmembrane protease, serine 9 [Source:MGI Symbol;Acc:MGI:3612246]	-	-	-	-	GO:0005887//integral component of plasma membrane;GO:0016020//membrane	GO:0004252//serine-type endopeptidase activity;GO:0005515//protein binding;GO:0008233//peptidase activity;GO:0008236//serine-type peptidase activity;GO:0016787//hydrolase activity	GO:0006508//proteolysis	--
10	80736481	80736580	MergePeak_2640	ENSMUSG00000020219	-	80735284	80736803	5utr,cds,start_codon	ENSMUSG00000020219	Timm13	translocase of inner mitochondrial membrane 13 [Source:MGI Symbol;Acc:MGI:1353432]	-	-	-	-	GO:0001650//fibrillar center;GO:0005739//mitochondrion;GO:0005743//mitochondrial inner membrane;GO:0005758//mitochondrial intermembrane space;GO:0016020//membrane;GO:0042719//mitochondrial intermembrane space protein transporter complex	GO:0046872//metal ion binding	GO:0015031//protein transport;GO:0045039//protein insertion into mitochondrial inner membrane	--
10	80989950	80990024	MergePeak_2662	ENSMUSG00000004934	-	80989100	81003757	cds,stop_codon	ENSMUSG00000004934	Pias4	protein inhibitor of activated STAT 4 [Source:MGI Symbol;Acc:MGI:2136940]	Environmental Information Processing;Environmental Information Processing;Genetic Information Processing;Human Diseases	Signal transduction;Signal transduction;Folding, sorting and degradation;Cardiovascular disease	ko04064//NF-kappa B signaling pathway;ko04630//JAK-STAT signaling pathway;ko04120//Ubiquitin mediated proteolysis;ko05418//Fluid shear stress and atherosclerosis	K16065;K16065;K16065;K16065	GO:0005634//nucleus;GO:0005654//nucleoplasm;GO:0005737//cytoplasm;GO:0016363//nuclear matrix;GO:0016605//PML body;GO:1990234//transferase complex	GO:0003677//DNA binding;GO:0003712//transcription coregulator activity;GO:0003714//transcription corepressor activity;GO:0005515//protein binding;GO:0008022//protein C-terminus binding;GO:0008270//zinc ion binding;GO:0016740//transferase activity;GO:0019789//SUMO transferase activity;GO:0031625//ubiquitin protein ligase binding;GO:0046872//metal ion binding;GO:0061665//SUMO ligase activity	GO:0000122//negative regulation of transcription by RNA polymerase II;GO:0001942//hair follicle development;GO:0006357//regulation of transcription by RNA polymerase II;GO:0007259//receptor signaling pathway via JAK-STAT;GO:0007417//central nervous system development;GO:0010468//regulation of gene expression;GO:0010804//negative regulation of tumor necrosis factor-mediated signaling pathway;GO:00…	zf-MIZ
10	81221506	81221655	MergePeak_2684	ENSMUSG00000078440	+	81220262	81224186	5utr,cds,start_codon	ENSMUSG00000078440	Dohh	deoxyhypusine hydroxylase/monooxygenase [Source:MGI Symbol;Acc:MGI:1915964]	-	-	-	-	GO:0005575//cellular_component	GO:0004497//monooxygenase activity;GO:0005506//iron ion binding;GO:0016491//oxidoreductase activity;GO:0019135//deoxyhypusine monooxygenase activity;GO:0046872//metal ion binding	GO:0008612//peptidyl-lysine modification to peptidyl-hypusine	--
10	81221506	81221655	MergePeak_2684	ENSMUSG00000113262	+	81220300	81227394	5utr,cds,start_codon	ENSMUSG00000113262	Gm48551	predicted gene, 48551 [Source:MGI Symbol;Acc:MGI:6098103]	-	-	-	-	GO:0005575//cellular_component;GO:0016020//membrane;GO:0016021//integral component of membrane	GO:0004497//monooxygenase activity;GO:0005506//iron ion binding;GO:0016491//oxidoreductase activity;GO:0019135//deoxyhypusine monooxygenase activity;GO:0046872//metal ion binding	GO:0008612//peptidyl-lysine modification to peptidyl-hypusine	--
10	81234820	81234994	MergePeak_2687	ENSMUSG00000055053	-	81232020	81263021	3utr	ENSMUSG00000055053	Nfic	nuclear factor I/C [Source:MGI Symbol;Acc:MGI:109591]	-	-	-	-	GO:0001650//fibrillar center;GO:0005634//nucleus;GO:0005654//nucleoplasm	GO:0000978//RNA polymerase II cis-regulatory region sequence-specific DNA binding;GO:0000981//DNA-binding transcription factor activity, RNA polymerase II-specific;GO:0000987//cis-regulatory region sequence-specific DNA binding;GO:0001228//DNA-binding transcription activator activity, RNA polymerase II-specific;GO:0003677//DNA binding;GO:0003690//double-stranded DNA binding;GO:0003700//DNA-bindin…	GO:0000122//negative regulation of transcription by RNA polymerase II;GO:0006260//DNA replication;GO:0006355//regulation of transcription, DNA-templated;GO:0006357//regulation of transcription by RNA polymerase II;GO:0042475//odontogenesis of dentin-containing tooth;GO:0045892//negative regulation of transcription, DNA-templated;GO:0045893//positive regulation of transcription, DNA-templated;GO:0…	CTF/NFI
10	81332059	81332108	MergePeak_2695	ENSMUSG00000020238	-	81322083	81332226	5utr,cds,start_codon	ENSMUSG00000020238	Ncln	nicalin [Source:MGI Symbol;Acc:MGI:1926081]	-	-	-	-	GO:0005783//endoplasmic reticulum;GO:0005789//endoplasmic reticulum membrane;GO:0016020//membrane;GO:0016021//integral component of membrane;GO:0032991//protein-containing complex	GO:0043022//ribosome binding	GO:0009966//regulation of signal transduction;GO:0043254//regulation of protein-containing complex assembly;GO:0050821//protein stabilization;GO:0061635//regulation of protein complex stability	--
10	81431352	81431765	MergePeak_2701	ENSMUSG00000034758	-	81426739	81436734	cds	ENSMUSG00000034758	Tle6	transducin-like enhancer of split 6 [Source:MGI Symbol;Acc:MGI:2149593]	Environmental Information Processing;Environmental Information Processing;Environmental Information Processing	Signal transduction;Signal transduction;Signal transduction	ko04310//Wnt signaling pathway;ko04013//MAPK signaling pathway - fly;ko04330//Notch signaling pathway	K04497;K04497;K04497	GO:0005634//nucleus;GO:0005667//transcription regulator complex;GO:0005737//cytoplasm;GO:0005829//cytosol;GO:0005938//cell cortex;GO:0032991//protein-containing complex;GO:0106333//subcortical maternal complex	GO:0003714//transcription corepressor activity;GO:0005515//protein binding	GO:0000122//negative regulation of transcription by RNA polymerase II;GO:0006355//regulation of transcription, DNA-templated;GO:0007015//actin filament organization;GO:0007284//spermatogonial cell division;GO:0040019//positive regulation of embryonic development;GO:0045666//positive regulation of neuron differentiation;GO:0050769//positive regulation of neurogenesis;GO:0051293//establishment of s…	--
10	81445539	81445613	MergePeak_2704	ENSMUSG00000074862	+	81442859	81445643	3utr	ENSMUSG00000074862	BC025920	cDNA sequence BC025920 [Source:MGI Symbol;Acc:MGI:2670983]	-	-	-	-	GO:0005575//cellular_component	GO:0003674//molecular_function	GO:0008150//biological_process	zf-C2H2
10	82063667	82063716	MergePeak_2713	ENSMUSG00000062931	-	82060688	82077114	cds	ENSMUSG00000062931	Zfp938	zinc finger protein 938 [Source:MGI Symbol;Acc:MGI:3621440]	Human Diseases	Infectious disease: viral	ko05168//Herpes simplex virus 1 infection	K09228	GO:0005634//nucleus	GO:0000977//RNA polymerase II transcription regulatory region sequence-specific DNA binding;GO:0000981//DNA-binding transcription factor activity, RNA polymerase II-specific;GO:0046872//metal ion binding	GO:0006355//regulation of transcription, DNA-templated;GO:0006357//regulation of transcription by RNA polymerase II	zf-C2H2
10	82476514	82476613	MergePeak_2718	ENSMUSG00000034674	+	82465693	82486633	-	ENSMUSG00000034674	Tdg	thymine DNA glycosylase [Source:MGI Symbol;Acc:MGI:108247]	Genetic Information Processing	Replication and repair	ko03410//Base excision repair	K20813	GO:0005634//nucleus;GO:0005654//nucleoplasm;GO:0005886//plasma membrane;GO:0016605//PML body	GO:0000287//magnesium ion binding;GO:0000700//mismatch base pair DNA N-glycosylase activity;GO:0003677//DNA binding;GO:0003690//double-stranded DNA binding;GO:0003712//transcription coregulator activity;GO:0004844//uracil DNA N-glycosylase activity;GO:0005080//protein kinase C binding;GO:0005515//protein binding;GO:0005524//ATP binding;GO:0008263//pyrimidine-specific mismatch base pair DNA N-glyc…	GO:0000122//negative regulation of transcription by RNA polymerase II;GO:0006281//DNA repair;GO:0006284//base-excision repair;GO:0006285//base-excision repair, AP site formation;GO:0006298//mismatch repair;GO:0006325//chromatin organization;GO:0006974//cellular response to DNA damage stimulus;GO:0032091//negative regulation of protein binding;GO:0035562//negative regulation of chromatin binding;G…	--
10	82544935	82545855	MergePeak_2719	ENSMUSG00000020246	+	82534841	82578262	cds	ENSMUSG00000020246	Hcfc2	host cell factor C2 [Source:MGI Symbol;Acc:MGI:1915183]	Human Diseases;Organismal Systems	Infectious disease: viral;Aging	ko05168//Herpes simplex virus 1 infection;ko04212//Longevity regulating pathway - worm	K14966;K14966	GO:0005634//nucleus;GO:0005654//nucleoplasm;GO:0005737//cytoplasm;GO:0005829//cytosol;GO:0005886//plasma membrane;GO:0016604//nuclear body;GO:0035097//histone methyltransferase complex;GO:0044665//MLL1/2 complex;GO:0048188//Set1C/COMPASS complex;GO:0071339//MLL1 complex	GO:0003713//transcription coactivator activity;GO:0005515//protein binding	GO:0000122//negative regulation of transcription by RNA polymerase II;GO:0006338//chromatin remodeling;GO:0006355//regulation of transcription, DNA-templated;GO:0010468//regulation of gene expression;GO:0045893//positive regulation of transcription, DNA-templated	--
10	82703535	82703584	MergePeak_2726	ENSMUSG00000020250	+	82669785	82733546	-	ENSMUSG00000020250	Txnrd1	thioredoxin reductase 1 [Source:MGI Symbol;Acc:MGI:1354175]	Human Diseases;Human Diseases;Metabolism	Cancer: overview;Cancer: specific types;Metabolism of other amino acids	ko05200//Pathways in cancer;ko05225//Hepatocellular carcinoma;ko00450//Selenocompound metabolism	K22182;K22182;K22182	GO:0001650//fibrillar center;GO:0005634//nucleus;GO:0005654//nucleoplasm;GO:0005737//cytoplasm;GO:0005739//mitochondrion;GO:0005829//cytosol;GO:0043025//neuronal cell body	GO:0004791//thioredoxin-disulfide reductase activity;GO:0016174//NAD(P)H oxidase H2O2-forming activity;GO:0016491//oxidoreductase activity;GO:0016668//oxidoreductase activity, acting on a sulfur group of donors, NAD(P) as acceptor;GO:0033797//selenate reductase activity;GO:0042802//identical protein binding;GO:0045340//mercury ion binding;GO:0050137//NADPH peroxidase activity;GO:0050660//flavin a…	GO:0001707//mesoderm formation;GO:0006979//response to oxidative stress;GO:0007369//gastrulation;GO:0008283//cell population proliferation;GO:0010942//positive regulation of cell death;GO:0016259//selenocysteine metabolic process;GO:0042537//benzene-containing compound metabolic process;GO:0042744//hydrogen peroxide catabolic process;GO:0045454//cell redox homeostasis;GO:0070995//NADPH oxidation;…	--
10	82703535	82703584	MergePeak_2726	ENSMUSG00000109864	+	82702460	82703764	cds,stop_codon	ENSMUSG00000109864	Eid3	EP300 interacting inhibitor of differentiation 3 [Source:MGI Symbol;Acc:MGI:1913591]	-	-	-	-	GO:0000781//chromosome, telomeric region;GO:0005634//nucleus;GO:0005654//nucleoplasm;GO:0005694//chromosome;GO:0005730//nucleolus;GO:0005737//cytoplasm;GO:0030915//Smc5-Smc6 complex	-	GO:0006281//DNA repair;GO:0006310//DNA recombination;GO:0006974//cellular response to DNA damage stimulus	--
10	82713108	82713157	MergePeak_2728	ENSMUSG00000020250	+	82669785	82733546	cds	ENSMUSG00000020250	Txnrd1	thioredoxin reductase 1 [Source:MGI Symbol;Acc:MGI:1354175]	Human Diseases;Human Diseases;Metabolism	Cancer: overview;Cancer: specific types;Metabolism of other amino acids	ko05200//Pathways in cancer;ko05225//Hepatocellular carcinoma;ko00450//Selenocompound metabolism	K22182;K22182;K22182	GO:0001650//fibrillar center;GO:0005634//nucleus;GO:0005654//nucleoplasm;GO:0005737//cytoplasm;GO:0005739//mitochondrion;GO:0005829//cytosol;GO:0043025//neuronal cell body	GO:0004791//thioredoxin-disulfide reductase activity;GO:0016174//NAD(P)H oxidase H2O2-forming activity;GO:0016491//oxidoreductase activity;GO:0016668//oxidoreductase activity, acting on a sulfur group of donors, NAD(P) as acceptor;GO:0033797//selenate reductase activity;GO:0042802//identical protein binding;GO:0045340//mercury ion binding;GO:0050137//NADPH peroxidase activity;GO:0050660//flavin a…	GO:0001707//mesoderm formation;GO:0006979//response to oxidative stress;GO:0007369//gastrulation;GO:0008283//cell population proliferation;GO:0010942//positive regulation of cell death;GO:0016259//selenocysteine metabolic process;GO:0042537//benzene-containing compound metabolic process;GO:0042744//hydrogen peroxide catabolic process;GO:0045454//cell redox homeostasis;GO:0070995//NADPH oxidation;…	--
10	83069562	83069611	MergePeak_2733	ENSMUSG00000034591	-	83066712	83173746	cds,stop_codon	ENSMUSG00000034591	Slc41a2	solute carrier family 41, member 2 [Source:MGI Symbol;Acc:MGI:2442940]	-	-	-	-	GO:0005886//plasma membrane;GO:0016020//membrane;GO:0016021//integral component of membrane	GO:0008324//cation transmembrane transporter activity;GO:0022890//inorganic cation transmembrane transporter activity	GO:0006811//ion transport;GO:0006812//cation transport;GO:0030001//metal ion transport;GO:0098655//cation transmembrane transport	--
10	83151989	83152188	MergePeak_2734	ENSMUSG00000034591	-	83066712	83173746	cds	ENSMUSG00000034591	Slc41a2	solute carrier family 41, member 2 [Source:MGI Symbol;Acc:MGI:2442940]	-	-	-	-	GO:0005886//plasma membrane;GO:0016020//membrane;GO:0016021//integral component of membrane	GO:0008324//cation transmembrane transporter activity;GO:0022890//inorganic cation transmembrane transporter activity	GO:0006811//ion transport;GO:0006812//cation transport;GO:0030001//metal ion transport;GO:0098655//cation transmembrane transport	--
10	83321316	83321440	MergePeak_2742	ENSMUSG00000020255	+	83196085	83324369	3utr	ENSMUSG00000020255	Nopchap1	NOP protein chaperone 1 [Source:MGI Symbol;Acc:MGI:106381]	-	-	-	-	GO:0005575//cellular_component;GO:0005634//nucleus	GO:0062064//box C/D snoRNP complex binding	GO:0000492//box C/D snoRNP assembly	--
10	83410337	83412018	MergePeak_2749	ENSMUSG00000034560	+	83379805	83432337	cds	ENSMUSG00000034560	Washc4	WASH complex subunit 4 [Source:MGI Symbol;Acc:MGI:2441787]	Cellular Processes	Transport and catabolism	ko04144//Endocytosis	K18465	GO:0005654//nucleoplasm;GO:0005768//endosome;GO:0005769//early endosome;GO:0031083//BLOC-1 complex;GO:0031901//early endosome membrane;GO:0071203//WASH complex	GO:0003674//molecular_function	GO:0007032//endosome organization;GO:0015031//protein transport;GO:0016197//endosomal transport;GO:0034315//regulation of Arp2/3 complex-mediated actin nucleation	--
10	83628917	83628991	MergePeak_2757	MSTRG.2935	+	83623341	83637542	-
10	84953259	84953308	MergePeak_2776	ENSMUSG00000060935	+	84938491	84953449	3utr	ENSMUSG00000060935	Tmem263	transmembrane protein 263 [Source:MGI Symbol;Acc:MGI:2143652]	-	-	-	-	GO:0005575//cellular_component;GO:0016020//membrane;GO:0016021//integral component of membrane	GO:0003674//molecular_function	GO:0008150//biological_process	--
10	84953359	84953433	MergePeak_2777	ENSMUSG00000060935	+	84938491	84953449	3utr	ENSMUSG00000060935	Tmem263	transmembrane protein 263 [Source:MGI Symbol;Acc:MGI:2143652]	-	-	-	-	GO:0005575//cellular_component;GO:0016020//membrane;GO:0016021//integral component of membrane	GO:0003674//molecular_function	GO:0008150//biological_process	--
10	85891189	85891238	MergePeak_2791	ENSMUSG00000059602	-	85890989	86334720	3utr,stop_codon	ENSMUSG00000059602	Syn3	synapsin III [Source:MGI Symbol;Acc:MGI:1351334]	-	-	-	-	GO:0008021//synaptic vesicle;GO:0012505//endomembrane system;GO:0014069//postsynaptic density;GO:0016020//membrane;GO:0030054//cell junction;GO:0030672//synaptic vesicle membrane;GO:0031410//cytoplasmic vesicle;GO:0045202//synapse;GO:0098850//extrinsic component of synaptic vesicle membrane;GO:0098978//glutamatergic synapse	GO:0000166//nucleotide binding;GO:0005524//ATP binding	GO:0007269//neurotransmitter secretion;GO:0097091//synaptic vesicle clustering;GO:0099504//synaptic vesicle cycle	--
10	88579438	88579537	MergePeak_2815	ENSMUSG00000060904	+	88566930	88579956	3utr	ENSMUSG00000060904	Arl1	ADP-ribosylation factor-like 1 [Source:MGI Symbol;Acc:MGI:99436]	-	-	-	-	GO:0000139//Golgi membrane;GO:0005737//cytoplasm;GO:0005794//Golgi apparatus;GO:0005802//trans-Golgi network;GO:0005829//cytosol;GO:0016020//membrane	GO:0000166//nucleotide binding;GO:0003924//GTPase activity;GO:0005525//GTP binding;GO:0008047//enzyme activator activity;GO:0019904//protein domain specific binding;GO:0046872//metal ion binding	GO:0006886//intracellular protein transport;GO:0007030//Golgi organization;GO:0009404//toxin metabolic process;GO:0016192//vesicle-mediated transport;GO:0031584//activation of phospholipase D activity;GO:0034067//protein localization to Golgi apparatus;GO:0042147//retrograde transport, endosome to Golgi;GO:0048193//Golgi vesicle transport	--
10	89641400	89641449	MergePeak_2828	ENSMUSG00000019951	+	89580853	89655733	cds	ENSMUSG00000019951	Uhrf1bp1l	UHRF1 (ICBP90) binding protein 1-like [Source:MGI Symbol;Acc:MGI:2442888]	-	-	-	-	GO:0005737//cytoplasm;GO:0005768//endosome;GO:0005769//early endosome;GO:0005829//cytosol	GO:0003674//molecular_function;GO:0042803//protein homodimerization activity;GO:0062069//GARP complex binding	GO:0008150//biological_process	--
10	89655121	89655270	MergePeak_2833	ENSMUSG00000019951	+	89580853	89655733	3utr	ENSMUSG00000019951	Uhrf1bp1l	UHRF1 (ICBP90) binding protein 1-like [Source:MGI Symbol;Acc:MGI:2442888]	-	-	-	-	GO:0005737//cytoplasm;GO:0005768//endosome;GO:0005769//early endosome;GO:0005829//cytosol	GO:0003674//molecular_function;GO:0042803//protein homodimerization activity;GO:0062069//GARP complex binding	GO:0008150//biological_process	--
10	91006971	91007145	MergePeak_2854	ENSMUSG00000019961	-	90996279	91007440	cds,start_codon	ENSMUSG00000019961	Tmpo	thymopoietin [Source:MGI Symbol;Acc:MGI:106920]	-	-	-	-	GO:0000785//chromatin;GO:0005634//nucleus;GO:0005635//nuclear envelope;GO:0005637//nuclear inner membrane;GO:0005694//chromosome;GO:0016020//membrane;GO:0016021//integral component of membrane;GO:0031965//nuclear membrane	GO:0003677//DNA binding;GO:0005515//protein binding;GO:0042802//identical protein binding	GO:0006355//regulation of transcription, DNA-templated	--
10	93052308	93053844	MergePeak_2857	ENSMUSG00000020015	+	92996752	93077190	cds	ENSMUSG00000020015	Cdk17	cyclin-dependent kinase 17 [Source:MGI Symbol;Acc:MGI:97517]	-	-	-	-	GO:0005634//nucleus;GO:0005737//cytoplasm	GO:0000166//nucleotide binding;GO:0004672//protein kinase activity;GO:0004674//protein serine/threonine kinase activity;GO:0004693//cyclin-dependent protein serine/threonine kinase activity;GO:0004712//protein serine/threonine/tyrosine kinase activity;GO:0005524//ATP binding;GO:0016301//kinase activity;GO:0016740//transferase activity;GO:0106310//protein serine kinase activity	GO:0000083//regulation of transcription involved in G1/S transition of mitotic cell cycle;GO:0006468//protein phosphorylation;GO:0016310//phosphorylation;GO:0051726//regulation of cell cycle	--
10	93084001	93084175	MergePeak_2861	ENSMUSG00000008398	-	93083276	93146997	3utr	ENSMUSG00000008398	Elk3	ELK3, member of ETS oncogene family [Source:MGI Symbol;Acc:MGI:101762]	-	-	-	-	GO:0005634//nucleus;GO:0005654//nucleoplasm;GO:0005739//mitochondrion	GO:0000978//RNA polymerase II cis-regulatory region sequence-specific DNA binding;GO:0000981//DNA-binding transcription factor activity, RNA polymerase II-specific;GO:0001227//DNA-binding transcription repressor activity, RNA polymerase II-specific;GO:0001228//DNA-binding transcription activator activity, RNA polymerase II-specific;GO:0003677//DNA binding;GO:0003700//DNA-binding transcription fac…	GO:0000122//negative regulation of transcription by RNA polymerase II;GO:0001525//angiogenesis;GO:0006355//regulation of transcription, DNA-templated;GO:0006357//regulation of transcription by RNA polymerase II;GO:0030154//cell differentiation;GO:0042060//wound healing;GO:0045892//negative regulation of transcription, DNA-templated;GO:0045944//positive regulation of transcription by RNA polymeras…	ETS
10	93084001	93084175	MergePeak_2861	ENSMUSG00000020015	+	93044162	93102933	-	ENSMUSG00000020015	Cdk17	cyclin-dependent kinase 17 [Source:MGI Symbol;Acc:MGI:97517]	-	-	-	-	GO:0005634//nucleus;GO:0005737//cytoplasm	GO:0000166//nucleotide binding;GO:0004672//protein kinase activity;GO:0004674//protein serine/threonine kinase activity;GO:0004693//cyclin-dependent protein serine/threonine kinase activity;GO:0004712//protein serine/threonine/tyrosine kinase activity;GO:0005524//ATP binding;GO:0016301//kinase activity;GO:0016740//transferase activity;GO:0106310//protein serine kinase activity	GO:0000083//regulation of transcription involved in G1/S transition of mitotic cell cycle;GO:0006468//protein phosphorylation;GO:0016310//phosphorylation;GO:0051726//regulation of cell cycle	--
10	93310806	93314338	MergePeak_2866	ENSMUSG00000015889	+	93289273	93320736	cds	ENSMUSG00000015889	Lta4h	leukotriene A4 hydrolase [Source:MGI Symbol;Acc:MGI:96836]	Metabolism;Metabolism	Global and overview maps;Lipid metabolism	ko01100//Metabolic pathways;ko00590//Arachidonic acid metabolism	K01254;K01254	GO:0005634//nucleus;GO:0005654//nucleoplasm;GO:0005737//cytoplasm;GO:0005829//cytosol	GO:0004177//aminopeptidase activity;GO:0004301//epoxide hydrolase activity;GO:0004463//leukotriene-A4 hydrolase activity;GO:0005515//protein binding;GO:0008233//peptidase activity;GO:0008237//metallopeptidase activity;GO:0008270//zinc ion binding;GO:0016787//hydrolase activity;GO:0045148//tripeptide aminopeptidase activity;GO:0046872//metal ion binding;GO:0070006//metalloaminopeptidase activity	GO:0006508//proteolysis;GO:0006691//leukotriene metabolic process;GO:0010043//response to zinc ion;GO:0019370//leukotriene biosynthetic process;GO:0019538//protein metabolic process;GO:0043171//peptide catabolic process;GO:0043434//response to peptide hormone;GO:0060509//type I pneumocyte differentiation	--
10	93707364	93707413	MergePeak_2874	ENSMUSG00000036112	-	93694351	93725676	cds	ENSMUSG00000036112	Metap2	methionine aminopeptidase 2 [Source:MGI Symbol;Acc:MGI:1929701]	-	-	-	-	GO:0005737//cytoplasm;GO:0005829//cytosol;GO:0005886//plasma membrane	GO:0004177//aminopeptidase activity;GO:0005515//protein binding;GO:0008233//peptidase activity;GO:0008235//metalloexopeptidase activity;GO:0016787//hydrolase activity;GO:0046872//metal ion binding;GO:0070006//metalloaminopeptidase activity	GO:0006508//proteolysis;GO:0016485//protein processing;GO:0018206//peptidyl-methionine modification;GO:0031365//N-terminal protein amino acid modification;GO:0070084//protein initiator methionine removal	--
10	93707439	93715403	MergePeak_2875	ENSMUSG00000036112	-	93694351	93725676	cds	ENSMUSG00000036112	Metap2	methionine aminopeptidase 2 [Source:MGI Symbol;Acc:MGI:1929701]	-	-	-	-	GO:0005737//cytoplasm;GO:0005829//cytosol;GO:0005886//plasma membrane	GO:0004177//aminopeptidase activity;GO:0005515//protein binding;GO:0008233//peptidase activity;GO:0008235//metalloexopeptidase activity;GO:0016787//hydrolase activity;GO:0046872//metal ion binding;GO:0070006//metalloaminopeptidase activity	GO:0006508//proteolysis;GO:0016485//protein processing;GO:0018206//peptidyl-methionine modification;GO:0031365//N-terminal protein amino acid modification;GO:0070084//protein initiator methionine removal	--
10	94604697	94604821	MergePeak_2894	ENSMUSG00000020024	+	94524516	94626715	cds	ENSMUSG00000020024	Cep83	centrosomal protein 83 [Source:MGI Symbol;Acc:MGI:1924298]	-	-	-	-	GO:0005737//cytoplasm;GO:0005794//Golgi apparatus;GO:0005814//centriole;GO:0005856//cytoskeleton;GO:0097539//ciliary transition fiber	GO:0003674//molecular_function;GO:0042802//identical protein binding	GO:0030030//cell projection organization;GO:0048278//vesicle docking;GO:0051660//establishment of centrosome localization;GO:0060271//cilium assembly;GO:0071539//protein localization to centrosome	--
10	94779960	94780009	MergePeak_2898	ENSMUSG00000074785	-	94626728	94780697	cds	ENSMUSG00000074785	Plxnc1	plexin C1 [Source:MGI Symbol;Acc:MGI:1890127]	Organismal Systems	Development and regeneration	ko04360//Axon guidance	K06572	GO:0002116//semaphorin receptor complex;GO:0005887//integral component of plasma membrane;GO:0016020//membrane;GO:0016021//integral component of membrane	GO:0005515//protein binding;GO:0017154//semaphorin receptor activity	GO:0007162//negative regulation of cell adhesion;GO:0007165//signal transduction;GO:0008360//regulation of cell shape;GO:0030334//regulation of cell migration;GO:0043087//regulation of GTPase activity;GO:0050772//positive regulation of axonogenesis;GO:0071526//semaphorin-plexin signaling pathway;GO:1902287//semaphorin-plexin signaling pathway involved in axon guidance	--
10	95832829	95832878	MergePeak_2911	ENSMUSG00000036499	+	95776612	95881380	cds	ENSMUSG00000036499	Eea1	early endosome antigen 1 [Source:MGI Symbol;Acc:MGI:2442192]	Human Diseases;Cellular Processes;Cellular Processes	Infectious disease: bacterial;Transport and catabolism;Transport and catabolism	ko05152//Tuberculosis;ko04145//Phagosome;ko04144//Endocytosis	K12478;K12478;K12478	GO:0005737//cytoplasm;GO:0005768//endosome;GO:0005769//early endosome;GO:0005829//cytosol;GO:0005969//serine-pyruvate aminotransferase complex;GO:0016020//membrane;GO:0019897//extrinsic component of plasma membrane;GO:0031410//cytoplasmic vesicle;GO:0031901//early endosome membrane;GO:0044308//axonal spine;GO:0055037//recycling endosome	GO:0005515//protein binding;GO:0005545//1-phosphatidylinositol binding;GO:0030742//GTP-dependent protein binding;GO:0042803//protein homodimerization activity;GO:0046872//metal ion binding	GO:0006897//endocytosis;GO:0006906//vesicle fusion;GO:0044788//modulation by host of viral process	--
10	95878453	95878627	MergePeak_2914	ENSMUSG00000036499	+	95776612	95881380	3utr	ENSMUSG00000036499	Eea1	early endosome antigen 1 [Source:MGI Symbol;Acc:MGI:2442192]	Human Diseases;Cellular Processes;Cellular Processes	Infectious disease: bacterial;Transport and catabolism;Transport and catabolism	ko05152//Tuberculosis;ko04145//Phagosome;ko04144//Endocytosis	K12478;K12478;K12478	GO:0005737//cytoplasm;GO:0005768//endosome;GO:0005769//early endosome;GO:0005829//cytosol;GO:0005969//serine-pyruvate aminotransferase complex;GO:0016020//membrane;GO:0019897//extrinsic component of plasma membrane;GO:0031410//cytoplasmic vesicle;GO:0031901//early endosome membrane;GO:0044308//axonal spine;GO:0055037//recycling endosome	GO:0005515//protein binding;GO:0005545//1-phosphatidylinositol binding;GO:0030742//GTP-dependent protein binding;GO:0042803//protein homodimerization activity;GO:0046872//metal ion binding	GO:0006897//endocytosis;GO:0006906//vesicle fusion;GO:0044788//modulation by host of viral process	--
10	95880153	95880202	MergePeak_2916	ENSMUSG00000036499	+	95776612	95881380	3utr	ENSMUSG00000036499	Eea1	early endosome antigen 1 [Source:MGI Symbol;Acc:MGI:2442192]	Human Diseases;Cellular Processes;Cellular Processes	Infectious disease: bacterial;Transport and catabolism;Transport and catabolism	ko05152//Tuberculosis;ko04145//Phagosome;ko04144//Endocytosis	K12478;K12478;K12478	GO:0005737//cytoplasm;GO:0005768//endosome;GO:0005769//early endosome;GO:0005829//cytosol;GO:0005969//serine-pyruvate aminotransferase complex;GO:0016020//membrane;GO:0019897//extrinsic component of plasma membrane;GO:0031410//cytoplasmic vesicle;GO:0031901//early endosome membrane;GO:0044308//axonal spine;GO:0055037//recycling endosome	GO:0005515//protein binding;GO:0005545//1-phosphatidylinositol binding;GO:0030742//GTP-dependent protein binding;GO:0042803//protein homodimerization activity;GO:0046872//metal ion binding	GO:0006897//endocytosis;GO:0006906//vesicle fusion;GO:0044788//modulation by host of viral process	--
10	105675366	105675440	MergePeak_2954	ENSMUSG00000036009	-	105599116	105677241	-	ENSMUSG00000036009	Mettl25	methyltransferase like 25 [Source:MGI Symbol;Acc:MGI:3041259]	-	-	-	-	-	-	-	--
10	106310640	106310689	MergePeak_2956	ENSMUSG00000053825	+	106306207	106771813	cds,start_codon	ENSMUSG00000053825	Ppfia2	protein tyrosine phosphatase, receptor type, f polypeptide (PTPRF), interacting protein (liprin), alpha 2 [Source:MGI Symbol;Acc:MGI:2443834]	-	-	-	-	GO:0005737//cytoplasm;GO:0030424//axon;GO:0043197//dendritic spine;GO:0045202//synapse	GO:0005515//protein binding	GO:0060998//regulation of dendritic spine development;GO:0061001//regulation of dendritic spine morphogenesis;GO:0099519//dense core granule cytoskeletal transport	--
10	108472427	108472526	MergePeak_2969	ENSMUSG00000035864	-	108333511	108846836	cds	ENSMUSG00000035864	Syt1	synaptotagmin I [Source:MGI Symbol;Acc:MGI:99667]	Organismal Systems	Nervous system	ko04721//Synaptic vesicle cycle	K15290	GO:0005737//cytoplasm;GO:0005794//Golgi apparatus;GO:0005886//plasma membrane;GO:0008021//synaptic vesicle;GO:0016020//membrane;GO:0016021//integral component of membrane;GO:0030054//cell junction;GO:0030141//secretory granule;GO:0030285//integral component of synaptic vesicle membrane;GO:0030424//axon;GO:0030658//transport vesicle membrane;GO:0030672//synaptic vesicle membrane;GO:0031045//dense …	GO:0000149//SNARE binding;GO:0001786//phosphatidylserine binding;GO:0005509//calcium ion binding;GO:0005515//protein binding;GO:0005516//calmodulin binding;GO:0005543//phospholipid binding;GO:0005544//calcium-dependent phospholipid binding;GO:0005546//phosphatidylinositol-4,5-bisphosphate binding;GO:0008022//protein C-terminus binding;GO:0017075//syntaxin-1 binding;GO:0019905//syntaxin binding;GO…	GO:0005513//detection of calcium ion;GO:0007269//neurotransmitter secretion;GO:0007420//brain development;GO:0014059//regulation of dopamine secretion;GO:0016079//synaptic vesicle exocytosis;GO:0016192//vesicle-mediated transport;GO:0017156//calcium-ion regulated exocytosis;GO:0017158//regulation of calcium ion-dependent exocytosis;GO:0030154//cell differentiation;GO:0031340//positive regulation …	--
10	111103553	111103627	MergePeak_2984	ENSMUSG00000020189	+	111000613	111133110	cds	ENSMUSG00000020189	Osbpl8	oxysterol binding protein-like 8 [Source:MGI Symbol;Acc:MGI:2443807]	-	-	-	-	GO:0005634//nucleus;GO:0005783//endoplasmic reticulum;GO:0005789//endoplasmic reticulum membrane;GO:0005829//cytosol;GO:0016020//membrane;GO:0016021//integral component of membrane;GO:0031965//nuclear membrane;GO:0032541//cortical endoplasmic reticulum;GO:0043231//intracellular membrane-bounded organelle	GO:0001786//phosphatidylserine binding;GO:0005515//protein binding;GO:0008289//lipid binding;GO:0015248//sterol transporter activity;GO:0015485//cholesterol binding;GO:0032934//sterol binding;GO:0070273//phosphatidylinositol-4-phosphate binding;GO:0140343//phosphatidylserine transfer activity	GO:0006869//lipid transport;GO:0010891//negative regulation of sequestering of triglyceride;GO:0015914//phospholipid transport;GO:0015918//sterol transport;GO:0030336//negative regulation of cell migration;GO:0032148//activation of protein kinase B activity;GO:0045444//fat cell differentiation;GO:0046326//positive regulation of glucose import;GO:0046628//positive regulation of insulin receptor si…	--
10	111333815	111334011	MergePeak_2996	ENSMUSG00000058799	+	111316478	111334011	3utr	ENSMUSG00000058799	Nap1l1	nucleosome assembly protein 1-like 1 [Source:MGI Symbol;Acc:MGI:1855693]	-	-	-	-	GO:0000785//chromatin;GO:0005634//nucleus;GO:0005737//cytoplasm;GO:0042470//melanosome;GO:0043005//neuron projection	GO:0003682//chromatin binding;GO:0005515//protein binding;GO:0019900//kinase binding;GO:0042393//histone binding	GO:0006334//nucleosome assembly;GO:0007399//nervous system development;GO:0050769//positive regulation of neurogenesis;GO:2000179//positive regulation of neural precursor cell proliferation	--
10	115124389	115124538	MergePeak_3011	ENSMUSG00000020132	-	115122989	115151496	3utr	ENSMUSG00000020132	Rab21	RAB21, member RAS oncogene family [Source:MGI Symbol;Acc:MGI:894308]	-	-	-	-	GO:0000139//Golgi membrane;GO:0005768//endosome;GO:0005769//early endosome;GO:0005783//endoplasmic reticulum;GO:0005789//endoplasmic reticulum membrane;GO:0005794//Golgi apparatus;GO:0005802//trans-Golgi network;GO:0009898//cytoplasmic side of plasma membrane;GO:0010008//endosome membrane;GO:0012506//vesicle membrane;GO:0016020//membrane;GO:0030659//cytoplasmic vesicle membrane;GO:0031410//cytopl…	GO:0000166//nucleotide binding;GO:0003924//GTPase activity;GO:0005515//protein binding;GO:0005525//GTP binding;GO:0019003//GDP binding	GO:0006886//intracellular protein transport;GO:0007165//signal transduction;GO:0008089//anterograde axonal transport;GO:0015031//protein transport;GO:0017157//regulation of exocytosis;GO:0030516//regulation of axon extension;GO:0032482//Rab protein signal transduction;GO:0048260//positive regulation of receptor-mediated endocytosis;GO:0050775//positive regulation of dendrite morphogenesis;GO:0050…	--
10	115124614	115124738	MergePeak_3012	ENSMUSG00000020132	-	115122989	115151496	3utr	ENSMUSG00000020132	Rab21	RAB21, member RAS oncogene family [Source:MGI Symbol;Acc:MGI:894308]	-	-	-	-	GO:0000139//Golgi membrane;GO:0005768//endosome;GO:0005769//early endosome;GO:0005783//endoplasmic reticulum;GO:0005789//endoplasmic reticulum membrane;GO:0005794//Golgi apparatus;GO:0005802//trans-Golgi network;GO:0009898//cytoplasmic side of plasma membrane;GO:0010008//endosome membrane;GO:0012506//vesicle membrane;GO:0016020//membrane;GO:0030659//cytoplasmic vesicle membrane;GO:0031410//cytopl…	GO:0000166//nucleotide binding;GO:0003924//GTPase activity;GO:0005515//protein binding;GO:0005525//GTP binding;GO:0019003//GDP binding	GO:0006886//intracellular protein transport;GO:0007165//signal transduction;GO:0008089//anterograde axonal transport;GO:0015031//protein transport;GO:0017157//regulation of exocytosis;GO:0030516//regulation of axon extension;GO:0032482//Rab protein signal transduction;GO:0048260//positive regulation of receptor-mediated endocytosis;GO:0050775//positive regulation of dendrite morphogenesis;GO:0050…	--
10	115124939	115124988	MergePeak_3013	ENSMUSG00000020132	-	115122989	115151496	3utr	ENSMUSG00000020132	Rab21	RAB21, member RAS oncogene family [Source:MGI Symbol;Acc:MGI:894308]	-	-	-	-	GO:0000139//Golgi membrane;GO:0005768//endosome;GO:0005769//early endosome;GO:0005783//endoplasmic reticulum;GO:0005789//endoplasmic reticulum membrane;GO:0005794//Golgi apparatus;GO:0005802//trans-Golgi network;GO:0009898//cytoplasmic side of plasma membrane;GO:0010008//endosome membrane;GO:0012506//vesicle membrane;GO:0016020//membrane;GO:0030659//cytoplasmic vesicle membrane;GO:0031410//cytopl…	GO:0000166//nucleotide binding;GO:0003924//GTPase activity;GO:0005515//protein binding;GO:0005525//GTP binding;GO:0019003//GDP binding	GO:0006886//intracellular protein transport;GO:0007165//signal transduction;GO:0008089//anterograde axonal transport;GO:0015031//protein transport;GO:0017157//regulation of exocytosis;GO:0030516//regulation of axon extension;GO:0032482//Rab protein signal transduction;GO:0048260//positive regulation of receptor-mediated endocytosis;GO:0050775//positive regulation of dendrite morphogenesis;GO:0050…	--
10	115125039	115125088	MergePeak_3014	ENSMUSG00000020132	-	115122989	115151496	3utr	ENSMUSG00000020132	Rab21	RAB21, member RAS oncogene family [Source:MGI Symbol;Acc:MGI:894308]	-	-	-	-	GO:0000139//Golgi membrane;GO:0005768//endosome;GO:0005769//early endosome;GO:0005783//endoplasmic reticulum;GO:0005789//endoplasmic reticulum membrane;GO:0005794//Golgi apparatus;GO:0005802//trans-Golgi network;GO:0009898//cytoplasmic side of plasma membrane;GO:0010008//endosome membrane;GO:0012506//vesicle membrane;GO:0016020//membrane;GO:0030659//cytoplasmic vesicle membrane;GO:0031410//cytopl…	GO:0000166//nucleotide binding;GO:0003924//GTPase activity;GO:0005515//protein binding;GO:0005525//GTP binding;GO:0019003//GDP binding	GO:0006886//intracellular protein transport;GO:0007165//signal transduction;GO:0008089//anterograde axonal transport;GO:0015031//protein transport;GO:0017157//regulation of exocytosis;GO:0030516//regulation of axon extension;GO:0032482//Rab protein signal transduction;GO:0048260//positive regulation of receptor-mediated endocytosis;GO:0050775//positive regulation of dendrite morphogenesis;GO:0050…	--
10	115206484	115206558	MergePeak_3019	ENSMUSG00000020137	-	115204309	115220340	3utr	ENSMUSG00000020137	Thap2	THAP domain containing, apoptosis associated protein 2 [Source:MGI Symbol;Acc:MGI:1914066]	-	-	-	-	GO:0005634//nucleus;GO:0005730//nucleolus	GO:0003674//molecular_function;GO:0003677//DNA binding;GO:0046872//metal ion binding	GO:0008150//biological_process	THAP
10	115221364	115221538	MergePeak_3022	ENSMUSG00000034163	+	115220864	115268677	cds	ENSMUSG00000034163	Zfc3h1	zinc finger, C3H1-type containing [Source:MGI Symbol;Acc:MGI:2446143]	-	-	-	-	GO:0000178//exosome (RNase complex);GO:0005634//nucleus	GO:0003674//molecular_function;GO:0005515//protein binding	GO:0006396//RNA processing;GO:0008150//biological_process	--
10	116898010	116898739	MergePeak_3037	ENSMUSG00000034024	-	116886906	116899719	cds	ENSMUSG00000034024	Cct2	chaperonin containing Tcp1, subunit 2 (beta) [Source:MGI Symbol;Acc:MGI:107186]	-	-	-	-	GO:0002199//zona pellucida receptor complex;GO:0005737//cytoplasm;GO:0005829//cytosol;GO:0005832//chaperonin-containing T-complex;GO:0005874//microtubule;GO:0043209//myelin sheath;GO:0044297//cell body	GO:0000166//nucleotide binding;GO:0005524//ATP binding;GO:0016887//ATP hydrolysis activity;GO:0031625//ubiquitin protein ligase binding;GO:0044183//protein folding chaperone;GO:0051082//unfolded protein binding;GO:0140662//ATP-dependent protein folding chaperone	GO:0006457//protein folding;GO:0007339//binding of sperm to zona pellucida;GO:0032212//positive regulation of telomere maintenance via telomerase;GO:0050821//protein stabilization;GO:0051086//chaperone mediated protein folding independent of cofactor;GO:0051131//chaperone-mediated protein complex assembly;GO:0051973//positive regulation of telomerase activity;GO:0061077//chaperone-mediated protei…	--
10	117053380	117056240	MergePeak_3046	ENSMUSG00000020171	-	117051126	117060395	3utr,stop_codon	ENSMUSG00000020171	Yeats4	YEATS domain containing 4 [Source:MGI Symbol;Acc:MGI:1927224]	-	-	-	-	GO:0000786//nucleosome;GO:0005634//nucleus;GO:0005654//nucleoplasm;GO:0031965//nuclear membrane;GO:0035267//NuA4 histone acetyltransferase complex	GO:0005515//protein binding;GO:0008022//protein C-terminus binding;GO:0042393//histone binding;GO:0070577//lysine-acetylated histone binding;GO:0140030//modification-dependent protein binding	GO:0006325//chromatin organization;GO:0006338//chromatin remodeling;GO:0006355//regulation of transcription, DNA-templated;GO:0006357//regulation of transcription by RNA polymerase II;GO:0016573//histone acetylation;GO:0040008//regulation of growth;GO:0042981//regulation of apoptotic process;GO:0043486//histone exchange;GO:0043967//histone H4 acetylation;GO:0043968//histone H2A acetylation;GO:004…	Others
10	117184203	117184277	MergePeak_3049	ENSMUSG00000055531	-	117180578	117212875	3utr	ENSMUSG00000055531	Cpsf6	cleavage and polyadenylation specific factor 6 [Source:MGI Symbol;Acc:MGI:1913948]	Genetic Information Processing	Translation	ko03015//mRNA surveillance pathway	K14398	GO:0005634//nucleus;GO:0005654//nucleoplasm;GO:0005726//perichromatin fibrils;GO:0005737//cytoplasm;GO:0005847//mRNA cleavage and polyadenylation specificity factor complex;GO:0005849//mRNA cleavage factor complex;GO:0016607//nuclear speck;GO:0035061//interchromatin granule;GO:0042382//paraspeckles;GO:1990904//ribonucleoprotein complex	GO:0003676//nucleic acid binding;GO:0003723//RNA binding;GO:0003729//mRNA binding;GO:0005515//protein binding;GO:0043023//ribosomal large subunit binding;GO:1990448//exon-exon junction complex binding	GO:0006397//mRNA processing;GO:0031124//mRNA 3'-end processing;GO:0046833//positive regulation of RNA export from nucleus;GO:0051262//protein tetramerization;GO:0051290//protein heterotetramerization;GO:0098789//pre-mRNA cleavage required for polyadenylation;GO:0110104//mRNA alternative polyadenylation;GO:1990120//messenger ribonucleoprotein complex assembly	--
10	117196389	117196438	MergePeak_3051	ENSMUSG00000055531	-	117180578	117212875	cds	ENSMUSG00000055531	Cpsf6	cleavage and polyadenylation specific factor 6 [Source:MGI Symbol;Acc:MGI:1913948]	Genetic Information Processing	Translation	ko03015//mRNA surveillance pathway	K14398	GO:0005634//nucleus;GO:0005654//nucleoplasm;GO:0005726//perichromatin fibrils;GO:0005737//cytoplasm;GO:0005847//mRNA cleavage and polyadenylation specificity factor complex;GO:0005849//mRNA cleavage factor complex;GO:0016607//nuclear speck;GO:0035061//interchromatin granule;GO:0042382//paraspeckles;GO:1990904//ribonucleoprotein complex	GO:0003676//nucleic acid binding;GO:0003723//RNA binding;GO:0003729//mRNA binding;GO:0005515//protein binding;GO:0043023//ribosomal large subunit binding;GO:1990448//exon-exon junction complex binding	GO:0006397//mRNA processing;GO:0031124//mRNA 3'-end processing;GO:0046833//positive regulation of RNA export from nucleus;GO:0051262//protein tetramerization;GO:0051290//protein heterotetramerization;GO:0098789//pre-mRNA cleavage required for polyadenylation;GO:0110104//mRNA alternative polyadenylation;GO:1990120//messenger ribonucleoprotein complex assembly	--
10	117650751	117650900	MergePeak_3061	ENSMUSG00000052681	-	117649776	117681940	3utr	ENSMUSG00000052681	Rap1b	RAS related protein 1b [Source:MGI Symbol;Acc:MGI:894315]	Environmental Information Processing;Environmental Information Processing;Environmental Information Processing;Environmental Information Processing;Human Diseases;Cellular Processes;Organismal Systems;Human Diseases;Organismal Systems;Organismal Systems;Organismal Systems;Organismal Systems;Human Diseases;Organismal Systems	Signal transduction;Signal transduction;Signal transduction;Signal transduction;Cardiovascular disease;Cellular community - eukaryotes;Immune system;Endocrine and metabolic disease;Immune system;Nervous system;Immune system;Digestive system;Cancer: specific types;Nervous system	ko04010//MAPK signaling pathway;ko04014//Ras signaling pathway;ko04015//Rap1 signaling pathway;ko04024//cAMP signaling pathway;ko05417//Lipid and atherosclerosis;ko04510//Focal adhesion;ko04062//Chemokine signaling pathway;ko04934//Cushing syndrome;ko04611//Platelet activation;ko04722//Neurotrophin signaling pathway;ko04670//Leukocyte transendothelial migration;ko04972//Pancreatic secretion;ko052…	K07836;K07836;K07836;K07836;K07836;K07836;K07836;K07836;K07836;K07836;K07836;K07836;K07836;K07836	GO:0005737//cytoplasm;GO:0005811//lipid droplet;GO:0005829//cytosol;GO:0005886//plasma membrane;GO:0005911//cell-cell junction;GO:0016020//membrane;GO:0030054//cell junction	GO:0000166//nucleotide binding;GO:0003924//GTPase activity;GO:0003925//G protein activity;GO:0005515//protein binding;GO:0005525//GTP binding;GO:0016787//hydrolase activity;GO:0019003//GDP binding;GO:0044877//protein-containing complex binding	GO:0007165//signal transduction;GO:0007264//small GTPase mediated signal transduction;GO:0008283//cell population proliferation;GO:0017156//calcium-ion regulated exocytosis;GO:0032486//Rap protein signal transduction;GO:0033625//positive regulation of integrin activation;GO:0045955//negative regulation of calcium ion-dependent exocytosis;GO:0051649//establishment of localization in cell;GO:006102…	--
10	121226603	121227316	MergePeak_3096	ENSMUSG00000034707	+	121200995	121233150	cds	ENSMUSG00000034707	Gns	glucosamine (N-acetyl)-6-sulfatase [Source:MGI Symbol;Acc:MGI:1922862]	Metabolism;Cellular Processes;Metabolism	Global and overview maps;Transport and catabolism;Glycan biosynthesis and metabolism	ko01100//Metabolic pathways;ko04142//Lysosome;ko00531//Glycosaminoglycan degradation	K01137;K01137;K01137	GO:0005764//lysosome	GO:0005539//glycosaminoglycan binding;GO:0008449//N-acetylglucosamine-6-sulfatase activity;GO:0008484//sulfuric ester hydrolase activity;GO:0016787//hydrolase activity;GO:0043199//sulfate binding;GO:0046872//metal ion binding	GO:0030203//glycosaminoglycan metabolic process;GO:0042340//keratan sulfate catabolic process	--
10	122961456	122961505	MergePeak_3120	ENSMUSG00000020124	-	122940911	123032900	cds	ENSMUSG00000020124	Usp15	ubiquitin specific peptidase 15 [Source:MGI Symbol;Acc:MGI:101857]	Cellular Processes	Transport and catabolism	ko04137//Mitophagy - animal	K21343	GO:0005634//nucleus;GO:0005654//nucleoplasm;GO:0005737//cytoplasm;GO:0005739//mitochondrion;GO:0005829//cytosol;GO:0016604//nuclear body	GO:0003824//catalytic activity;GO:0004197//cysteine-type endopeptidase activity;GO:0004843//thiol-dependent deubiquitinase;GO:0005160//transforming growth factor beta receptor binding;GO:0008233//peptidase activity;GO:0008234//cysteine-type peptidase activity;GO:0016787//hydrolase activity;GO:0042802//identical protein binding;GO:0046332//SMAD binding;GO:0061649//ubiquitin modification-dependent …	GO:0006508//proteolysis;GO:0006511//ubiquitin-dependent protein catabolic process;GO:0006807//nitrogen compound metabolic process;GO:0007179//transforming growth factor beta receptor signaling pathway;GO:0016579//protein deubiquitination;GO:0030509//BMP signaling pathway;GO:0035520//monoubiquitinated protein deubiquitination;GO:0035616//histone H2B conserved C-terminal lysine deubiquitination;GO:…	--
10	127063340	127063414	MergePeak_3151	ENSMUSG00000074657	-	127061565	127099217	3utr	ENSMUSG00000074657	Kif5a	kinesin family member 5A [Source:MGI Symbol;Acc:MGI:109564]	Human Diseases;Human Diseases;Human Diseases;Human Diseases;Human Diseases;Human Diseases;Cellular Processes;Human Diseases;Organismal Systems;Human Diseases	Neurodegenerative disease;Neurodegenerative disease;Neurodegenerative disease;Neurodegenerative disease;Neurodegenerative disease;Neurodegenerative disease;Transport and catabolism;Infectious disease: bacterial;Nervous system;Cancer: specific types	ko05022//Pathways of neurodegeneration - multiple diseases;ko05010//Alzheimer disease;ko05014//Amyotrophic lateral sclerosis;ko05016//Huntington disease;ko05012//Parkinson disease;ko05020//Prion disease;ko04144//Endocytosis;ko05132//Salmonella infection;ko04728//Dopaminergic synapse;ko05223//Non-small cell lung cancer	K10396;K10396;K10396;K10396;K10396;K10396;K10396;K10396;K10396;K10396	GO:0000932//P-body;GO:0005737//cytoplasm;GO:0005829//cytosol;GO:0005856//cytoskeleton;GO:0005871//kinesin complex;GO:0005874//microtubule;GO:0030424//axon;GO:0030425//dendrite;GO:0032839//dendrite cytoplasm;GO:0035253//ciliary rootlet;GO:0043005//neuron projection;GO:0043025//neuronal cell body;GO:0043204//perikaryon;GO:0048471//perinuclear region of cytoplasm;GO:0090724//central region of growth…	GO:0000166//nucleotide binding;GO:0003777//microtubule motor activity;GO:0005515//protein binding;GO:0005524//ATP binding;GO:0008017//microtubule binding;GO:0008574//plus-end-directed microtubule motor activity;GO:0016887//ATP hydrolysis activity;GO:0019894//kinesin binding;GO:0044877//protein-containing complex binding;GO:0097110//scaffold protein binding	GO:0007018//microtubule-based movement;GO:0007411//axon guidance;GO:0016192//vesicle-mediated transport;GO:0030705//cytoskeleton-dependent intracellular transport;GO:0048489//synaptic vesicle transport;GO:0098971//anterograde dendritic transport of neurotransmitter receptor complex;GO:0099641//anterograde axonal protein transport;GO:1990049//retrograde neuronal dense core vesicle transport	--
10	127063540	127063664	MergePeak_3152	ENSMUSG00000074657	-	127061565	127099217	3utr	ENSMUSG00000074657	Kif5a	kinesin family member 5A [Source:MGI Symbol;Acc:MGI:109564]	Human Diseases;Human Diseases;Human Diseases;Human Diseases;Human Diseases;Human Diseases;Cellular Processes;Human Diseases;Organismal Systems;Human Diseases	Neurodegenerative disease;Neurodegenerative disease;Neurodegenerative disease;Neurodegenerative disease;Neurodegenerative disease;Neurodegenerative disease;Transport and catabolism;Infectious disease: bacterial;Nervous system;Cancer: specific types	ko05022//Pathways of neurodegeneration - multiple diseases;ko05010//Alzheimer disease;ko05014//Amyotrophic lateral sclerosis;ko05016//Huntington disease;ko05012//Parkinson disease;ko05020//Prion disease;ko04144//Endocytosis;ko05132//Salmonella infection;ko04728//Dopaminergic synapse;ko05223//Non-small cell lung cancer	K10396;K10396;K10396;K10396;K10396;K10396;K10396;K10396;K10396;K10396	GO:0000932//P-body;GO:0005737//cytoplasm;GO:0005829//cytosol;GO:0005856//cytoskeleton;GO:0005871//kinesin complex;GO:0005874//microtubule;GO:0030424//axon;GO:0030425//dendrite;GO:0032839//dendrite cytoplasm;GO:0035253//ciliary rootlet;GO:0043005//neuron projection;GO:0043025//neuronal cell body;GO:0043204//perikaryon;GO:0048471//perinuclear region of cytoplasm;GO:0090724//central region of growth…	GO:0000166//nucleotide binding;GO:0003777//microtubule motor activity;GO:0005515//protein binding;GO:0005524//ATP binding;GO:0008017//microtubule binding;GO:0008574//plus-end-directed microtubule motor activity;GO:0016887//ATP hydrolysis activity;GO:0019894//kinesin binding;GO:0044877//protein-containing complex binding;GO:0097110//scaffold protein binding	GO:0007018//microtubule-based movement;GO:0007411//axon guidance;GO:0016192//vesicle-mediated transport;GO:0030705//cytoskeleton-dependent intracellular transport;GO:0048489//synaptic vesicle transport;GO:0098971//anterograde dendritic transport of neurotransmitter receptor complex;GO:0099641//anterograde axonal protein transport;GO:1990049//retrograde neuronal dense core vesicle transport	--
10	127110641	127110873	MergePeak_3156	ENSMUSG00000025410	+	127102256	127117819	cds	ENSMUSG00000025410	Dctn2	dynactin 2 [Source:MGI Symbol;Acc:MGI:107733]	Human Diseases;Human Diseases;Human Diseases;Human Diseases;Organismal Systems	Neurodegenerative disease;Neurodegenerative disease;Neurodegenerative disease;Infectious disease: bacterial;Excretory system	ko05022//Pathways of neurodegeneration - multiple diseases;ko05014//Amyotrophic lateral sclerosis;ko05016//Huntington disease;ko05132//Salmonella infection;ko04962//Vasopressin-regulated water reabsorption	K10424;K10424;K10424;K10424;K10424	GO:0000776//kinetochore;GO:0005737//cytoplasm;GO:0005813//centrosome;GO:0005815//microtubule organizing center;GO:0005829//cytosol;GO:0005856//cytoskeleton;GO:0005869//dynactin complex;GO:0005874//microtubule;GO:0016020//membrane;GO:0030286//dynein complex;GO:0030426//growth cone;GO:0031982//vesicle	GO:0005515//protein binding;GO:0019901//protein kinase binding;GO:0030507//spectrin binding;GO:0042802//identical protein binding	GO:0000278//mitotic cell cycle;GO:0007017//microtubule-based process;GO:0007052//mitotic spindle organization;GO:0007080//mitotic metaphase plate congression;GO:0032402//melanosome transport;GO:0071539//protein localization to centrosome	--
10	127577859	127578033	MergePeak_3178	ENSMUSG00000044617	+	127575407	127583218	cds	ENSMUSG00000044617	Zbtb39	zinc finger and BTB domain containing 39 [Source:MGI Symbol;Acc:MGI:2443316]	-	-	-	-	GO:0005654//nucleoplasm	GO:0000978//RNA polymerase II cis-regulatory region sequence-specific DNA binding;GO:0001227//DNA-binding transcription repressor activity, RNA polymerase II-specific;GO:0005515//protein binding	GO:0000122//negative regulation of transcription by RNA polymerase II;GO:0006357//regulation of transcription by RNA polymerase II	ZBTB
10	127880909	127882039	MergePeak_3188	ENSMUSG00000061315	+	127871504	127884506	cds	ENSMUSG00000061315	Naca	nascent polypeptide-associated complex alpha polypeptide [Source:MGI Symbol;Acc:MGI:106095]	Organismal Systems	Endocrine system	ko04928//Parathyroid hormone synthesis, secretion and action	K03626	GO:0005634//nucleus;GO:0005737//cytoplasm;GO:0005854//nascent polypeptide-associated complex	GO:0003677//DNA binding;GO:0003713//transcription coactivator activity;GO:0017025//TBP-class protein binding;GO:0051082//unfolded protein binding	GO:0000122//negative regulation of transcription by RNA polymerase II;GO:0003231//cardiac ventricle development;GO:0006612//protein targeting to membrane;GO:0007507//heart development;GO:0010664//negative regulation of striated muscle cell apoptotic process;GO:0015031//protein transport;GO:0042060//wound healing;GO:0043403//skeletal muscle tissue regeneration;GO:0045893//positive regulation of tr…	--
10	128126450	128126549	MergePeak_3207	ENSMUSG00000040033	+	128106445	128128718	cds	ENSMUSG00000040033	Stat2	signal transducer and activator of transcription 2 [Source:MGI Symbol;Acc:MGI:103039]	Human Diseases;Human Diseases;Human Diseases;Human Diseases;Human Diseases;Human Diseases;Organismal Systems;Organismal Systems;Environmental Information Processing;Human Diseases;Cellular Processes;Human Diseases;Human Diseases;Human Diseases;Organismal Systems;Organismal Systems	Infectious disease: viral;Cancer: overview;Infectious disease: viral;Infectious disease: viral;Infectious disease: viral;Infectious disease: viral;Immune system;Immune system;Signal transduction;Infectious disease: viral;Cell growth and death;Infectious disease: viral;Infectious disease: viral;Infectious disease: viral;Development and regeneration;Immune system	ko05168//Herpes simplex virus 1 infection;ko05200//Pathways in cancer;ko05171//Coronavirus disease - COVID-19;ko05169//Epstein-Barr virus infection;ko05165//Human papillomavirus infection;ko05167//Kaposi sarcoma-associated herpesvirus infection;ko04621//NOD-like receptor signaling pathway;ko04062//Chemokine signaling pathway;ko04630//JAK-STAT signaling pathway;ko05164//Influenza A;ko04217//Necrop…	K11221;K11221;K11221;K11221;K11221;K11221;K11221;K11221;K11221;K11221;K11221;K11221;K11221;K11221;K11221;K11221	GO:0005634//nucleus;GO:0005737//cytoplasm;GO:0005829//cytosol;GO:0005886//plasma membrane;GO:0070721//ISGF3 complex	GO:0003677//DNA binding;GO:0003700//DNA-binding transcription factor activity;GO:0005515//protein binding;GO:0042802//identical protein binding;GO:0044389//ubiquitin-like protein ligase binding	GO:0001932//regulation of protein phosphorylation;GO:0006355//regulation of transcription, DNA-templated;GO:0007165//signal transduction;GO:0019221//cytokine-mediated signaling pathway;GO:0045944//positive regulation of transcription by RNA polymerase II;GO:0051607//defense response to virus;GO:0060337//type I interferon signaling pathway;GO:0060339//negative regulation of type I interferon-media…	STAT
10	128196009	128196897	MergePeak_3217	ENSMUSG00000005683	+	128173603	128198348	cds,stop_codon	ENSMUSG00000005683	Cs	citrate synthase [Source:MGI Symbol;Acc:MGI:88529]	Metabolism;Metabolism;Metabolism;Metabolism;Metabolism;Metabolism	Global and overview maps;Global and overview maps;Global and overview maps;Carbohydrate metabolism;Carbohydrate metabolism;Global and overview maps	ko01100//Metabolic pathways;ko01200//Carbon metabolism;ko01230//Biosynthesis of amino acids;ko00020//Citrate cycle (TCA cycle);ko00630//Glyoxylate and dicarboxylate metabolism;ko01210//2-Oxocarboxylic acid metabolism	K01647;K01647;K01647;K01647;K01647;K01647	GO:0005739//mitochondrion;GO:0005759//mitochondrial matrix	GO:0004108//citrate (Si)-synthase activity;GO:0016740//transferase activity;GO:0036440//citrate synthase activity;GO:0046912//acyltransferase, acyl groups converted into alkyl on transfer	GO:0005975//carbohydrate metabolic process;GO:0006084//acetyl-CoA metabolic process;GO:0006099//tricarboxylic acid cycle;GO:0006101//citrate metabolic process;GO:0006107//oxaloacetate metabolic process	--
10	128229756	128229830	MergePeak_3220	ENSMUSG00000014498	+	128212988	128229875	3utr,ncrna	ENSMUSG00000014498	Ankrd52	ankyrin repeat domain 52 [Source:MGI Symbol;Acc:MGI:2444029]	-	-	-	-	GO:0005575//cellular_component	GO:0003674//molecular_function;GO:0005515//protein binding	GO:0008150//biological_process	--
10	128229756	128229830	MergePeak_3220	ENSMUSG00000090761	-	128227711	128231432	-,ncrna
10	128274979	128275028	MergePeak_3225	ENSMUSG00000025373	+	128247615	128276207	3utr	ENSMUSG00000025373	Rnf41	ring finger protein 41 [Source:MGI Symbol;Acc:MGI:1914838]	Cellular Processes	Transport and catabolism	ko04144//Endocytosis	K11981	GO:0048471//perinuclear region of cytoplasm;GO:0071782//endoplasmic reticulum tubular network	GO:0004842//ubiquitin-protein transferase activity;GO:0005128//erythropoietin receptor binding;GO:0005135//interleukin-3 receptor binding;GO:0005515//protein binding;GO:0008270//zinc ion binding;GO:0016740//transferase activity;GO:0019904//protein domain specific binding;GO:0030971//receptor tyrosine kinase binding;GO:0031267//small GTPase binding;GO:0042802//identical protein binding;GO:0046872/…	GO:0000209//protein polyubiquitination;GO:0006914//autophagy;GO:0006915//apoptotic process;GO:0008285//negative regulation of cell population proliferation;GO:0010498//proteasomal protein catabolic process;GO:0016567//protein ubiquitination;GO:0030336//negative regulation of cell migration;GO:0043408//regulation of MAPK cascade;GO:0045619//regulation of lymphocyte differentiation;GO:0045637//regu…	--
10	128275129	128275328	MergePeak_3226	ENSMUSG00000025373	+	128247615	128276207	3utr	ENSMUSG00000025373	Rnf41	ring finger protein 41 [Source:MGI Symbol;Acc:MGI:1914838]	Cellular Processes	Transport and catabolism	ko04144//Endocytosis	K11981	GO:0048471//perinuclear region of cytoplasm;GO:0071782//endoplasmic reticulum tubular network	GO:0004842//ubiquitin-protein transferase activity;GO:0005128//erythropoietin receptor binding;GO:0005135//interleukin-3 receptor binding;GO:0005515//protein binding;GO:0008270//zinc ion binding;GO:0016740//transferase activity;GO:0019904//protein domain specific binding;GO:0030971//receptor tyrosine kinase binding;GO:0031267//small GTPase binding;GO:0042802//identical protein binding;GO:0046872/…	GO:0000209//protein polyubiquitination;GO:0006914//autophagy;GO:0006915//apoptotic process;GO:0008285//negative regulation of cell population proliferation;GO:0010498//proteasomal protein catabolic process;GO:0016567//protein ubiquitination;GO:0030336//negative regulation of cell migration;GO:0043408//regulation of MAPK cascade;GO:0045619//regulation of lymphocyte differentiation;GO:0045637//regu…	--
10	128324963	128325137	MergePeak_3227	ENSMUSG00000025369	+	128295177	128325991	3utr,stop_codon	ENSMUSG00000025369	Smarcc2	SWI/SNF related, matrix associated, actin dependent regulator of chromatin, subfamily c, member 2 [Source:MGI Symbol;Acc:MGI:1915344]	Organismal Systems;Human Diseases	Environmental adaptation;Cancer: specific types	ko04714//Thermogenesis;ko05225//Hepatocellular carcinoma	K11649;K11649	GO:0000776//kinetochore;GO:0000785//chromatin;GO:0005634//nucleus;GO:0005654//nucleoplasm;GO:0005694//chromosome;GO:0016363//nuclear matrix;GO:0016514//SWI/SNF complex;GO:0016586//RSC-type complex;GO:0035060//brahma complex;GO:0071564//npBAF complex;GO:0071565//nBAF complex;GO:0140092//bBAF complex	GO:0003682//chromatin binding;GO:0005515//protein binding;GO:0042393//histone binding	GO:0000122//negative regulation of transcription by RNA polymerase II;GO:0006325//chromatin organization;GO:0006337//nucleosome disassembly;GO:0006338//chromatin remodeling;GO:0006355//regulation of transcription, DNA-templated;GO:0006357//regulation of transcription by RNA polymerase II;GO:0006366//transcription by RNA polymerase II;GO:0007399//nervous system development;GO:0030071//regulation o…	MYB
10	128328295	128328344	MergePeak_3229	ENSMUSG00000090841	-	128326866	128329723	3utr,cds,stop_codon	ENSMUSG00000090841	Myl6	myosin, light polypeptide 6, alkali, smooth muscle and non-muscle [Source:MGI Symbol;Acc:MGI:109318]	Cellular Processes;Organismal Systems;Organismal Systems	Cellular community - eukaryotes;Endocrine system;Circulatory system	ko04530//Tight junction;ko04921//Oxytocin signaling pathway;ko04270//Vascular smooth muscle contraction	K12751;K12751;K12751	GO:0005903//brush border;GO:0016459//myosin complex;GO:0016460//myosin II complex;GO:0016461//unconventional myosin complex	GO:0000146//microfilament motor activity;GO:0003774//cytoskeletal motor activity;GO:0005509//calcium ion binding;GO:0005515//protein binding;GO:0008307//structural constituent of muscle	GO:0006936//muscle contraction;GO:0007519//skeletal muscle tissue development;GO:0030049//muscle filament sliding	--
10	128338413	128338487	MergePeak_3231	ENSMUSG00000119994	+	128334809	128340114	-,ncrna
10	128338413	128338487	MergePeak_3231	MSTRG.3362	+	128337333	128338845	-,ncrna
11	3170444	3171155	MergePeak_3268	ENSMUSG00000020454	+	3153021	3194587	cds	ENSMUSG00000020454	Eif4enif1	eukaryotic translation initiation factor 4E nuclear import factor 1 [Source:MGI Symbol;Acc:MGI:1921453]	-	-	-	-	GO:0000932//P-body;GO:0005634//nucleus;GO:0005737//cytoplasm;GO:0005829//cytosol;GO:0016605//PML body;GO:0016607//nuclear speck;GO:0036464//cytoplasmic ribonucleoprotein granule;GO:0043231//intracellular membrane-bounded organelle	GO:0003729//mRNA binding;GO:0005049//nuclear export signal receptor activity;GO:0005515//protein binding;GO:0019900//kinase binding	GO:0006412//translation;GO:0006417//regulation of translation;GO:0006606//protein import into nucleus;GO:0015031//protein transport;GO:0017148//negative regulation of translation;GO:0019827//stem cell population maintenance;GO:0030182//neuron differentiation;GO:0031047//gene silencing by RNA;GO:0033962//P-body assembly;GO:0035278//miRNA mediated inhibition of translation;GO:0045665//negative regu…	--
11	3170444	3171155	MergePeak_3268	ENSMUSG00000020457	-	3137360	3202685	-	ENSMUSG00000020457	Drg1	developmentally regulated GTP binding protein 1 [Source:MGI Symbol;Acc:MGI:1343297]	-	-	-	-	GO:0005634//nucleus;GO:0005654//nucleoplasm;GO:0005737//cytoplasm;GO:0005829//cytosol;GO:0005844//polysome;GO:0016604//nuclear body	GO:0000166//nucleotide binding;GO:0003924//GTPase activity;GO:0005515//protein binding;GO:0005525//GTP binding;GO:0008017//microtubule binding;GO:0016787//hydrolase activity;GO:0030955//potassium ion binding;GO:0042802//identical protein binding;GO:0046872//metal ion binding	GO:0002181//cytoplasmic translation;GO:0031116//positive regulation of microtubule polymerization;GO:1901673//regulation of mitotic spindle assembly	--
11	4855741	4861461	MergePeak_3325	ENSMUSG00000034274	+	4845343	4878865	cds	ENSMUSG00000034274	Thoc5	THO complex 5 [Source:MGI Symbol;Acc:MGI:1351333]	Genetic Information Processing	Translation	ko03013//Nucleocytoplasmic transport	K13174	GO:0000346//transcription export complex;GO:0000347//THO complex;GO:0000445//THO complex part of transcription export complex;GO:0000781//chromosome, telomeric region;GO:0005634//nucleus;GO:0005654//nucleoplasm	-	GO:0006406//mRNA export from nucleus;GO:0030224//monocyte differentiation;GO:0032786//positive regulation of DNA-templated transcription, elongation;GO:0046784//viral mRNA export from host cell nucleus;GO:2000002//negative regulation of DNA damage checkpoint	--
11	4876069	4876193	MergePeak_3326	ENSMUSG00000034274	+	4845343	4878865	cds	ENSMUSG00000034274	Thoc5	THO complex 5 [Source:MGI Symbol;Acc:MGI:1351333]	Genetic Information Processing	Translation	ko03013//Nucleocytoplasmic transport	K13174	GO:0000346//transcription export complex;GO:0000347//THO complex;GO:0000445//THO complex part of transcription export complex;GO:0000781//chromosome, telomeric region;GO:0005634//nucleus;GO:0005654//nucleoplasm	-	GO:0006406//mRNA export from nucleus;GO:0030224//monocyte differentiation;GO:0032786//positive regulation of DNA-templated transcription, elongation;GO:0046784//viral mRNA export from host cell nucleus;GO:2000002//negative regulation of DNA damage checkpoint	--
11	5151757	5151881	MergePeak_3342	ENSMUSG00000020393	-	5141552	5211558	cds	ENSMUSG00000020393	Kremen1	kringle containing transmembrane protein 1 [Source:MGI Symbol;Acc:MGI:1933988]	-	-	-	-	GO:0005886//plasma membrane;GO:0016020//membrane;GO:0016021//integral component of membrane;GO:0043025//neuronal cell body	GO:0003674//molecular_function	GO:0006915//apoptotic process;GO:0016055//Wnt signaling pathway;GO:0030279//negative regulation of ossification;GO:0048681//negative regulation of axon regeneration;GO:0060173//limb development;GO:0090090//negative regulation of canonical Wnt signaling pathway	--
11	5474330	5474404	MergePeak_3349	ENSMUSG00000020484	+	5470659	5475893	cds	ENSMUSG00000020484	Xbp1	X-box binding protein 1 [Source:MGI Symbol;Acc:MGI:98970]	Human Diseases;Human Diseases;Human Diseases;Human Diseases;Human Diseases;Genetic Information Processing;Human Diseases;Human Diseases	Neurodegenerative disease;Neurodegenerative disease;Neurodegenerative disease;Neurodegenerative disease;Cardiovascular disease;Folding, sorting and degradation;Endocrine and metabolic disease;Neurodegenerative disease	ko05022//Pathways of neurodegeneration - multiple diseases;ko05010//Alzheimer disease;ko05014//Amyotrophic lateral sclerosis;ko05012//Parkinson disease;ko05417//Lipid and atherosclerosis;ko04141//Protein processing in endoplasmic reticulum;ko04932//Non-alcoholic fatty liver disease;ko05017//Spinocerebellar ataxia	K09027;K09027;K09027;K09027;K09027;K09027;K09027;K09027	GO:0005634//nucleus;GO:0005737//cytoplasm;GO:0005783//endoplasmic reticulum;GO:0005789//endoplasmic reticulum membrane;GO:0005829//cytosol;GO:0016020//membrane;GO:0016021//integral component of membrane;GO:0030176//integral component of endoplasmic reticulum membrane;GO:0090575//RNA polymerase II transcription regulator complex;GO:0098793//presynapse	GO:0000976//transcription cis-regulatory region binding;GO:0000977//RNA polymerase II transcription regulatory region sequence-specific DNA binding;GO:0000978//RNA polymerase II cis-regulatory region sequence-specific DNA binding;GO:0000981//DNA-binding transcription factor activity, RNA polymerase II-specific;GO:0000987//cis-regulatory region sequence-specific DNA binding;GO:0002020//protease bi…	GO:0000122//negative regulation of transcription by RNA polymerase II;GO:0001525//angiogenesis;GO:0001558//regulation of cell growth;GO:0001889//liver development;GO:0001934//positive regulation of protein phosphorylation;GO:0001935//endothelial cell proliferation;GO:0002071//glandular epithelial cell maturation;GO:0002639//positive regulation of immunoglobulin production;GO:0006355//regulation o…	TF_bZIP
11	5479162	5479211	MergePeak_3354	ENSMUSG00000020482	-	5478887	5492187	3utr	ENSMUSG00000020482	Ccdc117	coiled-coil domain containing 117 [Source:MGI Symbol;Acc:MGI:2144383]	-	-	-	-	GO:0005634//nucleus;GO:0005737//cytoplasm;GO:0005819//spindle;GO:0005856//cytoskeleton;GO:0072686//mitotic spindle	GO:0003674//molecular_function	GO:0008284//positive regulation of cell population proliferation;GO:0045739//positive regulation of DNA repair	--
11	5480187	5480411	MergePeak_3355	ENSMUSG00000020482	-	5478887	5492187	3utr	ENSMUSG00000020482	Ccdc117	coiled-coil domain containing 117 [Source:MGI Symbol;Acc:MGI:2144383]	-	-	-	-	GO:0005634//nucleus;GO:0005737//cytoplasm;GO:0005819//spindle;GO:0005856//cytoskeleton;GO:0072686//mitotic spindle	GO:0003674//molecular_function	GO:0008284//positive regulation of cell population proliferation;GO:0045739//positive regulation of DNA repair	--
11	5812172	5812346	MergePeak_3368	ENSMUSG00000020473	+	5811947	5822088	cds,start_codon	ENSMUSG00000020473	Aebp1	AE binding protein 1 [Source:MGI Symbol;Acc:MGI:1197012]	-	-	-	-	GO:0005576//extracellular region;GO:0005615//extracellular space;GO:0005634//nucleus;GO:0005737//cytoplasm	GO:0000977//RNA polymerase II transcription regulatory region sequence-specific DNA binding;GO:0001227//DNA-binding transcription repressor activity, RNA polymerase II-specific;GO:0003677//DNA binding;GO:0004180//carboxypeptidase activity;GO:0004181//metallocarboxypeptidase activity;GO:0005516//calmodulin binding;GO:0005518//collagen binding;GO:0008270//zinc ion binding	GO:0000122//negative regulation of transcription by RNA polymerase II;GO:0006355//regulation of transcription, DNA-templated;GO:0006508//proteolysis;GO:1904026//regulation of collagen fibril organization	--
11	5815439	5816926	MergePeak_3369	ENSMUSG00000020473	+	5811947	5822088	cds	ENSMUSG00000020473	Aebp1	AE binding protein 1 [Source:MGI Symbol;Acc:MGI:1197012]	-	-	-	-	GO:0005576//extracellular region;GO:0005615//extracellular space;GO:0005634//nucleus;GO:0005737//cytoplasm	GO:0000977//RNA polymerase II transcription regulatory region sequence-specific DNA binding;GO:0001227//DNA-binding transcription repressor activity, RNA polymerase II-specific;GO:0003677//DNA binding;GO:0004180//carboxypeptidase activity;GO:0004181//metallocarboxypeptidase activity;GO:0005516//calmodulin binding;GO:0005518//collagen binding;GO:0008270//zinc ion binding	GO:0000122//negative regulation of transcription by RNA polymerase II;GO:0006355//regulation of transcription, DNA-templated;GO:0006508//proteolysis;GO:1904026//regulation of collagen fibril organization	--
11	5823036	5823110	MergePeak_3373	ENSMUSG00000020471	-	5822180	5828292	cds	ENSMUSG00000020471	Pold2	polymerase (DNA directed), delta 2, regulatory subunit [Source:MGI Symbol;Acc:MGI:1097163]	Genetic Information Processing;Genetic Information Processing;Genetic Information Processing;Genetic Information Processing;Genetic Information Processing	Replication and repair;Replication and repair;Replication and repair;Replication and repair;Replication and repair	ko03440//Homologous recombination;ko03420//Nucleotide excision repair;ko03030//DNA replication;ko03410//Base excision repair;ko03430//Mismatch repair	K02328;K02328;K02328;K02328;K02328	GO:0005634//nucleus;GO:0005654//nucleoplasm;GO:0016035//zeta DNA polymerase complex;GO:0042575//DNA polymerase complex;GO:0043625//delta DNA polymerase complex	GO:0003677//DNA binding	GO:0006259//DNA metabolic process;GO:0006260//DNA replication;GO:0006261//DNA-dependent DNA replication;GO:0006271//DNA strand elongation involved in DNA replication;GO:0006281//DNA repair;GO:0006974//cellular response to DNA damage stimulus;GO:0042276//error-prone translesion synthesis;GO:0071897//DNA biosynthetic process	--
11	5916797	5916946	MergePeak_3376	ENSMUSG00000002741	+	5905693	5917780	3utr	ENSMUSG00000002741	Ykt6	YKT6 v-SNARE homolog (S. cerevisiae) [Source:MGI Symbol;Acc:MGI:1927550]	Genetic Information Processing	Folding, sorting and degradation	ko04130//SNARE interactions in vesicular transport	K08516	GO:0000139//Golgi membrane;GO:0005737//cytoplasm;GO:0005739//mitochondrion;GO:0005768//endosome;GO:0005783//endoplasmic reticulum;GO:0005794//Golgi apparatus;GO:0005829//cytosol;GO:0005887//integral component of plasma membrane;GO:0016020//membrane;GO:0030659//cytoplasmic vesicle membrane;GO:0031201//SNARE complex;GO:0031410//cytoplasmic vesicle;GO:0043025//neuronal cell body;GO:0097440//apical d…	GO:0005484//SNAP receptor activity;GO:0016740//transferase activity;GO:0019706//protein-cysteine S-palmitoyltransferase activity	GO:0006888//endoplasmic reticulum to Golgi vesicle-mediated transport;GO:0006903//vesicle targeting;GO:0006904//vesicle docking involved in exocytosis;GO:0015031//protein transport;GO:0016192//vesicle-mediated transport;GO:0042147//retrograde transport, endosome to Golgi;GO:0061025//membrane fusion	--
11	6425074	6425223	MergePeak_3393	ENSMUSG00000094483	-	6417599	6425917	cds,stop_codon	ENSMUSG00000094483	Purb	purine rich element binding protein B [Source:MGI Symbol;Acc:MGI:1338779]	-	-	-	-	GO:0005634//nucleus;GO:0005654//nucleoplasm	GO:0000900//translation repressor activity, mRNA regulatory element binding;GO:0000977//RNA polymerase II transcription regulatory region sequence-specific DNA binding;GO:0000981//DNA-binding transcription factor activity, RNA polymerase II-specific;GO:0001227//DNA-binding transcription repressor activity, RNA polymerase II-specific;GO:0003677//DNA binding;GO:0003690//double-stranded DNA binding;…	GO:0000122//negative regulation of transcription by RNA polymerase II;GO:0006268//DNA unwinding involved in DNA replication;GO:0006357//regulation of transcription by RNA polymerase II;GO:0008283//cell population proliferation;GO:0017148//negative regulation of translation;GO:0030154//cell differentiation;GO:0045892//negative regulation of transcription, DNA-templated	Others
11	6550378	6550552	MergePeak_3401	ENSMUSG00000041073	-	6547823	6556053	cds	ENSMUSG00000041073	Nacad	NAC alpha domain containing [Source:MGI Symbol;Acc:MGI:3603030]	-	-	-	-	GO:0005634//nucleus;GO:0005737//cytoplasm;GO:0005854//nascent polypeptide-associated complex	GO:0051082//unfolded protein binding	GO:0006612//protein targeting to membrane;GO:0015031//protein transport	--
11	20165684	20168893	MergePeak_3444	ENSMUSG00000020149	+	20151432	20176856	cds	ENSMUSG00000020149	Rab1a	RAB1A, member RAS oncogene family [Source:MGI Symbol;Acc:MGI:97842]	Human Diseases;Human Diseases;Human Diseases;Cellular Processes;Human Diseases	Neurodegenerative disease;Neurodegenerative disease;Infectious disease: bacterial;Transport and catabolism;Infectious disease: bacterial	ko05022//Pathways of neurodegeneration - multiple diseases;ko05014//Amyotrophic lateral sclerosis;ko05130//Pathogenic Escherichia coli infection;ko04140//Autophagy - animal;ko05134//Legionellosis	K07874;K07874;K07874;K07874;K07874	GO:0000139//Golgi membrane;GO:0005737//cytoplasm;GO:0005768//endosome;GO:0005769//early endosome;GO:0005783//endoplasmic reticulum;GO:0005789//endoplasmic reticulum membrane;GO:0005794//Golgi apparatus;GO:0005829//cytosol;GO:0016020//membrane;GO:0042470//melanosome;GO:0043025//neuronal cell body;GO:0098793//presynapse	GO:0000166//nucleotide binding;GO:0003924//GTPase activity;GO:0003925//G protein activity;GO:0005515//protein binding;GO:0005525//GTP binding;GO:0016787//hydrolase activity	GO:0000045//autophagosome assembly;GO:0001675//acrosome assembly;GO:0006886//intracellular protein transport;GO:0006888//endoplasmic reticulum to Golgi vesicle-mediated transport;GO:0006897//endocytosis;GO:0006914//autophagy;GO:0007030//Golgi organization;GO:0015031//protein transport;GO:0016192//vesicle-mediated transport;GO:0016477//cell migration;GO:0019068//virion assembly;GO:0030252//growth …	--
11	20192085	20192184	MergePeak_3452	ENSMUSG00000044066	-	20177037	20199418	cds,start_codon	ENSMUSG00000044066	Cep68	centrosomal protein 68 [Source:MGI Symbol;Acc:MGI:2667663]	-	-	-	-	GO:0005654//nucleoplasm;GO:0005737//cytoplasm;GO:0005813//centrosome;GO:0005815//microtubule organizing center;GO:0005829//cytosol;GO:0005856//cytoskeleton;GO:0030054//cell junction;GO:0034451//centriolar satellite	GO:0019901//protein kinase binding;GO:0019904//protein domain specific binding	GO:0007098//centrosome cycle;GO:0010457//centriole-centriole cohesion;GO:0033365//protein localization to organelle	--
11	21514142	21516622	MergePeak_3475	ENSMUSG00000020321	-	21506787	21522193	cds,ncrna	ENSMUSG00000020321	Mdh1	malate dehydrogenase 1, NAD (soluble) [Source:MGI Symbol;Acc:MGI:97051]	Metabolism;Metabolism;Metabolism;Metabolism;Metabolism;Metabolism;Organismal Systems	Global and overview maps;Global and overview maps;Amino acid metabolism;Carbohydrate metabolism;Carbohydrate metabolism;Carbohydrate metabolism;Excretory system	ko01100//Metabolic pathways;ko01200//Carbon metabolism;ko00270//Cysteine and methionine metabolism;ko00620//Pyruvate metabolism;ko00020//Citrate cycle (TCA cycle);ko00630//Glyoxylate and dicarboxylate metabolism;ko04964//Proximal tubule bicarbonate reclamation	K00025;K00025;K00025;K00025;K00025;K00025;K00025	GO:0005737//cytoplasm;GO:0005739//mitochondrion;GO:0005813//centrosome;GO:0005829//cytosol;GO:0043209//myelin sheath	GO:0003824//catalytic activity;GO:0016491//oxidoreductase activity;GO:0016615//malate dehydrogenase activity;GO:0016616//oxidoreductase activity, acting on the CH-OH group of donors, NAD or NADP as acceptor;GO:0030060//L-malate dehydrogenase activity;GO:0051287//NAD binding	GO:0006094//gluconeogenesis;GO:0006099//tricarboxylic acid cycle;GO:0006107//oxaloacetate metabolic process;GO:0006108//malate metabolic process;GO:0006734//NADH metabolic process;GO:0006739//NADP metabolic process;GO:0019674//NAD metabolic process;GO:0019752//carboxylic acid metabolic process	--
11	23246669	23246793	MergePeak_3498	ENSMUSG00000020290	+	23206078	23248249	3utr	ENSMUSG00000020290	Xpo1	exportin 1 [Source:MGI Symbol;Acc:MGI:2144013]	Human Diseases;Human Diseases;Genetic Information Processing;Environmental Information Processing;Genetic Information Processing	Infectious disease: viral;Infectious disease: viral;Translation;Signal transduction;Translation	ko05166//Human T-cell leukemia virus 1 infection;ko05164//Influenza A;ko03013//Nucleocytoplasmic transport;ko04013//MAPK signaling pathway - fly;ko03008//Ribosome biogenesis in eukaryotes	K14290;K14290;K14290;K14290;K14290	GO:0000776//kinetochore;GO:0005634//nucleus;GO:0005642//annulate lamellae;GO:0005654//nucleoplasm;GO:0005730//nucleolus;GO:0005737//cytoplasm;GO:0005829//cytosol;GO:0015030//Cajal body;GO:0031965//nuclear membrane;GO:0032991//protein-containing complex;GO:0043231//intracellular membrane-bounded organelle;GO:1990904//ribonucleoprotein complex	GO:0003723//RNA binding;GO:0005049//nuclear export signal receptor activity;GO:0005515//protein binding;GO:0019904//protein domain specific binding;GO:0031267//small GTPase binding	GO:0000054//ribosomal subunit export from nucleus;GO:0000055//ribosomal large subunit export from nucleus;GO:0000056//ribosomal small subunit export from nucleus;GO:0000122//negative regulation of transcription by RNA polymerase II;GO:0006611//protein export from nucleus;GO:0006886//intracellular protein transport;GO:0006913//nucleocytoplasmic transport;GO:0010824//regulation of centrosome duplic…	--
11	23402527	23402601	MergePeak_3502	ENSMUSG00000056342	+	23256895	23440560	cds	ENSMUSG00000056342	Usp34	ubiquitin specific peptidase 34 [Source:MGI Symbol;Acc:MGI:109473]	-	-	-	-	GO:0005634//nucleus;GO:0005829//cytosol	GO:0004197//cysteine-type endopeptidase activity;GO:0004843//thiol-dependent deubiquitinase;GO:0008233//peptidase activity;GO:0008234//cysteine-type peptidase activity;GO:0016787//hydrolase activity	GO:0006508//proteolysis;GO:0006511//ubiquitin-dependent protein catabolic process;GO:0016055//Wnt signaling pathway;GO:0016579//protein deubiquitination;GO:0071108//protein K48-linked deubiquitination;GO:0090263//positive regulation of canonical Wnt signaling pathway	--
11	23424328	23424377	MergePeak_3504	ENSMUSG00000056342	+	23256895	23440560	cds	ENSMUSG00000056342	Usp34	ubiquitin specific peptidase 34 [Source:MGI Symbol;Acc:MGI:109473]	-	-	-	-	GO:0005634//nucleus;GO:0005829//cytosol	GO:0004197//cysteine-type endopeptidase activity;GO:0004843//thiol-dependent deubiquitinase;GO:0008233//peptidase activity;GO:0008234//cysteine-type peptidase activity;GO:0016787//hydrolase activity	GO:0006508//proteolysis;GO:0006511//ubiquitin-dependent protein catabolic process;GO:0016055//Wnt signaling pathway;GO:0016579//protein deubiquitination;GO:0071108//protein K48-linked deubiquitination;GO:0090263//positive regulation of canonical Wnt signaling pathway	--
11	30763745	30765659	MergePeak_3558	ENSMUSG00000040850	+	30721726	30830361	cds	ENSMUSG00000040850	Psme4	proteasome (prosome, macropain) activator subunit 4 [Source:MGI Symbol;Acc:MGI:2143994]	Genetic Information Processing	Folding, sorting and degradation	ko03050//Proteasome	K06699	GO:0000502//proteasome complex;GO:0005634//nucleus;GO:0005654//nucleoplasm;GO:0005737//cytoplasm;GO:0005829//cytosol;GO:0016607//nuclear speck;GO:1990111//spermatoproteasome complex	GO:0016504//peptidase activator activity;GO:0070577//lysine-acetylated histone binding;GO:0070628//proteasome binding	GO:0006281//DNA repair;GO:0006974//cellular response to DNA damage stimulus;GO:0007283//spermatogenesis;GO:0010499//proteasomal ubiquitin-independent protein catabolic process;GO:0010952//positive regulation of peptidase activity;GO:0030154//cell differentiation;GO:0035093//spermatogenesis, exchange of chromosomal proteins	--
11	30787367	30787441	MergePeak_3559	ENSMUSG00000040850	+	30721726	30830361	cds	ENSMUSG00000040850	Psme4	proteasome (prosome, macropain) activator subunit 4 [Source:MGI Symbol;Acc:MGI:2143994]	Genetic Information Processing	Folding, sorting and degradation	ko03050//Proteasome	K06699	GO:0000502//proteasome complex;GO:0005634//nucleus;GO:0005654//nucleoplasm;GO:0005737//cytoplasm;GO:0005829//cytosol;GO:0016607//nuclear speck;GO:1990111//spermatoproteasome complex	GO:0016504//peptidase activator activity;GO:0070577//lysine-acetylated histone binding;GO:0070628//proteasome binding	GO:0006281//DNA repair;GO:0006974//cellular response to DNA damage stimulus;GO:0007283//spermatogenesis;GO:0010499//proteasomal ubiquitin-independent protein catabolic process;GO:0010952//positive regulation of peptidase activity;GO:0030154//cell differentiation;GO:0035093//spermatogenesis, exchange of chromosomal proteins	--
11	31539441	31539515	MergePeak_3573	MSTRG.3733	+	31538691	31555014	-
11	35681937	35682061	MergePeak_3619	ENSMUSG00000018846	+	35660311	35682112	3utr	ENSMUSG00000018846	Pank3	pantothenate kinase 3 [Source:MGI Symbol;Acc:MGI:2387464]	Metabolism;Metabolism	Global and overview maps;Metabolism of cofactors and vitamins	ko01100//Metabolic pathways;ko00770//Pantothenate and CoA biosynthesis	K09680;K09680	GO:0005634//nucleus;GO:0005737//cytoplasm;GO:0005829//cytosol	GO:0000166//nucleotide binding;GO:0004594//pantothenate kinase activity;GO:0005524//ATP binding;GO:0016301//kinase activity;GO:0016740//transferase activity;GO:0019842//vitamin binding;GO:0042803//protein homodimerization activity;GO:1905502//acetyl-CoA binding	GO:0015937//coenzyme A biosynthetic process;GO:0016310//phosphorylation	--
11	35723463	35725275	MergePeak_3621	ENSMUSG00000018848	-	35699208	35725333	cds,start_codon	ENSMUSG00000018848	Rars	arginyl-tRNA synthetase [Source:MGI Symbol;Acc:MGI:1914297]	Genetic Information Processing	Translation	ko00970//Aminoacyl-tRNA biosynthesis	K01887	GO:0005634//nucleus;GO:0005654//nucleoplasm;GO:0005730//nucleolus;GO:0005737//cytoplasm;GO:0005739//mitochondrion;GO:0005829//cytosol;GO:0017101//aminoacyl-tRNA synthetase multienzyme complex	GO:0000049//tRNA binding;GO:0000166//nucleotide binding;GO:0003824//catalytic activity;GO:0004812//aminoacyl-tRNA ligase activity;GO:0004814//arginine-tRNA ligase activity;GO:0005524//ATP binding;GO:0016874//ligase activity;GO:0034618//arginine binding	GO:0006412//translation;GO:0006418//tRNA aminoacylation for protein translation;GO:0006420//arginyl-tRNA aminoacylation	--
11	43621139	43621263	MergePeak_3643	ENSMUSG00000041278	-	43620339	43638835	3utr,stop_codon	ENSMUSG00000041278	Ttc1	tetratricopeptide repeat domain 1 [Source:MGI Symbol;Acc:MGI:1914077]	-	-	-	-	GO:0005829//cytosol	GO:0003674//molecular_function;GO:0005515//protein binding	GO:0008150//biological_process	--
11	44442505	44442654	MergePeak_3648	ENSMUSG00000019189	+	44410269	44445804	3utr,cds,stop_codon	ENSMUSG00000019189	Rnf145	ring finger protein 145 [Source:MGI Symbol;Acc:MGI:1921565]	-	-	-	-	GO:0005783//endoplasmic reticulum;GO:0005789//endoplasmic reticulum membrane;GO:0012505//endomembrane system;GO:0016020//membrane;GO:0016021//integral component of membrane	GO:0008270//zinc ion binding;GO:0016740//transferase activity;GO:0046872//metal ion binding;GO:0061630//ubiquitin protein ligase activity	GO:0016567//protein ubiquitination	--
11	46036312	46036411	MergePeak_3661	ENSMUSG00000011256	+	45946819	46038170	3utr,ncrna	ENSMUSG00000011256	Adam19	a disintegrin and metallopeptidase domain 19 (meltrin beta) [Source:MGI Symbol;Acc:MGI:105377]	-	-	-	-	GO:0005634//nucleus;GO:0005794//Golgi apparatus;GO:0016020//membrane;GO:0016021//integral component of membrane;GO:0062023//collagen-containing extracellular matrix	GO:0004222//metalloendopeptidase activity;GO:0005515//protein binding;GO:0008233//peptidase activity;GO:0008237//metallopeptidase activity;GO:0016787//hydrolase activity;GO:0017124//SH3 domain binding;GO:0046872//metal ion binding;GO:1902945//metalloendopeptidase activity involved in amyloid precursor protein catabolic process	GO:0001890//placenta development;GO:0006508//proteolysis;GO:0006509//membrane protein ectodomain proteolysis;GO:0007507//heart development;GO:0010628//positive regulation of gene expression;GO:0016485//protein processing;GO:0042987//amyloid precursor protein catabolic process;GO:2000049//positive regulation of cell-cell adhesion mediated by cadherin	--
11	46036312	46036411	MergePeak_3661	ENSMUSG00000086998	-	46034610	46037943	-,ncrna
11	46331578	46331677	MergePeak_3663	ENSMUSG00000020397	+	46327801	46333548	cds,start_codon	ENSMUSG00000020397	Med7	mediator complex subunit 7 [Source:MGI Symbol;Acc:MGI:1913463]	-	-	-	-	GO:0000151//ubiquitin ligase complex;GO:0005634//nucleus;GO:0005654//nucleoplasm;GO:0005667//transcription regulator complex;GO:0016592//mediator complex;GO:0016604//nuclear body;GO:0070847//core mediator complex	GO:0003712//transcription coregulator activity;GO:0061630//ubiquitin protein ligase activity	GO:0006357//regulation of transcription by RNA polymerase II;GO:0016567//protein ubiquitination;GO:0032968//positive regulation of transcription elongation from RNA polymerase II promoter;GO:0035019//somatic stem cell population maintenance;GO:0051123//RNA polymerase II preinitiation complex assembly;GO:0060261//positive regulation of transcription initiation from RNA polymerase II promoter	--
11	50101532	50101606	MergePeak_3700	ENSMUSG00000015837	-	50090193	50101618	5utr,cds,start_codon	ENSMUSG00000015837	Sqstm1	sequestosome 1 [Source:MGI Symbol;Acc:MGI:107931]	Human Diseases;Human Diseases;Human Diseases;Cellular Processes;Cellular Processes;Human Diseases;Cellular Processes;Organismal Systems;Cellular Processes	Neurodegenerative disease;Neurodegenerative disease;Infectious disease: bacterial;Cell growth and death;Cell growth and death;Cardiovascular disease;Transport and catabolism;Development and regeneration;Transport and catabolism	ko05022//Pathways of neurodegeneration - multiple diseases;ko05014//Amyotrophic lateral sclerosis;ko05131//Shigellosis;ko04218//Cellular senescence;ko04217//Necroptosis;ko05418//Fluid shear stress and atherosclerosis;ko04140//Autophagy - animal;ko04380//Osteoclast differentiation;ko04137//Mitophagy - animal	K14381;K14381;K14381;K14381;K14381;K14381;K14381;K14381;K14381	GO:0000407//phagophore assembly site;GO:0000932//P-body;GO:0005634//nucleus;GO:0005737//cytoplasm;GO:0005739//mitochondrion;GO:0005764//lysosome;GO:0005768//endosome;GO:0005770//late endosome;GO:0005776//autophagosome;GO:0005783//endoplasmic reticulum;GO:0005829//cytosol;GO:0016234//inclusion body;GO:0016235//aggresome;GO:0016605//PML body;GO:0030017//sarcomere;GO:0031410//cytoplasmic vesicle;GO:…	GO:0003712//transcription coregulator activity;GO:0005080//protein kinase C binding;GO:0005515//protein binding;GO:0008270//zinc ion binding;GO:0019899//enzyme binding;GO:0019901//protein kinase binding;GO:0031625//ubiquitin protein ligase binding;GO:0035255//ionotropic glutamate receptor binding;GO:0042169//SH2 domain binding;GO:0042802//identical protein binding;GO:0043130//ubiquitin binding;GO…	GO:0000122//negative regulation of transcription by RNA polymerase II;GO:0000423//mitophagy;GO:0001659//temperature homeostasis;GO:0001934//positive regulation of protein phosphorylation;GO:0002376//immune system process;GO:0002931//response to ischemia;GO:0006366//transcription by RNA polymerase II;GO:0006468//protein phosphorylation;GO:0006606//protein import into nucleus;GO:0006914//autophagy;…	--
11	50188968	50189017	MergePeak_3711	ENSMUSG00000020368	-	50184788	50216500	cds	ENSMUSG00000020368	Canx	calnexin [Source:MGI Symbol;Acc:MGI:88261]	Cellular Processes;Human Diseases;Genetic Information Processing;Organismal Systems;Organismal Systems	Transport and catabolism;Infectious disease: viral;Folding, sorting and degradation;Immune system;Endocrine system	ko04145//Phagosome;ko05166//Human T-cell leukemia virus 1 infection;ko04141//Protein processing in endoplasmic reticulum;ko04612//Antigen processing and presentation;ko04918//Thyroid hormone synthesis	K08054;K08054;K08054;K08054;K08054	GO:0005737//cytoplasm;GO:0005783//endoplasmic reticulum;GO:0005789//endoplasmic reticulum membrane;GO:0005790//smooth endoplasmic reticulum;GO:0005791//rough endoplasmic reticulum;GO:0005840//ribosome;GO:0016020//membrane;GO:0016021//integral component of membrane;GO:0030424//axon;GO:0032839//dendrite cytoplasm;GO:0032991//protein-containing complex;GO:0042470//melanosome;GO:0043025//neuronal cel…	GO:0005509//calcium ion binding;GO:0005515//protein binding;GO:0030246//carbohydrate binding;GO:0034185//apolipoprotein binding;GO:0035255//ionotropic glutamate receptor binding;GO:0046872//metal ion binding;GO:0051082//unfolded protein binding	GO:0006457//protein folding;GO:0007568//aging;GO:0030433//ubiquitin-dependent ERAD pathway;GO:0048488//synaptic vesicle endocytosis;GO:0072583//clathrin-dependent endocytosis	--
11	50270664	50270838	MergePeak_3714	ENSMUSG00000007850	+	50268546	50277354	cds	ENSMUSG00000007850	Hnrnph1	heterogeneous nuclear ribonucleoprotein H1 [Source:MGI Symbol;Acc:MGI:1891925]	-	-	-	-	GO:0005634//nucleus;GO:0005654//nucleoplasm;GO:0005681//spliceosomal complex;GO:0005829//cytosol;GO:0014069//postsynaptic density;GO:0071013//catalytic step 2 spliceosome;GO:1990904//ribonucleoprotein complex	GO:0003676//nucleic acid binding;GO:0003723//RNA binding;GO:0005515//protein binding;GO:0019899//enzyme binding;GO:0042802//identical protein binding	GO:0006397//mRNA processing;GO:0008380//RNA splicing;GO:0043484//regulation of RNA splicing;GO:0098761//cellular response to interleukin-7	--
11	51491852	51492001	MergePeak_3727	ENSMUSG00000020358	-	51490927	51497674	3utr	ENSMUSG00000020358	Hnrnpab	heterogeneous nuclear ribonucleoprotein A/B [Source:MGI Symbol;Acc:MGI:1330294]	-	-	-	-	GO:0005634//nucleus;GO:0005654//nucleoplasm;GO:0005737//cytoplasm;GO:0030425//dendrite;GO:0045293//mRNA editing complex;GO:0071598//neuronal ribonucleoprotein granule;GO:0090575//RNA polymerase II transcription regulator complex;GO:0099523//presynaptic cytosol;GO:0110165//cellular anatomical entity;GO:1990124//messenger ribonucleoprotein complex;GO:1990904//ribonucleoprotein complex	GO:0003676//nucleic acid binding;GO:0003677//DNA binding;GO:0003723//RNA binding;GO:0005515//protein binding;GO:0044877//protein-containing complex binding;GO:1990837//sequence-specific double-stranded DNA binding	GO:0000122//negative regulation of transcription by RNA polymerase II;GO:0001837//epithelial to mesenchymal transition;GO:0010468//regulation of gene expression;GO:0010604//positive regulation of macromolecule metabolic process;GO:0016556//mRNA modification;GO:0045893//positive regulation of transcription, DNA-templated;GO:0060341//regulation of cellular localization;GO:0071230//cellular response…	--
11	51491852	51492001	MergePeak_3727	ENSMUSG00000020359	+	51475616	51492155	3utr,cds,stop_codon	ENSMUSG00000020359	Phykpl	5-phosphohydroxy-L-lysine phospholyase [Source:MGI Symbol;Acc:MGI:1920197]	Metabolism;Metabolism	Global and overview maps;Amino acid metabolism	ko01100//Metabolic pathways;ko00310//Lysine degradation	K18202;K18202	GO:0005739//mitochondrion	GO:0003674//molecular_function;GO:0003824//catalytic activity;GO:0008483//transaminase activity;GO:0016829//lyase activity;GO:0030170//pyridoxal phosphate binding;GO:0042802//identical protein binding	GO:0008150//biological_process	--
11	51493737	51493911	MergePeak_3728	ENSMUSG00000020358	-	51490927	51497674	-	ENSMUSG00000020358	Hnrnpab	heterogeneous nuclear ribonucleoprotein A/B [Source:MGI Symbol;Acc:MGI:1330294]	-	-	-	-	GO:0005634//nucleus;GO:0005654//nucleoplasm;GO:0005737//cytoplasm;GO:0030425//dendrite;GO:0045293//mRNA editing complex;GO:0071598//neuronal ribonucleoprotein granule;GO:0090575//RNA polymerase II transcription regulator complex;GO:0099523//presynaptic cytosol;GO:0110165//cellular anatomical entity;GO:1990124//messenger ribonucleoprotein complex;GO:1990904//ribonucleoprotein complex	GO:0003676//nucleic acid binding;GO:0003677//DNA binding;GO:0003723//RNA binding;GO:0005515//protein binding;GO:0044877//protein-containing complex binding;GO:1990837//sequence-specific double-stranded DNA binding	GO:0000122//negative regulation of transcription by RNA polymerase II;GO:0001837//epithelial to mesenchymal transition;GO:0010468//regulation of gene expression;GO:0010604//positive regulation of macromolecule metabolic process;GO:0016556//mRNA modification;GO:0045893//positive regulation of transcription, DNA-templated;GO:0060341//regulation of cellular localization;GO:0071230//cellular response…	--
11	51493737	51493911	MergePeak_3728	ENSMUSG00000020359	+	51475584	51495316	3utr,stop_codon	ENSMUSG00000020359	Phykpl	5-phosphohydroxy-L-lysine phospholyase [Source:MGI Symbol;Acc:MGI:1920197]	Metabolism;Metabolism	Global and overview maps;Amino acid metabolism	ko01100//Metabolic pathways;ko00310//Lysine degradation	K18202;K18202	GO:0005739//mitochondrion	GO:0003674//molecular_function;GO:0003824//catalytic activity;GO:0008483//transaminase activity;GO:0016829//lyase activity;GO:0030170//pyridoxal phosphate binding;GO:0042802//identical protein binding	GO:0008150//biological_process	--
11	51668334	51668383	MergePeak_3740	ENSMUSG00000020386	+	51654514	51682752	cds,start_codon	ENSMUSG00000020386	Sar1b	secretion associated Ras related GTPase 1B [Source:MGI Symbol;Acc:MGI:1913647]	Genetic Information Processing;Human Diseases	Folding, sorting and degradation;Infectious disease: bacterial	ko04141//Protein processing in endoplasmic reticulum;ko05134//Legionellosis	K07953;K07953	GO:0005783//endoplasmic reticulum;GO:0005789//endoplasmic reticulum membrane;GO:0005794//Golgi apparatus;GO:0016020//membrane;GO:0030127//COPII vesicle coat;GO:0032580//Golgi cisterna membrane;GO:0070971//endoplasmic reticulum exit site	GO:0000166//nucleotide binding;GO:0003924//GTPase activity;GO:0005515//protein binding;GO:0005525//GTP binding;GO:0046872//metal ion binding	GO:0003400//regulation of COPII vesicle coating;GO:0006886//intracellular protein transport;GO:0006888//endoplasmic reticulum to Golgi vesicle-mediated transport;GO:0015031//protein transport;GO:0016050//vesicle organization;GO:0016192//vesicle-mediated transport;GO:0032368//regulation of lipid transport;GO:0042953//lipoprotein transport;GO:0055088//lipid homeostasis;GO:0061024//membrane organiza…	--
11	51876899	51876973	MergePeak_3748	ENSMUSG00000020390	-	51876324	51891311	3utr	ENSMUSG00000020390	Ube2b	ubiquitin-conjugating enzyme E2B [Source:MGI Symbol;Acc:MGI:102944]	Genetic Information Processing	Folding, sorting and degradation	ko04120//Ubiquitin mediated proteolysis	K10574	GO:0000785//chromatin;GO:0001741//XY body;GO:0005634//nucleus;GO:0005657//replication fork;GO:0005737//cytoplasm;GO:0005886//plasma membrane;GO:0016020//membrane;GO:0033503//HULC complex	GO:0000166//nucleotide binding;GO:0004842//ubiquitin-protein transferase activity;GO:0005515//protein binding;GO:0005524//ATP binding;GO:0016740//transferase activity;GO:0031625//ubiquitin protein ligase binding;GO:0061631//ubiquitin conjugating enzyme activity	GO:0000209//protein polyubiquitination;GO:0001701//in utero embryonic development;GO:0006281//DNA repair;GO:0006301//postreplication repair;GO:0006511//ubiquitin-dependent protein catabolic process;GO:0006513//protein monoubiquitination;GO:0006915//apoptotic process;GO:0006974//cellular response to DNA damage stimulus;GO:0007283//spermatogenesis;GO:0007288//sperm axoneme assembly;GO:0009410//resp…	--
11	51975873	51980476	MergePeak_3749	ENSMUSG00000020389	+	51917900	51975936	3utr	ENSMUSG00000020389	Cdkl3	cyclin-dependent kinase-like 3 [Source:MGI Symbol;Acc:MGI:2388268]	-	-	-	-	GO:0005634//nucleus;GO:0005737//cytoplasm	GO:0000166//nucleotide binding;GO:0004672//protein kinase activity;GO:0004674//protein serine/threonine kinase activity;GO:0004693//cyclin-dependent protein serine/threonine kinase activity;GO:0004712//protein serine/threonine/tyrosine kinase activity;GO:0005524//ATP binding;GO:0016301//kinase activity;GO:0016740//transferase activity;GO:0106310//protein serine kinase activity	GO:0006468//protein phosphorylation;GO:0016310//phosphorylation;GO:0030517//negative regulation of axon extension;GO:0050775//positive regulation of dendrite morphogenesis;GO:0051726//regulation of cell cycle;GO:0097484//dendrite extension	--
11	52004027	52004101	MergePeak_3750	ENSMUSG00000020349	+	51989508	52018605	cds	ENSMUSG00000020349	Ppp2ca	protein phosphatase 2 (formerly 2A), catalytic subunit, alpha isoform [Source:MGI Symbol;Acc:MGI:1321159]	Environmental Information Processing;Human Diseases;Cellular Processes;Human Diseases;Environmental Information Processing;Organismal Systems;Cellular Processes;Organismal Systems;Environmental Information Processing;Environmental Information Processing;Cellular Processes;Genetic Information Processing;Human Diseases;Environmental Information Processing;Environmental Information Processing;Enviro…	Signal transduction;Infectious disease: viral;Cellular community - eukaryotes;Infectious disease: viral;Signal transduction;Circulatory system;Transport and catabolism;Nervous system;Signal transduction;Signal transduction;Cell growth and death;Translation;Infectious disease: parasitic;Signal transduction;Signal transduction;Signal transduction;Nervous system;Transport and catabolism	ko04151//PI3K-Akt signaling pathway;ko05165//Human papillomavirus infection;ko04530//Tight junction;ko05160//Hepatitis C;ko04390//Hippo signaling pathway;ko04261//Adrenergic signaling in cardiomyocytes;ko04140//Autophagy - animal;ko04728//Dopaminergic synapse;ko04152//AMPK signaling pathway;ko04071//Sphingolipid signaling pathway;ko04114//Oocyte meiosis;ko03015//mRNA surveillance pathway;ko05142/…	K04382;K04382;K04382;K04382;K04382;K04382;K04382;K04382;K04382;K04382;K04382;K04382;K04382;K04382;K04382;K04382;K04382;K04382	GO:0000159//protein phosphatase type 2A complex;GO:0000775//chromosome, centromeric region;GO:0000922//spindle pole;GO:0005634//nucleus;GO:0005694//chromosome;GO:0005737//cytoplasm;GO:0005829//cytosol;GO:0005856//cytoskeleton;GO:0005886//plasma membrane;GO:0014069//postsynaptic density;GO:0043005//neuron projection;GO:0043195//terminal bouton;GO:0045121//membrane raft;GO:0045202//synapse	GO:0004721//phosphoprotein phosphatase activity;GO:0004722//protein serine/threonine phosphatase activity;GO:0004725//protein tyrosine phosphatase activity;GO:0005515//protein binding;GO:0008022//protein C-terminus binding;GO:0016787//hydrolase activity;GO:0017018//myosin phosphatase activity;GO:0019899//enzyme binding;GO:0019901//protein kinase binding;GO:0019903//protein phosphatase binding;GO:…	GO:0000122//negative regulation of transcription by RNA polymerase II;GO:0000278//mitotic cell cycle;GO:0001932//regulation of protein phosphorylation;GO:0001933//negative regulation of protein phosphorylation;GO:0006470//protein dephosphorylation;GO:0007498//mesoderm development;GO:0010288//response to lead ion;GO:0010469//regulation of signaling receptor activity;GO:0010719//negative regulation…	--
11	52274709	52274758	MergePeak_3758	ENSMUSG00000020402	+	52251687	52280224	cds	ENSMUSG00000020402	Vdac1	voltage-dependent anion channel 1 [Source:MGI Symbol;Acc:MGI:106919]	Human Diseases;Human Diseases;Human Diseases;Environmental Information Processing;Organismal Systems;Human Diseases;Human Diseases;Human Diseases;Human Diseases;Human Diseases;Human Diseases;Organismal Systems;Human Diseases;Human Diseases;Cellular Processes;Cellular Processes;Environmental Information Processing;Human Diseases;Organismal Systems	Neurodegenerative disease;Neurodegenerative disease;Neurodegenerative disease;Signal transduction;Immune system;Neurodegenerative disease;Neurodegenerative disease;Neurodegenerative disease;Infectious disease: bacterial;Infectious disease: viral;Cancer: overview;Immune system;Cardiovascular disease;Infectious disease: viral;Cell growth and death;Cell growth and death;Signal transduction;Neurodege…	ko05022//Pathways of neurodegeneration - multiple diseases;ko05010//Alzheimer disease;ko05014//Amyotrophic lateral sclerosis;ko04020//Calcium signaling pathway;ko04613//Neutrophil extracellular trap formation;ko05016//Huntington disease;ko05012//Parkinson disease;ko05020//Prion disease;ko05131//Shigellosis;ko05166//Human T-cell leukemia virus 1 infection;ko05208//Chemical carcinogenesis - reactiv…	K05862;K05862;K05862;K05862;K05862;K05862;K05862;K05862;K05862;K05862;K05862;K05862;K05862;K05862;K05862;K05862;K05862;K05862;K05862	GO:0005739//mitochondrion;GO:0005741//mitochondrial outer membrane;GO:0005743//mitochondrial inner membrane;GO:0005757//mitochondrial permeability transition pore complex;GO:0005886//plasma membrane;GO:0008021//synaptic vesicle;GO:0016020//membrane;GO:0016021//integral component of membrane;GO:0031966//mitochondrial membrane;GO:0032991//protein-containing complex;GO:0042645//mitochondrial nucleoi…	GO:0000166//nucleotide binding;GO:0005253//anion channel activity;GO:0005515//protein binding;GO:0008289//lipid binding;GO:0008308//voltage-gated anion channel activity;GO:0015288//porin activity;GO:0015485//cholesterol binding;GO:0019901//protein kinase binding;GO:0031210//phosphatidylcholine binding;GO:0042802//identical protein binding;GO:0044325//transmembrane transporter binding;GO:0044877//…	GO:0001662//behavioral fear response;GO:0006811//ion transport;GO:0006820//anion transport;GO:0006851//mitochondrial calcium ion transmembrane transport;GO:0006915//apoptotic process;GO:0007268//chemical synaptic transmission;GO:0007270//neuron-neuron synaptic transmission;GO:0007612//learning;GO:0015698//inorganic anion transport;GO:0030855//epithelial cell differentiation;GO:0043066//negative r…	--
11	53153114	53153238	MergePeak_3765	ENSMUSG00000020361	-	53150641	53191284	cds	ENSMUSG00000020361	Hspa4	heat shock protein 4 [Source:MGI Symbol;Acc:MGI:1342292]	Human Diseases;Cellular Processes;Organismal Systems	Cardiovascular disease;Cellular community - eukaryotes;Immune system	ko05417//Lipid and atherosclerosis;ko04530//Tight junction;ko04612//Antigen processing and presentation	K09489;K09489;K09489	GO:0005737//cytoplasm;GO:0005739//mitochondrion;GO:0005829//cytosol;GO:0070062//extracellular exosome	GO:0000166//nucleotide binding;GO:0005524//ATP binding;GO:0140662//ATP-dependent protein folding chaperone	GO:0006457//protein folding;GO:0045040//protein insertion into mitochondrial outer membrane;GO:0051131//chaperone-mediated protein complex assembly	--
11	53166016	53171363	MergePeak_3766	ENSMUSG00000020361	-	53150641	53191284	cds	ENSMUSG00000020361	Hspa4	heat shock protein 4 [Source:MGI Symbol;Acc:MGI:1342292]	Human Diseases;Cellular Processes;Organismal Systems	Cardiovascular disease;Cellular community - eukaryotes;Immune system	ko05417//Lipid and atherosclerosis;ko04530//Tight junction;ko04612//Antigen processing and presentation	K09489;K09489;K09489	GO:0005737//cytoplasm;GO:0005739//mitochondrion;GO:0005829//cytosol;GO:0070062//extracellular exosome	GO:0000166//nucleotide binding;GO:0005524//ATP binding;GO:0140662//ATP-dependent protein folding chaperone	GO:0006457//protein folding;GO:0045040//protein insertion into mitochondrial outer membrane;GO:0051131//chaperone-mediated protein complex assembly	--
11	53309965	53310039	MergePeak_3775	ENSMUSG00000049470	+	53241660	53312657	3utr	ENSMUSG00000049470	Aff4	AF4/FMR2 family, member 4 [Source:MGI Symbol;Acc:MGI:2136171]	-	-	-	-	GO:0000791//euchromatin;GO:0001650//fibrillar center;GO:0005634//nucleus;GO:0005654//nucleoplasm;GO:0008023//transcription elongation factor complex;GO:0032783//super elongation complex;GO:0043227//membrane-bounded organelle	GO:0005515//protein binding	GO:0007286//spermatid development;GO:0010468//regulation of gene expression	AF-4
11	53484345	53484807	MergePeak_3789	ENSMUSG00000018395	+	53458206	53492794	cds	ENSMUSG00000018395	Kif3a	kinesin family member 3A [Source:MGI Symbol;Acc:MGI:107689]	Environmental Information Processing	Signal transduction	ko04340//Hedgehog signaling pathway	K10394	GO:0005737//cytoplasm;GO:0005813//centrosome;GO:0005814//centriole;GO:0005829//cytosol;GO:0005856//cytoskeleton;GO:0005871//kinesin complex;GO:0005874//microtubule;GO:0005876//spindle microtubule;GO:0005929//cilium;GO:0005930//axoneme;GO:0015630//microtubule cytoskeleton;GO:0016939//kinesin II complex;GO:0031514//motile cilium;GO:0032391//photoreceptor connecting cilium;GO:0042995//cell projectio…	GO:0000166//nucleotide binding;GO:0003777//microtubule motor activity;GO:0005515//protein binding;GO:0005524//ATP binding;GO:0008017//microtubule binding;GO:0016887//ATP hydrolysis activity;GO:0019894//kinesin binding;GO:0019903//protein phosphatase binding;GO:0030507//spectrin binding;GO:0031267//small GTPase binding;GO:0044877//protein-containing complex binding;GO:0120170//intraciliary transpo…	GO:0001701//in utero embryonic development;GO:0001822//kidney development;GO:0001947//heart looping;GO:0003341//cilium movement;GO:0007018//microtubule-based movement;GO:0007224//smoothened signaling pathway;GO:0007368//determination of left/right symmetry;GO:0007507//heart development;GO:0008089//anterograde axonal transport;GO:0008544//epidermis development;GO:0009952//anterior/posterior patter…	--
11	54356221	54366526	MergePeak_3798	ENSMUSG00000035992	+	54329025	54409061	cds	ENSMUSG00000035992	Fnip1	folliculin interacting protein 1 [Source:MGI Symbol;Acc:MGI:2444668]	Environmental Information Processing	Signal transduction	ko04150//mTOR signaling pathway	K20400	GO:0005737//cytoplasm;GO:0005764//lysosome;GO:0005765//lysosomal membrane;GO:0005829//cytosol;GO:0016020//membrane	GO:0005085//guanyl-nucleotide exchange factor activity;GO:0005515//protein binding;GO:0019899//enzyme binding;GO:0042030//ATPase inhibitor activity;GO:0051087//chaperone binding	GO:0000122//negative regulation of transcription by RNA polymerase II;GO:0001783//B cell apoptotic process;GO:0001932//regulation of protein phosphorylation;GO:0001934//positive regulation of protein phosphorylation;GO:0002327//immature B cell differentiation;GO:0002904//positive regulation of B cell apoptotic process;GO:0008285//negative regulation of cell population proliferation;GO:0009267//ce…	--
11	54548209	54548283	MergePeak_3805	ENSMUSG00000037533	+	54413673	54590111	cds	ENSMUSG00000037533	Rapgef6	Rap guanine nucleotide exchange factor (GEF) 6 [Source:MGI Symbol;Acc:MGI:2384761]	Environmental Information Processing;Cellular Processes	Signal transduction;Cellular community - eukaryotes	ko04015//Rap1 signaling pathway;ko04530//Tight junction	K08020;K08020	GO:0005813//centrosome;GO:0005829//cytosol;GO:0005886//plasma membrane;GO:0016324//apical plasma membrane;GO:0030139//endocytic vesicle	GO:0005085//guanyl-nucleotide exchange factor activity;GO:0005096//GTPase activator activity;GO:0005515//protein binding;GO:0030742//GTP-dependent protein binding;GO:0031267//small GTPase binding;GO:0070300//phosphatidic acid binding	GO:0007165//signal transduction;GO:0007264//small GTPase mediated signal transduction;GO:0007265//Ras protein signal transduction;GO:0030033//microvillus assembly;GO:0043547//positive regulation of GTPase activity;GO:0072659//protein localization to plasma membrane	--
11	54609057	54609131	MergePeak_3811	ENSMUSG00000052298	-	54608282	54678501	3utr	ENSMUSG00000052298	Cdc42se2	CDC42 small effector 2 [Source:MGI Symbol;Acc:MGI:1919979]	-	-	-	-	GO:0001891//phagocytic cup;GO:0005737//cytoplasm;GO:0005856//cytoskeleton;GO:0005886//plasma membrane;GO:0016020//membrane;GO:0042995//cell projection	GO:0031267//small GTPase binding;GO:0035591//signaling adaptor activity	GO:0006909//phagocytosis;GO:0008360//regulation of cell shape;GO:0009966//regulation of signal transduction;GO:0035023//regulation of Rho protein signal transduction	--
11	54631001	54631175	MergePeak_3813	ENSMUSG00000052298	-	54608282	54678501	5utr,cds,start_codon	ENSMUSG00000052298	Cdc42se2	CDC42 small effector 2 [Source:MGI Symbol;Acc:MGI:1919979]	-	-	-	-	GO:0001891//phagocytic cup;GO:0005737//cytoplasm;GO:0005856//cytoskeleton;GO:0005886//plasma membrane;GO:0016020//membrane;GO:0042995//cell projection	GO:0031267//small GTPase binding;GO:0035591//signaling adaptor activity	GO:0006909//phagocytosis;GO:0008360//regulation of cell shape;GO:0009966//regulation of signal transduction;GO:0035023//regulation of Rho protein signal transduction	--
11	54757284	54757408	MergePeak_3814	ENSMUSG00000020267	+	54757209	54761327	5utr,cds,start_codon	ENSMUSG00000020267	Hint1	histidine triad nucleotide binding protein 1 [Source:MGI Symbol;Acc:MGI:1321133]	-	-	-	-	GO:0000118//histone deacetylase complex;GO:0005634//nucleus;GO:0005654//nucleoplasm;GO:0005737//cytoplasm;GO:0005829//cytosol;GO:0005886//plasma membrane;GO:0016020//membrane;GO:0016021//integral component of membrane	GO:0000166//nucleotide binding;GO:0003824//catalytic activity;GO:0005515//protein binding;GO:0008233//peptidase activity;GO:0008234//cysteine-type peptidase activity;GO:0016787//hydrolase activity;GO:0016929//SUMO-specific protease activity;GO:0043530//adenosine 5'-monophosphoramidase activity	GO:0006355//regulation of transcription, DNA-templated;GO:0006508//proteolysis;GO:0006915//apoptotic process;GO:0009154//purine ribonucleotide catabolic process;GO:0016926//protein desumoylation;GO:0050850//positive regulation of calcium-mediated signaling;GO:0071704//organic substance metabolic process;GO:0072332//intrinsic apoptotic signaling pathway by p53 class mediator	--
11	57933693	57934766	MergePeak_3847	ENSMUSG00000037331	+	57899890	57952860	cds	ENSMUSG00000037331	Larp1	La ribonucleoprotein domain family, member 1 [Source:MGI Symbol;Acc:MGI:1890165]	-	-	-	-	GO:0005737//cytoplasm;GO:0005829//cytosol;GO:0005844//polysome;GO:0010494//cytoplasmic stress granule;GO:0031931//TORC1 complex;GO:0042788//polysomal ribosome	GO:0000339//RNA cap binding;GO:0000340//RNA 7-methylguanosine cap binding;GO:0003723//RNA binding;GO:0003730//mRNA 3'-UTR binding;GO:0008190//eukaryotic initiation factor 4E binding;GO:0008494//translation activator activity;GO:0031369//translation initiation factor binding;GO:0043024//ribosomal small subunit binding;GO:0048027//mRNA 5'-UTR binding	GO:0006413//translational initiation;GO:0006417//regulation of translation;GO:0008283//cell population proliferation;GO:0010608//posttranscriptional regulation of gene expression;GO:0016239//positive regulation of macroautophagy;GO:0017148//negative regulation of translation;GO:0031929//TOR signaling;GO:0038202//TORC1 signaling;GO:0045070//positive regulation of viral genome replication;GO:004572…	--
11	58000427	58000501	MergePeak_3852	ENSMUSG00000020515	+	57995055	58009420	5utr,cds,start_codon	ENSMUSG00000020515	Cnot8	CCR4-NOT transcription complex, subunit 8 [Source:MGI Symbol;Acc:MGI:1916375]	Genetic Information Processing	Folding, sorting and degradation	ko03018//RNA degradation	K12581	GO:0000932//P-body;GO:0005634//nucleus;GO:0005737//cytoplasm;GO:0030014//CCR4-NOT complex;GO:0030015//CCR4-NOT core complex	GO:0000175//3'-5'-exoribonuclease activity;GO:0003676//nucleic acid binding;GO:0003723//RNA binding;GO:0004518//nuclease activity;GO:0004527//exonuclease activity;GO:0004535//poly(A)-specific ribonuclease activity;GO:0005515//protein binding;GO:0016787//hydrolase activity;GO:0046872//metal ion binding	GO:0006351//transcription, DNA-templated;GO:0006402//mRNA catabolic process;GO:0006417//regulation of translation;GO:0008284//positive regulation of cell population proliferation;GO:0031047//gene silencing by RNA;GO:0043928//exonucleolytic catabolism of deadenylated mRNA;GO:0061014//positive regulation of mRNA catabolic process;GO:0090305//nucleic acid phosphodiester bond hydrolysis;GO:0090503//R…	--
11	58008710	58008834	MergePeak_3854	ENSMUSG00000020515	+	57995055	58009420	3utr	ENSMUSG00000020515	Cnot8	CCR4-NOT transcription complex, subunit 8 [Source:MGI Symbol;Acc:MGI:1916375]	Genetic Information Processing	Folding, sorting and degradation	ko03018//RNA degradation	K12581	GO:0000932//P-body;GO:0005634//nucleus;GO:0005737//cytoplasm;GO:0030014//CCR4-NOT complex;GO:0030015//CCR4-NOT core complex	GO:0000175//3'-5'-exoribonuclease activity;GO:0003676//nucleic acid binding;GO:0003723//RNA binding;GO:0004518//nuclease activity;GO:0004527//exonuclease activity;GO:0004535//poly(A)-specific ribonuclease activity;GO:0005515//protein binding;GO:0016787//hydrolase activity;GO:0046872//metal ion binding	GO:0006351//transcription, DNA-templated;GO:0006402//mRNA catabolic process;GO:0006417//regulation of translation;GO:0008284//positive regulation of cell population proliferation;GO:0031047//gene silencing by RNA;GO:0043928//exonucleolytic catabolism of deadenylated mRNA;GO:0061014//positive regulation of mRNA catabolic process;GO:0090305//nucleic acid phosphodiester bond hydrolysis;GO:0090503//R…	--
11	58027795	58028516	MergePeak_3861	ENSMUSG00000037275	-	58010828	58059365	cds	ENSMUSG00000037275	Gemin5	gem nuclear organelle associated protein 5 [Source:MGI Symbol;Acc:MGI:2449311]	-	-	-	-	GO:0005634//nucleus;GO:0005654//nucleoplasm;GO:0005737//cytoplasm;GO:0005829//cytosol;GO:0016604//nuclear body;GO:0032797//SMN complex;GO:0034718//SMN-Gemin2 complex;GO:0034719//SMN-Sm protein complex;GO:0097504//Gemini of coiled bodies	GO:0000340//RNA 7-methylguanosine cap binding;GO:0003723//RNA binding;GO:0003730//mRNA 3'-UTR binding;GO:0005515//protein binding;GO:0017069//snRNA binding;GO:0030619//U1 snRNA binding;GO:0030621//U4 snRNA binding;GO:0030622//U4atac snRNA binding;GO:0043022//ribosome binding	GO:0000387//spliceosomal snRNP assembly;GO:0006397//mRNA processing;GO:0006412//translation;GO:0006417//regulation of translation;GO:0008380//RNA splicing	--
11	58111309	58111483	MergePeak_3866	ENSMUSG00000069874	+	58105834	58113608	cds,stop_codon	ENSMUSG00000069874	Irgm2	immunity-related GTPase family M member 2 [Source:MGI Symbol;Acc:MGI:1926262]	Human Diseases	Infectious disease: parasitic	ko05145//Toxoplasmosis	K14139	GO:0005737//cytoplasm;GO:0005789//endoplasmic reticulum membrane;GO:0005794//Golgi apparatus;GO:0016020//membrane	GO:0003924//GTPase activity;GO:0005525//GTP binding	GO:0006952//defense response;GO:0009617//response to bacterium;GO:0034341//response to interferon-gamma;GO:0035458//cellular response to interferon-beta;GO:0042742//defense response to bacterium;GO:0042832//defense response to protozoan	--
11	58846911	58847035	MergePeak_3885	ENSMUSG00000036964	+	58845511	58863924	-	ENSMUSG00000036964	Trim17	tripartite motif-containing 17 [Source:MGI Symbol;Acc:MGI:1861440]	-	-	-	-	GO:0005737//cytoplasm;GO:0005764//lysosome	GO:0004842//ubiquitin-protein transferase activity;GO:0005515//protein binding;GO:0008270//zinc ion binding;GO:0016740//transferase activity;GO:0030674//protein-macromolecule adaptor activity;GO:0046872//metal ion binding;GO:0061630//ubiquitin protein ligase activity	GO:0006914//autophagy;GO:0010468//regulation of gene expression;GO:0016567//protein ubiquitination;GO:0032880//regulation of protein localization;GO:0045087//innate immune response;GO:0051865//protein autoubiquitination	--
11	58846911	58847035	MergePeak_3885	ENSMUSG00000078851	+	58845511	58847656	3utr	ENSMUSG00000078851	H2aw	H2A.W histone [Source:MGI Symbol;Acc:MGI:2448458]	Organismal Systems;Human Diseases;Human Diseases;Cellular Processes	Immune system;Immune disease;Substance dependence;Cell growth and death	ko04613//Neutrophil extracellular trap formation;ko05322//Systemic lupus erythematosus;ko05034//Alcoholism;ko04217//Necroptosis	K11251;K11251;K11251;K11251	GO:0000786//nucleosome;GO:0005634//nucleus;GO:0005694//chromosome	GO:0003677//DNA binding;GO:0030527//structural constituent of chromatin;GO:0046982//protein heterodimerization activity	GO:0006337//nucleosome disassembly;GO:0070914//UV-damage excision repair	--
11	58859099	58859248	MergePeak_3887	ENSMUSG00000036964	+	58845511	58863924	-,ncrna	ENSMUSG00000036964	Trim17	tripartite motif-containing 17 [Source:MGI Symbol;Acc:MGI:1861440]	-	-	-	-	GO:0005737//cytoplasm;GO:0005764//lysosome	GO:0004842//ubiquitin-protein transferase activity;GO:0005515//protein binding;GO:0008270//zinc ion binding;GO:0016740//transferase activity;GO:0030674//protein-macromolecule adaptor activity;GO:0046872//metal ion binding;GO:0061630//ubiquitin protein ligase activity	GO:0006914//autophagy;GO:0010468//regulation of gene expression;GO:0016567//protein ubiquitination;GO:0032880//regulation of protein localization;GO:0045087//innate immune response;GO:0051865//protein autoubiquitination	--
11	58859099	58859248	MergePeak_3887	ENSMUSG00000085379	-	58856574	58868907	-,ncrna
11	58880455	58880629	MergePeak_3892	ENSMUSG00000020455	+	58868919	58882281	3utr	ENSMUSG00000020455	Trim11	tripartite motif-containing 11 [Source:MGI Symbol;Acc:MGI:2137355]	-	-	-	-	GO:0005634//nucleus;GO:0005654//nucleoplasm;GO:0005737//cytoplasm;GO:0005829//cytosol	GO:0004842//ubiquitin-protein transferase activity;GO:0005515//protein binding;GO:0008134//transcription factor binding;GO:0008270//zinc ion binding;GO:0016740//transferase activity;GO:0019904//protein domain specific binding;GO:0046872//metal ion binding;GO:0061630//ubiquitin protein ligase activity	GO:0010468//regulation of gene expression;GO:0016567//protein ubiquitination;GO:0032897//negative regulation of viral transcription;GO:0044790//negative regulation by host of viral release from host cell;GO:0045087//innate immune response;GO:0045892//negative regulation of transcription, DNA-templated;GO:0046597//negative regulation of viral entry into host cell;GO:0046598//positive regulation of…	--
11	59099272	59099421	MergePeak_3901	ENSMUSG00000020441	+	59099147	59101564	cds,start_codon	ENSMUSG00000020441	2310033P09Rik	RIKEN cDNA 2310033P09 gene [Source:MGI Symbol;Acc:MGI:1915112]	-	-	-	-	GO:0005575//cellular_component	GO:0003674//molecular_function	GO:0008150//biological_process	--
11	60080622	60080821	MergePeak_3943	ENSMUSG00000062115	+	59995839	60090021	cds	ENSMUSG00000062115	Rai1	retinoic acid induced 1 [Source:MGI Symbol;Acc:MGI:103291]	-	-	-	-	GO:0005634//nucleus;GO:0005654//nucleoplasm;GO:0005737//cytoplasm	GO:0046872//metal ion binding	GO:0001501//skeletal system development;GO:0006357//regulation of transcription by RNA polymerase II;GO:0032922//circadian regulation of gene expression;GO:0040015//negative regulation of multicellular organism growth;GO:0045893//positive regulation of transcription, DNA-templated;GO:0048511//rhythmic process	--
11	60670150	60670199	MergePeak_3980	ENSMUSG00000049323	+	60668351	60679113	cds	ENSMUSG00000049323	Smcr8	Smith-Magenis syndrome chromosome region, candidate 8 homolog (human) [Source:MGI Symbol;Acc:MGI:2444720]	Human Diseases;Human Diseases;Cellular Processes	Neurodegenerative disease;Neurodegenerative disease;Transport and catabolism	ko05022//Pathways of neurodegeneration - multiple diseases;ko05014//Amyotrophic lateral sclerosis;ko04140//Autophagy - animal	K23611;K23611;K23611	GO:0000785//chromatin;GO:0005634//nucleus;GO:0005654//nucleoplasm;GO:0005737//cytoplasm;GO:0030054//cell junction;GO:0032045//guanyl-nucleotide exchange factor complex;GO:0042995//cell projection;GO:0045202//synapse;GO:0098793//presynapse;GO:0098794//postsynapse;GO:1990316//Atg1/ULK1 kinase complex	GO:0004860//protein kinase inhibitor activity;GO:0005085//guanyl-nucleotide exchange factor activity;GO:0005096//GTPase activator activity;GO:0005515//protein binding;GO:0019901//protein kinase binding	GO:0006469//negative regulation of protein kinase activity;GO:0006914//autophagy;GO:0010506//regulation of autophagy;GO:0010629//negative regulation of gene expression;GO:0016242//negative regulation of macroautophagy;GO:0032008//positive regulation of TOR signaling;GO:0043547//positive regulation of GTPase activity;GO:0045920//negative regulation of exocytosis;GO:0050777//negative regulation of …	--
11	61044336	61044435	MergePeak_4002	ENSMUSG00000042506	-	61042611	61065881	3utr	ENSMUSG00000042506	Usp22	ubiquitin specific peptidase 22 [Source:MGI Symbol;Acc:MGI:2144157]	-	-	-	-	GO:0000124//SAGA complex;GO:0005634//nucleus;GO:0033276//transcription factor TFTC complex	GO:0003713//transcription coactivator activity;GO:0004843//thiol-dependent deubiquitinase;GO:0008233//peptidase activity;GO:0008234//cysteine-type peptidase activity;GO:0008270//zinc ion binding;GO:0010485//H4 histone acetyltransferase activity;GO:0016787//hydrolase activity;GO:0019899//enzyme binding;GO:0030374//nuclear receptor coactivator activity;GO:0046872//metal ion binding	GO:0006282//regulation of DNA repair;GO:0006325//chromatin organization;GO:0006357//regulation of transcription by RNA polymerase II;GO:0006508//proteolysis;GO:0006511//ubiquitin-dependent protein catabolic process;GO:0007049//cell cycle;GO:0016574//histone ubiquitination;GO:0016578//histone deubiquitination;GO:0016579//protein deubiquitination;GO:0035521//monoubiquitinated histone deubiquitinati…	--
11	61382488	61383750	MergePeak_4010	ENSMUSG00000001034	-	61379638	61385122	cds	ENSMUSG00000001034	Mapk7	mitogen-activated protein kinase 7 [Source:MGI Symbol;Acc:MGI:1346347]	Environmental Information Processing;Human Diseases;Organismal Systems;Human Diseases;Organismal Systems;Organismal Systems;Organismal Systems;Cellular Processes	Signal transduction;Cancer: overview;Endocrine system;Cardiovascular disease;Nervous system;Immune system;Endocrine system;Cellular community - eukaryotes	ko04010//MAPK signaling pathway;ko05206//MicroRNAs in cancer;ko04921//Oxytocin signaling pathway;ko05418//Fluid shear stress and atherosclerosis;ko04722//Neurotrophin signaling pathway;ko04657//IL-17 signaling pathway;ko04912//GnRH signaling pathway;ko04540//Gap junction	K04464;K04464;K04464;K04464;K04464;K04464;K04464;K04464	GO:0005634//nucleus;GO:0005654//nucleoplasm;GO:0005737//cytoplasm;GO:0005829//cytosol;GO:0016605//PML body;GO:0043231//intracellular membrane-bounded organelle	GO:0000166//nucleotide binding;GO:0004672//protein kinase activity;GO:0004674//protein serine/threonine kinase activity;GO:0004707//MAP kinase activity;GO:0004712//protein serine/threonine/tyrosine kinase activity;GO:0005515//protein binding;GO:0005524//ATP binding;GO:0016301//kinase activity;GO:0016740//transferase activity;GO:0051019//mitogen-activated protein kinase binding;GO:0106310//protein…	GO:0000165//MAPK cascade;GO:0006468//protein phosphorylation;GO:0007049//cell cycle;GO:0016310//phosphorylation;GO:0018105//peptidyl-serine phosphorylation;GO:0030154//cell differentiation;GO:0033173//calcineurin-NFAT signaling cascade;GO:0034115//negative regulation of heterotypic cell-cell adhesion;GO:0035556//intracellular signal transduction;GO:0036003//positive regulation of transcription fr…	--
11	62205807	62205881	MergePeak_4019	ENSMUSG00000042298	+	62172310	62207252	3utr	ENSMUSG00000042298	Ttc19	tetratricopeptide repeat domain 19 [Source:MGI Symbol;Acc:MGI:1920045]	-	-	-	-	GO:0005739//mitochondrion;GO:0005743//mitochondrial inner membrane;GO:0016020//membrane;GO:0070469//respirasome	GO:0005515//protein binding	GO:0034551//mitochondrial respiratory chain complex III assembly	--
11	62442652	62442989	MergePeak_4028	ENSMUSG00000019505	+	62441997	62444039	5utr,cds,start_codon	ENSMUSG00000019505	Ubb	ubiquitin B [Source:MGI Symbol;Acc:MGI:98888]	Human Diseases;Human Diseases;Human Diseases;Human Diseases;Genetic Information Processing;Organismal Systems;Cellular Processes	Neurodegenerative disease;Neurodegenerative disease;Infectious disease: bacterial;Infectious disease: viral;Folding, sorting and degradation;Endocrine system;Transport and catabolism	ko05022//Pathways of neurodegeneration - multiple diseases;ko05012//Parkinson disease;ko05131//Shigellosis;ko05167//Kaposi sarcoma-associated herpesvirus infection;ko04120//Ubiquitin mediated proteolysis;ko03320//PPAR signaling pathway;ko04137//Mitophagy - animal	K08770;K08770;K08770;K08770;K08770;K08770;K08770	GO:0005634//nucleus;GO:0005654//nucleoplasm;GO:0005737//cytoplasm;GO:0005739//mitochondrion;GO:0005741//mitochondrial outer membrane;GO:0005829//cytosol;GO:0016020//membrane;GO:0031315//extrinsic component of mitochondrial outer membrane;GO:0043005//neuron projection;GO:0043025//neuronal cell body;GO:0043209//myelin sheath	GO:0005515//protein binding;GO:0031386//protein tag;GO:0031625//ubiquitin protein ligase binding	GO:0007141//male meiosis I;GO:0007144//female meiosis I;GO:0008584//male gonad development;GO:0008585//female gonad development;GO:0016567//protein ubiquitination;GO:0019941//modification-dependent protein catabolic process;GO:0021888//hypothalamus gonadotrophin-releasing hormone neuron development;GO:0031398//positive regulation of protein ubiquitination;GO:0047497//mitochondrion transport along…	--
11	62711532	62711681	MergePeak_4043	ENSMUSG00000047821	+	62711057	62733762	cds,start_codon	ENSMUSG00000047821	Trim16	tripartite motif-containing 16 [Source:MGI Symbol;Acc:MGI:2137356]	-	-	-	-	GO:0005737//cytoplasm;GO:0005829//cytosol;GO:0005886//plasma membrane;GO:0016605//PML body	GO:0003677//DNA binding;GO:0005515//protein binding;GO:0008270//zinc ion binding;GO:0016740//transferase activity;GO:0019966//interleukin-1 binding;GO:0032089//NACHT domain binding;GO:0046872//metal ion binding	GO:0032526//response to retinoic acid;GO:0032731//positive regulation of interleukin-1 beta production;GO:0043966//histone H3 acetylation;GO:0043967//histone H4 acetylation;GO:0045618//positive regulation of keratinocyte differentiation;GO:0045893//positive regulation of transcription, DNA-templated;GO:0046683//response to organophosphorus;GO:0048386//positive regulation of retinoic acid receptor…	--
11	62785151	62785225	MergePeak_4046	ENSMUSG00000014177	+	62770281	62786011	3utr,stop_codon	ENSMUSG00000014177	Tvp23b	trans-golgi network vesicle protein 23B [Source:MGI Symbol;Acc:MGI:1914760]	-	-	-	-	GO:0016020//membrane;GO:0016021//integral component of membrane;GO:0030173//integral component of Golgi membrane	GO:0003674//molecular_function	GO:0009306//protein secretion;GO:0016192//vesicle-mediated transport	--
11	63049795	63049894	MergePeak_4048	ENSMUSG00000018217	+	63019808	63050372	3utr	ENSMUSG00000018217	Pmp22	peripheral myelin protein 22 [Source:MGI Symbol;Acc:MGI:97631]	-	-	-	-	GO:0005886//plasma membrane;GO:0005923//bicellular tight junction;GO:0016020//membrane;GO:0016021//integral component of membrane;GO:0043218//compact myelin	-	GO:0008219//cell death;GO:0008285//negative regulation of cell population proliferation;GO:0010977//negative regulation of neuron projection development;GO:0030154//cell differentiation;GO:0032060//bleb assembly;GO:0042552//myelination	--
11	65626039	65626188	MergePeak_4061	ENSMUSG00000033352	-	65579069	65679123	cds	ENSMUSG00000033352	Map2k4	mitogen-activated protein kinase kinase 4 [Source:MGI Symbol;Acc:MGI:1346869]	Human Diseases;Environmental Information Processing;Human Diseases;Human Diseases;Human Diseases;Human Diseases;Human Diseases;Human Diseases;Organismal Systems;Human Diseases;Human Diseases;Human Diseases;Organismal Systems;Environmental Information Processing;Organismal Systems;Human Diseases;Organismal Systems;Organismal Systems;Organismal Systems;Environmental Information Processing;Environme…	Infectious disease: viral;Signal transduction;Infectious disease: bacterial;Infectious disease: bacterial;Infectious disease: viral;Cancer: overview;Infectious disease: viral;Cardiovascular disease;Immune system;Infectious disease: viral;Cardiovascular disease;Endocrine and metabolic disease;Endocrine system;Signal transduction;Endocrine system;Infectious disease: parasitic;Immune system;Developm…	ko05169//Epstein-Barr virus infection;ko04010//MAPK signaling pathway;ko05135//Yersinia infection;ko05132//Salmonella infection;ko05166//Human T-cell leukemia virus 1 infection;ko05208//Chemical carcinogenesis - reactive oxygen species;ko05167//Kaposi sarcoma-associated herpesvirus infection;ko05417//Lipid and atherosclerosis;ko04664//Fc epsilon RI signaling pathway;ko05161//Hepatitis B;ko05418//…	K04430;K04430;K04430;K04430;K04430;K04430;K04430;K04430;K04430;K04430;K04430;K04430;K04430;K04430;K04430;K04430;K04430;K04430;K04430;K04430;K04430;K04430	GO:0005634//nucleus;GO:0005737//cytoplasm;GO:0005829//cytosol;GO:0030424//axon;GO:0032839//dendrite cytoplasm;GO:0043204//perikaryon	GO:0000166//nucleotide binding;GO:0004672//protein kinase activity;GO:0004674//protein serine/threonine kinase activity;GO:0004708//MAP kinase kinase activity;GO:0004712//protein serine/threonine/tyrosine kinase activity;GO:0004713//protein tyrosine kinase activity;GO:0005515//protein binding;GO:0005524//ATP binding;GO:0008545//JUN kinase kinase activity;GO:0016301//kinase activity;GO:0016740//tr…	GO:0000165//MAPK cascade;GO:0001934//positive regulation of protein phosphorylation;GO:0006468//protein phosphorylation;GO:0006915//apoptotic process;GO:0007254//JNK cascade;GO:0009611//response to wounding;GO:0016310//phosphorylation;GO:0018108//peptidyl-tyrosine phosphorylation;GO:0034393//positive regulation of smooth muscle cell apoptotic process;GO:0043065//positive regulation of apoptotic p…	--
11	66979804	66980094	MergePeak_4077	ENSMUSG00000020908	+	66969126	66993112	cds	ENSMUSG00000020908	Myh3	myosin, heavy polypeptide 3, skeletal muscle, embryonic [Source:MGI Symbol;Acc:MGI:1339709]	-	-	-	-	GO:0005737//cytoplasm;GO:0016459//myosin complex;GO:0030016//myofibril;GO:0032982//myosin filament;GO:0043292//contractile fiber	GO:0000146//microfilament motor activity;GO:0000166//nucleotide binding;GO:0003774//cytoskeletal motor activity;GO:0003779//actin binding;GO:0005515//protein binding;GO:0005516//calmodulin binding;GO:0005524//ATP binding;GO:0016887//ATP hydrolysis activity;GO:0051015//actin filament binding	GO:0003009//skeletal muscle contraction;GO:0046034//ATP metabolic process	--
11	66981922	66982748	MergePeak_4078	ENSMUSG00000020908	+	66969126	66993112	cds	ENSMUSG00000020908	Myh3	myosin, heavy polypeptide 3, skeletal muscle, embryonic [Source:MGI Symbol;Acc:MGI:1339709]	-	-	-	-	GO:0005737//cytoplasm;GO:0016459//myosin complex;GO:0030016//myofibril;GO:0032982//myosin filament;GO:0043292//contractile fiber	GO:0000146//microfilament motor activity;GO:0000166//nucleotide binding;GO:0003774//cytoskeletal motor activity;GO:0003779//actin binding;GO:0005515//protein binding;GO:0005516//calmodulin binding;GO:0005524//ATP binding;GO:0016887//ATP hydrolysis activity;GO:0051015//actin filament binding	GO:0003009//skeletal muscle contraction;GO:0046034//ATP metabolic process	--
11	66992168	66992361	MergePeak_4086	ENSMUSG00000020908	+	66969126	66993112	cds	ENSMUSG00000020908	Myh3	myosin, heavy polypeptide 3, skeletal muscle, embryonic [Source:MGI Symbol;Acc:MGI:1339709]	-	-	-	-	GO:0005737//cytoplasm;GO:0016459//myosin complex;GO:0030016//myofibril;GO:0032982//myosin filament;GO:0043292//contractile fiber	GO:0000146//microfilament motor activity;GO:0000166//nucleotide binding;GO:0003774//cytoskeletal motor activity;GO:0003779//actin binding;GO:0005515//protein binding;GO:0005516//calmodulin binding;GO:0005524//ATP binding;GO:0016887//ATP hydrolysis activity;GO:0051015//actin filament binding	GO:0003009//skeletal muscle contraction;GO:0046034//ATP metabolic process	--
11	68642772	68651525	MergePeak_4092	ENSMUSG00000020900	+	68582741	68707458	cds	ENSMUSG00000020900	Myh10	myosin, heavy polypeptide 10, non-muscle [Source:MGI Symbol;Acc:MGI:1930780]	Human Diseases;Cellular Processes;Cellular Processes;Organismal Systems	Infectious disease: bacterial;Cell motility;Cellular community - eukaryotes;Circulatory system	ko05130//Pathogenic Escherichia coli infection;ko04810//Regulation of actin cytoskeleton;ko04530//Tight junction;ko04270//Vascular smooth muscle contraction	K10352;K10352;K10352;K10352	GO:0001725//stress fiber;GO:0005737//cytoplasm;GO:0005819//spindle;GO:0005829//cytosol;GO:0005844//polysome;GO:0005903//brush border;GO:0005938//cell cortex;GO:0009898//cytoplasmic side of plasma membrane;GO:0016459//myosin complex;GO:0016460//myosin II complex;GO:0016528//sarcoplasm;GO:0030027//lamellipodium;GO:0030424//axon;GO:0030426//growth cone;GO:0030496//midbody;GO:0031594//neuromuscular j…	GO:0000146//microfilament motor activity;GO:0000166//nucleotide binding;GO:0003774//cytoskeletal motor activity;GO:0003779//actin binding;GO:0005515//protein binding;GO:0005516//calmodulin binding;GO:0005524//ATP binding;GO:0035613//RNA stem-loop binding;GO:0042802//identical protein binding;GO:0043531//ADP binding;GO:0048027//mRNA 5'-UTR binding;GO:0051015//actin filament binding	GO:0000281//mitotic cytokinesis;GO:0001701//in utero embryonic development;GO:0001764//neuron migration;GO:0001778//plasma membrane repair;GO:0003279//cardiac septum development;GO:0006887//exocytosis;GO:0006930//substrate-dependent cell migration, cell extension;GO:0007097//nuclear migration;GO:0007155//cell adhesion;GO:0007409//axonogenesis;GO:0007411//axon guidance;GO:0007420//brain developmen…	--
11	68683963	68688225	MergePeak_4096	ENSMUSG00000020900	+	68582741	68707458	cds	ENSMUSG00000020900	Myh10	myosin, heavy polypeptide 10, non-muscle [Source:MGI Symbol;Acc:MGI:1930780]	Human Diseases;Cellular Processes;Cellular Processes;Organismal Systems	Infectious disease: bacterial;Cell motility;Cellular community - eukaryotes;Circulatory system	ko05130//Pathogenic Escherichia coli infection;ko04810//Regulation of actin cytoskeleton;ko04530//Tight junction;ko04270//Vascular smooth muscle contraction	K10352;K10352;K10352;K10352	GO:0001725//stress fiber;GO:0005737//cytoplasm;GO:0005819//spindle;GO:0005829//cytosol;GO:0005844//polysome;GO:0005903//brush border;GO:0005938//cell cortex;GO:0009898//cytoplasmic side of plasma membrane;GO:0016459//myosin complex;GO:0016460//myosin II complex;GO:0016528//sarcoplasm;GO:0030027//lamellipodium;GO:0030424//axon;GO:0030426//growth cone;GO:0030496//midbody;GO:0031594//neuromuscular j…	GO:0000146//microfilament motor activity;GO:0000166//nucleotide binding;GO:0003774//cytoskeletal motor activity;GO:0003779//actin binding;GO:0005515//protein binding;GO:0005516//calmodulin binding;GO:0005524//ATP binding;GO:0035613//RNA stem-loop binding;GO:0042802//identical protein binding;GO:0043531//ADP binding;GO:0048027//mRNA 5'-UTR binding;GO:0051015//actin filament binding	GO:0000281//mitotic cytokinesis;GO:0001701//in utero embryonic development;GO:0001764//neuron migration;GO:0001778//plasma membrane repair;GO:0003279//cardiac septum development;GO:0006887//exocytosis;GO:0006930//substrate-dependent cell migration, cell extension;GO:0007097//nuclear migration;GO:0007155//cell adhesion;GO:0007409//axonogenesis;GO:0007411//axon guidance;GO:0007420//brain developmen…	--
11	68950969	68951167	MergePeak_4106	ENSMUSG00000045176	+	68950543	68952404	cds,ncrna	ENSMUSG00000045176	Borcs6	BLOC-1 related complex subunit 6 [Source:MGI Symbol;Acc:MGI:1919173]	-	-	-	-	GO:0005764//lysosome;GO:0005765//lysosomal membrane;GO:0016020//membrane;GO:0098574//cytoplasmic side of lysosomal membrane;GO:0099078//BORC complex	GO:0042802//identical protein binding	GO:0032418//lysosome localization;GO:0051036//regulation of endosome size;GO:0062196//regulation of lysosome size;GO:0072384//organelle transport along microtubule	--
11	68950969	68951167	MergePeak_4106	ENSMUSG00000072809	-	68948544	68951309	-,ncrna
11	69014273	69014472	MergePeak_4109	ENSMUSG00000023781	+	69011230	69014881	3utr	ENSMUSG00000023781	Hes7	hes family bHLH transcription factor 7 [Source:MGI Symbol;Acc:MGI:2135679]	Human Diseases	Infectious disease: viral	ko05165//Human papillomavirus infection	K09087	GO:0005634//nucleus	GO:0000977//RNA polymerase II transcription regulatory region sequence-specific DNA binding;GO:0000978//RNA polymerase II cis-regulatory region sequence-specific DNA binding;GO:0000981//DNA-binding transcription factor activity, RNA polymerase II-specific;GO:0001227//DNA-binding transcription repressor activity, RNA polymerase II-specific;GO:0003677//DNA binding;GO:0046983//protein dimerization a…	GO:0000122//negative regulation of transcription by RNA polymerase II;GO:0001501//skeletal system development;GO:0001756//somitogenesis;GO:0006355//regulation of transcription, DNA-templated;GO:0006357//regulation of transcription by RNA polymerase II;GO:0007219//Notch signaling pathway;GO:0009952//anterior/posterior pattern specification;GO:0036342//post-anal tail morphogenesis;GO:0045892//negat…	bHLH
11	69290134	69290233	MergePeak_4120	ENSMUSG00000018476	-	69289334	69304501	3utr	ENSMUSG00000018476	Kdm6b	KDM1 lysine (K)-specific demethylase 6B [Source:MGI Symbol;Acc:MGI:2448492]	-	-	-	-	GO:0005634//nucleus;GO:0044666//MLL3/4 complex	GO:0000978//RNA polymerase II cis-regulatory region sequence-specific DNA binding;GO:0005515//protein binding;GO:0008013//beta-catenin binding;GO:0016491//oxidoreductase activity;GO:0031490//chromatin DNA binding;GO:0043565//sequence-specific DNA binding;GO:0046872//metal ion binding;GO:0051213//dioxygenase activity;GO:0071558//histone H3-tri/di-methyl-lysine-27 demethylase activity	GO:0006325//chromatin organization;GO:0006338//chromatin remodeling;GO:0006954//inflammatory response;GO:0007507//heart development;GO:0010468//regulation of gene expression;GO:0016577//histone demethylation;GO:0045165//cell fate commitment;GO:0045446//endothelial cell differentiation;GO:0045944//positive regulation of transcription by RNA polymerase II;GO:0048333//mesodermal cell differentiation…	--
11	69299522	69304397	MergePeak_4124	ENSMUSG00000018476	-	69289334	69304501	5utr	ENSMUSG00000018476	Kdm6b	KDM1 lysine (K)-specific demethylase 6B [Source:MGI Symbol;Acc:MGI:2448492]	-	-	-	-	GO:0005634//nucleus;GO:0044666//MLL3/4 complex	GO:0000978//RNA polymerase II cis-regulatory region sequence-specific DNA binding;GO:0005515//protein binding;GO:0008013//beta-catenin binding;GO:0016491//oxidoreductase activity;GO:0031490//chromatin DNA binding;GO:0043565//sequence-specific DNA binding;GO:0046872//metal ion binding;GO:0051213//dioxygenase activity;GO:0071558//histone H3-tri/di-methyl-lysine-27 demethylase activity	GO:0006325//chromatin organization;GO:0006338//chromatin remodeling;GO:0006954//inflammatory response;GO:0007507//heart development;GO:0010468//regulation of gene expression;GO:0016577//histone demethylation;GO:0045165//cell fate commitment;GO:0045446//endothelial cell differentiation;GO:0045944//positive regulation of transcription by RNA polymerase II;GO:0048333//mesodermal cell differentiation…	--
11	69625098	69625172	MergePeak_4138	ENSMUSG00000005198	-	69624823	69649463	3utr,stop_codon	ENSMUSG00000005198	Polr2a	polymerase (RNA) II (DNA directed) polypeptide A [Source:MGI Symbol;Acc:MGI:98086]	Human Diseases;Genetic Information Processing	Neurodegenerative disease;Transcription	ko05016//Huntington disease;ko03020//RNA polymerase	K03006;K03006	GO:0000428//DNA-directed RNA polymerase complex;GO:0000791//euchromatin;GO:0000974//Prp19 complex;GO:0005634//nucleus;GO:0005654//nucleoplasm;GO:0005665//RNA polymerase II, core complex;GO:0005694//chromosome;GO:0005737//cytoplasm;GO:0031981//nuclear lumen	GO:0001046//core promoter sequence-specific DNA binding;GO:0001055//RNA polymerase II activity;GO:0003677//DNA binding;GO:0003899//DNA-directed 5'-3' RNA polymerase activity;GO:0005515//protein binding;GO:0008022//protein C-terminus binding;GO:0016740//transferase activity;GO:0016779//nucleotidyltransferase activity;GO:0019900//kinase binding;GO:0031625//ubiquitin protein ligase binding;GO:004687…	GO:0006351//transcription, DNA-templated;GO:0006353//DNA-templated transcription, termination;GO:0006366//transcription by RNA polymerase II;GO:0014070//response to organic cyclic compound;GO:0033120//positive regulation of RNA splicing;GO:0071453//cellular response to oxygen levels	--
11	69633632	69633731	MergePeak_4141	ENSMUSG00000005198	-	69624823	69649463	cds	ENSMUSG00000005198	Polr2a	polymerase (RNA) II (DNA directed) polypeptide A [Source:MGI Symbol;Acc:MGI:98086]	Human Diseases;Genetic Information Processing	Neurodegenerative disease;Transcription	ko05016//Huntington disease;ko03020//RNA polymerase	K03006;K03006	GO:0000428//DNA-directed RNA polymerase complex;GO:0000791//euchromatin;GO:0000974//Prp19 complex;GO:0005634//nucleus;GO:0005654//nucleoplasm;GO:0005665//RNA polymerase II, core complex;GO:0005694//chromosome;GO:0005737//cytoplasm;GO:0031981//nuclear lumen	GO:0001046//core promoter sequence-specific DNA binding;GO:0001055//RNA polymerase II activity;GO:0003677//DNA binding;GO:0003899//DNA-directed 5'-3' RNA polymerase activity;GO:0005515//protein binding;GO:0008022//protein C-terminus binding;GO:0016740//transferase activity;GO:0016779//nucleotidyltransferase activity;GO:0019900//kinase binding;GO:0031625//ubiquitin protein ligase binding;GO:004687…	GO:0006351//transcription, DNA-templated;GO:0006353//DNA-templated transcription, termination;GO:0006366//transcription by RNA polymerase II;GO:0014070//response to organic cyclic compound;GO:0033120//positive regulation of RNA splicing;GO:0071453//cellular response to oxygen levels	--
11	69796691	69797105	MergePeak_4156	ENSMUSG00000047284	+	69792717	69804646	cds	ENSMUSG00000047284	Neurl4	neuralized E3 ubiquitin protein ligase 4 [Source:MGI Symbol;Acc:MGI:1921092]	-	-	-	-	GO:0005575//cellular_component;GO:0005737//cytoplasm;GO:0005814//centriole;GO:0005856//cytoskeleton	GO:0061630//ubiquitin protein ligase activity	GO:0016567//protein ubiquitination	--
11	69882973	69883225	MergePeak_4163	ENSMUSG00000018567	+	69881969	69885777	cds	ENSMUSG00000018567	Gabarap	gamma-aminobutyric acid receptor associated protein [Source:MGI Symbol;Acc:MGI:1861742]	Organismal Systems;Cellular Processes;Environmental Information Processing;Organismal Systems;Organismal Systems;Cellular Processes;Cellular Processes	Immune system;Transport and catabolism;Signal transduction;Nervous system;Aging;Transport and catabolism;Transport and catabolism	ko04621//NOD-like receptor signaling pathway;ko04140//Autophagy - animal;ko04068//FoxO signaling pathway;ko04727//GABAergic synapse;ko04212//Longevity regulating pathway - worm;ko04137//Mitophagy - animal;ko04136//Autophagy - other	K08341;K08341;K08341;K08341;K08341;K08341;K08341	GO:0000139//Golgi membrane;GO:0000421//autophagosome membrane;GO:0005737//cytoplasm;GO:0005764//lysosome;GO:0005776//autophagosome;GO:0005790//smooth endoplasmic reticulum;GO:0005794//Golgi apparatus;GO:0005829//cytosol;GO:0005856//cytoskeleton;GO:0005874//microtubule;GO:0005875//microtubule associated complex;GO:0005886//plasma membrane;GO:0005930//axoneme;GO:0012505//endomembrane system;GO:0015…	GO:0005515//protein binding;GO:0008017//microtubule binding;GO:0031625//ubiquitin protein ligase binding;GO:0048487//beta-tubulin binding;GO:0050811//GABA receptor binding	GO:0000045//autophagosome assembly;GO:0000226//microtubule cytoskeleton organization;GO:0000422//autophagy of mitochondrion;GO:0006914//autophagy;GO:0006915//apoptotic process;GO:0006995//cellular response to nitrogen starvation;GO:0008625//extrinsic apoptotic signaling pathway via death domain receptors;GO:0015031//protein transport;GO:0016236//macroautophagy;GO:0032436//positive regulation of p…	--
11	69901697	69902044	MergePeak_4166	ENSMUSG00000018574	-	69901009	69906234	cds	ENSMUSG00000018574	Acadvl	acyl-Coenzyme A dehydrogenase, very long chain [Source:MGI Symbol;Acc:MGI:895149]	Metabolism;Human Diseases;Metabolism;Metabolism	Global and overview maps;Endocrine and metabolic disease;Global and overview maps;Lipid metabolism	ko01100//Metabolic pathways;ko04936//Alcoholic liver disease;ko01212//Fatty acid metabolism;ko00071//Fatty acid degradation	K09479;K09479;K09479;K09479	GO:0005654//nucleoplasm;GO:0005730//nucleolus;GO:0005739//mitochondrion;GO:0005743//mitochondrial inner membrane;GO:0016020//membrane;GO:0031314//extrinsic component of mitochondrial inner membrane;GO:0031966//mitochondrial membrane;GO:0042645//mitochondrial nucleoid	GO:0000062//fatty-acyl-CoA binding;GO:0003995//acyl-CoA dehydrogenase activity;GO:0004466//long-chain-acyl-CoA dehydrogenase activity;GO:0016491//oxidoreductase activity;GO:0016627//oxidoreductase activity, acting on the CH-CH group of donors;GO:0017099//very-long-chain-acyl-CoA dehydrogenase activity;GO:0042802//identical protein binding;GO:0050660//flavin adenine dinucleotide binding	GO:0001659//temperature homeostasis;GO:0006629//lipid metabolic process;GO:0006631//fatty acid metabolic process;GO:0006635//fatty acid beta-oxidation;GO:0009062//fatty acid catabolic process;GO:0009409//response to cold;GO:0030855//epithelial cell differentiation;GO:0033539//fatty acid beta-oxidation using acyl-CoA dehydrogenase;GO:0045717//negative regulation of fatty acid biosynthetic process;…	--
11	69901697	69902044	MergePeak_4166	ENSMUSG00000020888	+	69891443	69903127	3utr	ENSMUSG00000020888	Dvl2	dishevelled segment polarity protein 2 [Source:MGI Symbol;Acc:MGI:106613]	Human Diseases;Human Diseases;Human Diseases;Human Diseases;Human Diseases;Environmental Information Processing;Human Diseases;Environmental Information Processing;Environmental Information Processing;Human Diseases;Human Diseases;Cellular Processes;Organismal Systems;Human Diseases;Environmental Information Processing	Cancer: overview;Neurodegenerative disease;Neurodegenerative disease;Infectious disease: viral;Cancer: specific types;Signal transduction;Endocrine and metabolic disease;Signal transduction;Signal transduction;Cancer: specific types;Cancer: specific types;Cellular community - eukaryotes;Endocrine system;Cancer: specific types;Signal transduction	ko05200//Pathways in cancer;ko05022//Pathways of neurodegeneration - multiple diseases;ko05010//Alzheimer disease;ko05165//Human papillomavirus infection;ko05225//Hepatocellular carcinoma;ko04310//Wnt signaling pathway;ko04934//Cushing syndrome;ko04150//mTOR signaling pathway;ko04390//Hippo signaling pathway;ko05226//Gastric cancer;ko05224//Breast cancer;ko04550//Signaling pathways regulating plu…	K02353;K02353;K02353;K02353;K02353;K02353;K02353;K02353;K02353;K02353;K02353;K02353;K02353;K02353;K02353	GO:0005634//nucleus;GO:0005654//nucleoplasm;GO:0005737//cytoplasm;GO:0005829//cytosol;GO:0005856//cytoskeleton;GO:0005886//plasma membrane;GO:0005938//cell cortex;GO:0016020//membrane;GO:0016235//aggresome;GO:0016328//lateral plasma membrane;GO:0016604//nuclear body;GO:0030136//clathrin-coated vesicle;GO:0031410//cytoplasmic vesicle;GO:0045177//apical part of cell	GO:0005109//frizzled binding;GO:0005515//protein binding;GO:0019901//protein kinase binding;GO:0019904//protein domain specific binding;GO:0030674//protein-macromolecule adaptor activity;GO:0031267//small GTPase binding;GO:0042802//identical protein binding;GO:0043621//protein self-association	GO:0001843//neural tube closure;GO:0001934//positive regulation of protein phosphorylation;GO:0003007//heart morphogenesis;GO:0003151//outflow tract morphogenesis;GO:0006355//regulation of transcription, DNA-templated;GO:0007379//segment specification;GO:0007507//heart development;GO:0008104//protein localization;GO:0016055//Wnt signaling pathway;GO:0022007//convergent extension involved in neura…	--
11	69902119	69902318	MergePeak_4167	ENSMUSG00000018574	-	69901009	69906234	cds	ENSMUSG00000018574	Acadvl	acyl-Coenzyme A dehydrogenase, very long chain [Source:MGI Symbol;Acc:MGI:895149]	Metabolism;Human Diseases;Metabolism;Metabolism	Global and overview maps;Endocrine and metabolic disease;Global and overview maps;Lipid metabolism	ko01100//Metabolic pathways;ko04936//Alcoholic liver disease;ko01212//Fatty acid metabolism;ko00071//Fatty acid degradation	K09479;K09479;K09479;K09479	GO:0005654//nucleoplasm;GO:0005730//nucleolus;GO:0005739//mitochondrion;GO:0005743//mitochondrial inner membrane;GO:0016020//membrane;GO:0031314//extrinsic component of mitochondrial inner membrane;GO:0031966//mitochondrial membrane;GO:0042645//mitochondrial nucleoid	GO:0000062//fatty-acyl-CoA binding;GO:0003995//acyl-CoA dehydrogenase activity;GO:0004466//long-chain-acyl-CoA dehydrogenase activity;GO:0016491//oxidoreductase activity;GO:0016627//oxidoreductase activity, acting on the CH-CH group of donors;GO:0017099//very-long-chain-acyl-CoA dehydrogenase activity;GO:0042802//identical protein binding;GO:0050660//flavin adenine dinucleotide binding	GO:0001659//temperature homeostasis;GO:0006629//lipid metabolic process;GO:0006631//fatty acid metabolic process;GO:0006635//fatty acid beta-oxidation;GO:0009062//fatty acid catabolic process;GO:0009409//response to cold;GO:0030855//epithelial cell differentiation;GO:0033539//fatty acid beta-oxidation using acyl-CoA dehydrogenase;GO:0045717//negative regulation of fatty acid biosynthetic process;…	--
11	69902119	69902318	MergePeak_4167	ENSMUSG00000020888	+	69891443	69903127	3utr	ENSMUSG00000020888	Dvl2	dishevelled segment polarity protein 2 [Source:MGI Symbol;Acc:MGI:106613]	Human Diseases;Human Diseases;Human Diseases;Human Diseases;Human Diseases;Environmental Information Processing;Human Diseases;Environmental Information Processing;Environmental Information Processing;Human Diseases;Human Diseases;Cellular Processes;Organismal Systems;Human Diseases;Environmental Information Processing	Cancer: overview;Neurodegenerative disease;Neurodegenerative disease;Infectious disease: viral;Cancer: specific types;Signal transduction;Endocrine and metabolic disease;Signal transduction;Signal transduction;Cancer: specific types;Cancer: specific types;Cellular community - eukaryotes;Endocrine system;Cancer: specific types;Signal transduction	ko05200//Pathways in cancer;ko05022//Pathways of neurodegeneration - multiple diseases;ko05010//Alzheimer disease;ko05165//Human papillomavirus infection;ko05225//Hepatocellular carcinoma;ko04310//Wnt signaling pathway;ko04934//Cushing syndrome;ko04150//mTOR signaling pathway;ko04390//Hippo signaling pathway;ko05226//Gastric cancer;ko05224//Breast cancer;ko04550//Signaling pathways regulating plu…	K02353;K02353;K02353;K02353;K02353;K02353;K02353;K02353;K02353;K02353;K02353;K02353;K02353;K02353;K02353	GO:0005634//nucleus;GO:0005654//nucleoplasm;GO:0005737//cytoplasm;GO:0005829//cytosol;GO:0005856//cytoskeleton;GO:0005886//plasma membrane;GO:0005938//cell cortex;GO:0016020//membrane;GO:0016235//aggresome;GO:0016328//lateral plasma membrane;GO:0016604//nuclear body;GO:0030136//clathrin-coated vesicle;GO:0031410//cytoplasmic vesicle;GO:0045177//apical part of cell	GO:0005109//frizzled binding;GO:0005515//protein binding;GO:0019901//protein kinase binding;GO:0019904//protein domain specific binding;GO:0030674//protein-macromolecule adaptor activity;GO:0031267//small GTPase binding;GO:0042802//identical protein binding;GO:0043621//protein self-association	GO:0001843//neural tube closure;GO:0001934//positive regulation of protein phosphorylation;GO:0003007//heart morphogenesis;GO:0003151//outflow tract morphogenesis;GO:0006355//regulation of transcription, DNA-templated;GO:0007379//segment specification;GO:0007507//heart development;GO:0008104//protein localization;GO:0016055//Wnt signaling pathway;GO:0022007//convergent extension involved in neura…	--
11	70109636	70109735	MergePeak_4174	ENSMUSG00000044367	-	70107615	70111820	cds	ENSMUSG00000044367	Slc16a13	solute carrier family 16 (monocarboxylic acid transporters), member 13 [Source:MGI Symbol;Acc:MGI:1916559]	-	-	-	-	GO:0000139//Golgi membrane;GO:0005794//Golgi apparatus;GO:0005829//cytosol;GO:0005886//plasma membrane;GO:0005887//integral component of plasma membrane;GO:0016020//membrane;GO:0016021//integral component of membrane	GO:0008028//monocarboxylic acid transmembrane transporter activity;GO:0015293//symporter activity;GO:0022857//transmembrane transporter activity	GO:0015718//monocarboxylic acid transport;GO:0055085//transmembrane transport	--
11	70545220	70545319	MergePeak_4186	ENSMUSG00000018293	-	70542676	70545470	5utr,cds,start_codon	ENSMUSG00000018293	Pfn1	profilin 1 [Source:MGI Symbol;Acc:MGI:97549]	Human Diseases;Human Diseases;Human Diseases;Cellular Processes;Environmental Information Processing;Environmental Information Processing	Neurodegenerative disease;Infectious disease: bacterial;Infectious disease: bacterial;Cell motility;Signal transduction;Signal transduction	ko05014//Amyotrophic lateral sclerosis;ko05132//Salmonella infection;ko05131//Shigellosis;ko04810//Regulation of actin cytoskeleton;ko04015//Rap1 signaling pathway;ko04013//MAPK signaling pathway - fly	K05759;K05759;K05759;K05759;K05759;K05759	GO:0005576//extracellular region;GO:0005634//nucleus;GO:0005737//cytoplasm;GO:0005829//cytosol;GO:0005856//cytoskeleton;GO:0005938//cell cortex;GO:0043005//neuron projection;GO:0045202//synapse;GO:0098685//Schaffer collateral - CA1 synapse;GO:0098688//parallel fiber to Purkinje cell synapse;GO:0098793//presynapse;GO:0098794//postsynapse;GO:0098978//glutamatergic synapse	GO:0000774//adenyl-nucleotide exchange factor activity;GO:0001784//phosphotyrosine residue binding;GO:0003779//actin binding;GO:0003785//actin monomer binding;GO:0005102//signaling receptor binding;GO:0005515//protein binding;GO:0005546//phosphatidylinositol-4,5-bisphosphate binding;GO:0031267//small GTPase binding;GO:0070064//proline-rich region binding	GO:0001843//neural tube closure;GO:0006357//regulation of transcription by RNA polymerase II;GO:0008064//regulation of actin polymerization or depolymerization;GO:0010634//positive regulation of epithelial cell migration;GO:0016043//cellular component organization;GO:0030036//actin cytoskeleton organization;GO:0030833//regulation of actin filament polymerization;GO:0030837//negative regulation of…	--
11	72098573	72099156	MergePeak_4219	ENSMUSG00000020803	+	72098373	72100841	cds,start_codon	ENSMUSG00000020803	Txndc17	thioredoxin domain containing 17 [Source:MGI Symbol;Acc:MGI:1289248]	-	-	-	-	GO:0005737//cytoplasm;GO:0005829//cytosol	GO:0004601//peroxidase activity;GO:0047134//protein-disulfide reductase (NAD(P)) activity	GO:0033209//tumor necrosis factor-mediated signaling pathway;GO:0098869//cellular oxidant detoxification	--
11	72575002	72575101	MergePeak_4226	ENSMUSG00000020794	+	72498109	72577307	3utr	ENSMUSG00000020794	Ube2g1	ubiquitin-conjugating enzyme E2G 1 [Source:MGI Symbol;Acc:MGI:1914378]	Human Diseases;Human Diseases;Genetic Information Processing;Genetic Information Processing	Neurodegenerative disease;Neurodegenerative disease;Folding, sorting and degradation;Folding, sorting and degradation	ko05022//Pathways of neurodegeneration - multiple diseases;ko05012//Parkinson disease;ko04141//Protein processing in endoplasmic reticulum;ko04120//Ubiquitin mediated proteolysis	K10575;K10575;K10575;K10575	-	GO:0000166//nucleotide binding;GO:0004842//ubiquitin-protein transferase activity;GO:0005524//ATP binding;GO:0016740//transferase activity;GO:0031625//ubiquitin protein ligase binding;GO:0061631//ubiquitin conjugating enzyme activity	GO:0000209//protein polyubiquitination;GO:0006511//ubiquitin-dependent protein catabolic process;GO:0016567//protein ubiquitination;GO:0030163//protein catabolic process;GO:0043161//proteasome-mediated ubiquitin-dependent protein catabolic process;GO:0070534//protein K63-linked ubiquitination;GO:0070936//protein K48-linked ubiquitination	--
11	72756764	72757468	MergePeak_4234	ENSMUSG00000055670	+	72687080	72817944	cds	ENSMUSG00000055670	Zzef1	zinc finger, ZZ-type with EF hand domain 1 [Source:MGI Symbol;Acc:MGI:2444286]	-	-	-	-	GO:0009986//cell surface;GO:0045202//synapse;GO:0048786//presynaptic active zone;GO:0098794//postsynapse	GO:0005509//calcium ion binding;GO:0008270//zinc ion binding;GO:0035064//methylated histone binding;GO:0046872//metal ion binding;GO:0061659//ubiquitin-like protein ligase activity;GO:0070577//lysine-acetylated histone binding;GO:0140566//epigenetic reader	GO:0007405//neuroblast proliferation;GO:0008542//visual learning;GO:0016567//protein ubiquitination;GO:0035249//synaptic transmission, glutamatergic;GO:0045893//positive regulation of transcription, DNA-templated;GO:0048167//regulation of synaptic plasticity;GO:0050730//regulation of peptidyl-tyrosine phosphorylation	--
11	73114128	73114177	MergePeak_4254	ENSMUSG00000005951	+	73090286	73115328	3utr	ENSMUSG00000005951	Shpk	sedoheptulokinase [Source:MGI Symbol;Acc:MGI:1921887]	-	-	-	-	GO:0005737//cytoplasm;GO:0005829//cytosol	GO:0000166//nucleotide binding;GO:0005524//ATP binding;GO:0016301//kinase activity;GO:0016740//transferase activity;GO:0016773//phosphotransferase activity, alcohol group as acceptor;GO:0050277//sedoheptulokinase activity	GO:0005975//carbohydrate metabolic process;GO:0009052//pentose-phosphate shunt, non-oxidative branch;GO:0016310//phosphorylation;GO:0035963//cellular response to interleukin-13;GO:0043030//regulation of macrophage activation;GO:0050727//regulation of inflammatory response;GO:0071222//cellular response to lipopolysaccharide;GO:0071353//cellular response to interleukin-4	--
11	74727382	74727556	MergePeak_4268	ENSMUSG00000000282	+	74721746	74736551	cds	ENSMUSG00000000282	Mnt	max binding protein [Source:MGI Symbol;Acc:MGI:109150]	-	-	-	-	GO:0005634//nucleus;GO:0005654//nucleoplasm	GO:0000977//RNA polymerase II transcription regulatory region sequence-specific DNA binding;GO:0000978//RNA polymerase II cis-regulatory region sequence-specific DNA binding;GO:0000981//DNA-binding transcription factor activity, RNA polymerase II-specific;GO:0001227//DNA-binding transcription repressor activity, RNA polymerase II-specific;GO:0003677//DNA binding;GO:0003682//chromatin binding;GO:0…	GO:0000122//negative regulation of transcription by RNA polymerase II;GO:0006355//regulation of transcription, DNA-templated;GO:0006357//regulation of transcription by RNA polymerase II;GO:0051726//regulation of cell cycle;GO:0090398//cellular senescence;GO:2001234//negative regulation of apoptotic signaling pathway	bHLH
11	74799248	74799297	MergePeak_4276	ENSMUSG00000001323	-	74797185	74816624	3utr,stop_codon	ENSMUSG00000001323	Srr	serine racemase [Source:MGI Symbol;Acc:MGI:1351636]	Metabolism;Metabolism;Metabolism	Global and overview maps;Amino acid metabolism;Metabolism of other amino acids	ko01100//Metabolic pathways;ko00260//Glycine, serine and threonine metabolism;ko00470//D-Amino acid metabolism	K12235;K12235;K12235	GO:0005737//cytoplasm;GO:0005886//plasma membrane;GO:0043025//neuronal cell body;GO:0045177//apical part of cell	GO:0000166//nucleotide binding;GO:0000287//magnesium ion binding;GO:0003824//catalytic activity;GO:0003941//L-serine ammonia-lyase activity;GO:0005509//calcium ion binding;GO:0005515//protein binding;GO:0005524//ATP binding;GO:0008721//D-serine ammonia-lyase activity;GO:0016594//glycine binding;GO:0016829//lyase activity;GO:0016853//isomerase activity;GO:0018114//threonine racemase activity;GO:00…	GO:0006520//cellular amino acid metabolic process;GO:0006563//L-serine metabolic process;GO:0007420//brain development;GO:0007568//aging;GO:0008152//metabolic process;GO:0009069//serine family amino acid metabolic process;GO:0009410//response to xenobiotic stimulus;GO:0014070//response to organic cyclic compound;GO:0032496//response to lipopolysaccharide;GO:0042866//pyruvate biosynthetic process;…	--
11	74799248	74799297	MergePeak_4276	ENSMUSG00000038335	+	74788904	74800168	3utr,stop_codon	ENSMUSG00000038335	Tsr1	TSR1 20S rRNA accumulation [Source:MGI Symbol;Acc:MGI:2144566]	-	-	-	-	GO:0005634//nucleus;GO:0005730//nucleolus;GO:0030688//preribosome, small subunit precursor	GO:0003924//GTPase activity;GO:0005525//GTP binding;GO:0034511//U3 snoRNA binding	GO:0000462//maturation of SSU-rRNA from tricistronic rRNA transcript (SSU-rRNA, 5.8S rRNA, LSU-rRNA);GO:0000479//endonucleolytic cleavage of tricistronic rRNA transcript (SSU-rRNA, 5.8S rRNA, LSU-rRNA);GO:0042254//ribosome biogenesis	--
11	74820338	74820537	MergePeak_4280	ENSMUSG00000038290	+	74816649	75055274	cds	ENSMUSG00000038290	Smg6	SMG6 nonsense mediated mRNA decay factor [Source:MGI Symbol;Acc:MGI:2144117]	Genetic Information Processing	Translation	ko03015//mRNA surveillance pathway	K11124	GO:0000781//chromosome, telomeric region;GO:0005634//nucleus;GO:0005694//chromosome;GO:0005697//telomerase holoenzyme complex;GO:0005730//nucleolus;GO:0005737//cytoplasm;GO:0005829//cytosol;GO:0035145//exon-exon junction complex	GO:0003677//DNA binding;GO:0003723//RNA binding;GO:0004518//nuclease activity;GO:0004519//endonuclease activity;GO:0004521//endoribonuclease activity;GO:0005515//protein binding;GO:0016787//hydrolase activity;GO:0042162//telomeric DNA binding;GO:0043021//ribonucleoprotein complex binding;GO:0046872//metal ion binding;GO:0070034//telomerase RNA binding;GO:0070182//DNA polymerase binding	GO:0000184//nuclear-transcribed mRNA catabolic process, nonsense-mediated decay;GO:0032204//regulation of telomere maintenance;GO:0090305//nucleic acid phosphodiester bond hydrolysis;GO:0090502//RNA phosphodiester bond hydrolysis, endonucleolytic;GO:1904354//negative regulation of telomere capping	--
11	75157246	75157395	MergePeak_4287	ENSMUSG00000045287	+	75084609	75158595	3utr	ENSMUSG00000045287	Rtn4rl1	reticulon 4 receptor-like 1 [Source:MGI Symbol;Acc:MGI:2661375]	-	-	-	-	GO:0005886//plasma membrane;GO:0009897//external side of plasma membrane;GO:0009986//cell surface;GO:0016020//membrane;GO:0016021//integral component of membrane;GO:0031225//anchored component of membrane;GO:0042995//cell projection;GO:0043204//perikaryon;GO:0045121//membrane raft;GO:0046658//anchored component of plasma membrane	GO:0005515//protein binding;GO:0008201//heparin binding;GO:0035374//chondroitin sulfate binding;GO:0038023//signaling receptor activity;GO:0048495//Roundabout binding	GO:0007411//axon guidance;GO:0010977//negative regulation of neuron projection development;GO:0022038//corpus callosum development;GO:0048681//negative regulation of axon regeneration;GO:0050919//negative chemotaxis	--
11	75356754	75356828	MergePeak_4300	ENSMUSG00000038217	+	75352541	75360489	-,ncrna	ENSMUSG00000038217	Tlcd2	TLC domain containing 2 [Source:MGI Symbol;Acc:MGI:1917141]	-	-	-	-	GO:0005886//plasma membrane;GO:0016020//membrane;GO:0016021//integral component of membrane	GO:0003674//molecular_function	GO:0007009//plasma membrane organization;GO:0055088//lipid homeostasis;GO:0055091//phospholipid homeostasis;GO:0071709//membrane assembly;GO:0097035//regulation of membrane lipid distribution	--
11	75356754	75356828	MergePeak_4300	ENSMUSG00000085148	+	75352365	75357502	-,ncrna
11	75386547	75386930	MergePeak_4301	ENSMUSG00000020850	+	75377642	75400273	cds	ENSMUSG00000020850	Prpf8	pre-mRNA processing factor 8 [Source:MGI Symbol;Acc:MGI:2179381]	Genetic Information Processing	Transcription	ko03040//Spliceosome	K12856	GO:0005634//nucleus;GO:0005681//spliceosomal complex;GO:0005682//U5 snRNP;GO:0016607//nuclear speck;GO:0030532//small nuclear ribonucleoprotein complex;GO:0046540//U4/U6 x U5 tri-snRNP complex;GO:0071005//U2-type precatalytic spliceosome;GO:0071006//U2-type catalytic step 1 spliceosome;GO:0071007//U2-type catalytic step 2 spliceosome;GO:0071013//catalytic step 2 spliceosome	GO:0003723//RNA binding;GO:0005515//protein binding;GO:0008233//peptidase activity;GO:0008237//metallopeptidase activity;GO:0017070//U6 snRNA binding;GO:0030619//U1 snRNA binding;GO:0030620//U2 snRNA binding;GO:0030623//U5 snRNA binding;GO:0070122//isopeptidase activity;GO:0070530//K63-linked polyubiquitin modification-dependent protein binding;GO:0097157//pre-mRNA intronic binding;GO:0140492//me…	GO:0000244//spliceosomal tri-snRNP complex assembly;GO:0000398//mRNA splicing, via spliceosome;GO:0006397//mRNA processing;GO:0008380//RNA splicing;GO:0071222//cellular response to lipopolysaccharide;GO:0071356//cellular response to tumor necrosis factor	--
11	75387831	75390649	MergePeak_4302	ENSMUSG00000020850	+	75377642	75400273	cds	ENSMUSG00000020850	Prpf8	pre-mRNA processing factor 8 [Source:MGI Symbol;Acc:MGI:2179381]	Genetic Information Processing	Transcription	ko03040//Spliceosome	K12856	GO:0005634//nucleus;GO:0005681//spliceosomal complex;GO:0005682//U5 snRNP;GO:0016607//nuclear speck;GO:0030532//small nuclear ribonucleoprotein complex;GO:0046540//U4/U6 x U5 tri-snRNP complex;GO:0071005//U2-type precatalytic spliceosome;GO:0071006//U2-type catalytic step 1 spliceosome;GO:0071007//U2-type catalytic step 2 spliceosome;GO:0071013//catalytic step 2 spliceosome	GO:0003723//RNA binding;GO:0005515//protein binding;GO:0008233//peptidase activity;GO:0008237//metallopeptidase activity;GO:0017070//U6 snRNA binding;GO:0030619//U1 snRNA binding;GO:0030620//U2 snRNA binding;GO:0030623//U5 snRNA binding;GO:0070122//isopeptidase activity;GO:0070530//K63-linked polyubiquitin modification-dependent protein binding;GO:0097157//pre-mRNA intronic binding;GO:0140492//me…	GO:0000244//spliceosomal tri-snRNP complex assembly;GO:0000398//mRNA splicing, via spliceosome;GO:0006397//mRNA processing;GO:0008380//RNA splicing;GO:0071222//cellular response to lipopolysaccharide;GO:0071356//cellular response to tumor necrosis factor	--
11	75395348	75395523	MergePeak_4304	ENSMUSG00000020850	+	75377642	75400273	cds	ENSMUSG00000020850	Prpf8	pre-mRNA processing factor 8 [Source:MGI Symbol;Acc:MGI:2179381]	Genetic Information Processing	Transcription	ko03040//Spliceosome	K12856	GO:0005634//nucleus;GO:0005681//spliceosomal complex;GO:0005682//U5 snRNP;GO:0016607//nuclear speck;GO:0030532//small nuclear ribonucleoprotein complex;GO:0046540//U4/U6 x U5 tri-snRNP complex;GO:0071005//U2-type precatalytic spliceosome;GO:0071006//U2-type catalytic step 1 spliceosome;GO:0071007//U2-type catalytic step 2 spliceosome;GO:0071013//catalytic step 2 spliceosome	GO:0003723//RNA binding;GO:0005515//protein binding;GO:0008233//peptidase activity;GO:0008237//metallopeptidase activity;GO:0017070//U6 snRNA binding;GO:0030619//U1 snRNA binding;GO:0030620//U2 snRNA binding;GO:0030623//U5 snRNA binding;GO:0070122//isopeptidase activity;GO:0070530//K63-linked polyubiquitin modification-dependent protein binding;GO:0097157//pre-mRNA intronic binding;GO:0140492//me…	GO:0000244//spliceosomal tri-snRNP complex assembly;GO:0000398//mRNA splicing, via spliceosome;GO:0006397//mRNA processing;GO:0008380//RNA splicing;GO:0071222//cellular response to lipopolysaccharide;GO:0071356//cellular response to tumor necrosis factor	--
11	75528392	75530299	MergePeak_4306	ENSMUSG00000006127	+	75521814	75539697	cds	ENSMUSG00000006127	Inpp5k	inositol polyphosphate 5-phosphatase K [Source:MGI Symbol;Acc:MGI:1194899]	Metabolism;Metabolism	Global and overview maps;Carbohydrate metabolism	ko01100//Metabolic pathways;ko00562//Inositol phosphate metabolism	K24222;K24222	GO:0001726//ruffle;GO:0005634//nucleus;GO:0005737//cytoplasm;GO:0005783//endoplasmic reticulum;GO:0005802//trans-Golgi network;GO:0005829//cytosol;GO:0005886//plasma membrane;GO:0016020//membrane;GO:0032587//ruffle membrane;GO:0043005//neuron projection;GO:0048471//perinuclear region of cytoplasm;GO:0110165//cellular anatomical entity	GO:0003824//catalytic activity;GO:0004439//phosphatidylinositol-4,5-bisphosphate 5-phosphatase activity;GO:0004445//inositol-polyphosphate 5-phosphatase activity;GO:0005000//vasopressin receptor activity;GO:0005515//protein binding;GO:0016312//inositol bisphosphate phosphatase activity;GO:0016787//hydrolase activity;GO:0016791//phosphatase activity;GO:0034485//phosphatidylinositol-3,4,5-trisphosp…	GO:0001701//in utero embryonic development;GO:0001933//negative regulation of protein phosphorylation;GO:0005979//regulation of glycogen biosynthetic process;GO:0006469//negative regulation of protein kinase activity;GO:0006629//lipid metabolic process;GO:0007186//G protein-coupled receptor signaling pathway;GO:0010801//negative regulation of peptidyl-threonine phosphorylation;GO:0010829//negativ…	--
11	75595680	75595729	MergePeak_4312	ENSMUSG00000017776	+	75570110	75597734	3utr	ENSMUSG00000017776	Crk	v-crk avian sarcoma virus CT10 oncogene homolog [Source:MGI Symbol;Acc:MGI:88508]	Human Diseases;Environmental Information Processing;Human Diseases;Human Diseases;Human Diseases;Human Diseases;Cellular Processes;Environmental Information Processing;Organismal Systems;Cellular Processes;Organismal Systems;Human Diseases;Organismal Systems;Organismal Systems;Organismal Systems;Environmental Information Processing;Human Diseases;Human Diseases;Human Diseases	Cancer: overview;Signal transduction;Infectious disease: bacterial;Infectious disease: bacterial;Infectious disease: viral;Infectious disease: viral;Cell motility;Signal transduction;Immune system;Cellular community - eukaryotes;Immune system;Cancer: overview;Endocrine system;Nervous system;Endocrine system;Signal transduction;Infectious disease: bacterial;Cancer: specific types;Cancer: specific …	ko05200//Pathways in cancer;ko04010//MAPK signaling pathway;ko05135//Yersinia infection;ko05131//Shigellosis;ko05163//Human cytomegalovirus infection;ko05170//Human immunodeficiency virus 1 infection;ko04810//Regulation of actin cytoskeleton;ko04015//Rap1 signaling pathway;ko04666//Fc gamma R-mediated phagocytosis;ko04510//Focal adhesion;ko04062//Chemokine signaling pathway;ko05206//MicroRNAs in …	K04438;K04438;K04438;K04438;K04438;K04438;K04438;K04438;K04438;K04438;K04438;K04438;K04438;K04438;K04438;K04438;K04438;K04438;K04438	GO:0005737//cytoplasm;GO:0005886//plasma membrane;GO:0015629//actin cytoskeleton;GO:0016020//membrane;GO:0032991//protein-containing complex;GO:0045121//membrane raft	GO:0001784//phosphotyrosine residue binding;GO:0005159//insulin-like growth factor receptor binding;GO:0005515//protein binding;GO:0008092//cytoskeletal protein binding;GO:0017124//SH3 domain binding;GO:0019899//enzyme binding;GO:0019900//kinase binding;GO:0019904//protein domain specific binding;GO:0030159//signaling receptor complex adaptor activity;GO:0030674//protein-macromolecule adaptor act…	GO:0001764//neuron migration;GO:0001878//response to yeast;GO:0002685//regulation of leukocyte migration;GO:0006629//lipid metabolic process;GO:0007165//signal transduction;GO:0008283//cell population proliferation;GO:0008360//regulation of cell shape;GO:0009966//regulation of signal transduction;GO:0014911//positive regulation of smooth muscle cell migration;GO:0016358//dendrite development;GO:0…	--
11	75623820	75623869	MergePeak_4315	ENSMUSG00000020849	+	75623695	75656671	5utr,cds,start_codon	ENSMUSG00000020849	Ywhae	tyrosine 3-monooxygenase/tryptophan 5-monooxygenase activation protein, epsilon polypeptide [Source:MGI Symbol;Acc:MGI:894689]	Environmental Information Processing;Human Diseases;Organismal Systems;Human Diseases;Environmental Information Processing;Cellular Processes;Organismal Systems;Cellular Processes;Environmental Information Processing	Signal transduction;Cancer: overview;Immune system;Infectious disease: viral;Signal transduction;Cell growth and death;Nervous system;Cell growth and death;Signal transduction	ko04151//PI3K-Akt signaling pathway;ko05203//Viral carcinogenesis;ko04621//NOD-like receptor signaling pathway;ko05160//Hepatitis C;ko04390//Hippo signaling pathway;ko04110//Cell cycle;ko04722//Neurotrophin signaling pathway;ko04114//Oocyte meiosis;ko04391//Hippo signaling pathway - fly	K06630;K06630;K06630;K06630;K06630;K06630;K06630;K06630;K06630	GO:0005634//nucleus;GO:0005737//cytoplasm;GO:0005739//mitochondrion;GO:0005829//cytosol;GO:0005871//kinesin complex;GO:0005886//plasma membrane;GO:0030424//axon;GO:0042470//melanosome;GO:0045202//synapse;GO:0090724//central region of growth cone;GO:0098978//glutamatergic synapse	GO:0005246//calcium channel regulator activity;GO:0005515//protein binding;GO:0015459//potassium channel regulator activity;GO:0019899//enzyme binding;GO:0019903//protein phosphatase binding;GO:0019904//protein domain specific binding;GO:0031625//ubiquitin protein ligase binding;GO:0042802//identical protein binding;GO:0042826//histone deacetylase binding;GO:0044325//transmembrane transporter bin…	GO:0000165//MAPK cascade;GO:0001764//neuron migration;GO:0006605//protein targeting;GO:0007165//signal transduction;GO:0007346//regulation of mitotic cell cycle;GO:0008104//protein localization;GO:0021766//hippocampus development;GO:0021987//cerebral cortex development;GO:0034504//protein localization to nucleus;GO:0034605//cellular response to heat;GO:0035308//negative regulation of protein deph…	--
11	75650183	75650232	MergePeak_4317	ENSMUSG00000020849	+	75623695	75656671	cds	ENSMUSG00000020849	Ywhae	tyrosine 3-monooxygenase/tryptophan 5-monooxygenase activation protein, epsilon polypeptide [Source:MGI Symbol;Acc:MGI:894689]	Environmental Information Processing;Human Diseases;Organismal Systems;Human Diseases;Environmental Information Processing;Cellular Processes;Organismal Systems;Cellular Processes;Environmental Information Processing	Signal transduction;Cancer: overview;Immune system;Infectious disease: viral;Signal transduction;Cell growth and death;Nervous system;Cell growth and death;Signal transduction	ko04151//PI3K-Akt signaling pathway;ko05203//Viral carcinogenesis;ko04621//NOD-like receptor signaling pathway;ko05160//Hepatitis C;ko04390//Hippo signaling pathway;ko04110//Cell cycle;ko04722//Neurotrophin signaling pathway;ko04114//Oocyte meiosis;ko04391//Hippo signaling pathway - fly	K06630;K06630;K06630;K06630;K06630;K06630;K06630;K06630;K06630	GO:0005634//nucleus;GO:0005737//cytoplasm;GO:0005739//mitochondrion;GO:0005829//cytosol;GO:0005871//kinesin complex;GO:0005886//plasma membrane;GO:0030424//axon;GO:0042470//melanosome;GO:0045202//synapse;GO:0090724//central region of growth cone;GO:0098978//glutamatergic synapse	GO:0005246//calcium channel regulator activity;GO:0005515//protein binding;GO:0015459//potassium channel regulator activity;GO:0019899//enzyme binding;GO:0019903//protein phosphatase binding;GO:0019904//protein domain specific binding;GO:0031625//ubiquitin protein ligase binding;GO:0042802//identical protein binding;GO:0042826//histone deacetylase binding;GO:0044325//transmembrane transporter bin…	GO:0000165//MAPK cascade;GO:0001764//neuron migration;GO:0006605//protein targeting;GO:0007165//signal transduction;GO:0007346//regulation of mitotic cell cycle;GO:0008104//protein localization;GO:0021766//hippocampus development;GO:0021987//cerebral cortex development;GO:0034504//protein localization to nucleus;GO:0034605//cellular response to heat;GO:0035308//negative regulation of protein deph…	--
11	75912295	75912469	MergePeak_4322	ENSMUSG00000020846	-	75910020	75918608	3utr	ENSMUSG00000020846	Rflnb	refilin B [Source:MGI Symbol;Acc:MGI:1923816]	-	-	-	-	GO:0005737//cytoplasm;GO:0005856//cytoskeleton;GO:0015629//actin cytoskeleton;GO:0032432//actin filament bundle	GO:0031005//filamin binding	GO:0001837//epithelial to mesenchymal transition;GO:0030036//actin cytoskeleton organization;GO:0048705//skeletal system morphogenesis;GO:0061181//regulation of chondrocyte development;GO:0061182//negative regulation of chondrocyte development;GO:0061572//actin filament bundle organization;GO:1900158//negative regulation of bone mineralization involved in bone maturation	--
11	77744702	77748662	MergePeak_4385	ENSMUSG00000000631	+	77654072	77756806	cds	ENSMUSG00000000631	Myo18a	myosin XVIIIA [Source:MGI Symbol;Acc:MGI:2667185]	-	-	-	-	GO:0000139//Golgi membrane;GO:0005737//cytoplasm;GO:0005793//endoplasmic reticulum-Golgi intermediate compartment;GO:0005794//Golgi apparatus;GO:0005802//trans-Golgi network;GO:0005856//cytoskeleton;GO:0005903//brush border;GO:0016459//myosin complex;GO:0042641//actomyosin;GO:0045335//phagocytic vesicle	GO:0000166//nucleotide binding;GO:0003774//cytoskeletal motor activity;GO:0003779//actin binding;GO:0005515//protein binding;GO:0005524//ATP binding;GO:0043531//ADP binding;GO:0051015//actin filament binding	GO:0007030//Golgi organization;GO:0007249//I-kappaB kinase/NF-kappaB signaling;GO:0016477//cell migration;GO:0031032//actomyosin structure organization;GO:0043030//regulation of macrophage activation;GO:0043066//negative regulation of apoptotic process;GO:0048194//Golgi vesicle budding;GO:0050714//positive regulation of protein secretion;GO:0071346//cellular response to interferon-gamma;GO:009016…	--
11	78045012	78045086	MergePeak_4402	ENSMUSG00000037750	+	78006432	78047526	cds	ENSMUSG00000037750	Fam222b	family with sequence similarity 222, member B [Source:MGI Symbol;Acc:MGI:2384939]	-	-	-	-	GO:0005654//nucleoplasm	GO:0003674//molecular_function	GO:0008150//biological_process	--
11	78124462	78136400	MergePeak_4420	ENSMUSG00000002052	-	78097572	78136813	5utr,cds,start_codon	ENSMUSG00000002052	Supt6	SPT6, histone chaperone and transcription elongation factor [Source:MGI Symbol;Acc:MGI:107726]	-	-	-	-	GO:0000791//euchromatin;GO:0005634//nucleus;GO:0008023//transcription elongation factor complex	GO:0003676//nucleic acid binding;GO:0003677//DNA binding;GO:0005515//protein binding;GO:0031491//nucleosome binding;GO:0042393//histone binding	GO:0001825//blastocyst formation;GO:0006139//nucleobase-containing compound metabolic process;GO:0006368//transcription elongation from RNA polymerase II promoter;GO:0006397//mRNA processing;GO:0008380//RNA splicing;GO:0010793//regulation of mRNA export from nucleus;GO:0032968//positive regulation of transcription elongation from RNA polymerase II promoter;GO:0034728//nucleosome organization;GO:0…	--
11	78136797	78136871	MergePeak_4421	ENSMUSG00000002052	-	78097572	78136813	5utr	ENSMUSG00000002052	Supt6	SPT6, histone chaperone and transcription elongation factor [Source:MGI Symbol;Acc:MGI:107726]	-	-	-	-	GO:0000791//euchromatin;GO:0005634//nucleus;GO:0008023//transcription elongation factor complex	GO:0003676//nucleic acid binding;GO:0003677//DNA binding;GO:0005515//protein binding;GO:0031491//nucleosome binding;GO:0042393//histone binding	GO:0001825//blastocyst formation;GO:0006139//nucleobase-containing compound metabolic process;GO:0006368//transcription elongation from RNA polymerase II promoter;GO:0006397//mRNA processing;GO:0008380//RNA splicing;GO:0010793//regulation of mRNA export from nucleus;GO:0032968//positive regulation of transcription elongation from RNA polymerase II promoter;GO:0034728//nucleosome organization;GO:0…	--
11	78136797	78136871	MergePeak_4421	ENSMUSG00000002064	+	78136572	78146322	5utr,cds,start_codon	ENSMUSG00000002064	Sdf2	stromal cell derived factor 2 [Source:MGI Symbol;Acc:MGI:108019]	-	-	-	-	GO:0005783//endoplasmic reticulum;GO:0101031//chaperone complex	GO:0051787//misfolded protein binding	GO:0051085//chaperone cofactor-dependent protein refolding	--
11	78170694	78173886	MergePeak_4430	ENSMUSG00000010277	+	78152578	78181449	cds	ENSMUSG00000010277	2610507B11Rik	RIKEN cDNA 2610507B11 gene [Source:MGI Symbol;Acc:MGI:1919753]	-	-	-	-	GO:0005575//cellular_component;GO:0005576//extracellular region	GO:0003674//molecular_function	GO:0008150//biological_process	--
11	78365106	78365155	MergePeak_4441	ENSMUSG00000050132	-	78363156	78388284	3utr	ENSMUSG00000050132	Sarm1	sterile alpha and HEAT/Armadillo motif containing 1 [Source:MGI Symbol;Acc:MGI:2136419]	-	-	-	-	GO:0005737//cytoplasm;GO:0005739//mitochondrion;GO:0005874//microtubule;GO:0015630//microtubule cytoskeleton;GO:0030054//cell junction;GO:0030424//axon;GO:0030425//dendrite;GO:0031315//extrinsic component of mitochondrial outer membrane;GO:0042995//cell projection;GO:0045202//synapse	GO:0003953//NAD+ nucleosidase activity;GO:0005515//protein binding;GO:0016787//hydrolase activity;GO:0035591//signaling adaptor activity;GO:0042802//identical protein binding;GO:0050135//NAD(P)+ nucleosidase activity;GO:0061809//NAD+ nucleotidase, cyclic ADP-ribose generating	GO:0002376//immune system process;GO:0007165//signal transduction;GO:0007399//nervous system development;GO:0009749//response to glucose;GO:0019677//NAD catabolic process;GO:0030154//cell differentiation;GO:0034128//negative regulation of MyD88-independent toll-like receptor signaling pathway;GO:0043523//regulation of neuron apoptotic process;GO:0045087//innate immune response;GO:0048678//respons…	--
11	78365506	78365630	MergePeak_4442	ENSMUSG00000050132	-	78363156	78388284	3utr,stop_codon	ENSMUSG00000050132	Sarm1	sterile alpha and HEAT/Armadillo motif containing 1 [Source:MGI Symbol;Acc:MGI:2136419]	-	-	-	-	GO:0005737//cytoplasm;GO:0005739//mitochondrion;GO:0005874//microtubule;GO:0015630//microtubule cytoskeleton;GO:0030054//cell junction;GO:0030424//axon;GO:0030425//dendrite;GO:0031315//extrinsic component of mitochondrial outer membrane;GO:0042995//cell projection;GO:0045202//synapse	GO:0003953//NAD+ nucleosidase activity;GO:0005515//protein binding;GO:0016787//hydrolase activity;GO:0035591//signaling adaptor activity;GO:0042802//identical protein binding;GO:0050135//NAD(P)+ nucleosidase activity;GO:0061809//NAD+ nucleotidase, cyclic ADP-ribose generating	GO:0002376//immune system process;GO:0007165//signal transduction;GO:0007399//nervous system development;GO:0009749//response to glucose;GO:0019677//NAD catabolic process;GO:0030154//cell differentiation;GO:0034128//negative regulation of MyD88-independent toll-like receptor signaling pathway;GO:0043523//regulation of neuron apoptotic process;GO:0045087//innate immune response;GO:0048678//respons…	--
11	78398181	78398355	MergePeak_4444	ENSMUSG00000051232	-	78397881	78402998	3utr,stop_codon	ENSMUSG00000051232	Tmem199	transmembrane protein 199 [Source:MGI Symbol;Acc:MGI:2144113]	-	-	-	-	GO:0005764//lysosome;GO:0005783//endoplasmic reticulum;GO:0005789//endoplasmic reticulum membrane;GO:0012505//endomembrane system;GO:0016020//membrane;GO:0016021//integral component of membrane;GO:0016471//vacuolar proton-transporting V-type ATPase complex;GO:0030663//COPI-coated vesicle membrane;GO:0031410//cytoplasmic vesicle;GO:0033116//endoplasmic reticulum-Golgi intermediate compartment memb…	GO:0003674//molecular_function	GO:0006879//cellular iron ion homeostasis;GO:0007042//lysosomal lumen acidification;GO:0036295//cellular response to increased oxygen levels;GO:0070072//vacuolar proton-transporting V-type ATPase complex assembly;GO:1905146//lysosomal protein catabolic process	--
11	78429693	78430839	MergePeak_4451	ENSMUSG00000001105	+	78427187	78432563	cds,start_codon	ENSMUSG00000001105	Ift20	intraflagellar transport 20 [Source:MGI Symbol;Acc:MGI:1915585]	-	-	-	-	GO:0001669//acrosomal vesicle;GO:0001750//photoreceptor outer segment;GO:0002177//manchette;GO:0005737//cytoplasm;GO:0005794//Golgi apparatus;GO:0005801//cis-Golgi network;GO:0005813//centrosome;GO:0005814//centriole;GO:0005856//cytoskeleton;GO:0005902//microvillus;GO:0005929//cilium;GO:0030992//intraciliary transport particle B;GO:0031410//cytoplasmic vesicle;GO:0031514//motile cilium;GO:0032391…	GO:0002046//opsin binding;GO:0005515//protein binding;GO:0031267//small GTPase binding	GO:0001736//establishment of planar polarity;GO:0001822//kidney development;GO:0007224//smoothened signaling pathway;GO:0007283//spermatogenesis;GO:0008542//visual learning;GO:0022008//neurogenesis;GO:0030030//cell projection organization;GO:0030154//cell differentiation;GO:0034067//protein localization to Golgi apparatus;GO:0035720//intraciliary anterograde transport;GO:0035845//photoreceptor ce…	--
11	78904816	78904865	MergePeak_4460	ENSMUSG00000018334	-	78904266	79037233	3utr	ENSMUSG00000018334	Ksr1	kinase suppressor of ras 1 [Source:MGI Symbol;Acc:MGI:105051]	Human Diseases;Environmental Information Processing;Organismal Systems	Infectious disease: bacterial;Signal transduction;Immune system	ko05152//Tuberculosis;ko04014//Ras signaling pathway;ko04625//C-type lectin receptor signaling pathway	K14958;K14958;K14958	GO:0005737//cytoplasm;GO:0005783//endoplasmic reticulum;GO:0005789//endoplasmic reticulum membrane;GO:0005829//cytosol;GO:0005886//plasma membrane;GO:0016020//membrane;GO:0032587//ruffle membrane;GO:0032991//protein-containing complex;GO:0042995//cell projection;GO:0043231//intracellular membrane-bounded organelle	GO:0000166//nucleotide binding;GO:0004672//protein kinase activity;GO:0004674//protein serine/threonine kinase activity;GO:0004712//protein serine/threonine/tyrosine kinase activity;GO:0005078//MAP-kinase scaffold activity;GO:0005515//protein binding;GO:0005524//ATP binding;GO:0008022//protein C-terminus binding;GO:0016301//kinase activity;GO:0016740//transferase activity;GO:0019901//protein kina…	GO:0006468//protein phosphorylation;GO:0007165//signal transduction;GO:0007265//Ras protein signal transduction;GO:0016310//phosphorylation;GO:0019933//cAMP-mediated signaling;GO:0042127//regulation of cell population proliferation;GO:0043405//regulation of MAP kinase activity;GO:0043410//positive regulation of MAPK cascade	--
11	79825835	79825934	MergePeak_4475	ENSMUSG00000035575	-	79824779	79853216	3utr	ENSMUSG00000035575	Utp6	UTP6 small subunit processome component [Source:MGI Symbol;Acc:MGI:2445193]	Genetic Information Processing	Translation	ko03008//Ribosome biogenesis in eukaryotes	K14557	GO:0005634//nucleus;GO:0005694//chromosome;GO:0005730//nucleolus;GO:0032040//small-subunit processome;GO:0034388//Pwp2p-containing subcomplex of 90S preribosome	GO:0005515//protein binding;GO:0030515//snoRNA binding	GO:0000462//maturation of SSU-rRNA from tricistronic rRNA transcript (SSU-rRNA, 5.8S rRNA, LSU-rRNA);GO:0006364//rRNA processing;GO:0006396//RNA processing	--
11	79948624	79948823	MergePeak_4485	ENSMUSG00000017561	-	79937319	79971817	cds	ENSMUSG00000017561	Crlf3	cytokine receptor-like factor 3 [Source:MGI Symbol;Acc:MGI:1860086]	-	-	-	-	GO:0005634//nucleus;GO:0005737//cytoplasm;GO:0005829//cytosol;GO:0005886//plasma membrane	GO:0003677//DNA binding;GO:0005515//protein binding;GO:0042802//identical protein binding	GO:0030308//negative regulation of cell growth;GO:0045893//positive regulation of transcription, DNA-templated;GO:0045944//positive regulation of transcription by RNA polymerase II;GO:0046427//positive regulation of receptor signaling pathway via JAK-STAT;GO:2000134//negative regulation of G1/S transition of mitotic cell cycle	--
[truncated: 2,068 more rows]
